# Supplementary material for: Integrative profiling of condensation-prone RNAs during early development
Source: Cell Genom. 2025 Nov 19;6(2):101065. doi: 10.1016/j.xgen.2025.101065 (PMC12903419; doi:10.1016/j.xgen.2025.101065)
Supplement: Table S1. Excel file containing the identity of smOOP and control transcripts, including cluster assignments, related to Figures 1, 3, 4, and 5 [file mmc2.xlsx]

## Sheet: Sheet1
Excel file containing the identity of smOOPs and control transcripts, including cluster assignments related to Figures 1, 3, 4, and 5.
chr	start	end	gene_id	gene_name	strand	transcript_id	gene_type	smOOPs_nPSCs	smOOPs_pPSCs	smOOPs_dPSCs	control_common	nPSCs_smOOPs_cluster	all_smOOPs_cluster
chr1	3284704	3741721	ENSMUSG00000051951.6	Xkr4	-	ENSMUST00000070533.5	protein_coding	FALSE	TRUE	TRUE	FALSE		C-rich
chr1	3435953	3438772	ENSMUSG00000103377.2	Gm37180	-	ENSMUST00000195335.2	TEC	FALSE	TRUE	TRUE	FALSE		A/U-rich
chr1	3445778	3448011	ENSMUSG00000104017.2	Gm37363	-	ENSMUST00000192336.2	TEC	FALSE	FALSE	TRUE	FALSE		A/U-rich
chr1	3535199	3537508	ENSMUSG00000103025.2	Gm37686	-	ENSMUST00000194099.2	TEC	FALSE	FALSE	TRUE	FALSE		A/U-rich
chr1	3582673	3584730	ENSMUSG00000103201.2	Gm37329	-	ENSMUST00000192973.2	TEC	FALSE	FALSE	TRUE	FALSE		A/U-rich
chr1	3663114	3666126	ENSMUSG00000103161.2	Gm38148	-	ENSMUST00000195166.2	TEC	FALSE	TRUE	TRUE	FALSE		A/U-rich
chr1	3717531	3729127	ENSMUSG00000102331.2	Gm19938	-	ENSMUST00000192692.2	lncRNA	FALSE	TRUE	TRUE	FALSE		A/U-rich
chr1	6298225	6319253	ENSMUSG00000025907.15	Rb1cc1	+	ENSMUST00000162795.8	protein_coding	FALSE	FALSE	TRUE	FALSE		A/U-rich
chr1	7159143	7243852	ENSMUSG00000051285.18	Pcmtd1	+	ENSMUST00000061280.17	protein_coding	FALSE	FALSE	TRUE	FALSE		A/U-rich
chr1	7218333	7222361	ENSMUSG00000103509.2	Gm38372	+	ENSMUST00000194854.2	TEC	TRUE	TRUE	FALSE	FALSE	2	A/U-rich
chr1	9788846	9818607	ENSMUSG00000045210.9	Vcpip1	-	ENSMUST00000057438.7	protein_coding	FALSE	FALSE	TRUE	FALSE		C-rich
chr1	10207795	10302895	ENSMUSG00000067851.12	Arfgef1	-	ENSMUST00000088615.11	protein_coding	FALSE	TRUE	TRUE	FALSE		C-rich
chr1	10267305	10269027	ENSMUSG00000102556.2	Gm37569	-	ENSMUST00000192111.2	TEC	FALSE	FALSE	TRUE	FALSE		A/U-rich
chr1	11063688	11373905	ENSMUSG00000048960.14	Prex2	+	ENSMUST00000027056.12	protein_coding	FALSE	TRUE	TRUE	FALSE		C-rich
chr1	11487141	11489612	ENSMUSG00000103825.2	Gm38178	+	ENSMUST00000194502.2	TEC	FALSE	TRUE	TRUE	FALSE		A/U-rich
chr1	13367259	13369131	ENSMUSG00000104170.2	Gm37702	-	ENSMUST00000194357.2	TEC	FALSE	TRUE	FALSE	FALSE		A/U-rich
chr1	13413786	13418428	ENSMUSG00000103085.2	Gm38120	-	ENSMUST00000195506.2	TEC	TRUE	TRUE	TRUE	FALSE	2	A/U-rich
chr1	13424706	13426954	ENSMUSG00000102664.2	Gm38380	-	ENSMUST00000195718.2	TEC	TRUE	TRUE	TRUE	FALSE	2	A/U-rich
chr1	13711706	13712972	ENSMUSG00000102982.2	Gm38319	-	ENSMUST00000194537.2	TEC	FALSE	FALSE	FALSE	TRUE
chr1	13856106	13857103	ENSMUSG00000097711.2	Gm5523	-	ENSMUST00000180415.2	processed_pseudogene	FALSE	FALSE	FALSE	TRUE
chr1	14942871	14989086	ENSMUSG00000032769.6	Trpa1	-	ENSMUST00000041447.5	protein_coding	FALSE	FALSE	FALSE	TRUE
chr1	15923554	15926723	ENSMUSG00000104379.2	Gm37509	+	ENSMUST00000194867.2	TEC	TRUE	FALSE	TRUE	FALSE	2	A/U-rich
chr1	16175997	16203958	ENSMUSG00000025921.8	Rdh10	+	ENSMUST00000027053.8	protein_coding	FALSE	FALSE	FALSE	TRUE
chr1	16414514	16589464	ENSMUSG00000025920.20	Stau2	-	ENSMUST00000162007.8	protein_coding	FALSE	FALSE	FALSE	TRUE
chr1	20960829	21009874	ENSMUSG00000025931.16	Paqr8	+	ENSMUST00000189400.7	protein_coding	FALSE	TRUE	FALSE	FALSE		C-rich
chr1	21066522	21149453	ENSMUSG00000041779.6	Tram2	-	ENSMUST00000037998.6	protein_coding	FALSE	TRUE	TRUE	FALSE		C-rich
chr1	24652269	24653052	ENSMUSG00000101111.2	Gm28437	-	ENSMUST00000190277.2	unprocessed_pseudogene	FALSE	FALSE	FALSE	TRUE
chr1	30863496	30902151	ENSMUSG00000048874.16	Phf3	-	ENSMUST00000187600.2	protein_coding	FALSE	FALSE	TRUE	FALSE		A/U-rich
chr1	30904584	30907619	ENSMUSG00000104315.2	Gm37906	-	ENSMUST00000192050.2	TEC	TRUE	FALSE	FALSE	FALSE	2	A/U-rich
chr1	33652838	33655913	ENSMUSG00000102714.2	Gm37618	-	ENSMUST00000192891.2	TEC	FALSE	TRUE	TRUE	FALSE		A/U-rich
chr1	33758975	33781645	ENSMUSG00000004768.15	Rab23	+	ENSMUST00000088287.10	protein_coding	FALSE	FALSE	FALSE	TRUE
chr1	34044960	34213876	ENSMUSG00000026131.21	Dst	+	ENSMUST00000187486.7	protein_coding	FALSE	FALSE	TRUE	FALSE		A/U-rich
chr1	33961535	33963919	ENSMUSG00000103596.2	Gm37354	+	ENSMUST00000193333.2	TEC	FALSE	TRUE	FALSE	FALSE		A/U-rich
chr1	34071180	34072878	ENSMUSG00000103364.2	Gm38157	+	ENSMUST00000194178.2	TEC	FALSE	TRUE	TRUE	FALSE		A/U-rich
chr1	34717268	34851820	ENSMUSG00000037509.22	Arhgef4	+	ENSMUST00000159747.9	protein_coding	FALSE	FALSE	FALSE	TRUE
chr1	34852306	34882146	ENSMUSG00000037503.13	Fam168b	-	ENSMUST00000047534.12	protein_coding	FALSE	TRUE	FALSE	FALSE		C-rich
chr1	36587722	36596638	ENSMUSG00000026121.14	Sema4c	-	ENSMUST00000195620.6	protein_coding	TRUE	FALSE	FALSE	FALSE	1	C-rich
chr1	36737194	36749089	ENSMUSG00000037351.10	Actr1b	-	ENSMUST00000043951.10	protein_coding	FALSE	FALSE	FALSE	TRUE
chr1	36831271	36978608	ENSMUSG00000026116.12	Tmem131	-	ENSMUST00000027290.12	protein_coding	FALSE	FALSE	TRUE	FALSE		C-rich
chr1	37338971	37449817	ENSMUSG00000026113.18	Inpp4a	+	ENSMUST00000027287.11	protein_coding	FALSE	TRUE	FALSE	FALSE		C-rich
chr1	37871483	37903917	ENSMUSG00000060771.16	Tsga10	-	ENSMUST00000123082.9	protein_coding	FALSE	TRUE	TRUE	FALSE		A/U-rich
chr1	37917968	37929492	ENSMUSG00000026088.16	Mitd1	-	ENSMUST00000027257.10	protein_coding	FALSE	FALSE	FALSE	TRUE
chr1	38037209	38091102	ENSMUSG00000026083.13	Eif5b	+	ENSMUST00000192548.6	protein_coding	FALSE	TRUE	TRUE	FALSE		A/U-rich
chr1	39031758	39033397	ENSMUSG00000103046.2	Gm37309	+	ENSMUST00000194994.2	TEC	FALSE	FALSE	FALSE	TRUE
chr1	43086359	43137782	ENSMUSG00000070939.10	Tgfbrap1	-	ENSMUST00000095014.8	protein_coding	FALSE	FALSE	FALSE	TRUE
chr1	43527606	43530097	ENSMUSG00000103422.2	Gm37536	+	ENSMUST00000194710.2	TEC	FALSE	FALSE	TRUE	FALSE		A/U-rich
chr1	44158321	44183670	ENSMUSG00000041684.12	Bivm	+	ENSMUST00000035991.8	protein_coding	FALSE	FALSE	FALSE	TRUE
chr1	44600044	44604607	ENSMUSG00000102319.2	Gm37626	+	ENSMUST00000194332.2	TEC	FALSE	TRUE	TRUE	FALSE		A/U-rich
chr1	51508646	51517558	ENSMUSG00000026107.12	Nabp1	-	ENSMUST00000027279.12	protein_coding	FALSE	FALSE	FALSE	TRUE
chr1	54557768	54559429	ENSMUSG00000104136.2	Gm36955	-	ENSMUST00000194316.2	TEC	FALSE	TRUE	FALSE	FALSE		A/U-rich
chr1	57398380	57416703	ENSMUSG00000097519.3	4930558J18Rik	-	ENSMUST00000181949.3	lncRNA	FALSE	FALSE	FALSE	TRUE
chr1	58035129	58065058	ENSMUSG00000026039.10	Sgo2a	+	ENSMUST00000027202.9	protein_coding	FALSE	TRUE	TRUE	FALSE		A/U-rich
chr1	58069122	58110038	ENSMUSG00000063558.5	Aox1	+	ENSMUST00000160168.2	protein_coding	FALSE	FALSE	FALSE	TRUE
chr1	58501929	58544268	ENSMUSG00000026037.15	Orc2	-	ENSMUST00000027198.12	protein_coding	FALSE	FALSE	FALSE	TRUE
chr1	58685846	58686398	ENSMUSG00000059647.6	Cbx3-ps7	+	ENSMUST00000081455.6	processed_pseudogene	FALSE	FALSE	FALSE	TRUE
chr1	58752452	58772386	ENSMUSG00000026031.16	Cflar	+	ENSMUST00000114309.8	protein_coding	FALSE	FALSE	FALSE	TRUE
chr1	59685358	59687230	ENSMUSG00000103821.2	D430013B06Rik	-	ENSMUST00000192922.2	TEC	FALSE	TRUE	FALSE	FALSE		A/U-rich
chr1	59802558	59918173	ENSMUSG00000067336.7	Bmpr2	+	ENSMUST00000087435.7	protein_coding	FALSE	FALSE	TRUE	FALSE		C-rich
chr1	59952164	60024505	ENSMUSG00000041040.13	Fam117b	+	ENSMUST00000036540.12	protein_coding	TRUE	FALSE	FALSE	FALSE	1	C-rich
chr1	62742860	62857854	ENSMUSG00000025969.16	Nrp2	+	ENSMUST00000063594.13	protein_coding	FALSE	FALSE	TRUE	FALSE		C-rich
chr1	63086959	63153426	ENSMUSG00000040865.16	Ino80d	-	ENSMUST00000165066.8	protein_coding	FALSE	TRUE	FALSE	FALSE		C-rich
chr1	63156276	63165996	ENSMUSG00000101599.2	Gm20342	+	ENSMUST00000185480.2	lncRNA	FALSE	FALSE	FALSE	TRUE
chr1	63312423	63353735	ENSMUSG00000027520.17	Zdbf2	+	ENSMUST00000239483.2	protein_coding	FALSE	TRUE	TRUE	FALSE		C-rich
chr1	63769801	63791697	ENSMUSG00000025962.16	Fastkd2	+	ENSMUST00000128621.8	protein_coding	FALSE	FALSE	FALSE	TRUE
chr1	64769716	64776910	ENSMUSG00000045005.10	Fzd5	-	ENSMUST00000063982.7	protein_coding	TRUE	TRUE	FALSE	FALSE	1	C-rich
chr1	66804784	66807890	ENSMUSG00000102559.2	Gm37570	-	ENSMUST00000195411.2	TEC	FALSE	TRUE	FALSE	FALSE		A/U-rich
chr1	66808448	66811025	ENSMUSG00000102374.2	Gm38387	-	ENSMUST00000191945.2	TEC	FALSE	TRUE	FALSE	FALSE		A/U-rich
chr1	66814669	66819266	ENSMUSG00000102776.2	Gm38162	+	ENSMUST00000195562.2	TEC	FALSE	FALSE	TRUE	FALSE		A/U-rich
chr1	66832803	66835457	ENSMUSG00000103706.2	6820402A03Rik	-	ENSMUST00000194648.2	TEC	FALSE	FALSE	TRUE	FALSE		A/U-rich
chr1	67042533	67077993	ENSMUSG00000026000.17	Lancl1	-	ENSMUST00000119559.8	protein_coding	FALSE	FALSE	FALSE	TRUE
chr1	71078810	71079189	ENSMUSG00000089965.2	Gm16236	-	ENSMUST00000159588.2	processed_pseudogene	FALSE	TRUE	TRUE	FALSE		A/U-rich
chr1	71624682	71692334	ENSMUSG00000026193.16	Fn1	-	ENSMUST00000055226.13	protein_coding	TRUE	TRUE	TRUE	FALSE	1	C-rich
chr1	72897090	72914043	ENSMUSG00000026185.9	Igfbp5	-	ENSMUST00000027377.9	protein_coding	FALSE	TRUE	FALSE	FALSE		C-rich
chr1	73949390	74130510	ENSMUSG00000055322.17	Tns1	-	ENSMUST00000187584.7	protein_coding	FALSE	TRUE	FALSE	FALSE		C-rich
chr1	74327405	74343564	ENSMUSG00000006301.18	Tmbim1	-	ENSMUST00000016309.16	protein_coding	FALSE	FALSE	FALSE	TRUE
chr1	75148360	75157036	ENSMUSG00000026198.16	Abcb6	-	ENSMUST00000027396.15	protein_coding	FALSE	FALSE	FALSE	TRUE
chr1	75148374	75161790	ENSMUSG00000099519.2	Gm29253	-	ENSMUST00000185727.2	lncRNA	FALSE	TRUE	FALSE	FALSE		C-rich
chr1	75223670	75240857	ENSMUSG00000026204.16	Ptprn	-	ENSMUST00000027404.12	protein_coding	FALSE	TRUE	FALSE	FALSE		C-rich
chr1	78635754	78649229	ENSMUSG00000079470.9	Utp14b	+	ENSMUST00000053760.12	protein_coding	FALSE	TRUE	FALSE	FALSE		C-rich
chr1	79753734	79759162	ENSMUSG00000026248.10	Mrpl44	+	ENSMUST00000027464.9	protein_coding	FALSE	FALSE	FALSE	TRUE
chr1	79771913	79836413	ENSMUSG00000026249.11	Serpine2	-	ENSMUST00000027467.11	protein_coding	FALSE	FALSE	FALSE	TRUE
chr1	80244539	80318028	ENSMUSG00000004364.15	Cul3	-	ENSMUST00000164108.8	protein_coding	FALSE	TRUE	TRUE	FALSE		A/U-rich
chr1	80303893	80305711	ENSMUSG00000103525.2	Gm37262	-	ENSMUST00000192816.2	TEC	FALSE	TRUE	FALSE	FALSE		A/U-rich
chr1	82210821	82269137	ENSMUSG00000055980.3	Irs1	-	ENSMUST00000069799.3	protein_coding	FALSE	TRUE	FALSE	FALSE		C-rich
chr1	82329937	82332770	ENSMUSG00000104493.2	Gm19552	+	ENSMUST00000194744.2	TEC	FALSE	TRUE	FALSE	FALSE		A/U-rich
chr1	84014016	84262366	ENSMUSG00000045658.17	Pid1	-	ENSMUST00000168574.9	protein_coding	FALSE	FALSE	TRUE	FALSE		A/U-rich
chr1	84110587	84112231	ENSMUSG00000102750.2	Gm37058	-	ENSMUST00000193393.2	TEC	FALSE	FALSE	TRUE	FALSE		A/U-rich
chr1	84784878	84786911	ENSMUSG00000103505.2	Gm38374	-	ENSMUST00000194417.2	TEC	TRUE	FALSE	FALSE	FALSE	2	A/U-rich
chr1	85721161	85779297	ENSMUSG00000036707.17	Cab39	+	ENSMUST00000113360.8	protein_coding	FALSE	FALSE	FALSE	TRUE
chr1	86061358	86090510	ENSMUSG00000094638.2	Gm21972	+	ENSMUST00000135197.2	protein_coding	FALSE	FALSE	FALSE	TRUE
chr1	86082536	86180211	ENSMUSG00000062590.14	Armc9	+	ENSMUST00000131412.8	protein_coding	FALSE	FALSE	FALSE	TRUE
chr1	86278216	86287086	ENSMUSG00000026234.13	Ncl	-	ENSMUST00000185676.7	protein_coding	FALSE	FALSE	TRUE	FALSE		A/U-rich
chr1	86702540	86704250	ENSMUSG00000100768.2	Gm29055	+	ENSMUST00000186337.2	lncRNA	FALSE	FALSE	TRUE	FALSE		A/U-rich
chr1	86728796	86731749	ENSMUSG00000104121.2	Gm37485	+	ENSMUST00000192326.2	TEC	FALSE	TRUE	FALSE	FALSE		A/U-rich
chr1	86753822	86757377	ENSMUSG00000102383.2	Gm38142	+	ENSMUST00000194093.2	TEC	FALSE	FALSE	TRUE	FALSE		A/U-rich
chr1	87603960	87648224	ENSMUSG00000026288.15	Inpp5d	+	ENSMUST00000170300.8	protein_coding	FALSE	TRUE	FALSE	FALSE		C-rich
chr1	87683797	87720144	ENSMUSG00000026289.16	Atg16l1	+	ENSMUST00000113186.8	protein_coding	FALSE	FALSE	FALSE	TRUE
chr1	87825261	87828254	ENSMUSG00000103591.2	Gm38365	+	ENSMUST00000195720.2	TEC	FALSE	TRUE	FALSE	FALSE		A/U-rich
chr1	87872842	87936273	ENSMUSG00000005501.15	Usp40	-	ENSMUST00000040783.11	protein_coding	FALSE	FALSE	FALSE	TRUE
chr1	88625946	88629943	ENSMUSG00000049866.13	Arl4c	-	ENSMUST00000159814.2	protein_coding	FALSE	FALSE	FALSE	TRUE
chr1	88998136	89082790	ENSMUSG00000036206.13	Sh3bp4	+	ENSMUST00000066279.11	protein_coding	FALSE	TRUE	FALSE	FALSE		C-rich
chr1	89382595	89817723	ENSMUSG00000055013.17	Agap1	+	ENSMUST00000190096.7	protein_coding	TRUE	TRUE	TRUE	FALSE	1	C-rich
chr1	89411159	89413543	ENSMUSG00000104114.2	Gm37297	+	ENSMUST00000192974.2	TEC	TRUE	TRUE	TRUE	FALSE	2	A/U-rich
chr1	91226059	91248797	ENSMUSG00000026307.13	Scly	+	ENSMUST00000027532.13	protein_coding	FALSE	FALSE	FALSE	TRUE
chr1	92862097	92875663	ENSMUSG00000026270.12	Capn10	+	ENSMUST00000027488.11	protein_coding	FALSE	FALSE	FALSE	TRUE
chr1	92943185	93029544	ENSMUSG00000014602.16	Kif1a	-	ENSMUST00000171796.8	protein_coding	FALSE	TRUE	TRUE	FALSE		C-rich
chr1	93163562	93228787	ENSMUSG00000047793.14	Sned1	+	ENSMUST00000062202.14	protein_coding	FALSE	TRUE	FALSE	FALSE		C-rich
chr1	93236499	93270511	ENSMUSG00000026274.12	Pask	-	ENSMUST00000027493.4	protein_coding	FALSE	FALSE	FALSE	TRUE
chr1	93549623	93563351	ENSMUSG00000026277.15	Stk25	-	ENSMUST00000151068.8	protein_coding	FALSE	FALSE	FALSE	TRUE
chr1	93633108	93659648	ENSMUSG00000026279.15	Thap4	-	ENSMUST00000189728.7	protein_coding	FALSE	FALSE	FALSE	TRUE
chr1	93752961	93780070	ENSMUSG00000073609.10	D2hgdh	+	ENSMUST00000097633.10	protein_coding	FALSE	FALSE	FALSE	TRUE
chr1	97633772	97698136	ENSMUSG00000040648.16	Ppip5k2	-	ENSMUST00000042509.13	protein_coding	FALSE	TRUE	TRUE	FALSE		C-rich
chr1	97958840	97963400	ENSMUSG00000089706.8	B230216N24Rik	-	ENSMUST00000160588.2	lncRNA	FALSE	FALSE	TRUE	FALSE		A/U-rich
chr1	100210515	100211005	ENSMUSG00000100794.2	Gm29667	+	ENSMUST00000190817.2	processed_pseudogene	FALSE	FALSE	FALSE	TRUE
chr1	105636297	105640652	ENSMUSG00000104044.2	Gm37566	+	ENSMUST00000192363.2	TEC	FALSE	TRUE	TRUE	FALSE		A/U-rich
chr1	105918418	105961797	ENSMUSG00000038866.16	Zcchc2	+	ENSMUST00000119166.8	protein_coding	FALSE	TRUE	FALSE	FALSE		C-rich
chr1	106099481	106321980	ENSMUSG00000044340.8	Phlpp1	+	ENSMUST00000061047.7	protein_coding	FALSE	FALSE	TRUE	FALSE		C-rich
chr1	106147043	106151995	ENSMUSG00000103291.2	Gm38235	+	ENSMUST00000194600.2	TEC	TRUE	TRUE	TRUE	FALSE	2	A/U-rich
chr1	106697159	106724458	ENSMUSG00000009907.18	Vps4b	-	ENSMUST00000094646.6	protein_coding	FALSE	FALSE	FALSE	TRUE
chr1	118555675	118612898	ENSMUSG00000026380.11	Tfcp2l1	+	ENSMUST00000027629.10	protein_coding	FALSE	FALSE	TRUE	FALSE		C-rich
chr1	118761861	118981349	ENSMUSG00000048402.15	Gli2	-	ENSMUST00000062483.15	protein_coding	TRUE	FALSE	FALSE	FALSE	1	C-rich
chr1	120154152	120193014	ENSMUSG00000026389.17	Steap3	-	ENSMUST00000112640.8	protein_coding	FALSE	TRUE	TRUE	FALSE		C-rich
chr1	127796509	127871605	ENSMUSG00000036104.13	Rab3gap1	+	ENSMUST00000037649.6	protein_coding	FALSE	FALSE	FALSE	TRUE
chr1	127906641	127912424	ENSMUSG00000104164.2	Gm38248	-	ENSMUST00000193744.2	TEC	FALSE	TRUE	TRUE	FALSE		A/U-rich
chr1	128031060	128165473	ENSMUSG00000056211.14	R3hdm1	+	ENSMUST00000036288.11	protein_coding	FALSE	TRUE	TRUE	FALSE		A/U-rich
chr1	128059893	128062389	ENSMUSG00000104239.2	Gm37588	+	ENSMUST00000195024.2	TEC	FALSE	TRUE	TRUE	FALSE		A/U-rich
chr1	128071350	128074085	ENSMUSG00000102179.2	Gm37868	+	ENSMUST00000195578.2	TEC	FALSE	TRUE	TRUE	FALSE		A/U-rich
chr1	128090950	128092266	ENSMUSG00000103497.2	Gm37407	+	ENSMUST00000194793.2	TEC	FALSE	TRUE	TRUE	FALSE		A/U-rich
chr1	128187240	128200903	ENSMUSG00000026353.10	Ubxn4	+	ENSMUST00000187031.2	protein_coding	FALSE	FALSE	FALSE	TRUE
chr1	130624407	130643515	ENSMUSG00000026409.15	Pfkfb2	-	ENSMUST00000169659.8	protein_coding	FALSE	FALSE	FALSE	TRUE
chr1	130645063	130652095	ENSMUSG00000046404.6	Yod1	+	ENSMUST00000049813.6	protein_coding	FALSE	FALSE	FALSE	TRUE
chr1	131182333	131207344	ENSMUSG00000042349.14	Ikbke	-	ENSMUST00000062108.10	protein_coding	FALSE	FALSE	FALSE	TRUE
chr1	131304198	131306269	ENSMUSG00000104060.2	Gm37954	-	ENSMUST00000195400.2	TEC	FALSE	TRUE	TRUE	FALSE		A/U-rich
chr1	131334549	131336951	ENSMUSG00000101778.2	Gm29488	-	ENSMUST00000191427.2	lncRNA	FALSE	TRUE	TRUE	FALSE		A/U-rich
chr1	131455640	131467610	ENSMUSG00000055184.5	Fam72a	+	ENSMUST00000068613.5	protein_coding	FALSE	FALSE	FALSE	TRUE
chr1	131890704	131910707	ENSMUSG00000026435.16	Slc45a3	+	ENSMUST00000177943.8	protein_coding	FALSE	FALSE	FALSE	TRUE
chr1	132039974	132067422	ENSMUSG00000026437.12	Cdk18	-	ENSMUST00000027697.12	protein_coding	FALSE	FALSE	TRUE	FALSE		C-rich
chr1	133310040	133320956	ENSMUSG00000070643.12	Sox13	-	ENSMUST00000144386.8	protein_coding	FALSE	TRUE	TRUE	FALSE		C-rich
chr1	133547677	133589056	ENSMUSG00000094410.9	Gm38394	-	ENSMUST00000179598.4	protein_coding	FALSE	TRUE	TRUE	FALSE		C-rich
chr1	134225238	134260666	ENSMUSG00000026458.14	Ppfia4	-	ENSMUST00000189361.2	protein_coding	TRUE	TRUE	FALSE	FALSE	1	C-rich
chr1	134333518	134339478	ENSMUSG00000026456.19	Cyb5r1	+	ENSMUST00000027726.14	protein_coding	FALSE	FALSE	FALSE	TRUE
chr1	134747653	134755287	ENSMUSG00000103976.2	Gm37677	-	ENSMUST00000194520.2	TEC	TRUE	TRUE	TRUE	FALSE	2	C-rich
chr1	135366585	135615843	ENSMUSG00000009418.17	Nav1	-	ENSMUST00000190298.8	protein_coding	TRUE	TRUE	TRUE	FALSE	1	C-rich
chr1	135693856	135696874	ENSMUSG00000041801.6	Phlda3	+	ENSMUST00000038945.6	protein_coding	FALSE	FALSE	FALSE	TRUE
chr1	135746335	135761080	ENSMUSG00000041782.15	Lad1	+	ENSMUST00000038760.10	protein_coding	FALSE	FALSE	FALSE	TRUE
chr1	136059126	136105736	ENSMUSG00000041642.19	Kif21b	+	ENSMUST00000075164.11	protein_coding	FALSE	TRUE	TRUE	FALSE		C-rich
chr1	136141268	136162002	ENSMUSG00000041605.17	Inava	-	ENSMUST00000120339.8	protein_coding	FALSE	FALSE	TRUE	FALSE		C-rich
chr1	136196897	136273436	ENSMUSG00000041570.15	Camsap2	-	ENSMUST00000192001.6	protein_coding	FALSE	TRUE	TRUE	FALSE		C-rich
chr1	136552638	136557791	ENSMUSG00000041483.15	Zfp281	+	ENSMUST00000047734.15	protein_coding	FALSE	FALSE	TRUE	FALSE		C-rich
chr1	138495434	138499094	ENSMUSG00000102448.2	Gm37101	-	ENSMUST00000191656.2	TEC	FALSE	TRUE	TRUE	FALSE		A/U-rich
chr1	138895457	139103781	ENSMUSG00000056268.16	Dennd1b	+	ENSMUST00000094505.6	protein_coding	FALSE	FALSE	FALSE	TRUE
chr1	138957922	138960720	ENSMUSG00000102157.2	Gm37470	+	ENSMUST00000193378.2	TEC	FALSE	TRUE	TRUE	FALSE		A/U-rich
chr1	138997950	139000422	ENSMUSG00000105936.2	Gm43544	+	ENSMUST00000196474.2	TEC	FALSE	TRUE	TRUE	FALSE		A/U-rich
chr1	139082889	139085520	ENSMUSG00000102243.2	Gm37718	+	ENSMUST00000191655.2	TEC	FALSE	TRUE	FALSE	FALSE		A/U-rich
chr1	139382512	139421829	ENSMUSG00000033952.15	Aspm	+	ENSMUST00000053364.12	protein_coding	FALSE	FALSE	TRUE	FALSE		C-rich
chr1	140194224	140197590	ENSMUSG00000102698.2	Gm37777	+	ENSMUST00000195546.2	TEC	FALSE	TRUE	TRUE	FALSE		A/U-rich
chr1	143532129	143578362	ENSMUSG00000026361.10	Cdc73	-	ENSMUST00000212510.2	protein_coding	FALSE	TRUE	TRUE	FALSE		A/U-rich
chr1	143626527	143652806	ENSMUSG00000018199.10	Ro60	-	ENSMUST00000159879.2	protein_coding	FALSE	TRUE	TRUE	FALSE		C-rich
chr1	146601318	146604828	ENSMUSG00000080078.3	Gm15583	+	ENSMUST00000116191.3	processed_pseudogene	FALSE	FALSE	FALSE	TRUE
chr1	150321668	150325678	ENSMUSG00000006005.19	Tpr	+	ENSMUST00000124484.2	protein_coding	FALSE	FALSE	TRUE	FALSE		A/U-rich
chr1	152712745	152778373	ENSMUSG00000042772.16	Smg7	-	ENSMUST00000073441.13	protein_coding	TRUE	FALSE	TRUE	FALSE	1	C-rich
chr1	152754270	152756049	ENSMUSG00000100394.2	Gm28791	-	ENSMUST00000185888.2	lncRNA	FALSE	TRUE	TRUE	FALSE		A/U-rich
chr1	152830748	152995007	ENSMUSG00000042751.15	Nmnat2	+	ENSMUST00000043313.15	protein_coding	FALSE	FALSE	FALSE	TRUE
chr1	153094667	153208532	ENSMUSG00000026478.15	Lamc1	-	ENSMUST00000027752.15	protein_coding	TRUE	TRUE	TRUE	FALSE	1	C-rich
chr1	153159595	153162936	ENSMUSG00000103818.2	Gm38009	-	ENSMUST00000194884.2	TEC	TRUE	TRUE	TRUE	FALSE	2	A/U-rich
chr1	155438862	155562841	ENSMUSG00000033701.14	Acbd6	+	ENSMUST00000194476.2	protein_coding	FALSE	FALSE	FALSE	TRUE
chr1	156273980	156301767	ENSMUSG00000026600.13	Soat1	-	ENSMUST00000187073.2	protein_coding	FALSE	FALSE	FALSE	TRUE
chr1	156386556	156477138	ENSMUSG00000026596.14	Abl2	+	ENSMUST00000166172.9	protein_coding	TRUE	TRUE	TRUE	FALSE	1	C-rich
chr1	156410677	156415818	ENSMUSG00000104293.2	Gm38043	+	ENSMUST00000195501.2	TEC	TRUE	TRUE	FALSE	FALSE	2	A/U-rich
chr1	156506101	156546642	ENSMUSG00000033557.18	Fam20b	-	ENSMUST00000122424.8	protein_coding	FALSE	FALSE	FALSE	TRUE
chr1	156683786	156686429	ENSMUSG00000103303.2	Gm37802	-	ENSMUST00000194998.2	TEC	FALSE	TRUE	FALSE	FALSE		A/U-rich
chr1	156699746	156703690	ENSMUSG00000102960.2	Gm37943	-	ENSMUST00000194053.2	TEC	FALSE	FALSE	TRUE	FALSE		A/U-rich
chr1	156962751	157240165	ENSMUSG00000070565.12	Rasal2	-	ENSMUST00000078308.13	protein_coding	FALSE	FALSE	TRUE	FALSE		C-rich
chr1	157174908	157177613	ENSMUSG00000102326.2	Gm37788	-	ENSMUST00000193958.2	TEC	FALSE	TRUE	TRUE	FALSE		A/U-rich
chr1	157231894	157234291	ENSMUSG00000103808.2	Gm37060	-	ENSMUST00000194997.2	TEC	FALSE	TRUE	FALSE	FALSE		A/U-rich
chr1	160397730	160401380	ENSMUSG00000104026.2	Gm37212	-	ENSMUST00000192582.2	TEC	FALSE	TRUE	TRUE	FALSE		A/U-rich
chr1	160436524	160440020	ENSMUSG00000103432.2	6720464F23Rik	-	ENSMUST00000193946.2	TEC	FALSE	FALSE	TRUE	FALSE		A/U-rich
chr1	161643682	161704251	ENSMUSG00000040297.13	Suco	-	ENSMUST00000048377.11	protein_coding	FALSE	TRUE	FALSE	FALSE		C-rich
chr1	163756668	163782271	ENSMUSG00000026584.15	Scyl3	+	ENSMUST00000161908.8	protein_coding	FALSE	FALSE	FALSE	TRUE
chr1	163979406	164047846	ENSMUSG00000026579.9	F5	+	ENSMUST00000086040.6	protein_coding	FALSE	TRUE	TRUE	FALSE		C-rich
chr1	164103153	164115416	ENSMUSG00000026578.7	Ccdc181	+	ENSMUST00000027867.7	protein_coding	FALSE	FALSE	FALSE	TRUE
chr1	165001905	165022007	ENSMUSG00000040848.12	Sft2d2	-	ENSMUST00000043338.10	protein_coding	FALSE	FALSE	FALSE	TRUE
chr1	165419808	165462098	ENSMUSG00000026566.16	Mpzl1	-	ENSMUST00000111435.9	protein_coding	FALSE	FALSE	FALSE	TRUE
chr1	168163548	168165240	ENSMUSG00000103780.2	Gm37524	-	ENSMUST00000192272.2	TEC	FALSE	TRUE	TRUE	FALSE		A/U-rich
chr1	168176102	168178377	ENSMUSG00000102594.2	Gm38381	-	ENSMUST00000193594.2	TEC	FALSE	TRUE	TRUE	FALSE		A/U-rich
chr1	171000830	171023837	ENSMUSG00000038370.7	Pcp4l1	-	ENSMUST00000111332.2	protein_coding	FALSE	FALSE	FALSE	TRUE
chr1	171148168	171153745	ENSMUSG00000103983.2	Gm20045	-	ENSMUST00000192658.2	lncRNA	FALSE	FALSE	TRUE	FALSE		A/U-rich
chr1	171828526	171854862	ENSMUSG00000026556.16	Vangl2	-	ENSMUST00000027837.13	protein_coding	FALSE	FALSE	TRUE	FALSE		C-rich
chr1	171975684	172023074	ENSMUSG00000026554.16	Dcaf8	+	ENSMUST00000191689.6	protein_coding	FALSE	FALSE	FALSE	TRUE
chr1	172024294	172034371	ENSMUSG00000013698.13	Pea15a	-	ENSMUST00000013842.12	protein_coding	FALSE	FALSE	FALSE	TRUE
chr1	172309781	172326444	ENSMUSG00000037995.16	Igsf9	+	ENSMUST00000052629.13	protein_coding	FALSE	FALSE	TRUE	FALSE		C-rich
chr1	172327613	172334947	ENSMUSG00000026547.16	Tagln2	+	ENSMUST00000111230.8	protein_coding	FALSE	FALSE	FALSE	TRUE
chr1	174000341	174076016	ENSMUSG00000026532.8	Spta1	+	ENSMUST00000027817.8	protein_coding	FALSE	TRUE	TRUE	FALSE		C-rich
chr1	174329390	174650295	ENSMUSG00000028354.14	Fmn2	+	ENSMUST00000030039.13	protein_coding	FALSE	FALSE	TRUE	FALSE		C-rich
chr1	175509802	175520196	ENSMUSG00000078185.4	Chml	-	ENSMUST00000104984.4	protein_coding	FALSE	TRUE	TRUE	FALSE		C-rich
chr1	175720447	175728484	ENSMUSG00000039748.12	Exo1	+	ENSMUST00000191680.2	protein_coding	FALSE	FALSE	FALSE	TRUE
chr1	176573129	176574548	ENSMUSG00000103634.2	3110062G12Rik	-	ENSMUST00000192113.2	TEC	FALSE	TRUE	FALSE	FALSE		A/U-rich
chr1	176862605	176864502	ENSMUSG00000104391.2	Gm37960	-	ENSMUST00000192402.2	TEC	FALSE	TRUE	TRUE	FALSE		A/U-rich
chr1	176902049	176903350	ENSMUSG00000102749.2	Gm37598	-	ENSMUST00000194506.2	TEC	FALSE	TRUE	TRUE	FALSE		A/U-rich
chr1	176995663	176998428	ENSMUSG00000103646.2	Gm37706	-	ENSMUST00000195379.2	TEC	FALSE	TRUE	TRUE	FALSE		A/U-rich
chr1	178233667	178312078	ENSMUSG00000026495.9	Efcab2	+	ENSMUST00000027775.9	protein_coding	FALSE	FALSE	FALSE	TRUE
chr1	179373934	179455043	ENSMUSG00000038949.9	Cnst	+	ENSMUST00000040706.9	protein_coding	FALSE	FALSE	FALSE	TRUE
chr1	179788324	179939456	ENSMUSG00000026490.19	Cdc42bpa	+	ENSMUST00000134959.8	protein_coding	FALSE	TRUE	TRUE	FALSE		A/U-rich
chr1	180154534	180158115	ENSMUSG00000055676.5	Gm5069	-	ENSMUST00000050581.4	transcribed_processed_pseudogene	FALSE	FALSE	FALSE	TRUE
chr1	180158049	180252367	ENSMUSG00000038855.11	Itpkb	+	ENSMUST00000070181.7	protein_coding	FALSE	TRUE	FALSE	FALSE		C-rich
chr1	180468898	180518259	ENSMUSG00000058729.14	Lin9	+	ENSMUST00000192725.6	protein_coding	FALSE	FALSE	FALSE	TRUE
chr1	180731857	180735653	ENSMUSG00000026520.9	Pycr2	+	ENSMUST00000027802.9	protein_coding	FALSE	FALSE	FALSE	TRUE
chr1	180817118	180845134	ENSMUSG00000038776.14	Ephx1	-	ENSMUST00000036928.12	protein_coding	FALSE	FALSE	FALSE	TRUE
chr1	180914702	180971769	ENSMUSG00000026516.9	Nvl	-	ENSMUST00000027797.9	protein_coding	FALSE	FALSE	FALSE	TRUE
chr1	181069552	181069885	ENSMUSG00000081214.4	Rpl35a-ps2	-	ENSMUST00000117444.2	processed_pseudogene	FALSE	FALSE	FALSE	TRUE
chr1	181732888	181735969	ENSMUSG00000022995.17	Enah	-	ENSMUST00000195703.6	protein_coding	FALSE	TRUE	TRUE	FALSE		A/U-rich
chr1	181777696	181780940	ENSMUSG00000103722.2	2700078F05Rik	-	ENSMUST00000194331.2	TEC	TRUE	TRUE	TRUE	FALSE	2	A/U-rich
chr1	181795263	181797488	ENSMUSG00000103317.2	Gm38359	-	ENSMUST00000191884.2	TEC	FALSE	TRUE	TRUE	FALSE		A/U-rich
chr1	181813900	181817769	ENSMUSG00000102950.2	Gm37018	-	ENSMUST00000192441.2	TEC	TRUE	TRUE	FALSE	FALSE	2	A/U-rich
chr1	181833624	181835251	ENSMUSG00000102760.2	Gm37258	-	ENSMUST00000191734.2	TEC	TRUE	FALSE	FALSE	FALSE	2	A/U-rich
chr1	182782352	182803319	ENSMUSG00000079164.11	Tlr5	+	ENSMUST00000193687.7	protein_coding	FALSE	FALSE	FALSE	TRUE
chr1	183057915	183078536	ENSMUSG00000046836.14	Brox	-	ENSMUST00000057062.12	protein_coding	FALSE	FALSE	FALSE	TRUE
chr1	183107681	183150894	ENSMUSG00000056050.16	Mia3	-	ENSMUST00000194543.4	protein_coding	FALSE	TRUE	TRUE	FALSE		C-rich
chr1	189460464	189608892	ENSMUSG00000026604.18	Ptpn14	+	ENSMUST00000097442.9	protein_coding	FALSE	TRUE	FALSE	FALSE		C-rich
chr1	189850231	189902911	ENSMUSG00000010175.14	Prox1	-	ENSMUST00000175916.8	protein_coding	FALSE	TRUE	FALSE	FALSE		C-rich
chr1	190738043	190758355	ENSMUSG00000066595.10	Flvcr1	-	ENSMUST00000085635.6	protein_coding	FALSE	FALSE	FALSE	TRUE
chr1	190795220	190809136	ENSMUSG00000062510.13	Nsl1	+	ENSMUST00000139340.8	protein_coding	FALSE	FALSE	FALSE	TRUE
chr1	191638878	191645359	ENSMUSG00000037434.8	Slc30a1	+	ENSMUST00000044954.7	protein_coding	FALSE	FALSE	FALSE	TRUE
chr1	194302132	194499177	ENSMUSG00000026640.13	Plxna2	+	ENSMUST00000027952.12	protein_coding	FALSE	TRUE	TRUE	FALSE		C-rich
chr1	194706416	194720212	ENSMUSG00000096929.8	A330023F24Rik	+	ENSMUST00000194584.2	lncRNA	FALSE	FALSE	FALSE	TRUE
chr1	194675565	194678503	ENSMUSG00000104525.2	Gm37334	+	ENSMUST00000192325.2	TEC	FALSE	TRUE	FALSE	FALSE		A/U-rich
chr1	194761406	194763644	ENSMUSG00000103443.2	Gm37132	-	ENSMUST00000195553.2	TEC	FALSE	TRUE	TRUE	FALSE		A/U-rich
chr2	3119418	3228843	ENSMUSG00000050530.15	Fam171a1	+	ENSMUST00000115099.9	protein_coding	TRUE	FALSE	FALSE	FALSE	1	C-rich
chr2	3458617	3475456	ENSMUSG00000026646.17	Suv39h2	-	ENSMUST00000100458.4	protein_coding	FALSE	FALSE	FALSE	TRUE
chr2	5298267	5719326	ENSMUSG00000039145.17	Camk1d	-	ENSMUST00000044009.14	protein_coding	FALSE	TRUE	FALSE	FALSE		C-rich
chr2	5956279	6061514	ENSMUSG00000043241.15	Upf2	+	ENSMUST00000060092.13	protein_coding	FALSE	FALSE	TRUE	FALSE		A/U-rich
chr2	9919362	10053407	ENSMUSG00000025782.13	Taf3	-	ENSMUST00000026888.11	protein_coding	TRUE	TRUE	TRUE	FALSE	1	C-rich
chr2	12352073	12424281	ENSMUSG00000026767.13	Mindy3	-	ENSMUST00000028105.13	protein_coding	FALSE	FALSE	FALSE	TRUE
chr2	12377022	12380082	ENSMUSG00000104449.2	Gm37255	-	ENSMUST00000193302.2	TEC	FALSE	TRUE	FALSE	FALSE		A/U-rich
chr2	14079032	14152351	ENSMUSG00000026718.18	Stam	+	ENSMUST00000193636.6	protein_coding	FALSE	FALSE	FALSE	TRUE
chr2	14678214	14679623	ENSMUSG00000104034.2	2900092N22Rik	+	ENSMUST00000193601.2	TEC	FALSE	TRUE	TRUE	FALSE		A/U-rich
chr2	14712475	14715149	ENSMUSG00000103885.2	Gm37006	+	ENSMUST00000195253.2	TEC	FALSE	TRUE	TRUE	FALSE		A/U-rich
chr2	14816658	14817349	ENSMUSG00000085281.4	Gm13316	-	ENSMUST00000140537.2	processed_pseudogene	FALSE	FALSE	FALSE	TRUE
chr2	14949718	14951655	ENSMUSG00000102673.2	Gm37437	+	ENSMUST00000194451.2	TEC	FALSE	FALSE	TRUE	FALSE		A/U-rich
chr2	15060050	15087267	ENSMUSG00000017418.15	Arl5b	+	ENSMUST00000069870.11	protein_coding	FALSE	FALSE	FALSE	TRUE
chr2	20524638	20815347	ENSMUSG00000036617.18	Etl4	+	ENSMUST00000066509.10	protein_coding	FALSE	TRUE	TRUE	FALSE		C-rich
chr2	21248915	21249251	ENSMUSG00000084071.2	Gm13378	+	ENSMUST00000117483.2	processed_pseudogene	FALSE	FALSE	TRUE	FALSE		A/U-rich
chr2	22830380	22930197	ENSMUSG00000058835.15	Abi1	-	ENSMUST00000114544.10	protein_coding	FALSE	FALSE	FALSE	TRUE
chr2	23005617	23046036	ENSMUSG00000026779.7	Mastl	-	ENSMUST00000028119.7	protein_coding	FALSE	FALSE	TRUE	FALSE		C-rich
chr2	24068845	24070329	ENSMUSG00000083116.2	Gm13410	+	ENSMUST00000117058.2	processed_pseudogene	FALSE	FALSE	FALSE	TRUE
chr2	24950840	24951721	ENSMUSG00000006476.20	Nsmf	+	ENSMUST00000124309.2	protein_coding	FALSE	FALSE	FALSE	TRUE
chr2	25222740	25242224	ENSMUSG00000036646.14	Man1b1	+	ENSMUST00000042390.5	protein_coding	FALSE	FALSE	FALSE	TRUE
chr2	25318714	25338552	ENSMUSG00000026944.19	Abca2	+	ENSMUST00000102919.4	protein_coding	TRUE	TRUE	TRUE	FALSE	1	C-rich
chr2	25407993	25436952	ENSMUSG00000026942.14	Traf2	-	ENSMUST00000028311.13	protein_coding	FALSE	FALSE	FALSE	TRUE
chr2	25818542	25856779	ENSMUSG00000026933.18	Camsap1	-	ENSMUST00000143977.8	protein_coding	FALSE	FALSE	FALSE	TRUE
chr2	26026825	26030533	ENSMUSG00000087679.3	Tmem250-ps	-	ENSMUST00000133808.2	protein_coding	FALSE	FALSE	FALSE	TRUE
chr2	26267649	26270665	ENSMUSG00000036281.14	Snapc4	-	ENSMUST00000124843.2	protein_coding	FALSE	FALSE	FALSE	TRUE
chr2	26299444	26335228	ENSMUSG00000026924.18	Sec16a	-	ENSMUST00000091252.5	protein_coding	FALSE	TRUE	FALSE	FALSE		C-rich
chr2	26518468	26526509	ENSMUSG00000036186.6	Dipk1b	+	ENSMUST00000074240.4	protein_coding	FALSE	FALSE	FALSE	TRUE
chr2	26795273	26800689	ENSMUSG00000015776.13	Med22	-	ENSMUST00000102899.10	protein_coding	FALSE	FALSE	FALSE	TRUE
chr2	27000391	27032503	ENSMUSG00000009216.8	Fam163b	-	ENSMUST00000151224.3	protein_coding	FALSE	TRUE	TRUE	FALSE		C-rich
chr2	27335590	27365698	ENSMUSG00000026918.17	Brd3	-	ENSMUST00000077737.13	protein_coding	TRUE	TRUE	TRUE	FALSE	1	C-rich
chr2	27776436	27929526	ENSMUSG00000026837.17	Col5a1	+	ENSMUST00000028280.14	protein_coding	TRUE	TRUE	TRUE	FALSE	1	C-rich
chr2	28712316	28730298	ENSMUSG00000035666.15	Gtf3c4	-	ENSMUST00000037117.6	protein_coding	FALSE	FALSE	FALSE	TRUE
chr2	29015003	29072483	ENSMUSG00000043535.14	Setx	+	ENSMUST00000061578.9	protein_coding	FALSE	FALSE	TRUE	FALSE		C-rich
chr2	29509781	29630990	ENSMUSG00000039844.21	Rapgef1	+	ENSMUST00000102872.11	protein_coding	FALSE	TRUE	TRUE	FALSE		C-rich
chr2	29759505	29772852	ENSMUSG00000039787.14	Cercam	+	ENSMUST00000047521.7	protein_coding	FALSE	FALSE	TRUE	FALSE		C-rich
chr2	29921557	29938893	ENSMUSG00000039715.9	Dync2i2	-	ENSMUST00000113711.3	protein_coding	FALSE	FALSE	FALSE	TRUE
chr2	30075135	30095859	ENSMUSG00000039648.15	Kyat1	-	ENSMUST00000044038.10	protein_coding	FALSE	FALSE	FALSE	TRUE
chr2	30127733	30153802	ENSMUSG00000007476.19	Lrrc8a	+	ENSMUST00000095078.3	protein_coding	FALSE	TRUE	TRUE	FALSE		C-rich
chr2	30156830	30170257	ENSMUSG00000079484.13	Phyhd1	+	ENSMUST00000139719.8	protein_coding	FALSE	FALSE	FALSE	TRUE
chr2	30176408	30234278	ENSMUSG00000052533.15	Nup188	+	ENSMUST00000064447.12	protein_coding	TRUE	TRUE	TRUE	FALSE	1	C-rich
chr2	30234820	30249328	ENSMUSG00000026860.17	Sh3glb2	-	ENSMUST00000028214.15	protein_coding	FALSE	FALSE	FALSE	TRUE
chr2	30254244	30275533	ENSMUSG00000026858.19	Miga2	+	ENSMUST00000077977.14	protein_coding	FALSE	FALSE	FALSE	TRUE
chr2	30306148	30322041	ENSMUSG00000039515.12	Ptpa	+	ENSMUST00000152165.8	protein_coding	FALSE	FALSE	FALSE	TRUE
chr2	31135834	31186001	ENSMUSG00000062661.7	Ncs1	+	ENSMUST00000000199.8	protein_coding	FALSE	FALSE	TRUE	FALSE		C-rich
chr2	31462662	31507538	ENSMUSG00000026843.16	Fubp3	+	ENSMUST00000113482.8	protein_coding	FALSE	FALSE	FALSE	TRUE
chr2	32041093	32124549	ENSMUSG00000039262.17	Prrc2b	+	ENSMUST00000036691.14	protein_coding	TRUE	TRUE	TRUE	FALSE	1	C-rich
chr2	32145013	32150171	ENSMUSG00000002550.17	Uck1	-	ENSMUST00000002625.15	protein_coding	FALSE	FALSE	FALSE	TRUE
chr2	32611066	32645006	ENSMUSG00000059013.13	Sh2d3c	+	ENSMUST00000074248.11	protein_coding	FALSE	TRUE	FALSE	FALSE		C-rich
chr2	32766125	32815266	ENSMUSG00000026796.17	Niban2	+	ENSMUST00000028135.15	protein_coding	FALSE	TRUE	TRUE	FALSE		C-rich
chr2	33296119	33321336	ENSMUSG00000068966.11	Zbtb34	-	ENSMUST00000113158.8	protein_coding	TRUE	TRUE	FALSE	FALSE	1	C-rich
chr2	34296782	34387728	ENSMUSG00000038696.15	Mapkap1	+	ENSMUST00000149383.8	protein_coding	FALSE	FALSE	FALSE	TRUE
chr2	35472851	35621004	ENSMUSG00000026883.18	Dab2ip	+	ENSMUST00000135741.8	protein_coding	TRUE	TRUE	TRUE	FALSE	1	C-rich
chr2	37905229	37909179	ENSMUSG00000107586.2	Gm44283	-	ENSMUST00000204461.2	TEC	FALSE	FALSE	TRUE	FALSE		A/U-rich
chr2	37994443	37997308	ENSMUSG00000107529.2	Gm44291	-	ENSMUST00000203102.2	TEC	FALSE	TRUE	TRUE	FALSE		A/U-rich
chr2	38401679	38477492	ENSMUSG00000026749.12	Nek6	+	ENSMUST00000112902.8	protein_coding	FALSE	FALSE	FALSE	TRUE
chr2	38742989	38744949	ENSMUSG00000107884.2	Gm44144	-	ENSMUST00000203683.2	TEC	FALSE	TRUE	TRUE	FALSE		A/U-rich
chr2	38906166	38955553	ENSMUSG00000026754.17	Golga1	-	ENSMUST00000039165.15	protein_coding	FALSE	FALSE	FALSE	TRUE
chr2	39047497	39052247	ENSMUSG00000082315.3	Gm16523	-	ENSMUST00000203640.2	transcribed_processed_pseudogene	FALSE	FALSE	TRUE	FALSE		A/U-rich
chr2	48704120	48793281	ENSMUSG00000052155.6	Acvr2a	+	ENSMUST00000063886.4	protein_coding	FALSE	FALSE	TRUE	FALSE		C-rich
chr2	52747871	53023816	ENSMUSG00000036053.18	Fmnl2	+	ENSMUST00000127122.9	protein_coding	FALSE	TRUE	TRUE	FALSE		C-rich
chr2	53974104	53975564	ENSMUSG00000075334.3	Rprm	-	ENSMUST00000100089.3	protein_coding	FALSE	FALSE	FALSE	TRUE
chr2	58336445	58406284	ENSMUSG00000026836.16	Acvr1	-	ENSMUST00000112599.8	protein_coding	FALSE	TRUE	FALSE	FALSE		A/U-rich
chr2	58457309	58525293	ENSMUSG00000026839.18	Upp2	+	ENSMUST00000135737.2	protein_coding	FALSE	FALSE	FALSE	TRUE
chr2	58989168	58990878	ENSMUSG00000036641.10	Ccdc148	-	ENSMUST00000131959.2	protein_coding	FALSE	FALSE	FALSE	TRUE
chr2	59442385	59676061	ENSMUSG00000035168.17	Tanc1	+	ENSMUST00000112568.8	protein_coding	TRUE	TRUE	FALSE	FALSE	1	C-rich
chr2	60122446	60213647	ENSMUSG00000026980.16	Ly75	-	ENSMUST00000112533.8	protein_coding	TRUE	TRUE	TRUE	FALSE	1	C-rich
chr2	60247886	60383652	ENSMUSG00000054580.15	Pla2r1	-	ENSMUST00000112525.5	protein_coding	FALSE	FALSE	FALSE	TRUE
chr2	60580536	60793536	ENSMUSG00000026970.17	Rbms1	-	ENSMUST00000028347.13	protein_coding	FALSE	TRUE	FALSE	FALSE		C-rich
chr2	63801850	63928356	ENSMUSG00000075324.14	Fign	-	ENSMUST00000131615.9	protein_coding	FALSE	TRUE	TRUE	FALSE		C-rich
chr2	65288606	65397971	ENSMUSG00000057182.16	Scn3a	-	ENSMUST00000100069.9	protein_coding	FALSE	TRUE	FALSE	FALSE		C-rich
chr2	68721709	68725314	ENSMUSG00000103233.2	Gm37159	+	ENSMUST00000192720.2	TEC	FALSE	FALSE	TRUE	FALSE		A/U-rich
chr2	68848439	68852211	ENSMUSG00000102662.2	Gm38377	+	ENSMUST00000193253.2	TEC	FALSE	FALSE	TRUE	FALSE		A/U-rich
chr2	69691905	69702130	ENSMUSG00000068882.14	Ssb	+	ENSMUST00000090852.11	protein_coding	FALSE	TRUE	TRUE	FALSE		A/U-rich
chr2	69727589	69854357	ENSMUSG00000044308.18	Ubr3	+	ENSMUST00000055758.16	protein_coding	FALSE	FALSE	TRUE	FALSE		C-rich
chr2	70491919	70522087	ENSMUSG00000014959.13	Gorasp2	+	ENSMUST00000028509.11	protein_coding	FALSE	FALSE	FALSE	TRUE
chr2	71160083	71174376	ENSMUSG00000027010.17	Slc25a12	-	ENSMUST00000126493.8	protein_coding	FALSE	FALSE	FALSE	TRUE
chr2	72464279	72464951	ENSMUSG00000081957.6	Ak3l2-ps	+	ENSMUST00000120282.2	processed_pseudogene	FALSE	FALSE	FALSE	TRUE
chr2	73259953	73360078	ENSMUSG00000075284.11	Wipf1	-	ENSMUST00000094681.11	protein_coding	FALSE	TRUE	TRUE	FALSE		C-rich
chr2	74498653	74501943	ENSMUSG00000001819.5	Hoxd13	+	ENSMUST00000001872.5	protein_coding	FALSE	FALSE	FALSE	TRUE
chr2	80330855	80411608	ENSMUSG00000027002.14	Nckap1	-	ENSMUST00000028386.12	protein_coding	FALSE	TRUE	TRUE	FALSE		C-rich
chr2	83554740	83637260	ENSMUSG00000027087.12	Itgav	+	ENSMUST00000028499.11	protein_coding	TRUE	TRUE	TRUE	FALSE	1	C-rich
chr2	84508745	84518559	ENSMUSG00000027080.7	Med19	+	ENSMUST00000102645.4	protein_coding	FALSE	FALSE	FALSE	TRUE
chr2	84855260	84863654	ENSMUSG00000027071.15	P2rx3	-	ENSMUST00000145285.2	protein_coding	FALSE	FALSE	FALSE	TRUE
chr2	84881236	84888901	ENSMUSG00000033955.14	Tnks1bp1	+	ENSMUST00000148682.2	protein_coding	FALSE	FALSE	TRUE	FALSE		C-rich
chr2	90263232	90301680	ENSMUSG00000025314.17	Ptprj	-	ENSMUST00000111493.8	protein_coding	FALSE	TRUE	TRUE	FALSE		C-rich
chr2	91357106	91451009	ENSMUSG00000040549.17	Ckap5	+	ENSMUST00000111338.10	protein_coding	FALSE	TRUE	TRUE	FALSE		C-rich
chr2	91812672	91854847	ENSMUSG00000027230.10	Creb3l1	-	ENSMUST00000028663.5	protein_coding	FALSE	TRUE	TRUE	FALSE		C-rich
chr2	92014620	92150614	ENSMUSG00000058318.16	Phf21a	+	ENSMUST00000162146.8	protein_coding	FALSE	FALSE	FALSE	TRUE
chr2	94158281	94237033	ENSMUSG00000027194.17	Ttc17	-	ENSMUST00000094801.5	protein_coding	FALSE	FALSE	FALSE	TRUE
chr2	94242026	94268481	ENSMUSG00000027193.13	Api5	-	ENSMUST00000028617.7	protein_coding	FALSE	FALSE	FALSE	TRUE
chr2	101508784	101532014	ENSMUSG00000027164.9	Traf6	+	ENSMUST00000004949.8	protein_coding	FALSE	FALSE	FALSE	TRUE
chr2	103396654	103548768	ENSMUSG00000032724.6	Abtb2	+	ENSMUST00000076212.4	protein_coding	FALSE	FALSE	TRUE	FALSE		C-rich
chr2	104585139	104647041	ENSMUSG00000074994.7	Qser1	-	ENSMUST00000117237.2	protein_coding	TRUE	TRUE	TRUE	FALSE	1	C-rich
chr2	108705270	108705603	ENSMUSG00000083424.4	Rpl35a-ps4	-	ENSMUST00000121779.2	processed_pseudogene	FALSE	FALSE	FALSE	TRUE
chr2	109111082	109172092	ENSMUSG00000027115.15	Kif18a	+	ENSMUST00000028527.8	protein_coding	FALSE	TRUE	TRUE	FALSE		A/U-rich
chr2	112096658	112236664	ENSMUSG00000096764.2	Gm21985	+	ENSMUST00000141047.2	protein_coding	FALSE	TRUE	FALSE	FALSE		A/U-rich
chr2	113661839	113678960	ENSMUSG00000041219.15	Arhgap11a	-	ENSMUST00000110949.9	protein_coding	FALSE	TRUE	TRUE	FALSE		A/U-rich
chr2	115693544	115895528	ENSMUSG00000027210.21	Meis2	-	ENSMUST00000028639.13	protein_coding	FALSE	FALSE	FALSE	TRUE
chr2	117110474	117173358	ENSMUSG00000027347.19	Rasgrp1	-	ENSMUST00000178884.8	protein_coding	FALSE	TRUE	FALSE	FALSE		C-rich
chr2	117942356	117957614	ENSMUSG00000040152.9	Thbs1	+	ENSMUST00000039559.9	protein_coding	FALSE	TRUE	TRUE	FALSE		C-rich
chr2	118035368	118087447	ENSMUSG00000027344.15	Fsip1	-	ENSMUST00000028821.10	protein_coding	FALSE	FALSE	FALSE	TRUE
chr2	118584638	118593142	ENSMUSG00000045838.9	Ccdc9b	-	ENSMUST00000059997.9	protein_coding	FALSE	FALSE	FALSE	TRUE
chr2	118731933	118755009	ENSMUSG00000040007.9	Bahd1	+	ENSMUST00000036578.7	protein_coding	FALSE	FALSE	TRUE	FALSE		C-rich
chr2	118887761	118935982	ENSMUSG00000027326.14	Knl1	+	ENSMUST00000028802.3	protein_coding	FALSE	TRUE	TRUE	FALSE		C-rich
chr2	118967481	118987515	ENSMUSG00000070730.12	Rmdn3	-	ENSMUST00000094695.12	protein_coding	FALSE	FALSE	FALSE	TRUE
chr2	119594440	119618018	ENSMUSG00000034032.16	Rpap1	-	ENSMUST00000048493.12	protein_coding	FALSE	TRUE	TRUE	FALSE		C-rich
chr2	119727708	119798230	ENSMUSG00000033943.16	Mga	+	ENSMUST00000046717.13	protein_coding	FALSE	TRUE	TRUE	FALSE		C-rich
chr2	119857963	119863075	ENSMUSG00000098789.8	Jmjd7	+	ENSMUST00000044675.5	protein_coding	FALSE	FALSE	FALSE	TRUE
chr2	120995621	121001606	ENSMUSG00000050619.15	Zscan29	-	ENSMUST00000146243.2	protein_coding	FALSE	FALSE	FALSE	TRUE
chr2	121188256	121194218	ENSMUSG00000000308.15	Ckmt1	+	ENSMUST00000078222.9	protein_coding	FALSE	FALSE	FALSE	TRUE
chr2	121244255	121269168	ENSMUSG00000027248.14	Pdia3	+	ENSMUST00000028683.14	protein_coding	FALSE	FALSE	FALSE	TRUE
chr2	121290715	121304548	ENSMUSG00000048222.4	Mfap1b	-	ENSMUST00000056732.4	protein_coding	FALSE	FALSE	FALSE	TRUE
chr2	121884000	121948867	ENSMUSG00000033396.14	Spg11	-	ENSMUST00000036450.8	protein_coding	FALSE	FALSE	FALSE	TRUE
chr2	122065229	122095821	ENSMUSG00000027227.8	Sord	+	ENSMUST00000110551.4	protein_coding	FALSE	FALSE	FALSE	TRUE
chr2	122461119	122474750	ENSMUSG00000118663.1	Spata5l1	+	ENSMUST00000239506.1	protein_coding	FALSE	FALSE	FALSE	TRUE
chr2	125142513	125348305	ENSMUSG00000027204.14	Fbn1	-	ENSMUST00000028633.13	protein_coding	FALSE	TRUE	TRUE	FALSE		C-rich
chr2	125673521	125701059	ENSMUSG00000027206.14	Cops2	-	ENSMUST00000028635.6	protein_coding	FALSE	TRUE	TRUE	FALSE		A/U-rich
chr2	126398047	126429858	ENSMUSG00000027359.17	Slc27a2	+	ENSMUST00000141482.3	protein_coding	FALSE	FALSE	FALSE	TRUE
chr2	126980691	126985362	ENSMUSG00000074825.5	Itpripl1	-	ENSMUST00000132773.2	protein_coding	FALSE	FALSE	FALSE	TRUE
chr2	127112623	127140852	ENSMUSG00000027367.17	Stard7	+	ENSMUST00000125049.2	protein_coding	FALSE	FALSE	FALSE	TRUE
chr2	127643041	127673785	ENSMUSG00000027379.14	Bub1	-	ENSMUST00000028858.8	protein_coding	FALSE	FALSE	TRUE	FALSE		A/U-rich
chr2	128768187	128785997	ENSMUSG00000027387.12	Zc3h8	-	ENSMUST00000028866.9	protein_coding	FALSE	FALSE	FALSE	TRUE
chr2	130259602	130266198	ENSMUSG00000037773.15	Pced1a	-	ENSMUST00000089581.11	protein_coding	FALSE	FALSE	FALSE	TRUE
chr2	130292463	130395943	ENSMUSG00000027303.19	Ptpra	+	ENSMUST00000077303.4	protein_coding	FALSE	FALSE	FALSE	TRUE
chr2	130526032	130539439	ENSMUSG00000074796.11	Slc4a11	-	ENSMUST00000099362.11	protein_coding	FALSE	TRUE	FALSE	FALSE		C-rich
chr2	130548119	130682054	ENSMUSG00000027309.19	4930402H24Rik	-	ENSMUST00000044766.15	protein_coding	FALSE	FALSE	FALSE	TRUE
chr2	130721618	130748276	ENSMUSG00000085566.2	A730017L22Rik	-	ENSMUST00000128176.2	lncRNA	FALSE	TRUE	FALSE	FALSE		A/U-rich
chr2	131333862	131367092	ENSMUSG00000027333.19	Smox	+	ENSMUST00000110179.9	protein_coding	FALSE	FALSE	FALSE	TRUE
chr2	131834771	131872122	ENSMUSG00000027339.16	Rassf2	-	ENSMUST00000103182.8	protein_coding	FALSE	FALSE	FALSE	TRUE
chr2	134436104	134486065	ENSMUSG00000034723.12	Tmx4	-	ENSMUST00000038228.11	protein_coding	FALSE	FALSE	FALSE	TRUE
chr2	135583749	135856513	ENSMUSG00000039943.17	Plcb4	+	ENSMUST00000110109.8	protein_coding	FALSE	TRUE	TRUE	FALSE		A/U-rich
chr2	136555372	136624348	ENSMUSG00000027273.14	Snap25	+	ENSMUST00000028727.11	protein_coding	FALSE	FALSE	TRUE	FALSE		A/U-rich
chr2	136923375	136958564	ENSMUSG00000027276.8	Jag1	-	ENSMUST00000028735.8	protein_coding	FALSE	TRUE	FALSE	FALSE		C-rich
chr2	139961802	140012484	ENSMUSG00000045624.16	Esf1	-	ENSMUST00000046030.8	protein_coding	FALSE	TRUE	TRUE	FALSE		A/U-rich
chr2	143789314	143794201	ENSMUSG00000027422.16	Rrbp1	-	ENSMUST00000154649.8	protein_coding	FALSE	FALSE	TRUE	FALSE		A/U-rich
chr2	144210902	144249596	ENSMUSG00000027425.19	Kat14	+	ENSMUST00000028911.15	protein_coding	FALSE	FALSE	FALSE	TRUE
chr2	145759398	145776934	ENSMUSG00000001767.6	Crnkl1	-	ENSMUST00000001818.5	protein_coding	FALSE	FALSE	FALSE	TRUE
chr2	146063840	146066940	ENSMUSG00000068154.6	Insm1	+	ENSMUST00000089257.6	protein_coding	FALSE	FALSE	TRUE	FALSE		C-rich
chr2	146596626	146597625	ENSMUSG00000080870.2	Gm14111	-	ENSMUST00000119851.2	processed_pseudogene	FALSE	FALSE	FALSE	TRUE
chr2	149956325	149978628	ENSMUSG00000068134.14	Zfp120	-	ENSMUST00000089207.13	protein_coding	FALSE	FALSE	TRUE	FALSE		A/U-rich
chr2	150059992	150082645	ENSMUSG00000060336.7	Zfp937	+	ENSMUST00000073782.4	protein_coding	FALSE	TRUE	TRUE	FALSE		A/U-rich
chr2	150099436	150112220	ENSMUSG00000079008.3	Gm14124	+	ENSMUST00000109922.2	protein_coding	FALSE	TRUE	TRUE	FALSE		A/U-rich
chr2	150249060	150293406	ENSMUSG00000068130.12	Zfp442	-	ENSMUST00000109916.8	protein_coding	FALSE	TRUE	TRUE	FALSE		A/U-rich
chr2	150312910	150327011	ENSMUSG00000074731.4	Zfp345	-	ENSMUST00000109914.2	protein_coding	FALSE	TRUE	TRUE	FALSE		A/U-rich
chr2	150674412	150746661	ENSMUSG00000032046.16	Abhd12	-	ENSMUST00000056149.15	protein_coding	FALSE	FALSE	FALSE	TRUE
chr2	152158253	152174332	ENSMUSG00000027466.16	Rbck1	-	ENSMUST00000109847.9	protein_coding	FALSE	FALSE	FALSE	TRUE
chr2	152235530	152239983	ENSMUSG00000051817.9	Sox12	-	ENSMUST00000182625.2	protein_coding	TRUE	TRUE	TRUE	FALSE	1	C-rich
chr2	152950387	152993361	ENSMUSG00000003283.16	Hck	+	ENSMUST00000109799.8	protein_coding	FALSE	FALSE	FALSE	TRUE
chr2	153069678	153083346	ENSMUSG00000051413.18	Plagl2	-	ENSMUST00000056924.14	protein_coding	TRUE	TRUE	TRUE	FALSE	1	C-rich
chr2	153491369	153529650	ENSMUSG00000027478.16	Dnmt3b	+	ENSMUST00000072997.10	protein_coding	FALSE	TRUE	TRUE	FALSE		C-rich
chr2	154218232	154250019	ENSMUSG00000027488.13	Snta1	-	ENSMUST00000109728.8	protein_coding	FALSE	FALSE	FALSE	TRUE
chr2	154401326	154411812	ENSMUSG00000027490.18	E2f1	-	ENSMUST00000103145.11	protein_coding	FALSE	FALSE	FALSE	TRUE
chr2	154455216	154488741	ENSMUSG00000059842.13	Zfp341	+	ENSMUST00000081926.13	protein_coding	FALSE	TRUE	TRUE	FALSE		C-rich
chr2	155301420	155302812	ENSMUSG00000080237.3	Gm14239	-	ENSMUST00000116491.3	processed_pseudogene	FALSE	FALSE	TRUE	FALSE		A/U-rich
chr2	155926529	155928211	ENSMUSG00000103285.2	Gm37274	-	ENSMUST00000192167.2	TEC	FALSE	TRUE	TRUE	FALSE		A/U-rich
chr2	156038561	156151872	ENSMUSG00000038116.17	Phf20	+	ENSMUST00000037401.10	protein_coding	FALSE	FALSE	FALSE	TRUE
chr2	156674968	156681740	ENSMUSG00000087179.9	5730471H19Rik	-	ENSMUST00000137463.8	lncRNA	FALSE	FALSE	FALSE	TRUE
chr2	156857718	156921174	ENSMUSG00000055485.7	Soga1	-	ENSMUST00000069098.7	protein_coding	FALSE	TRUE	TRUE	FALSE		C-rich
chr2	156941320	156977040	ENSMUSG00000027639.17	Samhd1	-	ENSMUST00000139263.8	protein_coding	FALSE	FALSE	FALSE	TRUE
chr2	157743455	157743932	ENSMUSG00000062846.8	Gm14176	+	ENSMUST00000121302.2	processed_pseudogene	FALSE	FALSE	FALSE	TRUE
chr2	160487807	160564684	ENSMUSG00000070544.7	Top1	+	ENSMUST00000109468.3	protein_coding	FALSE	FALSE	TRUE	FALSE		A/U-rich
chr2	163308298	163314549	ENSMUSG00000048486.7	Fitm2	-	ENSMUST00000109418.2	protein_coding	FALSE	FALSE	FALSE	TRUE
chr2	163444233	163460932	ENSMUSG00000017679.17	Ttpal	+	ENSMUST00000171696.8	protein_coding	FALSE	FALSE	FALSE	TRUE
chr2	163836879	163860508	ENSMUSG00000018326.10	Ywhab	+	ENSMUST00000018470.10	protein_coding	FALSE	FALSE	TRUE	FALSE		A/U-rich
chr2	163916057	163997444	ENSMUSG00000018209.16	Stk4	+	ENSMUST00000018353.14	protein_coding	FALSE	FALSE	FALSE	TRUE
chr2	164339439	164350221	ENSMUSG00000017721.16	Pigt	+	ENSMUST00000103101.11	protein_coding	FALSE	FALSE	TRUE	FALSE		C-rich
chr2	164587902	164610527	ENSMUSG00000017299.14	Dnttip1	+	ENSMUST00000017443.14	protein_coding	FALSE	FALSE	FALSE	TRUE
chr2	164627936	164629552	ENSMUSG00000050373.14	Snx21	+	ENSMUST00000152471.2	protein_coding	FALSE	FALSE	FALSE	TRUE
chr2	164672651	164675376	ENSMUSG00000039873.5	Neurl2	-	ENSMUST00000042775.5	protein_coding	FALSE	FALSE	FALSE	TRUE
chr2	164802765	164841642	ENSMUSG00000017740.18	Slc12a5	+	ENSMUST00000202223.4	protein_coding	FALSE	TRUE	FALSE	FALSE		C-rich
chr2	165118473	165129789	ENSMUSG00000017664.17	Slc35c2	-	ENSMUST00000109300.9	protein_coding	FALSE	FALSE	FALSE	TRUE
chr2	166408261	166555752	ENSMUSG00000039621.14	Prex1	-	ENSMUST00000036719.12	protein_coding	TRUE	FALSE	FALSE	FALSE	1	C-rich
chr2	166857112	166876867	ENSMUSG00000017999.17	Ddx27	+	ENSMUST00000018143.16	protein_coding	FALSE	FALSE	FALSE	TRUE
chr2	166945331	167032075	ENSMUSG00000050556.10	Kcnb1	-	ENSMUST00000059826.10	protein_coding	FALSE	TRUE	TRUE	FALSE		C-rich
chr2	168046276	168048629	ENSMUSG00000051149.16	Adnp	-	ENSMUST00000131200.2	protein_coding	FALSE	TRUE	TRUE	FALSE		A/U-rich
chr2	168022905	168072284	ENSMUSG00000093752.2	Gm20716	-	ENSMUST00000138667.2	protein_coding	FALSE	TRUE	TRUE	FALSE		C-rich
chr2	168590251	168609121	ENSMUSG00000027547.18	Sall4	-	ENSMUST00000029061.12	protein_coding	TRUE	TRUE	TRUE	FALSE	1	C-rich
chr2	173437898	173501332	ENSMUSG00000055897.14	Ppp4r1l-ps	-	ENSMUST00000142320.8	transcribed_unprocessed_pseudogene	FALSE	FALSE	TRUE	FALSE		A/U-rich
chr2	173609992	173619918	ENSMUSG00000054455.6	Vapb	+	ENSMUST00000154306.2	protein_coding	FALSE	FALSE	FALSE	TRUE
chr2	173918714	173941564	ENSMUSG00000027522.16	Stx16	+	ENSMUST00000087908.10	protein_coding	TRUE	FALSE	FALSE	FALSE	2	A/U-rich
chr2	173952141	173964863	ENSMUSG00000039263.17	Npepl1	+	ENSMUST00000044415.16	protein_coding	FALSE	FALSE	FALSE	TRUE
chr2	175163747	175179990	ENSMUSG00000078899.10	Gm4631	-	ENSMUST00000121393.9	protein_coding	FALSE	TRUE	TRUE	FALSE		A/U-rich
chr2	175710673	175722844	ENSMUSG00000089756.3	Zfp966	-	ENSMUST00000108949.3	protein_coding	FALSE	TRUE	TRUE	FALSE		A/U-rich
chr2	175757123	175769428	ENSMUSG00000078886.13	Gm2026	+	ENSMUST00000109007.8	protein_coding	FALSE	FALSE	TRUE	FALSE		A/U-rich
chr2	176166422	176178566	ENSMUSG00000078881.11	Gm14434	-	ENSMUST00000120959.8	protein_coding	FALSE	FALSE	FALSE	TRUE
chr2	176745308	176748631	ENSMUSG00000083111.2	Gm14421	-	ENSMUST00000121755.2	unprocessed_pseudogene	FALSE	TRUE	TRUE	FALSE		A/U-rich
chr2	177006312	177016100	ENSMUSG00000078868.4	Gm14412	-	ENSMUST00000108959.3	protein_coding	FALSE	FALSE	TRUE	FALSE		A/U-rich
chr2	177190007	177200662	ENSMUSG00000094786.2	Gm14403	+	ENSMUST00000142549.2	protein_coding	FALSE	TRUE	FALSE	FALSE		A/U-rich
chr2	178819217	178819673	ENSMUSG00000061897.6	Gm14292	+	ENSMUST00000118761.2	processed_pseudogene	FALSE	FALSE	FALSE	TRUE
chr2	179084223	179541166	ENSMUSG00000000305.13	Cdh4	+	ENSMUST00000000314.13	protein_coding	TRUE	FALSE	FALSE	FALSE	1	C-rich
chr2	179761098	179804473	ENSMUSG00000039050.9	Osbpl2	+	ENSMUST00000040668.9	protein_coding	FALSE	FALSE	FALSE	TRUE
chr2	179818165	179867652	ENSMUSG00000015647.10	Lama5	-	ENSMUST00000015791.6	protein_coding	TRUE	TRUE	TRUE	FALSE	1	C-rich
chr2	180869407	180883820	ENSMUSG00000027580.18	Helz2	-	ENSMUST00000108831.8	protein_coding	FALSE	TRUE	FALSE	FALSE		C-rich
chr2	181003241	181007060	ENSMUSG00000038671.16	Arfrp1	-	ENSMUST00000184859.2	protein_coding	FALSE	FALSE	FALSE	TRUE
chr2	181007197	181022575	ENSMUSG00000027582.17	Zgpat	+	ENSMUST00000108807.9	protein_coding	FALSE	FALSE	FALSE	TRUE
chr2	181162318	181194042	ENSMUSG00000000826.17	Dnajc5	+	ENSMUST00000116365.9	protein_coding	FALSE	FALSE	FALSE	TRUE
chr2	181322102	181329864	ENSMUSG00000059540.16	Tcea2	+	ENSMUST00000103042.10	protein_coding	FALSE	FALSE	FALSE	TRUE
chr2	181330214	181335770	ENSMUSG00000002458.14	Rgs19	-	ENSMUST00000002532.9	protein_coding	FALSE	FALSE	FALSE	TRUE
chr3	5306731	5480917	ENSMUSG00000025255.19	Zfhx4	+	ENSMUST00000176383.3	protein_coding	FALSE	FALSE	TRUE	FALSE		C-rich
chr3	9315661	9350393	ENSMUSG00000069114.9	Zbtb10	+	ENSMUST00000155203.2	protein_coding	TRUE	TRUE	TRUE	FALSE	1	C-rich
chr3	9492079	9675145	ENSMUSG00000040209.13	Zfp704	-	ENSMUST00000041124.13	protein_coding	TRUE	TRUE	TRUE	FALSE	1	C-rich
chr3	9752538	9898739	ENSMUSG00000027508.16	Pag1	-	ENSMUST00000161949.8	protein_coding	FALSE	FALSE	TRUE	FALSE		C-rich
chr3	14598883	14631163	ENSMUSG00000027550.15	Lrrcc1	+	ENSMUST00000091325.10	protein_coding	FALSE	TRUE	TRUE	FALSE		A/U-rich
chr3	16237375	16271201	ENSMUSG00000047213.15	Ythdf3	+	ENSMUST00000108345.9	protein_coding	FALSE	TRUE	TRUE	FALSE		C-rich
chr3	18062969	18065160	ENSMUSG00000082896.2	Gm5844	+	ENSMUST00000119417.2	processed_pseudogene	FALSE	TRUE	TRUE	FALSE		A/U-rich
chr3	18108337	18111681	ENSMUSG00000025128.8	Bhlhe22	+	ENSMUST00000026120.8	protein_coding	FALSE	FALSE	FALSE	TRUE
chr3	20050108	20089479	ENSMUSG00000027615.15	Hps3	-	ENSMUST00000012580.13	protein_coding	FALSE	FALSE	FALSE	TRUE
chr3	22131447	22269457	ENSMUSG00000027630.14	Tbl1xr1	+	ENSMUST00000063988.14	protein_coding	FALSE	FALSE	FALSE	TRUE
chr3	27470310	27764588	ENSMUSG00000039286.13	Fndc3b	-	ENSMUST00000046157.10	protein_coding	TRUE	FALSE	TRUE	FALSE	1	C-rich
chr3	28317362	28724734	ENSMUSG00000027692.17	Tnik	+	ENSMUST00000160934.8	protein_coding	FALSE	TRUE	FALSE	FALSE		C-rich
chr3	30656792	30672650	ENSMUSG00000037730.14	Mynn	+	ENSMUST00000195751.2	protein_coding	FALSE	FALSE	FALSE	TRUE
chr3	30847023	30875412	ENSMUSG00000027706.9	Sec62	+	ENSMUST00000029256.9	protein_coding	FALSE	TRUE	TRUE	FALSE		A/U-rich
chr3	31049895	31107108	ENSMUSG00000037643.15	Prkci	+	ENSMUST00000108249.9	protein_coding	FALSE	FALSE	FALSE	TRUE
chr3	32388944	32419769	ENSMUSG00000027663.13	Zmat3	-	ENSMUST00000168566.3	protein_coding	TRUE	TRUE	FALSE	FALSE	1	C-rich
chr3	32451819	32520256	ENSMUSG00000027665.14	Pik3ca	+	ENSMUST00000108243.8	protein_coding	FALSE	TRUE	TRUE	FALSE		C-rich
chr3	34124807	34130149	ENSMUSG00000105176.2	Gm43668	+	ENSMUST00000197014.2	TEC	FALSE	TRUE	TRUE	FALSE		A/U-rich
chr3	34710184	34730295	ENSMUSG00000105265.6	Sox2ot	+	ENSMUST00000198758.2	lncRNA	FALSE	FALSE	FALSE	TRUE
chr3	37542975	37548941	ENSMUSG00000106166.2	Gm43484	+	ENSMUST00000198333.2	TEC	FALSE	TRUE	TRUE	FALSE		A/U-rich
chr3	51131867	51159065	ENSMUSG00000023087.16	Noct	+	ENSMUST00000023849.15	protein_coding	TRUE	TRUE	TRUE	FALSE	1	C-rich
chr3	51593327	52012497	ENSMUSG00000061143.16	Maml3	-	ENSMUST00000121440.4	protein_coding	FALSE	TRUE	FALSE	FALSE		C-rich
chr3	51664544	51669509	ENSMUSG00000102732.2	Gm37342	-	ENSMUST00000194588.2	TEC	FALSE	FALSE	TRUE	FALSE		A/U-rich
chr3	51736805	51737826	ENSMUSG00000103284.2	3110080O07Rik	-	ENSMUST00000193469.2	TEC	FALSE	FALSE	TRUE	FALSE		A/U-rich
chr3	51895051	51897268	ENSMUSG00000102147.2	Gm38055	-	ENSMUST00000195353.2	TEC	FALSE	TRUE	FALSE	FALSE		A/U-rich
chr3	51908156	51911446	ENSMUSG00000102423.2	Gm37465	-	ENSMUST00000192845.2	TEC	FALSE	FALSE	TRUE	FALSE		A/U-rich
chr3	51964705	51971665	ENSMUSG00000104339.2	C130089K02Rik	-	ENSMUST00000194534.2	TEC	FALSE	TRUE	TRUE	FALSE		C-rich
chr3	51979009	51980808	ENSMUSG00000102808.2	5430420F09Rik	-	ENSMUST00000194956.2	TEC	FALSE	TRUE	TRUE	FALSE		A/U-rich
chr3	52175756	52260642	ENSMUSG00000044167.7	Foxo1	+	ENSMUST00000053764.7	protein_coding	TRUE	TRUE	TRUE	FALSE	1	C-rich
chr3	52189661	52191730	ENSMUSG00000102844.2	Gm38034	+	ENSMUST00000193915.2	TEC	TRUE	FALSE	FALSE	FALSE	2	A/U-rich
chr3	52520255	52521257	ENSMUSG00000070490.5	Gm10293	+	ENSMUST00000076317.7	processed_pseudogene	FALSE	FALSE	FALSE	TRUE
chr3	52917777	52924633	ENSMUSG00000027742.14	Cog6	-	ENSMUST00000193043.2	protein_coding	FALSE	FALSE	FALSE	TRUE
chr3	52990639	52993306	ENSMUSG00000104687.2	Gm42899	+	ENSMUST00000197034.2	TEC	FALSE	TRUE	TRUE	FALSE		A/U-rich
chr3	53006420	53010596	ENSMUSG00000104735.2	C130075A20Rik	+	ENSMUST00000198178.2	TEC	FALSE	TRUE	TRUE	FALSE		A/U-rich
chr3	53421358	53564776	ENSMUSG00000037016.12	Frem2	-	ENSMUST00000091137.6	protein_coding	TRUE	TRUE	TRUE	FALSE	1	C-rich
chr3	54388858	54390346	ENSMUSG00000069014.5	Gm5641	+	ENSMUST00000091130.5	transcribed_processed_pseudogene	FALSE	FALSE	TRUE	FALSE		A/U-rich
chr3	55019528	55044743	ENSMUSG00000036580.16	Spg20	+	ENSMUST00000044116.14	protein_coding	FALSE	FALSE	FALSE	TRUE
chr3	55532615	56091122	ENSMUSG00000027799.13	Nbea	-	ENSMUST00000029374.8	protein_coding	FALSE	FALSE	TRUE	FALSE		C-rich
chr3	56030576	56033580	ENSMUSG00000106211.2	Gm42842	-	ENSMUST00000197736.2	TEC	FALSE	TRUE	TRUE	FALSE		A/U-rich
chr3	56036016	56037948	ENSMUSG00000106528.2	Gm42841	-	ENSMUST00000199806.2	TEC	FALSE	TRUE	FALSE	FALSE		A/U-rich
chr3	56071374	56074990	ENSMUSG00000105293.2	Gm42843	-	ENSMUST00000196328.2	TEC	TRUE	TRUE	TRUE	FALSE	2	A/U-rich
chr3	58322140	58369141	ENSMUSG00000027806.10	Tsc22d2	+	ENSMUST00000199164.2	protein_coding	TRUE	TRUE	TRUE	FALSE	1	C-rich
chr3	59338957	59340769	ENSMUSG00000102550.2	Gm8276	+	ENSMUST00000192231.2	processed_pseudogene	FALSE	FALSE	TRUE	FALSE		A/U-rich
chr3	60408698	60537152	ENSMUSG00000027763.14	Mbnl1	+	ENSMUST00000194069.6	protein_coding	FALSE	FALSE	TRUE	FALSE		C-rich
chr3	60443171	60447165	ENSMUSG00000104235.2	Gm37589	+	ENSMUST00000193609.2	TEC	FALSE	TRUE	TRUE	FALSE		A/U-rich
chr3	60511804	60515178	ENSMUSG00000104125.2	Gm37488	+	ENSMUST00000195434.2	TEC	FALSE	TRUE	TRUE	FALSE		A/U-rich
chr3	60784434	60784735	ENSMUSG00000027694.10	Gm8325	+	ENSMUST00000193411.2	transcribed_processed_pseudogene	FALSE	FALSE	FALSE	TRUE
chr3	60910215	60916403	ENSMUSG00000027765.7	P2ry1	+	ENSMUST00000193201.2	protein_coding	FALSE	FALSE	FALSE	TRUE
chr3	62375433	62414425	ENSMUSG00000027770.6	Dhx36	-	ENSMUST00000029336.6	protein_coding	FALSE	TRUE	TRUE	FALSE		C-rich
chr3	65857827	65859289	ENSMUSG00000027829.16	Ccnl1	-	ENSMUST00000132998.2	protein_coding	FALSE	FALSE	FALSE	TRUE
chr3	69027074	69030057	ENSMUSG00000103094.2	Gm37558	-	ENSMUST00000193684.2	TEC	FALSE	TRUE	FALSE	FALSE		A/U-rich
chr3	69224193	69468135	ENSMUSG00000027784.11	Ppm1l	+	ENSMUST00000029355.9	protein_coding	FALSE	TRUE	TRUE	FALSE		C-rich
chr3	75783489	75864256	ENSMUSG00000034109.16	Golim4	-	ENSMUST00000117242.8	protein_coding	FALSE	FALSE	TRUE	FALSE		C-rich
chr3	78969837	79193824	ENSMUSG00000062232.15	Rapgef2	-	ENSMUST00000195708.2	protein_coding	TRUE	FALSE	FALSE	FALSE	1	C-rich
chr3	79363280	79475103	ENSMUSG00000061175.13	Fnip2	-	ENSMUST00000133154.7	protein_coding	TRUE	FALSE	TRUE	FALSE	1	C-rich
chr3	84781197	84785083	ENSMUSG00000102919.2	Gm37726	+	ENSMUST00000193246.2	TEC	FALSE	TRUE	TRUE	FALSE		A/U-rich
chr3	85991796	86034271	ENSMUSG00000028082.15	Sh3d19	+	ENSMUST00000238606.2	protein_coding	TRUE	TRUE	TRUE	FALSE	1	C-rich
chr3	86132595	86450018	ENSMUSG00000028080.17	Lrba	+	ENSMUST00000212390.2	protein_coding	FALSE	TRUE	TRUE	FALSE		C-rich
chr3	86985899	87082007	ENSMUSG00000041734.16	Kirrel	-	ENSMUST00000159976.8	protein_coding	FALSE	TRUE	TRUE	FALSE		C-rich
chr3	87878399	87887758	ENSMUSG00000004891.17	Nes	+	ENSMUST00000090973.12	protein_coding	TRUE	TRUE	TRUE	FALSE	1	C-rich
chr3	87963826	87965802	ENSMUSG00000028070.8	Naxe	-	ENSMUST00000029708.8	protein_coding	FALSE	FALSE	FALSE	TRUE
chr3	88049678	88079393	ENSMUSG00000001419.18	Mef2d	+	ENSMUST00000001455.13	protein_coding	FALSE	TRUE	TRUE	FALSE		C-rich
chr3	88390511	88410614	ENSMUSG00000028063.16	Lmna	-	ENSMUST00000120377.8	protein_coding	FALSE	TRUE	FALSE	FALSE		C-rich
chr3	88439701	88448703	ENSMUSG00000074480.5	Mex3a	+	ENSMUST00000172699.2	protein_coding	FALSE	TRUE	TRUE	FALSE		C-rich
chr3	88593109	88620231	ENSMUSG00000028060.15	Khdc4	+	ENSMUST00000029696.11	protein_coding	FALSE	FALSE	FALSE	TRUE
chr3	88682522	88732894	ENSMUSG00000078684.9	5830417I10Rik	+	ENSMUST00000135913.2	unprocessed_pseudogene	TRUE	TRUE	TRUE	FALSE	1	C-rich
chr3	88762970	88798200	ENSMUSG00000054199.18	Gon4l	+	ENSMUST00000212694.2	protein_coding	FALSE	FALSE	TRUE	FALSE		A/U-rich
chr3	88873118	88986680	ENSMUSG00000028053.14	Ash1l	+	ENSMUST00000090933.5	protein_coding	FALSE	FALSE	TRUE	FALSE		C-rich
chr3	89084779	89090072	ENSMUSG00000028049.16	Scamp3	+	ENSMUST00000029684.15	protein_coding	FALSE	FALSE	FALSE	TRUE
chr3	89240696	89245335	ENSMUSG00000028040.8	Efna4	-	ENSMUST00000029674.8	protein_coding	FALSE	FALSE	FALSE	TRUE
chr3	93213774	93372666	ENSMUSG00000102476.2	Gm37245	-	ENSMUST00000195137.2	lncRNA	FALSE	FALSE	FALSE	TRUE
chr3	94404850	94490023	ENSMUSG00000028136.16	Snx27	-	ENSMUST00000029783.16	protein_coding	FALSE	TRUE	TRUE	FALSE		C-rich
chr3	94520063	94566178	ENSMUSG00000005968.15	Tuft1	-	ENSMUST00000006123.11	protein_coding	FALSE	FALSE	FALSE	TRUE
chr3	94965840	95014186	ENSMUSG00000028126.17	Pip5k1a	-	ENSMUST00000107236.9	protein_coding	FALSE	FALSE	FALSE	TRUE
chr3	95031824	95036520	ENSMUSG00000005628.13	Tmod4	+	ENSMUST00000005769.13	protein_coding	FALSE	FALSE	FALSE	TRUE
chr3	95566098	95570487	ENSMUSG00000038612.17	Mcl1	+	ENSMUST00000037947.15	protein_coding	FALSE	FALSE	FALSE	TRUE
chr3	96069320	96079034	ENSMUSG00000045934.16	Mtmr11	+	ENSMUST00000054356.16	protein_coding	FALSE	FALSE	FALSE	TRUE
chr3	96152869	96155825	ENSMUSG00000070392.6	Gm20634	+	ENSMUST00000090779.4	lncRNA	FALSE	FALSE	FALSE	TRUE
chr3	96357761	96357927	ENSMUSG00000119774.1	U1	+	ENSMUST00000083839.3	snRNA	FALSE	FALSE	FALSE	TRUE
chr3	96618805	96634944	ENSMUSG00000028099.9	Polr3c	-	ENSMUST00000029741.9	protein_coding	FALSE	FALSE	FALSE	TRUE
chr3	97123868	97205233	ENSMUSG00000038256.16	Bcl9	-	ENSMUST00000196586.2	protein_coding	TRUE	TRUE	FALSE	FALSE	2	A/U-rich
chr3	97920853	98057677	ENSMUSG00000027878.12	Notch2	+	ENSMUST00000079812.8	protein_coding	FALSE	TRUE	TRUE	FALSE		C-rich
chr3	98220485	98247306	ENSMUSG00000053398.12	Phgdh	-	ENSMUST00000065793.12	protein_coding	FALSE	FALSE	FALSE	TRUE
chr3	98289796	98339267	ENSMUSG00000050064.15	Zfp697	+	ENSMUST00000056096.15	protein_coding	FALSE	FALSE	FALSE	TRUE
chr3	99113737	99117200	ENSMUSG00000106197.2	Gm42717	+	ENSMUST00000197309.2	lncRNA	FALSE	FALSE	TRUE	FALSE		A/U-rich
chr3	100489629	100494843	ENSMUSG00000105824.2	Gm43466	-	ENSMUST00000197836.2	lncRNA	FALSE	FALSE	TRUE	FALSE		A/U-rich
chr3	100532217	100534338	ENSMUSG00000105137.2	Gm42869	-	ENSMUST00000199953.2	lncRNA	FALSE	TRUE	TRUE	FALSE		A/U-rich
chr3	100534612	100538260	ENSMUSG00000105561.2	Gm43462	-	ENSMUST00000200265.2	lncRNA	FALSE	TRUE	TRUE	FALSE		A/U-rich
chr3	100829517	100839018	ENSMUSG00000033233.18	Trim45	+	ENSMUST00000094048.10	protein_coding	FALSE	FALSE	FALSE	TRUE
chr3	100947547	101017594	ENSMUSG00000027864.10	Ptgfrn	-	ENSMUST00000102694.4	protein_coding	FALSE	TRUE	TRUE	FALSE		C-rich
chr3	101284398	101370375	ENSMUSG00000042035.12	Igsf3	+	ENSMUST00000043983.11	protein_coding	TRUE	FALSE	FALSE	FALSE	1	C-rich
chr3	101483534	101512000	ENSMUSG00000033161.11	Atp1a1	-	ENSMUST00000036493.8	protein_coding	FALSE	FALSE	TRUE	FALSE		C-rich
chr3	103009919	103077085	ENSMUSG00000007379.16	Dennd2c	+	ENSMUST00000173206.8	protein_coding	FALSE	FALSE	FALSE	TRUE
chr3	103187194	103262878	ENSMUSG00000033014.13	Trim33	+	ENSMUST00000106860.6	protein_coding	FALSE	TRUE	TRUE	FALSE		C-rich
chr3	104043100	104047317	ENSMUSG00000106443.2	Gm42702	-	ENSMUST00000199515.2	lncRNA	FALSE	FALSE	TRUE	FALSE		A/U-rich
chr3	104051514	104053171	ENSMUSG00000104583.2	Gm42701	-	ENSMUST00000196117.2	lncRNA	FALSE	TRUE	TRUE	FALSE		A/U-rich
chr3	104057071	104059021	ENSMUSG00000105846.2	Gm43258	-	ENSMUST00000200312.2	lncRNA	FALSE	TRUE	FALSE	FALSE		A/U-rich
chr3	104071239	104074516	ENSMUSG00000106432.2	Gm43259	-	ENSMUST00000198446.2	lncRNA	FALSE	FALSE	TRUE	FALSE		A/U-rich
chr3	104087927	104090357	ENSMUSG00000105933.2	Gm43260	-	ENSMUST00000197378.2	lncRNA	FALSE	TRUE	TRUE	FALSE		A/U-rich
chr3	104094418	104097509	ENSMUSG00000105818.2	Gm43256	-	ENSMUST00000199995.2	lncRNA	FALSE	TRUE	TRUE	FALSE		A/U-rich
chr3	104397709	104398747	ENSMUSG00000032913.14	Lrig2	-	ENSMUST00000198452.2	protein_coding	FALSE	FALSE	FALSE	TRUE
chr3	104377975	104384046	ENSMUSG00000105304.2	Gm43696	-	ENSMUST00000199385.2	lncRNA	FALSE	TRUE	FALSE	FALSE		A/U-rich
chr3	104702151	104725621	ENSMUSG00000002227.16	Mov10	-	ENSMUST00000168015.8	protein_coding	TRUE	TRUE	TRUE	FALSE	1	C-rich
chr3	105674281	105677513	ENSMUSG00000105842.2	Gm43329	-	ENSMUST00000200120.2	lncRNA	FALSE	TRUE	TRUE	FALSE		A/U-rich
chr3	105690190	105692343	ENSMUSG00000106341.2	Gm43330	-	ENSMUST00000199706.2	lncRNA	FALSE	TRUE	TRUE	FALSE		A/U-rich
chr3	105694948	105696637	ENSMUSG00000104910.2	Gm43331	-	ENSMUST00000197991.2	lncRNA	FALSE	TRUE	FALSE	FALSE		A/U-rich
chr3	106474920	106476952	ENSMUSG00000105272.2	Gm43071	+	ENSMUST00000197233.2	TEC	FALSE	FALSE	TRUE	FALSE		A/U-rich
chr3	106629208	106643893	ENSMUSG00000056260.16	Lrif1	+	ENSMUST00000106736.3	protein_coding	FALSE	TRUE	TRUE	FALSE		A/U-rich
chr3	106632914	106637592	ENSMUSG00000102780.2	Gm38253	+	ENSMUST00000194058.2	TEC	FALSE	TRUE	TRUE	FALSE		A/U-rich
chr3	106946819	106961663	ENSMUSG00000056145.6	AI504432	+	ENSMUST00000070085.6	lncRNA	FALSE	FALSE	TRUE	FALSE		A/U-rich
chr3	107648363	107667552	ENSMUSG00000014599.11	Csf1	-	ENSMUST00000118593.8	protein_coding	FALSE	FALSE	TRUE	FALSE		C-rich
chr3	108093673	108099602	ENSMUSG00000050947.10	Amigo1	+	ENSMUST00000106656.2	protein_coding	FALSE	FALSE	FALSE	TRUE
chr3	108195196	108200437	ENSMUSG00000105358.2	Gm43099	+	ENSMUST00000198943.2	TEC	FALSE	FALSE	FALSE	TRUE
chr3	108298166	108322868	ENSMUSG00000068740.14	Celsr2	-	ENSMUST00000090558.10	protein_coding	FALSE	TRUE	TRUE	FALSE		C-rich
chr3	116066201	116217681	ENSMUSG00000033502.16	Cdc14a	-	ENSMUST00000090464.7	protein_coding	FALSE	FALSE	FALSE	TRUE
chr3	119521396	119523439	ENSMUSG00000105572.2	Gm43300	-	ENSMUST00000198540.2	TEC	FALSE	TRUE	TRUE	FALSE		A/U-rich
chr3	121746877	121810402	ENSMUSG00000039831.17	Arhgap29	+	ENSMUST00000037958.14	protein_coding	FALSE	FALSE	FALSE	TRUE
chr3	122049235	122060592	ENSMUSG00000028124.16	Gclm	+	ENSMUST00000149983.4	protein_coding	FALSE	FALSE	FALSE	TRUE
chr3	122332373	122413364	ENSMUSG00000039735.17	Fnbp1l	-	ENSMUST00000162409.8	protein_coding	FALSE	FALSE	TRUE	FALSE		A/U-rich
chr3	122368172	122370721	ENSMUSG00000106364.2	Gm42994	-	ENSMUST00000195964.2	TEC	FALSE	TRUE	FALSE	FALSE		A/U-rich
chr3	126393677	126398110	ENSMUSG00000106475.2	Gm43011	+	ENSMUST00000197897.2	TEC	FALSE	TRUE	FALSE	FALSE		A/U-rich
chr3	126419528	126422406	ENSMUSG00000104571.2	Gm43010	+	ENSMUST00000195993.2	TEC	FALSE	TRUE	TRUE	FALSE		A/U-rich
chr3	126438109	126441675	ENSMUSG00000105586.2	Gm43009	+	ENSMUST00000199979.2	TEC	FALSE	TRUE	FALSE	FALSE		A/U-rich
chr3	126531145	126534728	ENSMUSG00000105378.2	Gm42515	+	ENSMUST00000199936.2	TEC	FALSE	TRUE	TRUE	FALSE		A/U-rich
chr3	126715260	126792111	ENSMUSG00000032826.20	Ank2	-	ENSMUST00000044443.15	protein_coding	FALSE	TRUE	TRUE	FALSE		C-rich
chr3	126767904	126769516	ENSMUSG00000105939.2	Gm43322	-	ENSMUST00000196232.2	TEC	FALSE	FALSE	TRUE	FALSE		A/U-rich
chr3	126801957	126804450	ENSMUSG00000106612.2	Gm43750	-	ENSMUST00000199027.2	TEC	FALSE	FALSE	TRUE	FALSE		A/U-rich
chr3	126931485	126934139	ENSMUSG00000104963.2	Gm42974	-	ENSMUST00000199556.2	TEC	FALSE	TRUE	FALSE	FALSE		A/U-rich
chr3	126973924	126977622	ENSMUSG00000105202.2	C230031I18Rik	-	ENSMUST00000197856.2	TEC	FALSE	TRUE	TRUE	FALSE		A/U-rich
chr3	127034224	127037424	ENSMUSG00000105733.2	Gm42973	-	ENSMUST00000197913.2	TEC	FALSE	TRUE	TRUE	FALSE		A/U-rich
chr3	127060321	127065938	ENSMUSG00000105445.2	Gm42972	-	ENSMUST00000196937.2	TEC	FALSE	TRUE	TRUE	FALSE		A/U-rich
chr3	127077129	127079208	ENSMUSG00000105568.2	Gm42971	-	ENSMUST00000199228.2	TEC	FALSE	TRUE	TRUE	FALSE		A/U-rich
chr3	127091970	127093322	ENSMUSG00000106446.2	Gm42970	-	ENSMUST00000196407.2	TEC	FALSE	TRUE	TRUE	FALSE		A/U-rich
chr3	127183724	127187355	ENSMUSG00000105822.2	Gm42969	-	ENSMUST00000199858.2	TEC	FALSE	TRUE	TRUE	FALSE		A/U-rich
chr3	128993574	129013240	ENSMUSG00000028023.17	Pitx2	+	ENSMUST00000106382.11	protein_coding	FALSE	FALSE	FALSE	TRUE
chr3	129776407	129854556	ENSMUSG00000001052.16	Sec24b	-	ENSMUST00000001079.15	protein_coding	FALSE	FALSE	TRUE	FALSE		C-rich
chr3	130930433	130932691	ENSMUSG00000104612.2	Gm42449	+	ENSMUST00000200349.2	TEC	FALSE	FALSE	TRUE	FALSE		A/U-rich
chr3	132512013	132515228	ENSMUSG00000105691.2	Gm42876	+	ENSMUST00000196989.2	TEC	FALSE	FALSE	TRUE	FALSE		A/U-rich
chr3	132687512	132797586	ENSMUSG00000028018.16	Gstcd	-	ENSMUST00000029651.11	protein_coding	FALSE	FALSE	FALSE	TRUE
chr3	132756382	132758156	ENSMUSG00000105259.2	Gm42874	-	ENSMUST00000198888.2	TEC	FALSE	TRUE	TRUE	FALSE		A/U-rich
chr3	132758305	132760031	ENSMUSG00000105217.2	Gm42873	-	ENSMUST00000196110.2	TEC	FALSE	TRUE	TRUE	FALSE		A/U-rich
chr3	133013278	133015769	ENSMUSG00000105957.2	Gm43254	-	ENSMUST00000199187.2	lncRNA	FALSE	FALSE	FALSE	TRUE
chr3	135356430	135360327	ENSMUSG00000106149.2	Gm43430	-	ENSMUST00000196513.2	TEC	FALSE	TRUE	TRUE	FALSE		A/U-rich
chr3	135531417	135594333	ENSMUSG00000053897.16	Slc39a8	+	ENSMUST00000180196.8	protein_coding	FALSE	FALSE	FALSE	TRUE
chr3	135566108	135568359	ENSMUSG00000106290.2	Gm43429	+	ENSMUST00000197889.2	TEC	FALSE	FALSE	TRUE	FALSE		A/U-rich
chr3	135577873	135581718	ENSMUSG00000105681.2	Gm43428	+	ENSMUST00000200108.2	TEC	FALSE	TRUE	TRUE	FALSE		A/U-rich
chr3	137573435	137622318	ENSMUSG00000074212.8	Dnajb14	+	ENSMUST00000090178.10	protein_coding	FALSE	FALSE	FALSE	TRUE
chr3	144199746	144202933	ENSMUSG00000104903.2	Gm43707	-	ENSMUST00000196451.2	lncRNA	FALSE	TRUE	TRUE	FALSE		A/U-rich
chr3	144228989	144229762	ENSMUSG00000106057.2	Gm43560	-	ENSMUST00000198100.2	lncRNA	FALSE	FALSE	TRUE	FALSE		A/U-rich
chr3	144653321	144660639	ENSMUSG00000085773.4	Gm16233	+	ENSMUST00000136170.4	lncRNA	FALSE	FALSE	FALSE	TRUE
chr3	145630016	145640111	ENSMUSG00000028191.12	Bcl10	+	ENSMUST00000029842.9	protein_coding	FALSE	FALSE	FALSE	TRUE
chr3	146191165	146200870	ENSMUSG00000028188.14	Spata1	-	ENSMUST00000093951.3	protein_coding	FALSE	FALSE	TRUE	FALSE		A/U-rich
chr3	148521728	148696191	ENSMUSG00000028184.13	Adgrl2	-	ENSMUST00000200543.5	protein_coding	FALSE	TRUE	TRUE	FALSE		A/U-rich
chr3	152052114	152098970	ENSMUSG00000025437.16	Usp33	+	ENSMUST00000117492.9	protein_coding	FALSE	FALSE	FALSE	TRUE
chr3	153015006	153018382	ENSMUSG00000106024.2	A530083M17Rik	-	ENSMUST00000199877.2	TEC	TRUE	TRUE	FALSE	FALSE	2	A/U-rich
chr3	157594101	157594511	ENSMUSG00000104862.2	Gm6520	-	ENSMUST00000200636.2	processed_pseudogene	FALSE	FALSE	FALSE	TRUE
chr3	157685884	157689291	ENSMUSG00000105643.2	Gm42611	+	ENSMUST00000199446.2	TEC	FALSE	TRUE	TRUE	FALSE		A/U-rich
chr3	159201069	159235592	ENSMUSG00000028175.16	Depdc1a	+	ENSMUST00000120272.8	protein_coding	FALSE	TRUE	TRUE	FALSE		A/U-rich
chr4	3678114	3791613	ENSMUSG00000042228.15	Lyn	+	ENSMUST00000041377.13	protein_coding	FALSE	FALSE	FALSE	TRUE
chr4	8691364	8867659	ENSMUSG00000041235.13	Chd7	+	ENSMUST00000051558.10	protein_coding	TRUE	TRUE	TRUE	FALSE	1	C-rich
chr4	10438814	10439743	ENSMUSG00000084215.4	Gm11814	-	ENSMUST00000119515.2	processed_pseudogene	FALSE	FALSE	FALSE	TRUE
chr4	11558921	11593653	ENSMUSG00000078773.12	Rad54b	+	ENSMUST00000179498.2	protein_coding	FALSE	FALSE	FALSE	TRUE
chr4	11959806	11965927	ENSMUSG00000049225.15	Pdp1	-	ENSMUST00000095144.10	protein_coding	FALSE	FALSE	FALSE	TRUE
chr4	11966564	11994280	ENSMUSG00000085614.2	1700123M08Rik	+	ENSMUST00000154194.2	lncRNA	FALSE	FALSE	FALSE	TRUE
chr4	12039354	12087957	ENSMUSG00000049488.15	Tmem67	-	ENSMUST00000050686.10	protein_coding	FALSE	FALSE	FALSE	TRUE
chr4	13743435	13893649	ENSMUSG00000006586.16	Runx1t1	+	ENSMUST00000006761.10	protein_coding	FALSE	FALSE	TRUE	FALSE		C-rich
chr4	15265830	15286753	ENSMUSG00000043252.9	Tmem64	+	ENSMUST00000062684.9	protein_coding	FALSE	FALSE	FALSE	TRUE
chr4	19608302	19708993	ENSMUSG00000041058.16	Wwp1	-	ENSMUST00000108246.9	protein_coding	FALSE	FALSE	TRUE	FALSE		C-rich
chr4	21776271	21837870	ENSMUSG00000040455.18	Usp45	+	ENSMUST00000065111.15	protein_coding	FALSE	FALSE	FALSE	TRUE
chr4	22408290	22412095	ENSMUSG00000103000.2	Gm37900	+	ENSMUST00000195510.2	TEC	FALSE	TRUE	TRUE	FALSE		A/U-rich
chr4	24496461	24503413	ENSMUSG00000045751.17	Mms22l	+	ENSMUST00000138567.9	protein_coding	FALSE	FALSE	FALSE	TRUE
chr4	25609331	25800146	ENSMUSG00000055373.9	Fut9	-	ENSMUST00000084770.5	protein_coding	FALSE	FALSE	TRUE	FALSE		C-rich
chr4	27867148	27867655	ENSMUSG00000082674.2	Gm11914	-	ENSMUST00000117094.2	processed_pseudogene	FALSE	TRUE	FALSE	FALSE		A/U-rich
chr4	32238803	32586104	ENSMUSG00000040270.17	Bach2	+	ENSMUST00000108180.9	protein_coding	TRUE	TRUE	FALSE	FALSE	1	C-rich
chr4	34803112	34882960	ENSMUSG00000039967.15	Zfp292	-	ENSMUST00000047950.6	protein_coding	FALSE	TRUE	TRUE	FALSE		C-rich
chr4	40804601	40854005	ENSMUSG00000028413.14	B4galt1	-	ENSMUST00000030121.13	protein_coding	TRUE	FALSE	FALSE	FALSE	1	C-rich
chr4	40970905	41012608	ENSMUSG00000028423.16	Nfx1	+	ENSMUST00000091614.7	protein_coding	FALSE	FALSE	FALSE	TRUE
chr4	41194312	41275144	ENSMUSG00000028433.15	Ubap2	-	ENSMUST00000108068.8	protein_coding	FALSE	FALSE	TRUE	FALSE		C-rich
chr4	41348995	41389766	ENSMUSG00000028437.15	Ubap1	+	ENSMUST00000108060.10	protein_coding	FALSE	FALSE	FALSE	TRUE
chr4	41657497	41697040	ENSMUSG00000028444.18	Cntfr	-	ENSMUST00000102962.10	protein_coding	FALSE	FALSE	TRUE	FALSE		C-rich
chr4	41755227	41758695	ENSMUSG00000036073.18	Galt	+	ENSMUST00000084695.11	protein_coding	FALSE	FALSE	FALSE	TRUE
chr4	42206997	42235313	ENSMUSG00000091542.2	Gm17167	+	ENSMUST00000169242.2	lncRNA	FALSE	TRUE	FALSE	FALSE		A/U-rich
chr4	42587457	42589768	ENSMUSG00000118603.2	Gm52989	+	ENSMUST00000239216.2	unprocessed_pseudogene	FALSE	FALSE	TRUE	FALSE		C-rich
chr4	43017634	43025756	ENSMUSG00000028454.17	Pigo	-	ENSMUST00000098109.9	protein_coding	FALSE	FALSE	TRUE	FALSE		C-rich
chr4	43441938	43448064	ENSMUSG00000028458.13	Tesk1	+	ENSMUST00000060864.13	protein_coding	FALSE	FALSE	FALSE	TRUE
chr4	43514710	43523595	ENSMUSG00000028464.17	Tpm2	-	ENSMUST00000107914.10	protein_coding	FALSE	FALSE	FALSE	TRUE
chr4	43531518	43562422	ENSMUSG00000028465.17	Tln1	-	ENSMUST00000030187.14	protein_coding	FALSE	TRUE	TRUE	FALSE		C-rich
chr4	43578982	43579622	ENSMUSG00000028468.16	Rgp1	+	ENSMUST00000135895.2	protein_coding	FALSE	FALSE	FALSE	TRUE
chr4	43875529	43944806	ENSMUSG00000028476.14	Reck	+	ENSMUST00000030198.7	protein_coding	TRUE	TRUE	FALSE	FALSE	1	C-rich
chr4	44756567	44932203	ENSMUSG00000035649.18	Zcchc7	+	ENSMUST00000107824.9	protein_coding	FALSE	TRUE	FALSE	FALSE		A/U-rich
chr4	44991241	45012394	ENSMUSG00000049657.10	Zbtb5	-	ENSMUST00000055028.9	protein_coding	FALSE	FALSE	FALSE	TRUE
chr4	45342100	45379759	ENSMUSG00000035572.17	Dcaf10	+	ENSMUST00000155551.8	protein_coding	FALSE	FALSE	FALSE	TRUE
chr4	45809467	45826923	ENSMUSG00000035551.7	Igfbpl1	-	ENSMUST00000044297.7	protein_coding	FALSE	FALSE	FALSE	TRUE
chr4	47091908	47123070	ENSMUSG00000039774.13	Galnt12	+	ENSMUST00000045041.12	protein_coding	FALSE	FALSE	FALSE	TRUE
chr4	52439242	52488260	ENSMUSG00000028312.20	Smc2	+	ENSMUST00000102915.10	protein_coding	FALSE	TRUE	TRUE	FALSE		A/U-rich
chr4	53030786	53159895	ENSMUSG00000015243.5	Abca1	-	ENSMUST00000030010.4	protein_coding	FALSE	FALSE	TRUE	FALSE		C-rich
chr4	53643279	53707009	ENSMUSG00000054752.17	Fsd1l	+	ENSMUST00000180164.2	protein_coding	FALSE	FALSE	TRUE	FALSE		C-rich
chr4	54945047	55008314	ENSMUSG00000060206.12	Zfp462	+	ENSMUST00000133895.8	protein_coding	TRUE	TRUE	TRUE	FALSE	2	A/U-rich
chr4	56810934	56865188	ENSMUSG00000038816.15	Ctnnal1	-	ENSMUST00000045142.15	protein_coding	FALSE	FALSE	FALSE	TRUE
chr4	57061725	57143437	ENSMUSG00000028434.13	Epb41l4b	-	ENSMUST00000030142.4	protein_coding	FALSE	FALSE	FALSE	TRUE
chr4	57782179	57855202	ENSMUSG00000038729.25	Pakap	+	ENSMUST00000124581.2	protein_coding	FALSE	FALSE	TRUE	FALSE		C-rich
chr4	59314682	59438633	ENSMUSG00000038578.16	Susd1	-	ENSMUST00000040166.14	protein_coding	FALSE	FALSE	FALSE	TRUE
chr4	62107776	62126683	ENSMUSG00000028389.13	Zfp37	-	ENSMUST00000068822.4	protein_coding	FALSE	TRUE	TRUE	FALSE		A/U-rich
chr4	63285361	63321591	ENSMUSG00000039158.12	Akna	-	ENSMUST00000035724.5	protein_coding	FALSE	TRUE	TRUE	FALSE		C-rich
chr4	63378399	63412996	ENSMUSG00000039137.19	Whrn	-	ENSMUST00000133425.2	protein_coding	FALSE	TRUE	FALSE	FALSE		C-rich
chr4	63878021	63965252	ENSMUSG00000028364.16	Tnc	-	ENSMUST00000107377.10	protein_coding	FALSE	TRUE	TRUE	FALSE		C-rich
chr4	65042410	65275746	ENSMUSG00000028370.8	Pappa	+	ENSMUST00000084501.4	protein_coding	FALSE	FALSE	TRUE	FALSE		C-rich
chr4	70345301	70453165	ENSMUSG00000039270.10	Megf9	-	ENSMUST00000107359.9	protein_coding	FALSE	TRUE	TRUE	FALSE		C-rich
chr4	81196741	81339479	ENSMUSG00000028402.19	Mpdz	-	ENSMUST00000107258.9	protein_coding	FALSE	TRUE	FALSE	FALSE		C-rich
chr4	83138536	83242492	ENSMUSG00000038172.15	Ttc39b	-	ENSMUST00000102823.10	protein_coding	FALSE	FALSE	FALSE	TRUE
chr4	83373916	83404696	ENSMUSG00000028484.17	Psip1	-	ENSMUST00000030207.15	protein_coding	FALSE	FALSE	TRUE	FALSE		A/U-rich
chr4	86792650	86839112	ENSMUSG00000038007.15	Acer2	+	ENSMUST00000084433.5	protein_coding	FALSE	FALSE	FALSE	TRUE
chr4	89055358	89099318	ENSMUSG00000062937.8	Mtap	+	ENSMUST00000058030.10	protein_coding	FALSE	FALSE	FALSE	TRUE
chr4	94388317	94445033	ENSMUSG00000028578.9	Caap1	-	ENSMUST00000030313.9	protein_coding	FALSE	FALSE	FALSE	TRUE
chr4	94502727	94581466	ENSMUSG00000028576.13	Ift74	+	ENSMUST00000030311.11	protein_coding	FALSE	TRUE	TRUE	FALSE		A/U-rich
chr4	97660970	97888703	ENSMUSG00000028565.19	Nfia	+	ENSMUST00000152023.8	protein_coding	TRUE	FALSE	FALSE	FALSE	2	A/U-rich
chr4	98614984	98626717	ENSMUSG00000087166.10	L1td1	+	ENSMUST00000154279.3	protein_coding	FALSE	FALSE	TRUE	FALSE		A/U-rich
chr4	98824907	99009152	ENSMUSG00000028556.16	Dock7	-	ENSMUST00000030286.14	protein_coding	FALSE	TRUE	TRUE	FALSE		C-rich
chr4	99952987	100301962	ENSMUSG00000035305.6	Ror1	+	ENSMUST00000039630.6	protein_coding	FALSE	TRUE	TRUE	FALSE		C-rich
chr4	100633871	100861741	ENSMUSG00000028532.15	Cachd1	+	ENSMUST00000030257.15	protein_coding	TRUE	TRUE	TRUE	FALSE	1	C-rich
chr4	100926179	101009567	ENSMUSG00000035275.15	Raver2	+	ENSMUST00000038463.15	protein_coding	FALSE	FALSE	FALSE	TRUE
chr4	103027852	103072000	ENSMUSG00000028521.18	Slc35d1	-	ENSMUST00000036195.13	protein_coding	FALSE	FALSE	FALSE	TRUE
chr4	103171008	103223640	ENSMUSG00000035069.4	Oma1	+	ENSMUST00000035780.4	protein_coding	FALSE	FALSE	FALSE	TRUE
chr4	104887070	104967087	ENSMUSG00000028518.9	Prkaa2	-	ENSMUST00000030243.8	protein_coding	TRUE	TRUE	TRUE	FALSE	2	C-rich
chr4	105014543	105089961	ENSMUSG00000028517.9	Plpp3	+	ENSMUST00000064139.8	protein_coding	TRUE	FALSE	FALSE	FALSE	1	C-rich
chr4	106299525	106321526	ENSMUSG00000044254.7	Pcsk9	-	ENSMUST00000049507.6	protein_coding	FALSE	TRUE	FALSE	FALSE		C-rich
chr4	106418234	106446310	ENSMUSG00000034926.4	Dhcr24	+	ENSMUST00000047973.4	protein_coding	FALSE	TRUE	TRUE	FALSE		C-rich
chr4	106768666	106906891	ENSMUSG00000061887.15	Ssbp3	+	ENSMUST00000030367.15	protein_coding	FALSE	FALSE	TRUE	FALSE		C-rich
chr4	107224980	107273543	ENSMUSG00000028614.15	Ndc1	+	ENSMUST00000139560.8	protein_coding	FALSE	FALSE	FALSE	TRUE
chr4	108022633	108036505	ENSMUSG00000028601.19	Echdc2	+	ENSMUST00000052999.13	protein_coding	FALSE	FALSE	FALSE	TRUE
chr4	108336277	108381547	ENSMUSG00000034610.15	Tut4	+	ENSMUST00000155068.2	protein_coding	FALSE	FALSE	TRUE	FALSE		A/U-rich
chr4	108370977	108374014	ENSMUSG00000085093.2	Gm12737	+	ENSMUST00000142835.2	lncRNA	FALSE	FALSE	FALSE	TRUE
chr4	116163958	116321119	ENSMUSG00000003810.14	Mast2	-	ENSMUST00000003908.11	protein_coding	FALSE	TRUE	FALSE	FALSE		C-rich
chr4	116578144	116661439	ENSMUSG00000033985.18	Tesk2	+	ENSMUST00000045542.13	protein_coding	FALSE	FALSE	FALSE	TRUE
chr4	116953271	116972580	ENSMUSG00000028681.12	Ptch2	+	ENSMUST00000030443.12	protein_coding	FALSE	FALSE	TRUE	FALSE		C-rich
chr4	117730498	117740309	ENSMUSG00000028541.15	B4galt2	-	ENSMUST00000106421.9	protein_coding	FALSE	FALSE	FALSE	TRUE
chr4	117751682	117772196	ENSMUSG00000033365.15	Ipo13	-	ENSMUST00000036156.6	protein_coding	TRUE	FALSE	FALSE	FALSE	1	C-rich
chr4	117994153	118037240	ENSMUSG00000033326.16	Kdm4a	-	ENSMUST00000106406.9	protein_coding	FALSE	TRUE	TRUE	FALSE		C-rich
chr4	118065409	118148602	ENSMUSG00000033295.15	Ptprf	-	ENSMUST00000049074.13	protein_coding	TRUE	TRUE	TRUE	FALSE	1	C-rich
chr4	118219939	118266470	ENSMUSG00000033253.19	Szt2	-	ENSMUST00000075406.12	protein_coding	TRUE	TRUE	TRUE	FALSE	1	C-rich
chr4	119026709	119031392	ENSMUSG00000045268.14	Zfp691	-	ENSMUST00000106355.5	protein_coding	FALSE	FALSE	FALSE	TRUE
chr4	119250056	119272676	ENSMUSG00000028637.17	Ccdc30	-	ENSMUST00000238609.2	protein_coding	FALSE	FALSE	FALSE	TRUE
chr4	119322479	119349825	ENSMUSG00000048899.9	Rimkla	-	ENSMUST00000049994.8	protein_coding	FALSE	FALSE	FALSE	TRUE
chr4	120262477	120311712	ENSMUSG00000000085.17	Scmh1	+	ENSMUST00000134375.8	protein_coding	FALSE	FALSE	TRUE	FALSE		A/U-rich
chr4	120787333	120808896	ENSMUSG00000064141.15	Zfp69	-	ENSMUST00000106280.8	protein_coding	FALSE	FALSE	FALSE	TRUE
chr4	121003079	121072281	ENSMUSG00000049878.14	Rlf	-	ENSMUST00000056635.13	protein_coding	FALSE	TRUE	TRUE	FALSE		C-rich
chr4	122752839	122779704	ENSMUSG00000028656.15	Cap1	-	ENSMUST00000069533.12	protein_coding	FALSE	FALSE	FALSE	TRUE
chr4	122889736	122896278	ENSMUSG00000028654.14	Mycl	+	ENSMUST00000106252.9	protein_coding	FALSE	FALSE	FALSE	TRUE
chr4	123350141	123558545	ENSMUSG00000028649.22	Macf1	-	ENSMUST00000147030.2	protein_coding	FALSE	TRUE	TRUE	FALSE		C-rich
chr4	123811238	123830790	ENSMUSG00000028646.17	Rragc	+	ENSMUST00000030399.7	protein_coding	FALSE	FALSE	FALSE	TRUE
chr4	124960464	124967835	ENSMUSG00000050213.7	Snip1	+	ENSMUST00000052183.7	protein_coding	FALSE	FALSE	FALSE	TRUE
chr4	125384492	125607966	ENSMUSG00000001985.10	Grik3	+	ENSMUST00000030676.8	protein_coding	TRUE	TRUE	TRUE	FALSE	1	C-rich
chr4	126044394	126057284	ENSMUSG00000073758.11	Sh3d21	-	ENSMUST00000097891.4	protein_coding	FALSE	FALSE	FALSE	TRUE
chr4	126125959	126150136	ENSMUSG00000028849.18	Map7d1	-	ENSMUST00000106132.3	protein_coding	FALSE	TRUE	TRUE	FALSE		C-rich
chr4	126209839	126215496	ENSMUSG00000042558.17	Adprs	-	ENSMUST00000102617.5	protein_coding	FALSE	FALSE	FALSE	TRUE
chr4	126637542	126647202	ENSMUSG00000028833.14	Ncdn	-	ENSMUST00000030637.14	protein_coding	FALSE	TRUE	FALSE	FALSE		C-rich
chr4	126917319	126930806	ENSMUSG00000028820.14	Sfpq	+	ENSMUST00000146285.8	protein_coding	TRUE	TRUE	TRUE	FALSE	2	A/U-rich
chr4	126929242	126930806	ENSMUSG00000085334.8	Gm12940	+	ENSMUST00000130659.8	lncRNA	FALSE	FALSE	TRUE	FALSE		A/U-rich
chr4	126948080	126951366	ENSMUSG00000043872.15	Zmym1	-	ENSMUST00000140605.2	protein_coding	FALSE	FALSE	FALSE	TRUE
chr4	128777380	128805121	ENSMUSG00000041000.9	Trim62	+	ENSMUST00000035667.9	protein_coding	FALSE	TRUE	TRUE	FALSE		C-rich
chr4	129041797	129083335	ENSMUSG00000040928.16	S100pbp	-	ENSMUST00000106061.9	protein_coding	FALSE	FALSE	FALSE	TRUE
chr4	129113370	129132967	ENSMUSG00000050390.13	C77080	-	ENSMUST00000097873.10	protein_coding	TRUE	FALSE	TRUE	FALSE	1	C-rich
chr4	129519870	129534858	ENSMUSG00000053841.16	Txlna	-	ENSMUST00000046425.16	protein_coding	FALSE	FALSE	FALSE	TRUE
chr4	129607611	129636089	ENSMUSG00000028790.14	Khdrbs1	-	ENSMUST00000066257.6	protein_coding	TRUE	TRUE	TRUE	FALSE	1	C-rich
chr4	130297403	130339644	ENSMUSG00000078532.10	Nkain1	+	ENSMUST00000180884.8	protein_coding	FALSE	FALSE	FALSE	TRUE
chr4	131570780	131595097	ENSMUSG00000028910.13	Mecr	+	ENSMUST00000030742.11	protein_coding	FALSE	FALSE	FALSE	TRUE
chr4	131952981	131988913	ENSMUSG00000028901.14	Gmeb1	-	ENSMUST00000105964.2	protein_coding	FALSE	FALSE	FALSE	TRUE
chr4	132083240	132149757	ENSMUSG00000066043.14	Phactr4	-	ENSMUST00000084170.12	protein_coding	FALSE	TRUE	FALSE	FALSE		C-rich
chr4	132366297	132422194	ENSMUSG00000028886.16	Eya3	+	ENSMUST00000135299.8	protein_coding	FALSE	FALSE	FALSE	TRUE
chr4	132626523	132649869	ENSMUSG00000028878.12	Fam76a	-	ENSMUST00000030696.11	protein_coding	FALSE	FALSE	FALSE	TRUE
chr4	132793559	132799374	ENSMUSG00000037692.15	Ahdc1	+	ENSMUST00000148518.2	protein_coding	TRUE	TRUE	TRUE	FALSE	2	A/U-rich
chr4	133019769	133066635	ENSMUSG00000037622.15	Wdtc1	-	ENSMUST00000043305.14	protein_coding	TRUE	FALSE	TRUE	FALSE	1	C-rich
chr4	133097016	133151013	ENSMUSG00000028854.10	Slc9a1	+	ENSMUST00000030669.8	protein_coding	TRUE	TRUE	TRUE	FALSE	1	C-rich
chr4	133260452	133260748	ENSMUSG00000028851.7	Nudc	-	ENSMUST00000141860.2	protein_coding	FALSE	FALSE	FALSE	TRUE
chr4	133406318	133480922	ENSMUSG00000007880.17	Arid1a	-	ENSMUST00000145664.9	protein_coding	TRUE	TRUE	TRUE	FALSE	1	C-rich
chr4	134083682	134099869	ENSMUSG00000028838.12	Extl1	-	ENSMUST00000030643.3	protein_coding	FALSE	FALSE	TRUE	FALSE		C-rich
chr4	134265202	134279477	ENSMUSG00000050989.11	Selenon	-	ENSMUST00000060435.8	protein_coding	FALSE	TRUE	TRUE	FALSE		C-rich
chr4	134289000	134431601	ENSMUSG00000037306.14	Man1c1	-	ENSMUST00000038628.4	protein_coding	FALSE	TRUE	FALSE	FALSE		C-rich
chr4	134530069	134580656	ENSMUSG00000028826.15	Maco1	-	ENSMUST00000030628.15	protein_coding	FALSE	FALSE	FALSE	TRUE
chr4	136013377	136021253	ENSMUSG00000051351.15	Zfp46	+	ENSMUST00000069195.5	protein_coding	FALSE	FALSE	FALSE	TRUE
chr4	136311482	136311971	ENSMUSG00000082711.2	Gm12987	-	ENSMUST00000118562.2	processed_pseudogene	FALSE	FALSE	FALSE	TRUE
chr4	136380918	136563267	ENSMUSG00000028664.15	Ephb2	-	ENSMUST00000059287.14	protein_coding	FALSE	TRUE	FALSE	FALSE		C-rich
chr4	136707042	136776006	ENSMUSG00000060862.11	Zbtb40	-	ENSMUST00000049583.8	protein_coding	FALSE	TRUE	TRUE	FALSE		C-rich
chr4	137196079	137297941	ENSMUSG00000028763.19	Hspg2	+	ENSMUST00000030547.15	protein_coding	TRUE	TRUE	TRUE	FALSE	1	C-rich
chr4	137589607	137641165	ENSMUSG00000057530.15	Ece1	+	ENSMUST00000130407.3	protein_coding	TRUE	TRUE	FALSE	FALSE	2	C-rich
chr4	137720823	137933465	ENSMUSG00000028760.17	Eif4g3	+	ENSMUST00000203828.3	protein_coding	TRUE	TRUE	TRUE	FALSE	1	C-rich
chr4	137943937	137970481	ENSMUSG00000028759.14	Hp1bp3	+	ENSMUST00000030541.13	protein_coding	FALSE	FALSE	FALSE	TRUE
chr4	138040722	138053618	ENSMUSG00000028756.13	Pink1	-	ENSMUST00000030536.13	protein_coding	FALSE	FALSE	FALSE	TRUE
chr4	138622689	138641256	ENSMUSG00000041161.9	Otud3	-	ENSMUST00000097830.4	protein_coding	FALSE	FALSE	FALSE	TRUE
chr4	138920209	139019129	ENSMUSG00000028745.19	Capzb	+	ENSMUST00000102508.10	protein_coding	FALSE	FALSE	FALSE	TRUE
chr4	139038054	139045737	ENSMUSG00000028743.8	Akr7a5	+	ENSMUST00000073787.7	protein_coding	FALSE	FALSE	FALSE	TRUE
chr4	139107969	139216899	ENSMUSG00000066036.15	Ubr4	+	ENSMUST00000097822.10	protein_coding	TRUE	TRUE	TRUE	FALSE	1	C-rich
chr4	139257858	139344393	ENSMUSG00000041025.16	Iffo2	+	ENSMUST00000123827.9	protein_coding	FALSE	TRUE	TRUE	FALSE		A/U-rich
chr4	139687530	139695337	ENSMUSG00000078234.7	Klhdc7a	-	ENSMUST00000105031.4	protein_coding	FALSE	FALSE	FALSE	TRUE
chr4	140714183	140734641	ENSMUSG00000036622.16	Atp13a2	+	ENSMUST00000037055.14	protein_coding	FALSE	TRUE	FALSE	FALSE		C-rich
chr4	140774353	140787856	ENSMUSG00000040860.17	Crocc	-	ENSMUST00000144196.2	protein_coding	FALSE	TRUE	TRUE	FALSE		C-rich
chr4	140793822	140805668	ENSMUSG00000028923.15	Necap2	-	ENSMUST00000030760.15	protein_coding	FALSE	FALSE	FALSE	TRUE
chr4	140875223	140931373	ENSMUSG00000028920.10	Fbxo42	+	ENSMUST00000030757.10	protein_coding	FALSE	TRUE	TRUE	FALSE		C-rich
chr4	141303372	141327235	ENSMUSG00000006219.13	Fblim1	-	ENSMUST00000105784.8	protein_coding	FALSE	TRUE	FALSE	FALSE		C-rich
chr4	141341547	141345292	ENSMUSG00000043085.15	Tmem82	-	ENSMUST00000156246.2	protein_coding	FALSE	FALSE	FALSE	TRUE
chr4	141410873	141450730	ENSMUSG00000078515.5	Ddi2	-	ENSMUST00000177592.2	protein_coding	FALSE	TRUE	FALSE	FALSE		C-rich
chr4	141411161	141412910	ENSMUSG00000040715.13	Rsc1a1	-	ENSMUST00000105782.2	protein_coding	FALSE	FALSE	TRUE	FALSE		A/U-rich
chr4	141585452	141602231	ENSMUSG00000040659.4	Efhd2	-	ENSMUST00000036854.4	protein_coding	FALSE	FALSE	FALSE	TRUE
chr4	143974346	143974838	ENSMUSG00000083708.2	Gm13123	+	ENSMUST00000122173.2	processed_pseudogene	FALSE	TRUE	TRUE	FALSE		C-rich
chr4	144940032	144973440	ENSMUSG00000028599.11	Tnfrsf1b	-	ENSMUST00000030336.11	protein_coding	FALSE	TRUE	FALSE	FALSE		C-rich
chr4	145173309	145177458	ENSMUSG00000082082.2	Gm13230	+	ENSMUST00000120870.2	transcribed_unprocessed_pseudogene	FALSE	TRUE	TRUE	FALSE		A/U-rich
chr4	145397254	145431011	ENSMUSG00000058186.14	Zfp980	+	ENSMUST00000105738.9	protein_coding	FALSE	TRUE	TRUE	FALSE		A/U-rich
chr4	145551806	145556512	ENSMUSG00000084350.2	Znf41-ps	+	ENSMUST00000122051.2	unprocessed_pseudogene	FALSE	TRUE	TRUE	FALSE		A/U-rich
chr4	146004321	146007498	ENSMUSG00000082195.4	Gm13034	+	ENSMUST00000121342.2	processed_pseudogene	FALSE	FALSE	TRUE	FALSE		A/U-rich
chr4	146033914	146063191	ENSMUSG00000066009.9	Zfp987	+	ENSMUST00000091878.6	protein_coding	FALSE	FALSE	TRUE	FALSE		A/U-rich
chr4	146665085	146666769	ENSMUSG00000083038.2	Gm13233	+	ENSMUST00000118760.2	processed_pseudogene	FALSE	FALSE	FALSE	TRUE
chr4	147216494	147265036	ENSMUSG00000067916.10	Zfp991	+	ENSMUST00000084149.10	protein_coding	FALSE	FALSE	TRUE	FALSE		A/U-rich
chr4	147360432	147363553	ENSMUSG00000082925.2	Gm13135	+	ENSMUST00000117628.2	processed_pseudogene	FALSE	TRUE	TRUE	FALSE		A/U-rich
chr4	147390130	147418191	ENSMUSG00000078498.6	Zfp988	+	ENSMUST00000148762.4	protein_coding	FALSE	TRUE	TRUE	FALSE		A/U-rich
chr4	147445767	147475461	ENSMUSG00000078497.10	Zfp978	+	ENSMUST00000154154.2	protein_coding	FALSE	FALSE	TRUE	FALSE		A/U-rich
chr4	147527927	147528486	ENSMUSG00000082248.2	Gm13161	+	ENSMUST00000120609.2	processed_pseudogene	FALSE	FALSE	FALSE	TRUE
chr4	147576873	147597943	ENSMUSG00000078496.10	Zfp982	+	ENSMUST00000105721.9	protein_coding	FALSE	FALSE	TRUE	FALSE		A/U-rich
chr4	147696393	147726970	ENSMUSG00000066000.13	Zfp979	-	ENSMUST00000105720.8	protein_coding	FALSE	TRUE	TRUE	FALSE		A/U-rich
chr4	147819933	147822883	ENSMUSG00000081179.2	Gm13136	-	ENSMUST00000121031.2	processed_pseudogene	FALSE	TRUE	TRUE	FALSE		A/U-rich
chr4	147838430	147894245	ENSMUSG00000078495.11	Zfp984	-	ENSMUST00000105734.10	protein_coding	FALSE	TRUE	TRUE	FALSE		A/U-rich
chr4	148088715	148123278	ENSMUSG00000029016.14	Clcn6	-	ENSMUST00000137724.8	protein_coding	FALSE	FALSE	FALSE	TRUE
chr4	148215371	148230156	ENSMUSG00000029003.12	Mad2l2	+	ENSMUST00000084129.9	protein_coding	FALSE	FALSE	FALSE	TRUE
chr4	148237256	148244052	ENSMUSG00000029001.16	Fbxo44	-	ENSMUST00000167160.8	protein_coding	FALSE	FALSE	FALSE	TRUE
chr4	149260775	149392149	ENSMUSG00000063077.16	Kif1b	-	ENSMUST00000060537.13	protein_coding	FALSE	TRUE	FALSE	FALSE		C-rich
chr4	149412872	149511206	ENSMUSG00000028960.21	Ube4b	-	ENSMUST00000103212.10	protein_coding	FALSE	TRUE	FALSE	FALSE		C-rich
chr4	149602692	149650894	ENSMUSG00000028988.14	Ctnnbip1	+	ENSMUST00000030839.13	protein_coding	FALSE	FALSE	FALSE	TRUE
chr4	149670924	149733356	ENSMUSG00000039953.14	Clstn1	+	ENSMUST00000105691.8	protein_coding	TRUE	TRUE	TRUE	FALSE	1	C-rich
chr4	150133469	150141433	ENSMUSG00000086665.2	Gm13067	+	ENSMUST00000134236.2	lncRNA	FALSE	FALSE	FALSE	TRUE
chr4	152074089	152080715	ENSMUSG00000047777.10	Phf13	-	ENSMUST00000055688.10	protein_coding	TRUE	TRUE	FALSE	FALSE	1	C-rich
chr4	152093259	152102137	ENSMUSG00000073700.4	Klhl21	+	ENSMUST00000097773.4	protein_coding	FALSE	TRUE	FALSE	FALSE		C-rich
chr4	152562598	152647640	ENSMUSG00000039577.18	Nphp4	+	ENSMUST00000081393.10	protein_coding	FALSE	FALSE	TRUE	FALSE		C-rich
chr4	154048905	154059583	ENSMUSG00000029027.10	Dffb	-	ENSMUST00000030893.3	protein_coding	FALSE	FALSE	FALSE	TRUE
chr4	154140709	154181630	ENSMUSG00000029026.18	Trp73	-	ENSMUST00000133533.8	protein_coding	FALSE	TRUE	TRUE	FALSE		C-rich
chr4	154226828	154241273	ENSMUSG00000029029.15	Wrap73	+	ENSMUST00000030895.12	protein_coding	FALSE	FALSE	FALSE	TRUE
chr4	154362942	154384511	ENSMUSG00000029032.13	Arhgef16	-	ENSMUST00000030898.12	protein_coding	TRUE	TRUE	FALSE	FALSE	1	C-rich
chr4	154730210	154739775	ENSMUSG00000086810.2	Gm13110	-	ENSMUST00000138077.2	lncRNA	FALSE	FALSE	FALSE	TRUE
chr4	155048579	155065328	ENSMUSG00000029056.14	Pank4	+	ENSMUST00000030931.11	protein_coding	FALSE	FALSE	FALSE	TRUE
chr4	155171045	155177552	ENSMUSG00000029049.15	Morn1	+	ENSMUST00000155775.8	protein_coding	FALSE	FALSE	FALSE	TRUE
chr4	155238531	155306992	ENSMUSG00000029050.16	Ski	-	ENSMUST00000084103.10	protein_coding	TRUE	TRUE	TRUE	FALSE	1	C-rich
chr4	155334422	155341144	ENSMUSG00000073684.14	Faap20	+	ENSMUST00000178473.8	protein_coding	FALSE	FALSE	FALSE	TRUE
chr4	155575826	155643726	ENSMUSG00000029064.16	Gnb1	+	ENSMUST00000030940.14	protein_coding	FALSE	FALSE	FALSE	TRUE
chr4	155685872	155707797	ENSMUSG00000042202.16	Slc35e2	+	ENSMUST00000105608.9	protein_coding	FALSE	FALSE	FALSE	TRUE
chr4	155739138	155753655	ENSMUSG00000029060.18	Mib2	-	ENSMUST00000103176.10	protein_coding	FALSE	TRUE	FALSE	FALSE		C-rich
chr4	155819260	155825021	ENSMUSG00000084845.10	Tmem240	+	ENSMUST00000176526.2	protein_coding	FALSE	FALSE	FALSE	TRUE
chr4	155825097	155845550	ENSMUSG00000029036.19	Atad3a	-	ENSMUST00000030903.12	protein_coding	FALSE	FALSE	FALSE	TRUE
chr4	156098299	156101069	ENSMUSG00000029075.7	Tnfrsf4	+	ENSMUST00000030952.6	protein_coding	FALSE	FALSE	FALSE	TRUE
chr4	156103012	156107117	ENSMUSG00000103183.2	Gm37090	-	ENSMUST00000195694.2	TEC	FALSE	FALSE	FALSE	TRUE
chr4	156110753	156116079	ENSMUSG00000087381.9	Gm16008	-	ENSMUST00000126009.2	lncRNA	FALSE	FALSE	FALSE	TRUE
chr4	156198352	156203993	ENSMUSG00000059939.14	9430015G10Rik	+	ENSMUST00000141882.2	protein_coding	FALSE	FALSE	FALSE	TRUE
chr4	156249746	156253543	ENSMUSG00000041936.19	Agrn	-	ENSMUST00000154494.8	protein_coding	TRUE	TRUE	TRUE	FALSE	2	A/U-rich
chr5	3593832	3620238	ENSMUSG00000058503.12	Fam133b	+	ENSMUST00000197082.5	protein_coding	FALSE	FALSE	FALSE	TRUE
chr5	3635111	3636374	ENSMUSG00000104891.2	2510017J16Rik	+	ENSMUST00000198718.2	lncRNA	FALSE	TRUE	TRUE	FALSE		A/U-rich
chr5	3646065	3687232	ENSMUSG00000005907.15	Pex1	+	ENSMUST00000121291.8	protein_coding	FALSE	FALSE	FALSE	TRUE
chr5	3853183	3891359	ENSMUSG00000000600.16	Krit1	+	ENSMUST00000080085.9	protein_coding	FALSE	FALSE	TRUE	FALSE		A/U-rich
chr5	4242366	4247651	ENSMUSG00000053178.6	Mterf1b	+	ENSMUST00000177258.2	protein_coding	FALSE	FALSE	FALSE	TRUE
chr5	8540333	8672952	ENSMUSG00000040570.15	Rundc3b	-	ENSMUST00000047485.15	protein_coding	FALSE	FALSE	FALSE	TRUE
chr5	14564931	14846007	ENSMUSG00000061601.16	Pclo	+	ENSMUST00000182407.8	protein_coding	FALSE	TRUE	TRUE	FALSE
chr5	14613351	14616635	ENSMUSG00000106491.2	Gm42446	+	ENSMUST00000199783.2	TEC	FALSE	FALSE	TRUE	FALSE		A/U-rich
chr5	16312126	16314778	ENSMUSG00000105526.2	Gm43490	+	ENSMUST00000197593.2	TEC	FALSE	TRUE	TRUE	FALSE		A/U-rich
chr5	21629955	21687122	ENSMUSG00000047221.6	Fam185a	+	ENSMUST00000056045.5	protein_coding	FALSE	FALSE	FALSE	TRUE
chr5	21867898	21906392	ENSMUSG00000044968.17	Napepld	-	ENSMUST00000115217.8	protein_coding	FALSE	FALSE	FALSE	TRUE
chr5	23636807	23638917	ENSMUSG00000073147.4	5031425E22Rik	-	ENSMUST00000101522.3	lncRNA	FALSE	FALSE	FALSE	TRUE
chr5	23945645	23988709	ENSMUSG00000057541.15	Pus7	-	ENSMUST00000119946.8	protein_coding	FALSE	FALSE	FALSE	TRUE
chr5	24369960	24389011	ENSMUSG00000048439.16	Nupl2	+	ENSMUST00000049887.13	protein_coding	FALSE	FALSE	FALSE	TRUE
chr5	24650455	24652852	ENSMUSG00000028958.16	Tmub1	-	ENSMUST00000030799.15	protein_coding	FALSE	FALSE	FALSE	TRUE
chr5	24791747	24797482	ENSMUSG00000038181.17	Chpf2	+	ENSMUST00000121863.5	protein_coding	FALSE	FALSE	FALSE	TRUE
chr5	24890821	24915376	ENSMUSG00000028954.12	Nub1	+	ENSMUST00000068825.8	protein_coding	FALSE	FALSE	FALSE	TRUE
chr5	25478606	25703743	ENSMUSG00000038056.16	Kmt2c	-	ENSMUST00000045291.14	protein_coding	FALSE	FALSE	TRUE	FALSE		C-rich
chr5	27109692	27932503	ENSMUSG00000061576.16	Dpp6	+	ENSMUST00000120555.8	protein_coding	FALSE	TRUE	FALSE	FALSE		C-rich
chr5	28522174	28621103	ENSMUSG00000048271.15	Rbm33	+	ENSMUST00000114884.8	protein_coding	FALSE	TRUE	TRUE	FALSE		C-rich
chr5	29480999	29485295	ENSMUSG00000105741.2	C79130	-	ENSMUST00000199610.2	TEC	FALSE	TRUE	FALSE	FALSE		A/U-rich
chr5	29646315	29651353	ENSMUSG00000001569.11	Nom1	+	ENSMUST00000146347.2	protein_coding	FALSE	FALSE	FALSE	TRUE
chr5	30935473	30944278	ENSMUSG00000029168.15	Dpysl5	+	ENSMUST00000127365.2	protein_coding	FALSE	TRUE	TRUE	FALSE		C-rich
chr5	31212123	31235823	ENSMUSG00000013629.17	Cad	+	ENSMUST00000013773.12	protein_coding	TRUE	TRUE	TRUE	FALSE	1	C-rich
chr5	31609778	31639098	ENSMUSG00000062761.8	Zfp512	+	ENSMUST00000076264.8	protein_coding	FALSE	FALSE	FALSE	TRUE
chr5	32635438	32642656	ENSMUSG00000014956.16	Ppp1cb	+	ENSMUST00000201207.2	protein_coding	FALSE	FALSE	FALSE	TRUE
chr5	32624538	32626773	ENSMUSG00000107083.2	Gm43313	+	ENSMUST00000201398.2	TEC	FALSE	TRUE	TRUE	FALSE		A/U-rich
chr5	32768527	32844401	ENSMUSG00000014932.16	Yes1	+	ENSMUST00000072311.13	protein_coding	FALSE	FALSE	TRUE	FALSE		C-rich
chr5	33141913	33143162	ENSMUSG00000105929.2	Gm43693	+	ENSMUST00000196072.2	TEC	FALSE	FALSE	FALSE	TRUE
chr5	33405066	33432338	ENSMUSG00000037373.13	Ctbp1	-	ENSMUST00000079746.10	protein_coding	FALSE	FALSE	FALSE	TRUE
chr5	33450957	33468494	ENSMUSG00000092275.2	Gm20465	-	ENSMUST00000174768.2	lncRNA	FALSE	FALSE	FALSE	TRUE
chr5	33492852	33530640	ENSMUSG00000079562.8	Maea	+	ENSMUST00000114449.7	protein_coding	FALSE	FALSE	FALSE	TRUE
chr5	33810562	33815243	ENSMUSG00000019295.9	Tmem129	-	ENSMUST00000140931.2	protein_coding	FALSE	FALSE	FALSE	TRUE
chr5	34311223	34326871	ENSMUSG00000079555.3	Haus3	-	ENSMUST00000060049.8	protein_coding	FALSE	FALSE	TRUE	FALSE		A/U-rich
chr5	34588562	34600972	ENSMUSG00000037210.17	Fam193a	+	ENSMUST00000202503.2	protein_coding	TRUE	TRUE	TRUE	FALSE	2	A/U-rich
chr5	34644657	34647066	ENSMUSG00000106678.2	Gm43457	+	ENSMUST00000200867.2	TEC	FALSE	FALSE	TRUE	FALSE		A/U-rich
chr5	36964264	36987997	ENSMUSG00000029119.10	Man2b2	-	ENSMUST00000031002.10	protein_coding	FALSE	TRUE	FALSE	FALSE		C-rich
chr5	37025856	37112422	ENSMUSG00000029120.11	Ppp2r2c	+	ENSMUST00000031003.11	protein_coding	FALSE	FALSE	FALSE	TRUE
chr5	37123447	37146549	ENSMUSG00000039474.14	Wfs1	-	ENSMUST00000043964.13	protein_coding	FALSE	TRUE	TRUE	FALSE		C-rich
chr5	37208200	37282643	ENSMUSG00000063646.19	Jakmip1	+	ENSMUST00000043794.11	protein_coding	FALSE	FALSE	FALSE	TRUE
chr5	37403107	37449445	ENSMUSG00000029121.17	Crmp1	+	ENSMUST00000031004.11	protein_coding	TRUE	FALSE	FALSE	FALSE	1	C-rich
chr5	37495842	37582399	ENSMUSG00000050248.12	Evc2	+	ENSMUST00000056365.9	protein_coding	FALSE	FALSE	FALSE	TRUE
chr5	41944880	42001658	ENSMUSG00000061755.11	Bod1l	-	ENSMUST00000202908.2	protein_coding	FALSE	TRUE	TRUE	FALSE		C-rich
chr5	44371142	44374601	ENSMUSG00000105519.2	E430021H15Rik	-	ENSMUST00000198875.2	TEC	FALSE	TRUE	FALSE	FALSE		A/U-rich
chr5	45930663	46014843	ENSMUSG00000015882.19	Lcorl	-	ENSMUST00000067997.11	protein_coding	FALSE	FALSE	TRUE	FALSE		A/U-rich
chr5	45860074	45862102	ENSMUSG00000104342.2	Gm36401	+	ENSMUST00000194255.2	TEC	FALSE	TRUE	TRUE	FALSE		A/U-rich
chr5	45915616	45919032	ENSMUSG00000104852.2	Gm43201	-	ENSMUST00000195925.2	TEC	FALSE	TRUE	TRUE	FALSE		A/U-rich
chr5	45926208	45927085	ENSMUSG00000101587.3	Gm29036	-	ENSMUST00000189967.3	transcribed_processed_pseudogene	FALSE	TRUE	TRUE	FALSE		A/U-rich
chr5	45927361	45929522	ENSMUSG00000105457.2	Gm43200	-	ENSMUST00000200385.2	TEC	FALSE	TRUE	TRUE	FALSE		A/U-rich
chr5	50117297	50216348	ENSMUSG00000029090.13	Adgra3	-	ENSMUST00000030971.7	protein_coding	FALSE	FALSE	TRUE	FALSE		C-rich
chr5	52307544	52347856	ENSMUSG00000029169.12	Dhx15	-	ENSMUST00000031061.12	protein_coding	FALSE	FALSE	FALSE	TRUE
chr5	52331711	52333097	ENSMUSG00000106607.2	Gm43178	-	ENSMUST00000197257.2	TEC	FALSE	TRUE	TRUE	FALSE		A/U-rich
chr5	54062505	54066560	ENSMUSG00000107182.2	Gm43268	+	ENSMUST00000201536.2	TEC	FALSE	FALSE	TRUE	FALSE		A/U-rich
chr5	62759787	62923463	ENSMUSG00000037999.14	Arap2	-	ENSMUST00000076623.8	protein_coding	TRUE	FALSE	FALSE	FALSE	1	C-rich
chr5	62814141	62817450	ENSMUSG00000105707.2	Gm43753	-	ENSMUST00000196539.2	TEC	FALSE	FALSE	TRUE	FALSE		A/U-rich
chr5	64250292	64285694	ENSMUSG00000029171.13	Pgm2	+	ENSMUST00000087324.7	protein_coding	FALSE	FALSE	FALSE	TRUE
chr5	65699271	65701023	ENSMUSG00000107362.2	Gm40309	+	ENSMUST00000202699.2	TEC	TRUE	FALSE	FALSE	FALSE	2	A/U-rich
chr5	65920863	65987451	ENSMUSG00000037795.15	N4bp2	+	ENSMUST00000201489.4	protein_coding	FALSE	TRUE	TRUE	FALSE		C-rich
chr5	66184582	66308666	ENSMUSG00000070780.12	Rbm47	-	ENSMUST00000201561.4	protein_coding	FALSE	FALSE	TRUE	FALSE		A/U-rich
chr5	66456070	66776024	ENSMUSG00000029207.17	Apbb2	-	ENSMUST00000160870.8	protein_coding	FALSE	TRUE	TRUE	FALSE		C-rich
chr5	66681529	66683455	ENSMUSG00000107091.2	Gm43343	-	ENSMUST00000202454.2	TEC	FALSE	TRUE	TRUE	FALSE		A/U-rich
chr5	66749804	66752913	ENSMUSG00000106706.2	C530043K16Rik	-	ENSMUST00000201865.2	TEC	FALSE	TRUE	TRUE	FALSE		A/U-rich
chr5	66833433	66844577	ENSMUSG00000029223.13	Uchl1	+	ENSMUST00000031131.11	protein_coding	FALSE	FALSE	FALSE	TRUE
chr5	67549490	67584960	ENSMUSG00000092060.5	Bend4	-	ENSMUST00000201528.2	protein_coding	FALSE	TRUE	TRUE	FALSE		C-rich
chr5	72360671	72456118	ENSMUSG00000046808.18	Atp10d	+	ENSMUST00000126664.8	polymorphic_pseudogene	FALSE	FALSE	FALSE	TRUE
chr5	72784200	72785371	ENSMUSG00000105124.3	Gm5297	-	ENSMUST00000198555.3	transcribed_processed_pseudogene	FALSE	FALSE	FALSE	TRUE
chr5	73468706	73469903	ENSMUSG00000107331.2	Gm42732	+	ENSMUST00000202887.2	TEC	FALSE	FALSE	FALSE	TRUE
chr5	73648375	73718133	ENSMUSG00000051674.16	Dcun1d4	+	ENSMUST00000063882.12	protein_coding	FALSE	FALSE	FALSE	TRUE
chr5	74159386	74229092	ENSMUSG00000054814.15	Usp46	-	ENSMUST00000068058.14	protein_coding	FALSE	FALSE	FALSE	TRUE
chr5	74736607	74737937	ENSMUSG00000107165.2	Gm43747	+	ENSMUST00000201412.2	TEC	FALSE	FALSE	TRUE	FALSE		A/U-rich
chr5	75735575	75817382	ENSMUSG00000005672.13	Kit	+	ENSMUST00000144270.8	protein_coding	TRUE	FALSE	FALSE	FALSE	1	C-rich
chr5	76360023	76452395	ENSMUSG00000029238.12	Clock	-	ENSMUST00000075159.5	protein_coding	FALSE	TRUE	TRUE	FALSE		C-rich
chr5	77413337	77434279	ENSMUSG00000029249.16	Rest	+	ENSMUST00000080359.12	protein_coding	TRUE	FALSE	FALSE	FALSE	1	C-rich
chr5	86159882	86213442	ENSMUSG00000029253.13	Cenpc1	-	ENSMUST00000031170.10	protein_coding	FALSE	TRUE	TRUE	FALSE		A/U-rich
chr5	86257145	86320662	ENSMUSG00000035898.14	Uba6	-	ENSMUST00000039373.14	protein_coding	FALSE	TRUE	TRUE	FALSE		C-rich
chr5	88807316	88823525	ENSMUSG00000044221.15	Grsf1	-	ENSMUST00000113234.8	protein_coding	FALSE	FALSE	FALSE	TRUE
chr5	89034676	89387512	ENSMUSG00000060961.17	Slc4a4	+	ENSMUST00000148750.8	protein_coding	FALSE	TRUE	FALSE	FALSE		C-rich
chr5	90376599	90487602	ENSMUSG00000055204.16	Ankrd17	-	ENSMUST00000197021.2	protein_coding	FALSE	FALSE	TRUE	FALSE		C-rich
chr5	92111191	92119925	ENSMUSG00000102644.6	Thap6	+	ENSMUST00000191860.2	transcribed_unitary_pseudogene	FALSE	FALSE	FALSE	TRUE
chr5	92200022	92231578	ENSMUSG00000029405.17	G3bp2	-	ENSMUST00000113127.7	protein_coding	FALSE	FALSE	FALSE	TRUE
chr5	92563398	92583078	ENSMUSG00000034826.15	Nup54	-	ENSMUST00000038514.15	protein_coding	FALSE	FALSE	FALSE	TRUE
chr5	92957236	93113177	ENSMUSG00000029381.17	Shroom3	+	ENSMUST00000113054.9	protein_coding	TRUE	TRUE	FALSE	FALSE	1	C-rich
chr5	93324828	93326918	ENSMUSG00000107019.2	Gm43682	+	ENSMUST00000202150.2	TEC	FALSE	FALSE	TRUE	FALSE		A/U-rich
chr5	93331714	93333617	ENSMUSG00000106870.2	Gm43681	-	ENSMUST00000201581.2	TEC	FALSE	FALSE	FALSE	TRUE
chr5	96521813	96932587	ENSMUSG00000034687.9	Fras1	+	ENSMUST00000036019.5	protein_coding	FALSE	TRUE	TRUE	FALSE		C-rich
chr5	100109026	100112609	ENSMUSG00000000568.16	Hnrnpd	-	ENSMUST00000164833.2	protein_coding	FALSE	TRUE	TRUE	FALSE		A/U-rich
chr5	100589899	100648493	ENSMUSG00000118665.1	Lin54	-	ENSMUST00000239512.1	protein_coding	FALSE	FALSE	FALSE	TRUE
chr5	100910010	100946464	ENSMUSG00000035266.17	Helq	-	ENSMUST00000044684.14	protein_coding	FALSE	FALSE	FALSE	TRUE
chr5	100994084	101046965	ENSMUSG00000029314.15	Gpat3	+	ENSMUST00000031255.15	protein_coding	FALSE	FALSE	FALSE	TRUE
chr5	101912995	101971724	ENSMUSG00000029330.9	Cds1	+	ENSMUST00000031273.9	protein_coding	FALSE	FALSE	FALSE	TRUE
chr5	101980821	102217787	ENSMUSG00000043940.16	Wdfy3	-	ENSMUST00000053177.14	protein_coding	TRUE	FALSE	TRUE	FALSE	1	C-rich
chr5	104009915	104059125	ENSMUSG00000029312.13	Klhl8	-	ENSMUST00000031254.9	protein_coding	FALSE	FALSE	FALSE	TRUE
chr5	104607315	104653685	ENSMUSG00000034462.10	Pkd2	+	ENSMUST00000086831.4	protein_coding	FALSE	FALSE	TRUE	FALSE		C-rich
chr5	104673734	104687192	ENSMUSG00000097392.5	Thoc2l	+	ENSMUST00000200034.2	protein_coding	FALSE	TRUE	TRUE	FALSE		A/U-rich
chr5	105563640	105637940	ENSMUSG00000070639.6	Lrrc8b	+	ENSMUST00000112707.3	protein_coding	FALSE	TRUE	TRUE	FALSE		C-rich
chr5	105667253	105760884	ENSMUSG00000054720.13	Lrrc8c	+	ENSMUST00000067924.13	protein_coding	TRUE	TRUE	TRUE	FALSE	1	C-rich
chr5	105848654	105963076	ENSMUSG00000046079.17	Lrrc8d	+	ENSMUST00000120847.8	protein_coding	FALSE	TRUE	TRUE	FALSE		C-rich
chr5	106764604	106844696	ENSMUSG00000049606.17	Zfp644	-	ENSMUST00000112696.8	protein_coding	FALSE	FALSE	TRUE	FALSE		C-rich
chr5	106800674	106803579	ENSMUSG00000104706.2	Gm43421	-	ENSMUST00000200044.2	TEC	TRUE	TRUE	FALSE	FALSE	2	A/U-rich
chr5	107112187	107132298	ENSMUSG00000029283.18	Cdc7	+	ENSMUST00000031221.12	protein_coding	FALSE	FALSE	FALSE	TRUE
chr5	107954227	107955573	ENSMUSG00000106288.2	Gm43593	-	ENSMUST00000198605.2	TEC	FALSE	TRUE	TRUE	FALSE		A/U-rich
chr5	108416762	108428392	ENSMUSG00000029265.5	Dr1	+	ENSMUST00000031190.5	protein_coding	FALSE	FALSE	FALSE	TRUE
chr5	108460474	108497221	ENSMUSG00000029263.16	Pigg	+	ENSMUST00000119014.8	protein_coding	FALSE	FALSE	FALSE	TRUE
chr5	108746386	108748492	ENSMUSG00000105084.2	Gm43365	-	ENSMUST00000196522.2	TEC	FALSE	FALSE	FALSE	TRUE
chr5	109822410	109838907	ENSMUSG00000072763.3	5430403G16Rik	-	ENSMUST00000092720.4	protein_coding	FALSE	FALSE	TRUE	FALSE		A/U-rich
chr5	109981366	109982011	ENSMUSG00000105044.2	Gm10416	-	ENSMUST00000197379.2	TEC	FALSE	FALSE	TRUE	FALSE		A/U-rich
chr5	110194004	110220379	ENSMUSG00000090963.3	Gm17655	-	ENSMUST00000210275.2	protein_coding	FALSE	TRUE	TRUE	FALSE		A/U-rich
chr5	110224001	110242286	ENSMUSG00000109771.2	Gm35315	-	ENSMUST00000210052.2	protein_coding	FALSE	TRUE	FALSE	FALSE		A/U-rich
chr5	110577740	110581187	ENSMUSG00000043323.18	Fbrsl1	-	ENSMUST00000198415.3	protein_coding	TRUE	FALSE	TRUE	FALSE	1	C-rich
chr5	110932353	110957963	ENSMUSG00000029512.12	Ulk1	-	ENSMUST00000031490.11	protein_coding	FALSE	TRUE	FALSE	FALSE		C-rich
chr5	111565307	111604899	ENSMUSG00000070576.5	Mn1	+	ENSMUST00000094463.5	protein_coding	FALSE	TRUE	TRUE	FALSE		C-rich
chr5	113234188	113369102	ENSMUSG00000051339.11	2900026A02Rik	-	ENSMUST00000211733.2	protein_coding	TRUE	TRUE	TRUE	FALSE	1	C-rich
chr5	113880506	113910571	ENSMUSG00000018974.8	Sart3	-	ENSMUST00000019118.8	protein_coding	FALSE	FALSE	TRUE	FALSE		C-rich
chr5	114238375	114262781	ENSMUSG00000029592.12	Usp30	+	ENSMUST00000031588.12	protein_coding	FALSE	FALSE	FALSE	TRUE
chr5	114518667	114559230	ENSMUSG00000029577.14	Ube3b	+	ENSMUST00000074002.12	protein_coding	FALSE	TRUE	FALSE	FALSE		C-rich
chr5	115260608	115273034	ENSMUSG00000046562.6	Unc119b	-	ENSMUST00000060798.6	protein_coding	FALSE	FALSE	FALSE	TRUE
chr5	115417724	115435031	ENSMUSG00000041733.11	Coq5	+	ENSMUST00000040421.11	protein_coding	FALSE	FALSE	FALSE	TRUE
chr5	115465235	115471139	ENSMUSG00000029538.15	Srsf9	+	ENSMUST00000031513.14	protein_coding	FALSE	FALSE	FALSE	TRUE
chr5	115616071	115617997	ENSMUSG00000029524.17	Sirt4	-	ENSMUST00000154729.2	protein_coding	FALSE	FALSE	FALSE	TRUE
chr5	115703312	115760713	ENSMUSG00000041638.19	Gcn1	+	ENSMUST00000064454.12	protein_coding	TRUE	TRUE	TRUE	FALSE	1	C-rich
chr5	116071703	116084991	ENSMUSG00000029516.20	Cit	+	ENSMUST00000139881.8	protein_coding	FALSE	TRUE	TRUE	FALSE		A/U-rich
chr5	117979914	118096905	ENSMUSG00000029361.19	Nos1	+	ENSMUST00000142742.9	protein_coding	FALSE	TRUE	FALSE	FALSE		C-rich
chr5	118331636	118367210	ENSMUSG00000032850.17	Rnft2	-	ENSMUST00000134281.2	protein_coding	FALSE	FALSE	FALSE	TRUE
chr5	118383291	118404158	ENSMUSG00000032840.8	Spring1	+	ENSMUST00000049138.8	protein_coding	FALSE	FALSE	FALSE	TRUE
chr5	118740780	118743197	ENSMUSG00000107286.2	Gm43788	+	ENSMUST00000201539.2	TEC	TRUE	TRUE	TRUE	FALSE	2	A/U-rich
chr5	118756358	118757378	ENSMUSG00000106798.2	Gm43275	+	ENSMUST00000202053.2	TEC	TRUE	FALSE	FALSE	FALSE	2	A/U-rich
chr5	118782437	118787437	ENSMUSG00000107116.2	Gm43274	+	ENSMUST00000202545.2	TEC	TRUE	TRUE	TRUE	FALSE	2	A/U-rich
chr5	118845466	118848144	ENSMUSG00000107364.2	Gm43051	+	ENSMUST00000201096.2	TEC	TRUE	FALSE	FALSE	FALSE	2	A/U-rich
chr5	120621346	120641690	ENSMUSG00000029598.13	Plbd2	-	ENSMUST00000031597.7	protein_coding	FALSE	TRUE	FALSE	FALSE		C-rich
chr5	120672217	120726738	ENSMUSG00000032741.10	Tpcn1	-	ENSMUST00000046426.10	protein_coding	FALSE	TRUE	FALSE	FALSE		C-rich
chr5	121358281	121506640	ENSMUSG00000042744.17	Hectd4	+	ENSMUST00000042614.13	protein_coding	TRUE	FALSE	TRUE	FALSE	1	C-rich
chr5	121509787	121523695	ENSMUSG00000042726.15	Trafd1	-	ENSMUST00000042312.14	protein_coding	FALSE	FALSE	FALSE	TRUE
chr5	121656638	121660134	ENSMUSG00000072647.7	Adam1a	-	ENSMUST00000100757.6	protein_coding	FALSE	FALSE	FALSE	TRUE
chr5	121663820	121683263	ENSMUSG00000029454.16	Mapkapk5	-	ENSMUST00000153763.6	protein_coding	FALSE	FALSE	FALSE	TRUE
chr5	121798625	121825319	ENSMUSG00000029458.15	Brap	+	ENSMUST00000031414.15	protein_coding	FALSE	FALSE	FALSE	TRUE
chr5	121880479	121883783	ENSMUSG00000105179.2	Gm42866	+	ENSMUST00000195919.2	TEC	TRUE	FALSE	FALSE	FALSE	2	A/U-rich
chr5	121953550	121974888	ENSMUSG00000042594.17	Sh2b3	-	ENSMUST00000136960.8	protein_coding	FALSE	TRUE	FALSE	FALSE		C-rich
chr5	122560506	122582975	ENSMUSG00000029466.12	Anapc7	+	ENSMUST00000031422.10	protein_coding	FALSE	FALSE	FALSE	TRUE
chr5	122594402	122640288	ENSMUSG00000029467.16	Atp2a2	-	ENSMUST00000031423.10	protein_coding	TRUE	TRUE	TRUE	FALSE	1	C-rich
chr5	122845646	122867107	ENSMUSG00000029470.16	P2rx4	+	ENSMUST00000081554.13	protein_coding	FALSE	FALSE	FALSE	TRUE
chr5	123008727	123127162	ENSMUSG00000029475.18	Kdm2b	-	ENSMUST00000046073.16	protein_coding	FALSE	TRUE	TRUE	FALSE		C-rich
chr5	123393543	123393876	ENSMUSG00000094664.2	Rpl35a-ps6	-	ENSMUST00000148282.2	processed_pseudogene	FALSE	FALSE	FALSE	TRUE
chr5	123505061	123506982	ENSMUSG00000104830.2	5830487J09Rik	+	ENSMUST00000200118.2	lncRNA	FALSE	FALSE	FALSE	TRUE
chr5	123532862	123595995	ENSMUSG00000038342.16	Mlxip	+	ENSMUST00000068237.12	protein_coding	TRUE	TRUE	FALSE	FALSE	1	C-rich
chr5	123717513	123755885	ENSMUSG00000049550.18	Clip1	-	ENSMUST00000154672.2	protein_coding	TRUE	TRUE	TRUE	FALSE	1	A/U-rich
chr5	124068751	124107958	ENSMUSG00000061882.13	Ccdc62	+	ENSMUST00000165148.4	protein_coding	FALSE	FALSE	FALSE	TRUE
chr5	124249171	124250327	ENSMUSG00000085433.3	Gm16001	-	ENSMUST00000127989.3	lncRNA	FALSE	FALSE	FALSE	TRUE
chr5	124250359	124253546	ENSMUSG00000023707.14	Ogfod2	+	ENSMUST00000024470.13	protein_coding	FALSE	FALSE	FALSE	TRUE
chr5	124270867	124327810	ENSMUSG00000029406.16	Pitpnm2	-	ENSMUST00000159677.8	protein_coding	FALSE	FALSE	TRUE	FALSE		A/U-rich
chr5	124802148	124911367	ENSMUSG00000038011.16	Dnah10	+	ENSMUST00000141137.7	protein_coding	FALSE	FALSE	TRUE	FALSE		C-rich
chr5	124961632	124965694	ENSMUSG00000079215.9	Zfp664	+	ENSMUST00000134473.2	protein_coding	FALSE	FALSE	FALSE	TRUE
chr5	125094216	125256283	ENSMUSG00000029478.17	Ncor2	-	ENSMUST00000111398.8	protein_coding	FALSE	TRUE	TRUE	FALSE		C-rich
chr5	125512138	125512835	ENSMUSG00000106271.2	Gm43752	+	ENSMUST00000198475.2	processed_pseudogene	FALSE	FALSE	FALSE	TRUE
chr5	129061620	129085638	ENSMUSG00000029428.14	Stx2	-	ENSMUST00000031378.14	protein_coding	FALSE	FALSE	FALSE	TRUE
chr5	129661232	129688163	ENSMUSG00000029436.10	Mmp17	+	ENSMUST00000031390.10	protein_coding	FALSE	TRUE	FALSE	FALSE		C-rich
chr5	129731656	129747163	ENSMUSG00000051034.8	Zfp11	-	ENSMUST00000049778.7	protein_coding	FALSE	FALSE	FALSE	TRUE
chr5	129974420	129977805	ENSMUSG00000107118.2	Gm42986	+	ENSMUST00000201618.2	TEC	FALSE	TRUE	TRUE	FALSE		A/U-rich
chr5	129993206	129995067	ENSMUSG00000106757.2	Gm43482	+	ENSMUST00000202797.2	TEC	TRUE	TRUE	TRUE	FALSE	2	A/U-rich
chr5	130017851	130031890	ENSMUSG00000025534.18	Gusb	-	ENSMUST00000026613.14	protein_coding	FALSE	FALSE	FALSE	TRUE
chr5	130200638	130243183	ENSMUSG00000025340.15	Rabgef1	+	ENSMUST00000119797.8	protein_coding	FALSE	FALSE	FALSE	TRUE
chr5	132000888	132004725	ENSMUSG00000106386.2	Gm42991	-	ENSMUST00000196468.2	TEC	FALSE	TRUE	TRUE	FALSE		A/U-rich
chr5	132015387	132022223	ENSMUSG00000106320.2	Gm42992	-	ENSMUST00000197043.2	TEC	TRUE	TRUE	TRUE	FALSE	2	C-rich
chr5	132025017	132027252	ENSMUSG00000104936.2	2610011E03Rik	-	ENSMUST00000200128.2	TEC	TRUE	TRUE	FALSE	FALSE	2	A/U-rich
chr5	132044448	132051773	ENSMUSG00000105985.2	Gm42993	-	ENSMUST00000196856.2	TEC	FALSE	TRUE	TRUE	FALSE		C-rich
chr5	132230677	132232007	ENSMUSG00000105495.2	Gm42995	-	ENSMUST00000197047.2	TEC	FALSE	TRUE	FALSE	FALSE		A/U-rich
chr5	132233907	132235543	ENSMUSG00000106045.2	Gm42996	-	ENSMUST00000196116.2	TEC	FALSE	TRUE	FALSE	FALSE		A/U-rich
chr5	132399214	132401520	ENSMUSG00000104994.2	Gm42989	-	ENSMUST00000200646.2	TEC	FALSE	TRUE	TRUE	FALSE		A/U-rich
chr5	132463409	132466272	ENSMUSG00000106049.2	Gm43019	-	ENSMUST00000196948.2	TEC	FALSE	TRUE	TRUE	FALSE		A/U-rich
chr5	132468093	132469368	ENSMUSG00000106450.2	Gm43018	-	ENSMUST00000198075.2	TEC	FALSE	FALSE	TRUE	FALSE		A/U-rich
chr5	132519181	132521578	ENSMUSG00000105624.2	Gm43187	-	ENSMUST00000200652.2	TEC	FALSE	TRUE	TRUE	FALSE		A/U-rich
chr5	132526516	132528676	ENSMUSG00000106384.2	Gm43188	-	ENSMUST00000200180.2	TEC	TRUE	TRUE	TRUE	FALSE	2	A/U-rich
chr5	132563263	132564087	ENSMUSG00000105598.2	Gm43186	-	ENSMUST00000198130.2	TEC	FALSE	FALSE	TRUE	FALSE		A/U-rich
chr5	134128549	134173182	ENSMUSG00000015944.10	Castor2	+	ENSMUST00000016088.9	protein_coding	FALSE	TRUE	FALSE	FALSE		C-rich
chr5	134266692	134343574	ENSMUSG00000060261.17	Gtf2i	-	ENSMUST00000173341.9	protein_coding	TRUE	TRUE	TRUE	FALSE	1	C-rich
chr5	135052360	135074461	ENSMUSG00000007207.11	Stx1a	+	ENSMUST00000201008.4	protein_coding	FALSE	FALSE	FALSE	TRUE
chr5	135404994	135423400	ENSMUSG00000053293.10	Pom121	-	ENSMUST00000111171.6	protein_coding	TRUE	TRUE	TRUE	FALSE	1	C-rich
chr5	135807515	135819252	ENSMUSG00000019179.11	Mdh2	+	ENSMUST00000138101.2	protein_coding	FALSE	FALSE	FALSE	TRUE
chr5	135937262	135963453	ENSMUSG00000051391.10	Ywhag	-	ENSMUST00000055808.6	protein_coding	FALSE	TRUE	TRUE	FALSE		C-rich
chr5	136558449	136565331	ENSMUSG00000104369.2	Gm38082	-	ENSMUST00000192800.2	TEC	TRUE	TRUE	TRUE	FALSE	2	C-rich
chr5	137015872	137025502	ENSMUSG00000004846.11	Plod3	+	ENSMUST00000004968.11	protein_coding	FALSE	TRUE	TRUE	FALSE		C-rich
chr5	137348370	137372790	ENSMUSG00000029710.16	Ephb4	+	ENSMUST00000061244.15	protein_coding	TRUE	TRUE	TRUE	FALSE	1	C-rich
chr5	137517139	137526197	ENSMUSG00000029714.12	Gigyf1	+	ENSMUST00000031727.10	protein_coding	TRUE	TRUE	TRUE	FALSE	1	C-rich
chr5	137603364	137609749	ENSMUSG00000029718.15	Pcolce	-	ENSMUST00000031731.14	protein_coding	FALSE	FALSE	TRUE	FALSE		C-rich
chr5	137627436	137641161	ENSMUSG00000029720.10	Gm20605	+	ENSMUST00000177545.2	protein_coding	FALSE	TRUE	TRUE	FALSE		C-rich
chr5	137639698	137641164	ENSMUSG00000079165.11	Sap25	+	ENSMUST00000166099.3	protein_coding	FALSE	FALSE	TRUE	FALSE		A/U-rich
chr5	137780167	137784925	ENSMUSG00000029726.17	Mepce	-	ENSMUST00000031740.16	protein_coding	FALSE	FALSE	FALSE	TRUE
chr5	138142928	138151161	ENSMUSG00000037007.18	Zfp113	-	ENSMUST00000165640.8	protein_coding	FALSE	FALSE	FALSE	TRUE
chr5	138271916	138278267	ENSMUSG00000029510.16	Gpc2	-	ENSMUST00000161827.8	protein_coding	FALSE	FALSE	TRUE	FALSE		A/U-rich
chr5	138961768	138980792	ENSMUSG00000025856.16	Pdgfa	-	ENSMUST00000076095.14	protein_coding	FALSE	FALSE	FALSE	TRUE
chr5	139755128	139757486	ENSMUSG00000029547.11	Ints1	-	ENSMUST00000197156.2	protein_coding	TRUE	TRUE	TRUE	FALSE	2	C-rich
chr5	139777267	139788408	ENSMUSG00000018143.11	Mafk	+	ENSMUST00000018287.10	protein_coding	FALSE	FALSE	FALSE	TRUE
chr5	140338510	140339269	ENSMUSG00000029560.13	Snx8	-	ENSMUST00000195982.2	protein_coding	FALSE	FALSE	FALSE	TRUE
chr5	140491304	140511479	ENSMUSG00000036599.11	Chst12	+	ENSMUST00000043050.9	protein_coding	TRUE	FALSE	FALSE	FALSE	1	C-rich
chr5	140606332	140634786	ENSMUSG00000036565.8	Ttyh3	-	ENSMUST00000042661.8	protein_coding	FALSE	TRUE	TRUE	FALSE		C-rich
chr5	142387254	142447766	ENSMUSG00000056493.10	Foxk1	+	ENSMUST00000072837.7	protein_coding	TRUE	TRUE	TRUE	FALSE	1	C-rich
chr5	142740543	142803417	ENSMUSG00000039477.17	Tnrc18	-	ENSMUST00000151477.8	protein_coding	FALSE	TRUE	TRUE	FALSE		C-rich
chr5	142852700	142881176	ENSMUSG00000066640.12	Fbxl18	-	ENSMUST00000110766.8	protein_coding	FALSE	TRUE	TRUE	FALSE		C-rich
chr5	142948707	142956307	ENSMUSG00000029581.15	Fscn1	+	ENSMUST00000150622.8	protein_coding	FALSE	TRUE	TRUE	FALSE		C-rich
chr5	143164720	143166487	ENSMUSG00000061898.11	Rbak	-	ENSMUST00000199880.2	protein_coding	FALSE	FALSE	FALSE	TRUE
chr5	143491236	143513748	ENSMUSG00000001847.15	Rac1	-	ENSMUST00000100489.4	protein_coding	FALSE	FALSE	FALSE	TRUE
chr5	143608201	143696005	ENSMUSG00000018001.19	Cyth3	+	ENSMUST00000116456.10	protein_coding	FALSE	FALSE	FALSE	TRUE
chr5	143803542	143841069	ENSMUSG00000029613.16	Eif2ak1	+	ENSMUST00000100487.6	protein_coding	FALSE	FALSE	FALSE	TRUE
chr5	144037253	144125022	ENSMUSG00000038970.8	Lmtk2	+	ENSMUST00000041804.8	protein_coding	TRUE	TRUE	TRUE	FALSE	1	C-rich
chr5	144705603	144796588	ENSMUSG00000045482.17	Trrap	+	ENSMUST00000100467.10	protein_coding	TRUE	TRUE	FALSE	FALSE	1	C-rich
chr5	145051067	145059605	ENSMUSG00000029622.17	Arpc1b	+	ENSMUST00000129033.8	protein_coding	FALSE	FALSE	FALSE	TRUE
chr5	146185360	146186232	ENSMUSG00000080957.2	Gm15739	+	ENSMUST00000118049.2	processed_pseudogene	FALSE	TRUE	FALSE	FALSE		A/U-rich
chr5	146511697	146512930	ENSMUSG00000094090.3	Gm8494	+	ENSMUST00000178171.3	processed_pseudogene	FALSE	FALSE	FALSE	TRUE
chr5	146671618	146731816	ENSMUSG00000029640.18	Usp12	-	ENSMUST00000085614.6	protein_coding	FALSE	FALSE	FALSE	TRUE
chr5	147387465	147425263	ENSMUSG00000029647.16	Pan3	+	ENSMUST00000177327.8	protein_coding	FALSE	FALSE	FALSE	TRUE
chr5	148119708	148121187	ENSMUSG00000066554.7	Gm10167	-	ENSMUST00000150411.2	processed_pseudogene	FALSE	TRUE	TRUE	FALSE		A/U-rich
chr5	148264219	148336714	ENSMUSG00000041313.15	Slc7a1	-	ENSMUST00000048116.15	protein_coding	TRUE	TRUE	TRUE	FALSE	1	C-rich
chr5	149601694	149686064	ENSMUSG00000051950.11	B3glct	+	ENSMUST00000100404.6	protein_coding	FALSE	TRUE	FALSE	FALSE		A/U-rich
chr5	150597203	150734155	ENSMUSG00000034021.16	Pds5b	+	ENSMUST00000016569.11	protein_coding	FALSE	FALSE	TRUE	FALSE		C-rich
chr5	151292139	151305648	ENSMUSG00000097321.6	1700028E10Rik	+	ENSMUST00000181555.4	lncRNA	FALSE	FALSE	TRUE	FALSE		A/U-rich
chr6	3372256	3399572	ENSMUSG00000047735.15	Samd9l	-	ENSMUST00000120087.6	protein_coding	FALSE	TRUE	TRUE	FALSE		A/U-rich
chr6	4600838	4643355	ENSMUSG00000015189.13	Casd1	+	ENSMUST00000015333.12	protein_coding	FALSE	FALSE	FALSE	TRUE
chr6	4747405	4760517	ENSMUSG00000092035.9	Peg10	+	ENSMUST00000176551.3	protein_coding	TRUE	TRUE	TRUE	FALSE	1	C-rich
chr6	4903319	5165661	ENSMUSG00000032827.16	Ppp1r9a	+	ENSMUST00000035813.9	protein_coding	FALSE	FALSE	TRUE	FALSE		C-rich
chr6	4942146	4946295	ENSMUSG00000097385.2	Gm26814	+	ENSMUST00000181178.2	TEC	FALSE	TRUE	TRUE	FALSE		A/U-rich
chr6	4946567	4947803	ENSMUSG00000097464.2	Gm26736	+	ENSMUST00000180425.2	TEC	FALSE	TRUE	TRUE	FALSE		A/U-rich
chr6	8259443	8279552	ENSMUSG00000089862.9	Umad1	+	ENSMUST00000161400.2	protein_coding	FALSE	FALSE	FALSE	TRUE
chr6	8259449	8597480	ENSMUSG00000107705.2	Gm45062	+	ENSMUST00000162564.7	protein_coding	FALSE	FALSE	FALSE	TRUE
chr6	12317085	12749409	ENSMUSG00000032625.15	Thsd7a	-	ENSMUST00000119581.7	protein_coding	FALSE	TRUE	TRUE	FALSE		C-rich
chr6	17717576	17720512	ENSMUSG00000106822.2	Gm43533	+	ENSMUST00000202933.2	TEC	FALSE	TRUE	TRUE	FALSE		A/U-rich
chr6	22306518	22356165	ENSMUSG00000029672.17	Fam3c	-	ENSMUST00000165576.8	protein_coding	FALSE	FALSE	FALSE	TRUE
chr6	23262837	23839223	ENSMUSG00000017978.19	Cadps2	-	ENSMUST00000115361.9	protein_coding	TRUE	FALSE	FALSE	FALSE	1	C-rich
chr6	24613803	24665008	ENSMUSG00000029684.15	Wasl	-	ENSMUST00000031695.15	protein_coding	FALSE	TRUE	TRUE	FALSE		C-rich
chr6	24657516	24660368	ENSMUSG00000106946.2	Gm42856	-	ENSMUST00000200848.2	TEC	FALSE	TRUE	FALSE	FALSE		A/U-rich
chr6	28211006	28214804	ENSMUSG00000106990.2	Gm42547	-	ENSMUST00000201159.2	TEC	FALSE	TRUE	TRUE	FALSE		A/U-rich
chr6	28219165	28226169	ENSMUSG00000107320.2	Gm42549	-	ENSMUST00000202392.2	TEC	FALSE	TRUE	TRUE	FALSE		C-rich
chr6	28233079	28237012	ENSMUSG00000106959.2	Gm42548	-	ENSMUST00000202669.2	TEC	FALSE	TRUE	TRUE	FALSE		A/U-rich
chr6	28239925	28261910	ENSMUSG00000039841.15	Zfp800	-	ENSMUST00000115320.8	protein_coding	FALSE	TRUE	TRUE	FALSE		A/U-rich
chr6	28563488	28565360	ENSMUSG00000104325.2	Gm37321	+	ENSMUST00000195742.2	TEC	TRUE	TRUE	TRUE	FALSE	2	A/U-rich
chr6	28568070	28570985	ENSMUSG00000103132.2	Gm37978	+	ENSMUST00000194736.2	TEC	TRUE	TRUE	TRUE	FALSE	2	A/U-rich
chr6	28796461	28799712	ENSMUSG00000103899.2	Gm37940	+	ENSMUST00000194243.2	TEC	TRUE	TRUE	TRUE	FALSE	2	A/U-rich
chr6	29123574	29165005	ENSMUSG00000029701.16	Rbm28	-	ENSMUST00000007993.16	protein_coding	FALSE	FALSE	FALSE	TRUE
chr6	29200435	29212296	ENSMUSG00000003500.14	Impdh1	-	ENSMUST00000078155.12	protein_coding	FALSE	TRUE	FALSE	FALSE		C-rich
chr6	29433274	29461882	ENSMUSG00000068699.13	Flnc	+	ENSMUST00000101617.9	protein_coding	FALSE	TRUE	TRUE	FALSE		C-rich
chr6	30211287	30304538	ENSMUSG00000039159.17	Ube2h	-	ENSMUST00000102993.10	protein_coding	FALSE	TRUE	FALSE	FALSE		C-rich
chr6	30366378	30391022	ENSMUSG00000039130.19	Zc3hc1	-	ENSMUST00000080812.14	protein_coding	FALSE	FALSE	FALSE	TRUE
chr6	30653455	30693748	ENSMUSG00000029790.17	Cep41	-	ENSMUST00000031810.15	protein_coding	FALSE	FALSE	FALSE	TRUE
chr6	31085761	31087855	ENSMUSG00000104030.2	5330406M23Rik	-	ENSMUST00000195672.2	TEC	FALSE	TRUE	FALSE	FALSE		A/U-rich
chr6	33016058	33019054	ENSMUSG00000106676.2	Gm42895	-	ENSMUST00000200761.2	TEC	FALSE	TRUE	TRUE	FALSE		A/U-rich
chr6	33409942	33411554	ENSMUSG00000107358.2	Gm43168	+	ENSMUST00000201039.2	TEC	FALSE	FALSE	TRUE	FALSE		A/U-rich
chr6	34850629	34854944	ENSMUSG00000046806.14	Cyren	-	ENSMUST00000115006.2	protein_coding	FALSE	FALSE	FALSE	TRUE
chr6	34857360	34887811	ENSMUSG00000058486.12	Wdr91	-	ENSMUST00000081214.12	protein_coding	FALSE	FALSE	FALSE	TRUE
chr6	37304189	37419081	ENSMUSG00000038648.6	Creb3l2	-	ENSMUST00000041093.6	protein_coding	TRUE	TRUE	TRUE	FALSE	1	C-rich
chr6	38100108	38230890	ENSMUSG00000063455.17	D630045J12Rik	-	ENSMUST00000117556.8	protein_coding	TRUE	TRUE	TRUE	FALSE	1	C-rich
chr6	38264330	38276194	ENSMUSG00000047749.3	Zc3hav1l	-	ENSMUST00000058524.3	protein_coding	TRUE	TRUE	TRUE	FALSE	1	C-rich
chr6	38282220	38331208	ENSMUSG00000029826.15	Zc3hav1	-	ENSMUST00000114900.8	protein_coding	TRUE	TRUE	TRUE	FALSE	1	C-rich
chr6	38536149	38546500	ENSMUSG00000029823.17	Luc7l2	+	ENSMUST00000162530.2	protein_coding	FALSE	TRUE	TRUE	FALSE		A/U-rich
chr6	39113556	39183723	ENSMUSG00000042599.9	Kdm7a	-	ENSMUST00000002305.9	protein_coding	FALSE	TRUE	TRUE	FALSE		C-rich
chr6	39311706	39354609	ENSMUSG00000029924.13	Slc37a3	-	ENSMUST00000090243.8	protein_coding	FALSE	FALSE	FALSE	TRUE
chr6	39580170	39702397	ENSMUSG00000002413.16	Braf	-	ENSMUST00000002487.15	protein_coding	FALSE	TRUE	TRUE	FALSE		C-rich
chr6	39630383	39630899	ENSMUSG00000091313.2	Fth-ps2	-	ENSMUST00000168364.2	processed_pseudogene	FALSE	FALSE	TRUE	FALSE		A/U-rich
chr6	42326761	42335496	ENSMUSG00000029860.17	Zyx	+	ENSMUST00000203652.3	protein_coding	FALSE	FALSE	TRUE	FALSE		C-rich
chr6	43242515	43266254	ENSMUSG00000033542.14	Arhgef5	+	ENSMUST00000031750.14	protein_coding	FALSE	FALSE	FALSE	TRUE
chr6	43321934	43643212	ENSMUSG00000029735.18	Tpk1	-	ENSMUST00000067888.14	protein_coding	FALSE	FALSE	FALSE	TRUE
chr6	48541298	48543071	ENSMUSG00000118619.2	Gm53041	+	ENSMUST00000239256.2	unitary_pseudogene	FALSE	FALSE	FALSE	TRUE
chr6	48578996	48600161	ENSMUSG00000007216.7	Zfp775	+	ENSMUST00000204095.3	protein_coding	FALSE	FALSE	FALSE	TRUE
chr6	51500880	51567659	ENSMUSG00000038301.16	Snx10	+	ENSMUST00000049152.15	protein_coding	FALSE	FALSE	FALSE	TRUE
chr6	52576485	52580230	ENSMUSG00000107813.2	Gm44434	-	ENSMUST00000203918.2	TEC	FALSE	TRUE	TRUE	FALSE		A/U-rich
chr6	52690713	52743765	ENSMUSG00000004535.13	Tax1bp1	+	ENSMUST00000080723.11	protein_coding	FALSE	TRUE	TRUE	FALSE		A/U-rich
chr6	54572095	54622824	ENSMUSG00000005225.16	Plekha8	+	ENSMUST00000119706.8	protein_coding	FALSE	FALSE	FALSE	TRUE
chr6	71253477	71256332	ENSMUSG00000107749.2	Gm44321	+	ENSMUST00000204262.2	TEC	FALSE	TRUE	FALSE	FALSE		A/U-rich
chr6	71409087	71412091	ENSMUSG00000108211.2	Gm44130	-	ENSMUST00000205157.2	TEC	FALSE	FALSE	FALSE	TRUE
chr6	72575457	72585408	ENSMUSG00000056666.14	Retsat	+	ENSMUST00000070597.13	protein_coding	FALSE	FALSE	FALSE	TRUE
chr6	72579986	72582485	ENSMUSG00000108368.2	Gm45053	-	ENSMUST00000206112.2	TEC	FALSE	FALSE	FALSE	TRUE
chr6	72603360	72766237	ENSMUSG00000055799.14	Tcf7l1	-	ENSMUST00000069536.12	protein_coding	TRUE	TRUE	TRUE	FALSE	1	C-rich
chr6	72726095	72728897	ENSMUSG00000104501.2	Gm37736	-	ENSMUST00000193564.2	TEC	TRUE	TRUE	TRUE	FALSE	2	A/U-rich
chr6	76472414	76474767	ENSMUSG00000072476.7	Gm9008	-	ENSMUST00000097218.7	protein_coding	FALSE	FALSE	TRUE	FALSE		C-rich
chr6	82702005	82751435	ENSMUSG00000000628.11	Hk2	-	ENSMUST00000000642.11	protein_coding	FALSE	FALSE	TRUE	FALSE		C-rich
chr6	83011153	83029543	ENSMUSG00000000693.11	Loxl3	+	ENSMUST00000000707.9	protein_coding	FALSE	FALSE	FALSE	TRUE
chr6	83142901	83177098	ENSMUSG00000031865.17	Dctn1	+	ENSMUST00000077407.12	protein_coding	FALSE	TRUE	FALSE	FALSE		C-rich
chr6	83339354	83418657	ENSMUSG00000034832.16	Tet3	-	ENSMUST00000089622.11	protein_coding	FALSE	TRUE	TRUE	FALSE		C-rich
chr6	83996370	84188041	ENSMUSG00000033788.16	Dysf	+	ENSMUST00000081904.7	protein_coding	TRUE	TRUE	TRUE	FALSE	1	C-rich
chr6	85190030	85310404	ENSMUSG00000033720.13	Sfxn5	-	ENSMUST00000045846.12	protein_coding	FALSE	FALSE	FALSE	TRUE
chr6	85311948	85351616	ENSMUSG00000051343.12	Rab11fip5	-	ENSMUST00000204087.2	protein_coding	FALSE	FALSE	TRUE	FALSE		C-rich
chr6	85564627	85679620	ENSMUSG00000063810.8	Alms1	+	ENSMUST00000213058.2	protein_coding	FALSE	TRUE	TRUE	FALSE		C-rich
chr6	85609845	85612143	ENSMUSG00000107370.2	Gm43588	+	ENSMUST00000201862.2	TEC	TRUE	TRUE	FALSE	FALSE	2	A/U-rich
chr6	85656258	85659846	ENSMUSG00000107278.2	Gm42600	+	ENSMUST00000202081.2	TEC	FALSE	TRUE	TRUE	FALSE		A/U-rich
chr6	86936094	86972877	ENSMUSG00000057230.15	Aak1	+	ENSMUST00000204613.2	protein_coding	FALSE	TRUE	TRUE	FALSE		C-rich
chr6	87110834	87312746	ENSMUSG00000033420.13	Antxr1	-	ENSMUST00000042025.12	protein_coding	FALSE	FALSE	TRUE	FALSE		C-rich
chr6	88017520	88019449	ENSMUSG00000108268.2	Gm44187	-	ENSMUST00000204735.2	TEC	FALSE	FALSE	FALSE	TRUE
chr6	89293295	89339602	ENSMUSG00000030084.12	Plxna1	-	ENSMUST00000163139.8	protein_coding	TRUE	TRUE	TRUE	FALSE	1	C-rich
chr6	90380717	90405414	ENSMUSG00000048794.15	Cfap100	-	ENSMUST00000062750.12	protein_coding	FALSE	FALSE	FALSE	TRUE
chr6	90439557	90452220	ENSMUSG00000030087.12	Klf15	+	ENSMUST00000032174.12	protein_coding	FALSE	FALSE	FALSE	TRUE
chr6	90581706	90623394	ENSMUSG00000030089.16	Slc41a3	+	ENSMUST00000044019.16	protein_coding	FALSE	FALSE	FALSE	TRUE
chr6	90647390	90758954	ENSMUSG00000034312.16	Iqsec1	-	ENSMUST00000238821.2	protein_coding	TRUE	FALSE	FALSE	FALSE	1	C-rich
chr6	90990049	91093811	ENSMUSG00000030091.18	Nup210	-	ENSMUST00000032179.14	protein_coding	FALSE	TRUE	TRUE	FALSE		C-rich
chr6	91189436	91249521	ENSMUSG00000064080.13	Fbln2	+	ENSMUST00000113498.9	protein_coding	FALSE	TRUE	FALSE	FALSE		C-rich
chr6	92163692	92191906	ENSMUSG00000014550.15	Rbsn	-	ENSMUST00000014694.11	protein_coding	FALSE	FALSE	FALSE	TRUE
chr6	92749679	92920473	ENSMUSG00000030022.15	Adamts9	-	ENSMUST00000113438.8	protein_coding	FALSE	TRUE	FALSE	FALSE		C-rich
chr6	94477311	94581653	ENSMUSG00000045100.12	Slc25a26	+	ENSMUST00000061118.11	protein_coding	FALSE	FALSE	FALSE	TRUE
chr6	100233668	100236188	ENSMUSG00000107461.2	Gm44045	-	ENSMUST00000204906.2	TEC	TRUE	TRUE	TRUE	FALSE	2	A/U-rich
chr6	108083988	108162543	ENSMUSG00000030101.16	Sumf1	-	ENSMUST00000032191.16	protein_coding	FALSE	FALSE	FALSE	TRUE
chr6	108190056	108528070	ENSMUSG00000030102.12	Itpr1	+	ENSMUST00000032192.9	protein_coding	FALSE	TRUE	TRUE	FALSE		C-rich
chr6	108540565	108542549	ENSMUSG00000043024.7	Gm16433	-	ENSMUST00000062429.7	processed_pseudogene	FALSE	FALSE	FALSE	TRUE
chr6	108771857	108798734	ENSMUSG00000030105.9	Arl8b	+	ENSMUST00000204483.2	protein_coding	FALSE	FALSE	FALSE	TRUE
chr6	108805634	108836309	ENSMUSG00000030104.10	Edem1	+	ENSMUST00000089162.5	protein_coding	FALSE	FALSE	FALSE	TRUE
chr6	113081997	113130396	ENSMUSG00000034269.13	Setd5	+	ENSMUST00000113155.2	protein_coding	FALSE	FALSE	TRUE	FALSE		C-rich
chr6	113366220	113376431	ENSMUSG00000030276.20	Ttll3	+	ENSMUST00000204026.3	protein_coding	FALSE	FALSE	FALSE	TRUE
chr6	114715494	114720220	ENSMUSG00000107411.2	Gm19040	+	ENSMUST00000203280.2	processed_pseudogene	FALSE	TRUE	FALSE	FALSE		C-rich
chr6	114838384	114898782	ENSMUSG00000030315.16	Vgll4	-	ENSMUST00000032459.14	protein_coding	FALSE	FALSE	FALSE	TRUE
chr6	115751498	115782518	ENSMUSG00000030319.9	Cand2	+	ENSMUST00000075995.7	protein_coding	FALSE	FALSE	TRUE	FALSE		C-rich
chr6	115830430	115903660	ENSMUSG00000030323.14	Ift122	+	ENSMUST00000112925.8	protein_coding	FALSE	FALSE	FALSE	TRUE
chr6	115935523	115936988	ENSMUSG00000030123.16	Plxnd1	-	ENSMUST00000203628.2	protein_coding	TRUE	FALSE	TRUE	FALSE	2	A/U-rich
chr6	116184998	116239647	ENSMUSG00000024104.12	Washc2	+	ENSMUST00000036759.11	protein_coding	FALSE	FALSE	FALSE	TRUE
chr6	116327893	116353824	ENSMUSG00000025702.16	Marchf8	+	ENSMUST00000129170.8	protein_coding	FALSE	FALSE	FALSE	TRUE
chr6	117988398	118068507	ENSMUSG00000030134.12	Rasgef1a	+	ENSMUST00000164960.4	protein_coding	FALSE	FALSE	FALSE	TRUE
chr6	118360341	118396435	ENSMUSG00000030138.9	Bms1	-	ENSMUST00000032237.8	protein_coding	FALSE	TRUE	FALSE	FALSE		A/U-rich
chr6	119152248	119197146	ENSMUSG00000041477.15	Dcp1b	+	ENSMUST00000073909.6	protein_coding	FALSE	FALSE	FALSE	TRUE
chr6	119552275	119825128	ENSMUSG00000030172.16	Erc1	-	ENSMUST00000183911.8	protein_coding	FALSE	TRUE	TRUE	FALSE		A/U-rich
chr6	119927283	119928959	ENSMUSG00000045962.17	Wnk1	-	ENSMUST00000161185.2	protein_coding	FALSE	TRUE	TRUE	FALSE		A/U-rich
chr6	120180054	120271520	ENSMUSG00000041372.11	B4galnt3	-	ENSMUST00000057283.8	protein_coding	FALSE	FALSE	TRUE	FALSE		C-rich
chr6	120643381	120748151	ENSMUSG00000071226.12	Cecr2	+	ENSMUST00000112686.8	protein_coding	FALSE	TRUE	FALSE	FALSE		C-rich
chr6	122430059	122463464	ENSMUSG00000040649.16	Rimklb	-	ENSMUST00000068242.9	protein_coding	FALSE	FALSE	FALSE	TRUE
chr6	122796872	122822325	ENSMUSG00000003154.16	Foxj2	+	ENSMUST00000003238.14	protein_coding	TRUE	TRUE	FALSE	FALSE	1	C-rich
chr6	124639989	124681381	ENSMUSG00000004270.14	Lpcat3	+	ENSMUST00000004381.14	protein_coding	FALSE	FALSE	FALSE	TRUE
chr6	125016778	125028505	ENSMUSG00000108037.3	Gm44597	+	ENSMUST00000203287.3	lncRNA	FALSE	FALSE	FALSE	TRUE
chr6	125073124	125107554	ENSMUSG00000063870.13	Chd4	+	ENSMUST00000112390.8	protein_coding	TRUE	TRUE	TRUE	FALSE	1	C-rich
chr6	125326685	125339447	ENSMUSG00000030341.18	Tnfrsf1a	+	ENSMUST00000032491.15	protein_coding	FALSE	TRUE	TRUE	FALSE		C-rich
chr6	125339622	125357756	ENSMUSG00000038167.7	Plekhg6	-	ENSMUST00000042647.7	protein_coding	FALSE	FALSE	TRUE	FALSE		C-rich
chr6	128146666	128160766	ENSMUSG00000107879.3	9330102E08Rik	-	ENSMUST00000204642.2	translated_unprocessed_pseudogene	FALSE	FALSE	TRUE	FALSE		A/U-rich
chr6	128201250	128252540	ENSMUSG00000030353.16	Tead4	-	ENSMUST00000130454.8	protein_coding	FALSE	FALSE	TRUE	FALSE		A/U-rich
chr6	128334327	128336320	ENSMUSG00000048668.17	Rhno1	-	ENSMUST00000223237.2	protein_coding	FALSE	FALSE	FALSE	TRUE
chr6	134050316	134052145	ENSMUSG00000108214.2	Gm43982	+	ENSMUST00000204995.2	TEC	TRUE	TRUE	TRUE	FALSE	2	A/U-rich
chr6	134061563	134064427	ENSMUSG00000108238.2	Gm43984	+	ENSMUST00000204572.2	TEC	TRUE	TRUE	TRUE	FALSE	2	A/U-rich
chr6	134423438	134543876	ENSMUSG00000030201.16	Lrp6	-	ENSMUST00000032322.15	protein_coding	FALSE	FALSE	TRUE	FALSE		C-rich
chr6	134692435	134769588	ENSMUSG00000030203.18	Dusp16	-	ENSMUST00000100857.10	protein_coding	FALSE	TRUE	FALSE	FALSE		C-rich
chr6	134807116	134835894	ENSMUSG00000032652.14	Crebl2	+	ENSMUST00000046303.12	protein_coding	FALSE	FALSE	FALSE	TRUE
chr6	135174974	135213240	ENSMUSG00000030207.16	Fam234b	+	ENSMUST00000111915.8	protein_coding	FALSE	TRUE	FALSE	FALSE		C-rich
chr6	137031822	137147495	ENSMUSG00000030222.14	Rerg	-	ENSMUST00000032347.11	protein_coding	FALSE	FALSE	FALSE	TRUE
chr6	137454242	137626283	ENSMUSG00000015766.15	Eps8	-	ENSMUST00000058210.13	protein_coding	FALSE	TRUE	FALSE	FALSE		C-rich
chr6	145184392	145186953	ENSMUSG00000107756.2	Gm44164	-	ENSMUST00000203605.2	TEC	FALSE	TRUE	TRUE	FALSE		A/U-rich
chr6	146451129	146479333	ENSMUSG00000040250.15	Ints13	-	ENSMUST00000032427.15	protein_coding	FALSE	FALSE	FALSE	TRUE
chr6	146626492	146680310	ENSMUSG00000001630.14	Stk38l	+	ENSMUST00000001675.14	protein_coding	FALSE	FALSE	FALSE	TRUE
chr6	148672180	148732965	ENSMUSG00000040029.16	Ipo8	-	ENSMUST00000048418.14	protein_coding	FALSE	FALSE	FALSE	TRUE
chr7	3339058	3347865	ENSMUSG00000068566.14	Myadm	+	ENSMUST00000096744.8	protein_coding	FALSE	TRUE	TRUE	FALSE		C-rich
chr7	3352037	3379615	ENSMUSG00000078816.11	Prkcg	+	ENSMUST00000100301.11	protein_coding	TRUE	FALSE	FALSE	FALSE	1	C-rich
chr7	3381470	3416737	ENSMUSG00000069806.6	Cacng7	+	ENSMUST00000092891.6	protein_coding	FALSE	FALSE	FALSE	TRUE
chr7	3654307	3658826	ENSMUSG00000035632.17	Cnot3	+	ENSMUST00000132344.8	protein_coding	FALSE	FALSE	TRUE	FALSE		A/U-rich
chr7	4754790	4756093	ENSMUSG00000051811.15	Cox6b2	-	ENSMUST00000063324.14	protein_coding	FALSE	FALSE	FALSE	TRUE
chr7	4880151	4899972	ENSMUSG00000086784.3	Isoc2a	+	ENSMUST00000125249.3	protein_coding	FALSE	FALSE	FALSE	TRUE
chr7	5083233	5101177	ENSMUSG00000035203.17	Epn1	+	ENSMUST00000098845.10	protein_coding	FALSE	TRUE	FALSE	FALSE		C-rich
chr7	6386293	6399914	ENSMUSG00000062861.9	Zfp28	+	ENSMUST00000081022.9	protein_coding	FALSE	FALSE	FALSE	TRUE
chr7	6706890	6733420	ENSMUSG00000002265.18	Peg3	-	ENSMUST00000051209.11	protein_coding	TRUE	TRUE	TRUE	FALSE	1	C-rich
chr7	6745644	6746699	ENSMUSG00000109131.2	Gm44862	+	ENSMUST00000207981.2	TEC	FALSE	TRUE	TRUE	FALSE		A/U-rich
chr7	6756041	6757463	ENSMUSG00000109416.2	Gm44863	+	ENSMUST00000207613.2	TEC	FALSE	TRUE	TRUE	FALSE		A/U-rich
chr7	7174328	7186561	ENSMUSG00000034538.9	Zfp418	+	ENSMUST00000051435.8	protein_coding	FALSE	FALSE	FALSE	TRUE
chr7	7285307	7302532	ENSMUSG00000000605.10	Clcn4	-	ENSMUST00000000619.8	protein_coding	FALSE	FALSE	FALSE	TRUE
chr7	12149079	12156678	ENSMUSG00000034071.16	Zfp551	-	ENSMUST00000080348.12	protein_coding	FALSE	FALSE	FALSE	TRUE
chr7	12337122	12338570	ENSMUSG00000082872.2	Gm15773	+	ENSMUST00000118665.2	processed_pseudogene	FALSE	TRUE	FALSE	FALSE		A/U-rich
chr7	12631762	12643010	ENSMUSG00000054715.12	Zscan22	+	ENSMUST00000117189.2	protein_coding	FALSE	FALSE	FALSE	TRUE
chr7	12733040	12762452	ENSMUSG00000005566.15	Trim28	+	ENSMUST00000209577.2	protein_coding	FALSE	TRUE	TRUE	FALSE		A/U-rich
chr7	12742175	12743961	ENSMUSG00000049600.9	Zbtb45	-	ENSMUST00000210108.2	protein_coding	FALSE	TRUE	FALSE	FALSE		C-rich
chr7	15853819	15861441	ENSMUSG00000006021.6	Kptn	+	ENSMUST00000006178.5	protein_coding	FALSE	FALSE	FALSE	TRUE
chr7	15863750	15894988	ENSMUSG00000030376.9	Slc8a2	+	ENSMUST00000211649.2	protein_coding	TRUE	TRUE	FALSE	FALSE	1	C-rich
chr7	16060974	16121710	ENSMUSG00000052833.10	Sae1	-	ENSMUST00000094815.5	protein_coding	FALSE	FALSE	FALSE	TRUE
chr7	16135131	16171621	ENSMUSG00000059273.10	Zc3h4	+	ENSMUST00000209289.2	protein_coding	FALSE	TRUE	TRUE	FALSE		C-rich
chr7	16230176	16348862	ENSMUSG00000058230.13	Arhgap35	-	ENSMUST00000171937.2	protein_coding	FALSE	TRUE	FALSE	FALSE		C-rich
chr7	16248324	16249063	ENSMUSG00000101135.2	Gm17981	-	ENSMUST00000191109.2	processed_pseudogene	FALSE	TRUE	FALSE	FALSE		A/U-rich
chr7	16550241	16574852	ENSMUSG00000030374.16	Strn4	+	ENSMUST00000108495.9	protein_coding	FALSE	TRUE	FALSE	FALSE		C-rich
chr7	18758301	18788542	ENSMUSG00000023118.16	Sympk	+	ENSMUST00000023882.14	protein_coding	FALSE	TRUE	TRUE	FALSE		C-rich
chr7	18811917	18816700	ENSMUSG00000030410.17	Dmwd	+	ENSMUST00000146429.2	protein_coding	FALSE	FALSE	FALSE	TRUE
chr7	18889985	18900052	ENSMUSG00000030406.8	Gipr	-	ENSMUST00000094790.5	protein_coding	FALSE	FALSE	FALSE	TRUE
chr7	19016548	19030085	ENSMUSG00000030401.17	Rtn2	+	ENSMUST00000032559.17	protein_coding	FALSE	FALSE	FALSE	TRUE
chr7	19128361	19138029	ENSMUSG00000040714.15	Klc3	-	ENSMUST00000108458.10	protein_coding	FALSE	FALSE	FALSE	TRUE
chr7	19197255	19230687	ENSMUSG00000011263.17	Exoc3l2	+	ENSMUST00000137613.9	protein_coding	TRUE	TRUE	FALSE	FALSE	1	C-rich
chr7	19490055	19504472	ENSMUSG00000002980.15	Bcam	-	ENSMUST00000003061.14	protein_coding	FALSE	FALSE	TRUE	FALSE		C-rich
chr7	23056549	23057494	ENSMUSG00000109325.2	Krt8-ps	+	ENSMUST00000208495.2	processed_pseudogene	FALSE	FALSE	FALSE	TRUE
chr7	23781348	23807138	ENSMUSG00000057101.9	Zfp180	+	ENSMUST00000068975.6	protein_coding	FALSE	FALSE	FALSE	TRUE
chr7	23874510	23881743	ENSMUSG00000068962.8	Zfp114	+	ENSMUST00000206547.2	protein_coding	FALSE	FALSE	FALSE	TRUE
chr7	23896301	23903008	ENSMUSG00000087598.10	Zfp111	-	ENSMUST00000056683.3	protein_coding	FALSE	FALSE	FALSE	TRUE
chr7	23954464	23961870	ENSMUSG00000030486.10	Zfp108	+	ENSMUST00000205982.2	protein_coding	FALSE	FALSE	FALSE	TRUE
chr7	24181447	24203964	ENSMUSG00000054793.9	Cadm4	+	ENSMUST00000068023.8	protein_coding	FALSE	FALSE	FALSE	TRUE
chr7	24602480	24626019	ENSMUSG00000040940.19	Arhgef1	+	ENSMUST00000206508.2	protein_coding	FALSE	TRUE	TRUE	FALSE		C-rich
chr7	24677591	24705383	ENSMUSG00000040907.16	Atp1a3	-	ENSMUST00000080882.11	protein_coding	FALSE	TRUE	TRUE	FALSE		C-rich
chr7	24759536	24764618	ENSMUSG00000003378.10	Grik5	-	ENSMUST00000205661.2	protein_coding	FALSE	TRUE	FALSE	FALSE		A/U-rich
chr7	24941985	24950186	ENSMUSG00000040857.16	Erf	-	ENSMUST00000045847.15	protein_coding	FALSE	FALSE	FALSE	TRUE
chr7	24990595	24993570	ENSMUSG00000005442.14	Cic	+	ENSMUST00000164820.2	protein_coding	TRUE	FALSE	TRUE	FALSE	2	C-rich
chr7	25016588	25065342	ENSMUSG00000045039.10	Megf8	+	ENSMUST00000128119.2	protein_coding	TRUE	TRUE	TRUE	FALSE	1	C-rich
chr7	25078951	25095804	ENSMUSG00000003123.16	Lipe	-	ENSMUST00000003207.11	protein_coding	TRUE	FALSE	FALSE	FALSE	1	C-rich
chr7	26902056	26903745	ENSMUSG00000078786.10	BC024978	+	ENSMUST00000123108.2	protein_coding	FALSE	FALSE	FALSE	TRUE
chr7	27004560	27037117	ENSMUSG00000040488.19	Ltbp4	-	ENSMUST00000038618.13	protein_coding	FALSE	TRUE	TRUE	FALSE		C-rich
chr7	27202142	27207547	ENSMUSG00000087371.2	Gm15541	-	ENSMUST00000147449.2	lncRNA	FALSE	FALSE	FALSE	TRUE
chr7	27660785	27678572	ENSMUSG00000063047.10	Zfp780b	-	ENSMUST00000206685.2	protein_coding	FALSE	TRUE	TRUE	FALSE		A/U-rich
chr7	27684278	27713540	ENSMUSG00000096916.8	Zfp850	-	ENSMUST00000180502.8	protein_coding	FALSE	TRUE	TRUE	FALSE		C-rich
chr7	27878893	27886719	ENSMUSG00000002409.19	Dyrk1b	+	ENSMUST00000085901.13	protein_coding	FALSE	FALSE	TRUE	FALSE		C-rich
chr7	28098946	28135616	ENSMUSG00000109336.2	Samd4b	-	ENSMUST00000208199.2	protein_coding	TRUE	TRUE	TRUE	FALSE	1	C-rich
chr7	28258243	28297610	ENSMUSG00000030602.14	Pak4	-	ENSMUST00000108283.8	protein_coding	FALSE	FALSE	TRUE	FALSE		C-rich
chr7	28592672	28661765	ENSMUSG00000054808.16	Actn4	-	ENSMUST00000068045.14	protein_coding	FALSE	TRUE	TRUE	FALSE		C-rich
chr7	28620375	28642953	ENSMUSG00000109314.2	Gm44699	-	ENSMUST00000208229.2	lncRNA	TRUE	TRUE	TRUE	FALSE	2	A/U-rich
chr7	28702768	28824576	ENSMUSG00000030592.19	Ryr1	-	ENSMUST00000032813.10	protein_coding	FALSE	TRUE	FALSE	FALSE		C-rich
chr7	28851936	28855608	ENSMUSG00000030590.16	Fam98c	-	ENSMUST00000147561.8	protein_coding	FALSE	FALSE	FALSE	TRUE
chr7	29515538	29530430	ENSMUSG00000011427.17	Zfp790	+	ENSMUST00000178162.3	protein_coding	FALSE	FALSE	FALSE	TRUE
chr7	29632215	29651318	ENSMUSG00000059975.16	Zfp74	-	ENSMUST00000108205.9	protein_coding	FALSE	TRUE	TRUE	FALSE		A/U-rich
chr7	29755458	29789835	ENSMUSG00000058447.9	Gm26920	-	ENSMUST00000182746.2	protein_coding	FALSE	FALSE	FALSE	TRUE
chr7	29991177	30007792	ENSMUSG00000013921.16	Clip3	+	ENSMUST00000014065.16	protein_coding	FALSE	TRUE	TRUE	FALSE		C-rich
chr7	30254868	30255446	ENSMUSG00000036845.13	Lin37	-	ENSMUST00000146548.2	protein_coding	FALSE	FALSE	FALSE	TRUE
chr7	30262768	30267383	ENSMUSG00000109378.2	Gm49396	+	ENSMUST00000167042.8	protein_coding	FALSE	FALSE	FALSE	TRUE
chr7	30268282	30288142	ENSMUSG00000006307.17	Kmt2b	-	ENSMUST00000006470.14	protein_coding	FALSE	TRUE	TRUE	FALSE		C-rich
chr7	30340423	30349569	ENSMUSG00000036733.17	Rbm42	-	ENSMUST00000108141.2	protein_coding	FALSE	FALSE	TRUE	FALSE		C-rich
chr7	30646175	30654875	ENSMUSG00000058239.14	Usf2	-	ENSMUST00000169496.8	protein_coding	FALSE	FALSE	FALSE	TRUE
chr7	30829551	30850507	ENSMUSG00000001248.16	Gramd1a	-	ENSMUST00000001280.14	protein_coding	FALSE	FALSE	FALSE	TRUE
chr7	32836543	32837534	ENSMUSG00000098044.2	Gm9162	+	ENSMUST00000182081.2	processed_pseudogene	FALSE	FALSE	FALSE	TRUE
chr7	33808967	33832693	ENSMUSG00000036459.16	Wtip	-	ENSMUST00000038537.9	protein_coding	FALSE	FALSE	FALSE	TRUE
chr7	34044070	34089112	ENSMUSG00000066568.13	Lsm14a	-	ENSMUST00000085585.12	protein_coding	FALSE	FALSE	FALSE	TRUE
chr7	34900302	34914923	ENSMUSG00000001802.17	Lrp3	-	ENSMUST00000122409.8	protein_coding	FALSE	TRUE	TRUE	FALSE		C-rich
chr7	35096479	35138114	ENSMUSG00000023072.15	Cep89	+	ENSMUST00000079414.12	protein_coding	FALSE	FALSE	FALSE	TRUE
chr7	35471767	35502414	ENSMUSG00000044452.11	Zfp507	-	ENSMUST00000061586.11	protein_coding	FALSE	FALSE	FALSE	TRUE
chr7	37171559	37179411	ENSMUSG00000043456.18	Zfp536	-	ENSMUST00000176129.2	protein_coding	FALSE	TRUE	TRUE	FALSE		A/U-rich
chr7	37916395	37927440	ENSMUSG00000074170.6	Plekhf1	-	ENSMUST00000098513.6	protein_coding	FALSE	FALSE	FALSE	TRUE
chr7	39167189	39189844	ENSMUSG00000068959.7	Zfp619	+	ENSMUST00000108015.4	protein_coding	FALSE	TRUE	TRUE	FALSE		C-rich
chr7	42258949	42292012	ENSMUSG00000074158.10	Zfp976	-	ENSMUST00000107994.3	protein_coding	FALSE	FALSE	TRUE	FALSE		A/U-rich
chr7	43211679	43224885	ENSMUSG00000056592.15	Zfp658	+	ENSMUST00000107972.8	protein_coding	FALSE	FALSE	FALSE	TRUE
chr7	43985439	43993162	ENSMUSG00000038738.16	Shank1	+	ENSMUST00000134470.8	protein_coding	FALSE	FALSE	FALSE	TRUE
chr7	44009466	44024454	ENSMUSG00000008028.16	1700008O03Rik	-	ENSMUST00000107933.8	protein_coding	FALSE	FALSE	FALSE	TRUE
chr7	44182169	44198271	ENSMUSG00000038644.15	Pold1	-	ENSMUST00000049343.15	protein_coding	TRUE	TRUE	TRUE	FALSE	1	C-rich
chr7	44397836	44426939	ENSMUSG00000002205.17	Vrk3	+	ENSMUST00000002275.15	protein_coding	FALSE	FALSE	FALSE	TRUE
chr7	44526188	44541815	ENSMUSG00000002968.10	Med25	-	ENSMUST00000208253.2	protein_coding	FALSE	TRUE	FALSE	FALSE		C-rich
chr7	44549808	44578850	ENSMUSG00000060279.15	Ap2a1	-	ENSMUST00000107857.11	protein_coding	TRUE	TRUE	FALSE	FALSE	1	C-rich
chr7	44676986	44702305	ENSMUSG00000046574.9	Prr12	-	ENSMUST00000057293.8	protein_coding	TRUE	TRUE	TRUE	FALSE	1	C-rich
chr7	44703007	44712101	ENSMUSG00000007837.12	Prrg2	-	ENSMUST00000210690.2	protein_coding	FALSE	FALSE	FALSE	TRUE
chr7	44732336	44741645	ENSMUSG00000019539.12	Rcn3	-	ENSMUST00000019683.11	protein_coding	FALSE	FALSE	FALSE	TRUE
chr7	44833047	44854316	ENSMUSG00000038292.15	Kash5	-	ENSMUST00000121017.5	protein_coding	FALSE	FALSE	FALSE	TRUE
chr7	45379406	45434093	ENSMUSG00000003271.18	Sult2b1	-	ENSMUST00000209739.2	protein_coding	FALSE	FALSE	FALSE	TRUE
chr7	45683121	45733636	ENSMUSG00000030835.7	Nomo1	+	ENSMUST00000033121.7	protein_coding	FALSE	TRUE	TRUE	FALSE		C-rich
chr7	46409889	46445423	ENSMUSG00000014418.17	Hps5	-	ENSMUST00000107654.8	protein_coding	FALSE	FALSE	FALSE	TRUE
chr7	46577560	46579172	ENSMUSG00000109231.2	Gm45737	-	ENSMUST00000208344.2	TEC	FALSE	FALSE	FALSE	TRUE
chr7	55443901	55481425	ENSMUSG00000033790.12	Tubgcp5	+	ENSMUST00000032627.5	protein_coding	FALSE	FALSE	FALSE	TRUE
chr7	55627314	55669702	ENSMUSG00000047037.6	Nipa1	-	ENSMUST00000052204.6	protein_coding	FALSE	FALSE	FALSE	TRUE
chr7	55700000	55881548	ENSMUSG00000030451.17	Herc2	+	ENSMUST00000076226.13	protein_coding	FALSE	TRUE	FALSE	FALSE		C-rich
chr7	57425176	57427413	ENSMUSG00000108597.2	Gm44708	+	ENSMUST00000205580.2	TEC	FALSE	FALSE	TRUE	FALSE		A/U-rich
chr7	57528553	57530974	ENSMUSG00000109086.2	Gm5596	-	ENSMUST00000207988.2	processed_pseudogene	FALSE	FALSE	TRUE	FALSE		A/U-rich
chr7	58878549	58961284	ENSMUSG00000025326.13	Ube3a	+	ENSMUST00000200758.4	protein_coding	FALSE	TRUE	TRUE	FALSE		C-rich
chr7	59619324	59624179	ENSMUSG00000100826.7	Snhg14	-	ENSMUST00000188976.2	lncRNA	FALSE	FALSE	TRUE	FALSE		A/U-rich
chr7	58968378	58971571	ENSMUSG00000109157.2	Gm44829	+	ENSMUST00000208008.2	TEC	FALSE	FALSE	TRUE	FALSE		A/U-rich
chr7	61996316	62000010	ENSMUSG00000033585.6	Ndn	+	ENSMUST00000038775.6	protein_coding	FALSE	FALSE	FALSE	TRUE
chr7	63536098	63588663	ENSMUSG00000052040.11	Klf13	-	ENSMUST00000063694.10	protein_coding	FALSE	TRUE	TRUE	FALSE		C-rich
chr7	63937417	63990554	ENSMUSG00000030522.15	Mtmr10	+	ENSMUST00000032736.11	protein_coding	FALSE	FALSE	FALSE	TRUE
chr7	64026274	64042016	ENSMUSG00000030521.12	Mphosph10	-	ENSMUST00000032735.8	protein_coding	FALSE	FALSE	TRUE	FALSE		A/U-rich
chr7	64945912	65020987	ENSMUSG00000030516.15	Tjp1	-	ENSMUST00000102592.10	protein_coding	TRUE	TRUE	TRUE	FALSE	1	C-rich
chr7	66880910	67022606	ENSMUSG00000030557.18	Mef2a	-	ENSMUST00000156690.8	protein_coding	FALSE	TRUE	TRUE	FALSE		A/U-rich
chr7	66918653	66921990	ENSMUSG00000109539.2	Gm44667	-	ENSMUST00000207632.2	TEC	FALSE	TRUE	TRUE	FALSE		A/U-rich
chr7	67602574	67883416	ENSMUSG00000005533.11	Igf1r	+	ENSMUST00000005671.10	protein_coding	TRUE	TRUE	FALSE	FALSE	1	C-rich
chr7	67925742	68012840	ENSMUSG00000074071.12	Fam169b	+	ENSMUST00000210558.2	protein_coding	FALSE	FALSE	FALSE	TRUE
chr7	73193784	73207895	ENSMUSG00000101970.9	Chaserr	-	ENSMUST00000190028.7	lncRNA	FALSE	FALSE	FALSE	TRUE
chr7	75418785	75421794	ENSMUSG00000097415.3	AU020206	-	ENSMUST00000206358.2	lncRNA	FALSE	TRUE	TRUE	FALSE		A/U-rich
chr7	78477221	78497011	ENSMUSG00000030610.14	Det1	-	ENSMUST00000032839.13	protein_coding	FALSE	FALSE	FALSE	TRUE
chr7	78545681	78558129	ENSMUSG00000030609.19	Aen	+	ENSMUST00000107421.8	protein_coding	FALSE	FALSE	FALSE	TRUE
chr7	78922946	79015256	ENSMUSG00000039202.13	Abhd2	+	ENSMUST00000037315.13	protein_coding	TRUE	FALSE	TRUE	FALSE	1	C-rich
chr7	78927514	78930523	ENSMUSG00000108521.2	Gm44639	+	ENSMUST00000205859.2	TEC	FALSE	FALSE	FALSE	TRUE
chr7	79347845	79365468	ENSMUSG00000050382.15	Kif7	-	ENSMUST00000183846.8	protein_coding	TRUE	TRUE	TRUE	FALSE	1	C-rich
chr7	79385704	79392828	ENSMUSG00000030545.10	Pex11a	-	ENSMUST00000032761.8	protein_coding	FALSE	FALSE	FALSE	TRUE
chr7	79744593	79765140	ENSMUSG00000030541.17	Idh2	-	ENSMUST00000107384.10	protein_coding	FALSE	FALSE	FALSE	TRUE
chr7	79919396	79941327	ENSMUSG00000030534.14	Vps33b	+	ENSMUST00000032749.12	protein_coding	FALSE	FALSE	FALSE	TRUE
chr7	79970974	79973901	ENSMUSG00000038930.12	Rccd1	-	ENSMUST00000134288.2	protein_coding	FALSE	FALSE	FALSE	TRUE
chr7	80643428	80694912	ENSMUSG00000005621.12	Zfp592	+	ENSMUST00000107353.3	protein_coding	FALSE	FALSE	TRUE	FALSE		C-rich
chr7	80707347	80755360	ENSMUSG00000038763.13	Alpk3	+	ENSMUST00000107348.2	protein_coding	TRUE	FALSE	FALSE	FALSE	1	C-rich
chr7	81259477	81356692	ENSMUSG00000025813.15	Homer2	-	ENSMUST00000026922.15	protein_coding	FALSE	FALSE	FALSE	TRUE
chr7	81508748	81533819	ENSMUSG00000038623.10	Tm6sf1	+	ENSMUST00000041890.8	protein_coding	FALSE	FALSE	FALSE	TRUE
chr7	81568690	81570098	ENSMUSG00000109090.2	Gm45088	-	ENSMUST00000207066.2	TEC	FALSE	TRUE	TRUE	FALSE		A/U-rich
chr7	82297821	82427060	ENSMUSG00000038563.15	Efl1	+	ENSMUST00000179489.8	protein_coding	FALSE	FALSE	FALSE	TRUE
chr7	83360173	83360927	ENSMUSG00000109290.2	Phgdh-ps1	-	ENSMUST00000207540.2	processed_pseudogene	FALSE	FALSE	FALSE	TRUE
chr7	83405111	83406489	ENSMUSG00000063902.14	Gm7964	+	ENSMUST00000051522.16	processed_pseudogene	FALSE	FALSE	FALSE	TRUE
chr7	83529080	83533513	ENSMUSG00000070462.5	Tlnrd1	-	ENSMUST00000094216.5	protein_coding	FALSE	FALSE	FALSE	TRUE
chr7	84234366	84255150	ENSMUSG00000030630.17	Fah	-	ENSMUST00000032865.17	protein_coding	FALSE	FALSE	FALSE	TRUE
chr7	89256913	89257904	ENSMUSG00000098019.2	Gm2546	+	ENSMUST00000182630.2	processed_pseudogene	FALSE	FALSE	FALSE	TRUE
chr7	89795155	89799462	ENSMUSG00000109498.2	Gm45222	+	ENSMUST00000207029.2	TEC	FALSE	TRUE	TRUE	FALSE		A/U-rich
chr7	89835134	89837406	ENSMUSG00000109005.2	Gm45221	+	ENSMUST00000207822.2	TEC	FALSE	TRUE	TRUE	FALSE		A/U-rich
chr7	95859843	96560300	ENSMUSG00000048078.17	Tenm4	+	ENSMUST00000107166.8	protein_coding	FALSE	TRUE	TRUE	FALSE		C-rich
chr7	96958586	96981227	ENSMUSG00000035713.16	Usp35	-	ENSMUST00000139582.9	protein_coding	FALSE	TRUE	FALSE	FALSE		C-rich
chr7	97229103	97335627	ENSMUSG00000035623.15	Rsf1	+	ENSMUST00000156060.8	protein_coding	FALSE	FALSE	TRUE	FALSE		A/U-rich
chr7	97700266	97768731	ENSMUSG00000030761.17	Myo7a	-	ENSMUST00000107128.8	protein_coding	FALSE	TRUE	FALSE	FALSE		C-rich
chr7	98279498	98305771	ENSMUSG00000035401.10	Emsy	-	ENSMUST00000206611.2	protein_coding	FALSE	FALSE	TRUE	FALSE		A/U-rich
chr7	98917612	98986344	ENSMUSG00000055407.15	Map6	+	ENSMUST00000208605.2	protein_coding	FALSE	TRUE	FALSE	FALSE		C-rich
chr7	99569460	99629655	ENSMUSG00000058761.6	Rnf169	-	ENSMUST00000080817.6	protein_coding	FALSE	TRUE	TRUE	FALSE		C-rich
chr7	100518958	100581314	ENSMUSG00000032875.9	Arhgef17	-	ENSMUST00000107032.3	protein_coding	TRUE	TRUE	TRUE	FALSE	1	C-rich
chr7	100757982	100853134	ENSMUSG00000030691.16	Fchsd2	+	ENSMUST00000137196.8	protein_coding	FALSE	FALSE	TRUE	FALSE		A/U-rich
chr7	100997273	101061101	ENSMUSG00000032812.19	Arap1	+	ENSMUST00000107010.9	protein_coding	TRUE	FALSE	FALSE	FALSE	1	C-rich
chr7	101060092	101162026	ENSMUSG00000030653.18	Gm45837	+	ENSMUST00000084894.15	protein_coding	FALSE	FALSE	FALSE	TRUE
chr7	101473150	101486991	ENSMUSG00000032737.14	Inppl1	-	ENSMUST00000185929.2	protein_coding	TRUE	FALSE	FALSE	FALSE	1	C-rich
chr7	101619027	101664171	ENSMUSG00000066306.14	Numa1	+	ENSMUST00000084852.13	protein_coding	TRUE	TRUE	FALSE	FALSE	1	C-rich
chr7	101714964	101732288	ENSMUSG00000099481.7	Xndc1	+	ENSMUST00000094130.4	protein_coding	FALSE	FALSE	FALSE	TRUE
chr7	101714919	101746071	ENSMUSG00000070425.14	Xntrpc	+	ENSMUST00000123372.8	protein_coding	FALSE	FALSE	FALSE	TRUE
chr7	101917012	102086525	ENSMUSG00000030987.6	Stim1	+	ENSMUST00000033289.6	protein_coding	FALSE	FALSE	TRUE	FALSE		C-rich
chr7	103912592	103937301	ENSMUSG00000060441.16	Trim5	-	ENSMUST00000098179.9	protein_coding	FALSE	FALSE	FALSE	TRUE
chr7	103987960	104002569	ENSMUSG00000057143.16	Trim12c	-	ENSMUST00000059037.15	protein_coding	FALSE	TRUE	TRUE	FALSE		A/U-rich
chr7	105385798	105392132	ENSMUSG00000030890.17	Ilk	+	ENSMUST00000033182.10	protein_coding	FALSE	FALSE	FALSE	TRUE
chr7	105402196	105436861	ENSMUSG00000036862.16	Dchs1	-	ENSMUST00000078482.13	protein_coding	FALSE	TRUE	FALSE	FALSE		C-rich
chr7	108633518	108657031	ENSMUSG00000048330.15	Ric3	-	ENSMUST00000147580.8	protein_coding	FALSE	FALSE	FALSE	TRUE
chr7	109048212	109092945	ENSMUSG00000031026.16	Trim66	-	ENSMUST00000106739.8	protein_coding	FALSE	TRUE	TRUE	FALSE		C-rich
chr7	110629421	110633263	ENSMUSG00000005609.17	Ctr9	+	ENSMUST00000143818.2	protein_coding	FALSE	FALSE	FALSE	TRUE
chr7	110716985	110718801	ENSMUSG00000118555.2	RP23-336M16.4	-	ENSMUST00000238860.2	transcribed_processed_pseudogene	FALSE	FALSE	TRUE	FALSE		A/U-rich
chr7	112278563	112499197	ENSMUSG00000055320.19	Tead1	+	ENSMUST00000106638.10	protein_coding	FALSE	TRUE	TRUE	FALSE		C-rich
chr7	115995785	115998952	ENSMUSG00000108500.2	Gm45033	-	ENSMUST00000206710.2	TEC	FALSE	FALSE	FALSE	TRUE
chr7	117074726	117148594	ENSMUSG00000030657.12	Xylt1	+	ENSMUST00000161889.2	protein_coding	FALSE	TRUE	FALSE	FALSE		A/U-rich
chr7	117979940	118041737	ENSMUSG00000058420.9	Syt17	-	ENSMUST00000203465.2	protein_coding	FALSE	FALSE	FALSE	TRUE
chr7	118084333	118091198	ENSMUSG00000095115.3	Itpripl2	-	ENSMUST00000178344.3	protein_coding	FALSE	FALSE	FALSE	TRUE
chr7	118339969	118440712	ENSMUSG00000030982.20	Vps35l	+	ENSMUST00000106553.8	protein_coding	FALSE	FALSE	FALSE	TRUE
chr7	120638360	120642775	ENSMUSG00000109206.2	Gm45137	+	ENSMUST00000208652.2	TEC	FALSE	FALSE	FALSE	TRUE
chr7	121522061	121580934	ENSMUSG00000034951.11	Cog7	-	ENSMUST00000057576.8	protein_coding	FALSE	FALSE	TRUE	FALSE		C-rich
chr7	121638043	121666486	ENSMUSG00000030871.12	Ears2	-	ENSMUST00000033159.4	protein_coding	FALSE	FALSE	FALSE	TRUE
chr7	122569786	122601780	ENSMUSG00000030779.17	Rbbp6	+	ENSMUST00000052135.14	protein_coding	FALSE	TRUE	FALSE	FALSE		C-rich
chr7	122773437	122779844	ENSMUSG00000052707.9	Tnrc6a	+	ENSMUST00000206014.2	protein_coding	FALSE	FALSE	TRUE	FALSE		A/U-rich
chr7	125240125	125306952	ENSMUSG00000032777.10	Gtf3c1	-	ENSMUST00000055506.9	protein_coding	TRUE	TRUE	TRUE	FALSE	1	C-rich
chr7	125307086	125473965	ENSMUSG00000032743.16	Katnip	+	ENSMUST00000069660.13	protein_coding	FALSE	FALSE	FALSE	TRUE
chr7	126098321	126101272	ENSMUSG00000032637.16	Atxn2l	-	ENSMUST00000179818.3	protein_coding	TRUE	TRUE	TRUE	FALSE	2	A/U-rich
chr7	126180684	126182514	ENSMUSG00000030720.17	Cln3	-	ENSMUST00000134498.2	protein_coding	FALSE	FALSE	FALSE	TRUE
chr7	126184113	126188284	ENSMUSG00000042759.13	Apobr	+	ENSMUST00000039522.8	protein_coding	FALSE	FALSE	FALSE	TRUE
chr7	126248480	126272097	ENSMUSG00000030714.15	Sgf29	+	ENSMUST00000032956.10	protein_coding	FALSE	FALSE	FALSE	TRUE
chr7	126549734	126569778	ENSMUSG00000030683.12	Sez6l2	+	ENSMUST00000106335.8	protein_coding	FALSE	TRUE	FALSE	FALSE		C-rich
chr7	126600651	126615656	ENSMUSG00000092534.9	Pagr1b	-	ENSMUST00000172958.7	protein_coding	FALSE	TRUE	TRUE	FALSE		C-rich
chr7	126626902	126641643	ENSMUSG00000030677.9	Kif22	-	ENSMUST00000032915.8	protein_coding	FALSE	FALSE	FALSE	TRUE
chr7	126941966	126944595	ENSMUSG00000047371.8	Zfp768	-	ENSMUST00000060783.7	protein_coding	FALSE	FALSE	FALSE	TRUE
chr7	127118755	127166226	ENSMUSG00000107023.3	Gm42715	+	ENSMUST00000189629.5	protein_coding	FALSE	TRUE	TRUE	FALSE		C-rich
chr7	127160561	127164442	ENSMUSG00000106715.4	Tmem265	+	ENSMUST00000084563.11	protein_coding	TRUE	FALSE	TRUE	FALSE	2	A/U-rich
chr7	127172575	127182479	ENSMUSG00000030815.12	Phkg2	+	ENSMUST00000033086.8	protein_coding	FALSE	FALSE	FALSE	TRUE
chr7	127312728	127316211	ENSMUSG00000042340.7	Ctf1	+	ENSMUST00000205655.2	protein_coding	FALSE	FALSE	FALSE	TRUE
chr7	127368986	127374322	ENSMUSG00000043964.15	Orai3	+	ENSMUST00000061587.13	protein_coding	FALSE	FALSE	FALSE	TRUE
chr7	127442769	127447849	ENSMUSG00000030805.15	Stx4a	+	ENSMUST00000142849.8	protein_coding	FALSE	FALSE	FALSE	TRUE
chr7	127566662	127571385	ENSMUSG00000030795.19	Fus	+	ENSMUST00000137464.7	protein_coding	FALSE	TRUE	TRUE	FALSE		A/U-rich
chr7	128125339	128148705	ENSMUSG00000030847.9	Bag3	+	ENSMUST00000033136.9	protein_coding	TRUE	TRUE	TRUE	FALSE	1	C-rich
chr7	129193586	129237462	ENSMUSG00000042055.14	Wdr11	+	ENSMUST00000084519.7	protein_coding	FALSE	FALSE	TRUE	FALSE		C-rich
chr7	129993222	130121310	ENSMUSG00000030850.18	Ate1	-	ENSMUST00000033139.15	protein_coding	FALSE	FALSE	FALSE	TRUE
chr7	130294494	130366514	ENSMUSG00000030852.19	Tacc2	+	ENSMUST00000207282.2	protein_coding	TRUE	TRUE	TRUE	FALSE	1	C-rich
chr7	130990380	131012250	ENSMUSG00000040167.17	Ikzf5	-	ENSMUST00000046306.15	protein_coding	FALSE	FALSE	FALSE	TRUE
chr7	131002964	131004525	ENSMUSG00000108910.2	Gm44625	-	ENSMUST00000207838.2	TEC	FALSE	TRUE	FALSE	FALSE		A/U-rich
chr7	132718262	132722000	ENSMUSG00000110282.2	B930086L07Rik	-	ENSMUST00000209529.2	TEC	FALSE	TRUE	TRUE	FALSE		A/U-rich
chr7	134272415	134775368	ENSMUSG00000058325.7	Dock1	+	ENSMUST00000084488.5	protein_coding	TRUE	TRUE	TRUE	FALSE	1	C-rich
chr7	134502398	134506018	ENSMUSG00000110167.2	Gm45532	+	ENSMUST00000210342.2	TEC	TRUE	TRUE	TRUE	FALSE	2	A/U-rich
chr7	135291512	135318090	ENSMUSG00000031004.9	Mki67	-	ENSMUST00000033310.9	protein_coding	FALSE	TRUE	TRUE	FALSE		C-rich
chr7	138437551	138448002	ENSMUSG00000041775.8	Mapk1ip1	-	ENSMUST00000119664.2	protein_coding	FALSE	FALSE	FALSE	TRUE
chr7	139523701	139525025	ENSMUSG00000047751.10	Utf1	+	ENSMUST00000168457.3	protein_coding	FALSE	TRUE	FALSE	FALSE		C-rich
chr7	139530352	139558890	ENSMUSG00000086742.9	Gm16201	+	ENSMUST00000139218.2	lncRNA	FALSE	FALSE	FALSE	TRUE
chr7	139575867	139616175	ENSMUSG00000025474.10	Tubgcp2	-	ENSMUST00000210224.2	protein_coding	FALSE	FALSE	FALSE	TRUE
chr7	140437334	140438471	ENSMUSG00000025485.14	Ric8a	+	ENSMUST00000153498.2	protein_coding	FALSE	FALSE	FALSE	TRUE
chr7	140711198	140737519	ENSMUSG00000025495.16	Ptdss2	+	ENSMUST00000026568.10	protein_coding	FALSE	FALSE	FALSE	TRUE
chr7	140774088	140789962	ENSMUSG00000038637.16	Lrrc56	+	ENSMUST00000070458.11	protein_coding	FALSE	FALSE	FALSE	TRUE
chr7	140795772	140798571	ENSMUSG00000038618.13	Rassf7	+	ENSMUST00000046890.12	protein_coding	FALSE	FALSE	FALSE	TRUE
chr7	140808696	140842655	ENSMUSG00000038611.18	Phrf1	+	ENSMUST00000155123.8	protein_coding	TRUE	TRUE	TRUE	FALSE	1	C-rich
chr7	141035110	141040656	ENSMUSG00000025509.16	Pnpla2	+	ENSMUST00000164016.8	protein_coding	FALSE	TRUE	FALSE	FALSE		C-rich
chr7	142575520	142607154	ENSMUSG00000059277.13	R74862	-	ENSMUST00000133630.8	lncRNA	FALSE	FALSE	FALSE	TRUE
chr7	142757194	142850286	ENSMUSG00000101609.3	Kcnq1ot1	-	ENSMUST00000185789.3	lncRNA	TRUE	TRUE	TRUE	FALSE
chr7	143027472	143053071	ENSMUSG00000000154.17	Slc22a18	+	ENSMUST00000052348.12	protein_coding	FALSE	FALSE	FALSE	TRUE
chr7	144471399	144485438	ENSMUSG00000031072.15	LTO1	+	ENSMUST00000207453.2	protein_coding	FALSE	FALSE	FALSE	TRUE
chr8	3200921	3329617	ENSMUSG00000005534.11	Insr	-	ENSMUST00000091291.5	protein_coding	TRUE	TRUE	FALSE	FALSE	1	C-rich
chr8	3656337	3659042	ENSMUSG00000044433.17	Camsap3	+	ENSMUST00000207152.2	protein_coding	TRUE	TRUE	TRUE	FALSE	1	A/U-rich
chr8	4317927	4325849	ENSMUSG00000002949.16	Timm44	-	ENSMUST00000160371.9	protein_coding	FALSE	FALSE	FALSE	TRUE
chr8	4399587	4410020	ENSMUSG00000023235.15	Ccl25	+	ENSMUST00000024004.9	protein_coding	FALSE	FALSE	FALSE	TRUE
chr8	4663166	4680231	ENSMUSG00000058748.10	Zfp958	+	ENSMUST00000202692.5	protein_coding	FALSE	TRUE	TRUE	FALSE		A/U-rich
chr8	5689579	5691011	ENSMUSG00000043192.5	Gpi-ps	+	ENSMUST00000051687.5	processed_pseudogene	FALSE	FALSE	FALSE	TRUE
chr8	10027716	10042155	ENSMUSG00000040396.13	Abhd13	+	ENSMUST00000048216.6	protein_coding	FALSE	FALSE	FALSE	TRUE
chr8	11034680	11058458	ENSMUSG00000038894.8	Irs2	-	ENSMUST00000040514.8	protein_coding	FALSE	TRUE	TRUE	FALSE		C-rich
chr8	11248422	11362826	ENSMUSG00000031502.12	Col4a1	-	ENSMUST00000033898.10	protein_coding	FALSE	FALSE	TRUE	FALSE		C-rich
chr8	11362804	11499287	ENSMUSG00000031503.14	Col4a2	+	ENSMUST00000033899.14	protein_coding	FALSE	TRUE	TRUE	FALSE		C-rich
chr8	11571852	11600744	ENSMUSG00000056228.11	Cars2	-	ENSMUST00000209218.2	protein_coding	FALSE	FALSE	FALSE	TRUE
chr8	12664276	12722248	ENSMUSG00000000759.15	Tubgcp3	-	ENSMUST00000000776.15	protein_coding	FALSE	FALSE	FALSE	TRUE
chr8	12807068	12909720	ENSMUSG00000031441.16	Atp11a	+	ENSMUST00000133338.8	protein_coding	FALSE	TRUE	TRUE	FALSE		C-rich
chr8	13335351	13337466	ENSMUSG00000107742.2	9530085L11Rik	-	ENSMUST00000203963.2	TEC	FALSE	FALSE	FALSE	TRUE
chr8	13344453	13354085	ENSMUSG00000038497.8	Tmco3	+	ENSMUST00000210402.2	protein_coding	FALSE	FALSE	FALSE	TRUE
chr8	20576699	20584337	ENSMUSG00000110649.2	Gm40466	+	ENSMUST00000212174.2	unprocessed_pseudogene	FALSE	FALSE	FALSE	TRUE
chr8	21107612	21122787	ENSMUSG00000095403.9	Gm21092	+	ENSMUST00000178995.3	unprocessed_pseudogene	FALSE	FALSE	TRUE	FALSE		A/U-rich
chr8	22618298	22656451	ENSMUSG00000031478.17	Nek3	-	ENSMUST00000110730.10	protein_coding	FALSE	FALSE	FALSE	TRUE
chr8	23277369	23295638	ENSMUSG00000031539.7	Ap3m2	-	ENSMUST00000210656.2	protein_coding	FALSE	FALSE	FALSE	TRUE
chr8	23349564	23433275	ENSMUSG00000031540.15	Kat6a	+	ENSMUST00000044331.7	protein_coding	TRUE	TRUE	TRUE	FALSE	1	C-rich
chr8	23363604	23366206	ENSMUSG00000109652.2	Gm45555	+	ENSMUST00000210028.2	TEC	TRUE	TRUE	TRUE	FALSE	2	A/U-rich
chr8	23661280	23698362	ENSMUSG00000031545.7	Gpat4	-	ENSMUST00000167004.3	protein_coding	FALSE	FALSE	FALSE	TRUE
chr8	25021907	25044613	ENSMUSG00000031549.17	Ido2	-	ENSMUST00000140417.9	protein_coding	FALSE	FALSE	FALSE	TRUE
chr8	25410923	25438820	ENSMUSG00000037437.19	Adam32	-	ENSMUST00000133088.2	protein_coding	FALSE	FALSE	FALSE	TRUE
chr8	25439626	25506943	ENSMUSG00000031555.16	Adam9	-	ENSMUST00000208247.3	protein_coding	FALSE	TRUE	TRUE	FALSE		A/U-rich
chr8	26008810	26064797	ENSMUSG00000031565.19	Fgfr1	+	ENSMUST00000117179.9	protein_coding	FALSE	TRUE	TRUE	FALSE		C-rich
chr8	26177384	26178212	ENSMUSG00000110088.2	Gm45343	+	ENSMUST00000210452.2	TEC	FALSE	TRUE	FALSE	FALSE		A/U-rich
chr8	26234416	26235607	ENSMUSG00000110127.2	6430710M23Rik	-	ENSMUST00000210843.2	TEC	FALSE	FALSE	FALSE	TRUE
chr8	26528107	26560266	ENSMUSG00000037234.18	Hook3	-	ENSMUST00000147613.3	protein_coding	FALSE	FALSE	TRUE	FALSE		A/U-rich
chr8	27575625	27613464	ENSMUSG00000031486.16	Adgra2	+	ENSMUST00000033876.14	protein_coding	FALSE	TRUE	TRUE	FALSE		C-rich
chr8	27631985	27664674	ENSMUSG00000031488.15	Rab11fip1	-	ENSMUST00000033878.14	protein_coding	FALSE	TRUE	FALSE	FALSE		C-rich
chr8	27718713	27729780	ENSMUSG00000109674.2	Gm45470	+	ENSMUST00000209685.2	lncRNA	FALSE	FALSE	FALSE	TRUE
chr8	29776458	29777009	ENSMUSG00000110331.2	Nudc-ps1	-	ENSMUST00000209275.2	processed_pseudogene	FALSE	FALSE	FALSE	TRUE
chr8	31640342	31651082	ENSMUSG00000031577.11	Tti2	+	ENSMUST00000209851.2	protein_coding	FALSE	FALSE	FALSE	TRUE
chr8	34602725	34614187	ENSMUSG00000031513.9	Leprotl1	-	ENSMUST00000033910.9	protein_coding	FALSE	FALSE	FALSE	TRUE
chr8	35293613	35432844	ENSMUSG00000031529.6	Tnks	-	ENSMUST00000033929.6	protein_coding	TRUE	TRUE	TRUE	FALSE	1	C-rich
chr8	36561981	36614941	ENSMUSG00000050271.13	Prag1	+	ENSMUST00000110492.2	protein_coding	FALSE	FALSE	FALSE	TRUE
chr8	41004141	41087819	ENSMUSG00000039431.17	Mtmr7	-	ENSMUST00000048898.17	protein_coding	FALSE	FALSE	FALSE	TRUE
chr8	41692809	41785381	ENSMUSG00000031592.11	Pcm1	+	ENSMUST00000045218.9	protein_coding	FALSE	TRUE	TRUE	FALSE		C-rich
chr8	45388483	45505294	ENSMUSG00000070047.15	Fat1	+	ENSMUST00000191428.7	protein_coding	TRUE	TRUE	TRUE	FALSE	1	C-rich
chr8	46616687	46648627	ENSMUSG00000031631.16	Cfap97	+	ENSMUST00000034048.13	protein_coding	FALSE	TRUE	TRUE	FALSE		A/U-rich
chr8	47031897	47070243	ENSMUSG00000038225.16	Primpol	-	ENSMUST00000209787.2	protein_coding	FALSE	FALSE	FALSE	TRUE
chr8	47192766	47300493	ENSMUSG00000031627.10	Irf2	+	ENSMUST00000034041.9	protein_coding	TRUE	FALSE	TRUE	FALSE	2	A/U-rich
chr8	47633082	47866872	ENSMUSG00000038143.17	Stox2	-	ENSMUST00000211882.2	protein_coding	FALSE	TRUE	FALSE	FALSE		C-rich
chr8	47986698	48005860	ENSMUSG00000031568.17	Rwdd4a	+	ENSMUST00000033973.14	protein_coding	FALSE	FALSE	FALSE	TRUE
chr8	48121789	48128591	ENSMUSG00000063049.5	Ing2	-	ENSMUST00000125536.2	protein_coding	FALSE	FALSE	TRUE	FALSE		A/U-rich
chr8	48162479	48166966	ENSMUSG00000038069.7	Cdkn2aip	-	ENSMUST00000212175.2	protein_coding	FALSE	FALSE	FALSE	TRUE
chr8	48680716	49127725	ENSMUSG00000031561.17	Tenm3	-	ENSMUST00000033965.14	protein_coding	TRUE	TRUE	TRUE	FALSE	1	C-rich
chr8	58057851	58060190	ENSMUSG00000110405.2	Gm45534	-	ENSMUST00000211449.2	TEC	FALSE	TRUE	TRUE	FALSE		A/U-rich
chr8	58079116	58080521	ENSMUSG00000109852.2	Gm45360	-	ENSMUST00000210698.2	TEC	FALSE	TRUE	FALSE	FALSE		A/U-rich
chr8	58092363	58093167	ENSMUSG00000110238.2	Gm19269	-	ENSMUST00000211401.2	TEC	FALSE	FALSE	TRUE	FALSE		A/U-rich
chr8	58094551	58096856	ENSMUSG00000109585.2	Gm45358	-	ENSMUST00000209492.2	TEC	FALSE	TRUE	FALSE	FALSE		A/U-rich
chr8	61446228	61584380	ENSMUSG00000031644.20	Nek1	+	ENSMUST00000034065.14	protein_coding	FALSE	TRUE	TRUE	FALSE		A/U-rich
chr8	61676905	61849105	ENSMUSG00000031642.10	Sh3rf1	+	ENSMUST00000034060.7	protein_coding	FALSE	TRUE	TRUE	FALSE		C-rich
chr8	61964466	62213123	ENSMUSG00000058056.17	Palld	-	ENSMUST00000121493.9	protein_coding	FALSE	TRUE	FALSE	FALSE		C-rich
chr8	65192708	65302669	ENSMUSG00000031605.9	Klhl2	-	ENSMUST00000034017.9	protein_coding	FALSE	FALSE	FALSE	TRUE
chr8	65260290	65261790	ENSMUSG00000109879.2	Gm10997	-	ENSMUST00000210294.2	TEC	TRUE	FALSE	FALSE	FALSE	2	A/U-rich
chr8	67312868	67343216	ENSMUSG00000014907.11	Naf1	+	ENSMUST00000118009.2	protein_coding	TRUE	TRUE	TRUE	FALSE	1	C-rich
chr8	67966886	67968242	ENSMUSG00000030735.7	Gm9755	-	ENSMUST00000032981.7	processed_pseudogene	FALSE	FALSE	FALSE	TRUE
chr8	69527820	69541861	ENSMUSG00000036330.13	Slc18a1	-	ENSMUST00000142710.2	protein_coding	FALSE	FALSE	FALSE	TRUE
chr8	69723737	69766859	ENSMUSG00000079038.4	D130040H23Rik	+	ENSMUST00000212443.2	protein_coding	FALSE	FALSE	TRUE	FALSE		A/U-rich
chr8	69847263	69848191	ENSMUSG00000110444.3	Gm10033	-	ENSMUST00000211874.2	protein_coding	FALSE	FALSE	TRUE	FALSE		A/U-rich
chr8	70536106	70543512	ENSMUSG00000007594.11	Hapln4	+	ENSMUST00000007738.11	protein_coding	FALSE	TRUE	FALSE	FALSE		C-rich
chr8	70545734	70573523	ENSMUSG00000002341.9	Ncan	-	ENSMUST00000002412.9	protein_coding	FALSE	TRUE	TRUE	FALSE		C-rich
chr8	70605427	70620138	ENSMUSG00000079033.11	Mef2b	+	ENSMUST00000110146.9	protein_coding	FALSE	TRUE	TRUE	FALSE		C-rich
chr8	70784174	70805861	ENSMUSG00000058301.9	Upf1	-	ENSMUST00000215817.2	protein_coding	TRUE	TRUE	TRUE	FALSE	1	C-rich
chr8	71082043	71085106	ENSMUSG00000038508.8	Gdf15	-	ENSMUST00000110103.2	protein_coding	FALSE	FALSE	FALSE	TRUE
chr8	71211294	71213592	ENSMUSG00000035559.10	Mpv17l2	-	ENSMUST00000038626.10	protein_coding	FALSE	FALSE	FALSE	TRUE
chr8	71230760	71249632	ENSMUSG00000031833.11	Mast3	-	ENSMUST00000166004.3	protein_coding	TRUE	FALSE	FALSE	FALSE	1	C-rich
chr8	71261127	71274068	ENSMUSG00000000791.10	Il12rb1	+	ENSMUST00000212657.2	protein_coding	FALSE	FALSE	FALSE	TRUE
chr8	71786460	71791652	ENSMUSG00000004677.18	Myo9b	+	ENSMUST00000212173.3	protein_coding	TRUE	FALSE	FALSE	FALSE	2	A/U-rich
chr8	71909348	71916299	ENSMUSG00000007950.10	Abhd8	-	ENSMUST00000008094.10	protein_coding	FALSE	FALSE	FALSE	TRUE
chr8	72021525	72039349	ENSMUSG00000031808.8	Slc27a1	+	ENSMUST00000212889.2	protein_coding	TRUE	FALSE	FALSE	FALSE	1	C-rich
chr8	72704914	72724177	ENSMUSG00000052446.18	Zfp961	+	ENSMUST00000109997.10	protein_coding	FALSE	FALSE	FALSE	TRUE
chr8	73072876	73075500	ENSMUSG00000055148.8	Klf2	+	ENSMUST00000067912.8	protein_coding	TRUE	FALSE	FALSE	FALSE	1	C-rich
chr8	73214332	73228963	ENSMUSG00000052488.8	Cherp	-	ENSMUST00000079510.6	protein_coding	FALSE	TRUE	FALSE	FALSE		C-rich
chr8	73771691	73825541	ENSMUSG00000004383.19	Large1	-	ENSMUST00000146249.2	protein_coding	FALSE	TRUE	TRUE	FALSE		A/U-rich
chr8	75760332	75796749	ENSMUSG00000042870.16	Tom1	+	ENSMUST00000165630.3	protein_coding	FALSE	FALSE	FALSE	TRUE
chr8	78095469	78099145	ENSMUSG00000109873.2	Gm45407	-	ENSMUST00000209499.2	TEC	TRUE	TRUE	TRUE	FALSE	2	A/U-rich
chr8	78322610	78337282	ENSMUSG00000031617.17	Tmem184c	-	ENSMUST00000034030.15	protein_coding	FALSE	FALSE	TRUE	FALSE		A/U-rich
chr8	79330922	79331336	ENSMUSG00000110244.2	Gm2253	+	ENSMUST00000211775.2	processed_pseudogene	FALSE	FALSE	TRUE	FALSE		A/U-rich
chr8	79755065	79920372	ENSMUSG00000071064.16	Zfp827	+	ENSMUST00000098614.9	protein_coding	FALSE	FALSE	FALSE	TRUE
chr8	80366246	80404353	ENSMUSG00000036990.14	Otud4	+	ENSMUST00000173078.8	protein_coding	FALSE	FALSE	TRUE	FALSE		C-rich
chr8	80692481	80784635	ENSMUSG00000064325.5	Hhip	-	ENSMUST00000079038.4	protein_coding	FALSE	TRUE	FALSE	FALSE		C-rich
chr8	81432113	81466054	ENSMUSG00000031715.15	Smarca5	-	ENSMUST00000122807.8	protein_coding	FALSE	FALSE	TRUE	FALSE		A/U-rich
chr8	84310715	84312154	ENSMUSG00000110471.2	Gm45823	-	ENSMUST00000212714.2	lncRNA	TRUE	FALSE	FALSE	FALSE	2	A/U-rich
chr8	84449879	84467955	ENSMUSG00000002885.15	Adgre5	-	ENSMUST00000002964.14	protein_coding	FALSE	TRUE	FALSE	FALSE		C-rich
chr8	84662783	84664457	ENSMUSG00000013033.17	Adgrl1	+	ENSMUST00000141661.2	protein_coding	TRUE	TRUE	TRUE	FALSE	2	C-rich
chr8	84658957	84681834	ENSMUSG00000074219.4	Gm10644	-	ENSMUST00000098595.3	lncRNA	FALSE	FALSE	FALSE	TRUE
chr8	84937306	84963684	ENSMUSG00000035671.7	Zswim4	-	ENSMUST00000039480.7	protein_coding	FALSE	FALSE	TRUE	FALSE		C-rich
chr8	85542033	85559038	ENSMUSG00000053226.8	Dand5	-	ENSMUST00000238279.2	protein_coding	FALSE	FALSE	FALSE	TRUE
chr8	85786683	85793750	ENSMUSG00000008167.15	Fbxw9	+	ENSMUST00000095220.4	protein_coding	FALSE	FALSE	FALSE	TRUE
chr8	85807368	85808968	ENSMUSG00000059355.14	Wdr83os	+	ENSMUST00000079764.14	protein_coding	FALSE	FALSE	FALSE	TRUE
chr8	86720873	86723271	ENSMUSG00000098439.2	Hm629797	+	ENSMUST00000183645.2	lncRNA	FALSE	TRUE	TRUE	FALSE		A/U-rich
chr8	89247981	89320246	ENSMUSG00000031661.13	Nkd1	+	ENSMUST00000034086.13	protein_coding	FALSE	FALSE	FALSE	TRUE
chr8	89753862	89770790	ENSMUSG00000031665.8	Sall1	-	ENSMUST00000034090.8	protein_coding	TRUE	TRUE	TRUE	FALSE	1	C-rich
chr8	90973667	91074971	ENSMUSG00000043668.14	Tox3	-	ENSMUST00000109621.10	protein_coding	FALSE	TRUE	TRUE	FALSE		C-rich
chr8	91555462	91781136	ENSMUSG00000056608.15	Chd9	+	ENSMUST00000109614.9	protein_coding	FALSE	FALSE	TRUE	FALSE		C-rich
chr8	91796684	91850472	ENSMUSG00000031666.16	Rbl2	+	ENSMUST00000034091.8	protein_coding	FALSE	FALSE	FALSE	TRUE
chr8	91840389	91843299	ENSMUSG00000109727.2	Gm45464	-	ENSMUST00000210728.2	lncRNA	FALSE	FALSE	FALSE	TRUE
chr8	92032594	92034383	ENSMUSG00000109956.2	Gm45428	-	ENSMUST00000209619.2	TEC	FALSE	FALSE	FALSE	TRUE
chr8	92040152	92395067	ENSMUSG00000055932.16	Fto	+	ENSMUST00000069718.15	protein_coding	FALSE	TRUE	FALSE	FALSE		A/U-rich
chr8	92176933	92179140	ENSMUSG00000110079.2	Gm45292	+	ENSMUST00000211232.2	TEC	FALSE	TRUE	TRUE	FALSE		A/U-rich
chr8	92219646	92222223	ENSMUSG00000109642.2	Gm45289	+	ENSMUST00000211048.2	TEC	TRUE	TRUE	FALSE	FALSE	2	A/U-rich
chr8	92305915	92308017	ENSMUSG00000110068.2	Gm45294	+	ENSMUST00000210685.2	TEC	TRUE	TRUE	TRUE	FALSE	2	A/U-rich
chr8	92359706	92361518	ENSMUSG00000110325.2	Gm45293	+	ENSMUST00000209754.2	TEC	FALSE	TRUE	FALSE	FALSE		A/U-rich
chr8	92415001	92415763	ENSMUSG00000110371.2	Gm9619	-	ENSMUST00000211587.2	processed_pseudogene	FALSE	FALSE	FALSE	TRUE
chr8	93442374	93443603	ENSMUSG00000078967.6	Gapdh-ps16	-	ENSMUST00000181181.2	processed_pseudogene	FALSE	FALSE	FALSE	TRUE
chr8	93553918	93580048	ENSMUSG00000031740.9	Mmp2	+	ENSMUST00000034187.9	protein_coding	FALSE	TRUE	TRUE	FALSE		C-rich
chr8	94698215	94739470	ENSMUSG00000031751.15	Amfr	-	ENSMUST00000053766.14	protein_coding	FALSE	FALSE	FALSE	TRUE
chr8	95000053	95003488	ENSMUSG00000110442.2	Gm45804	+	ENSMUST00000212137.2	TEC	TRUE	FALSE	TRUE	FALSE	2	A/U-rich
chr8	95703734	95740845	ENSMUSG00000031785.17	Adgrg1	+	ENSMUST00000179619.9	protein_coding	FALSE	TRUE	FALSE	FALSE		C-rich
chr8	95822505	95824524	ENSMUSG00000031787.9	Katnb1	+	ENSMUST00000212895.2	protein_coding	FALSE	FALSE	TRUE	FALSE		C-rich
chr8	96442508	96445638	ENSMUSG00000031671.12	Setd6	+	ENSMUST00000034096.6	protein_coding	FALSE	FALSE	FALSE	TRUE
chr8	96502539	96505158	ENSMUSG00000110556.2	Gm45762	-	ENSMUST00000212863.2	TEC	TRUE	TRUE	FALSE	FALSE	2	A/U-rich
chr8	98602785	98603152	ENSMUSG00000109645.2	Gm45246	+	ENSMUST00000210820.2	processed_pseudogene	FALSE	TRUE	FALSE	FALSE		A/U-rich
chr8	105991279	105995958	ENSMUSG00000033313.12	Fbxl8	+	ENSMUST00000036221.12	protein_coding	FALSE	FALSE	FALSE	TRUE
chr8	106055794	106074585	ENSMUSG00000014778.11	Fhod1	-	ENSMUST00000014922.5	protein_coding	TRUE	TRUE	TRUE	FALSE	1	C-rich
chr8	106199054	106223502	ENSMUSG00000039199.7	Zdhhc1	-	ENSMUST00000212303.2	protein_coding	FALSE	FALSE	FALSE	TRUE
chr8	106331886	106348851	ENSMUSG00000038604.10	Ripor1	+	ENSMUST00000043531.10	protein_coding	TRUE	TRUE	TRUE	FALSE	1	C-rich
chr8	106430283	106434565	ENSMUSG00000013155.11	Enkd1	-	ENSMUST00000013299.11	protein_coding	FALSE	FALSE	FALSE	TRUE
chr8	106571308	106578686	ENSMUSG00000036672.6	Cenpt	-	ENSMUST00000040776.6	protein_coding	FALSE	FALSE	FALSE	TRUE
chr8	106607512	106619857	ENSMUSG00000036270.17	Edc4	+	ENSMUST00000040254.16	protein_coding	FALSE	FALSE	TRUE	FALSE		C-rich
chr8	106738138	106780451	ENSMUSG00000031901.13	Dus2	+	ENSMUST00000034375.11	protein_coding	FALSE	FALSE	FALSE	TRUE
chr8	107237522	107283929	ENSMUSG00000061048.9	Cdh3	+	ENSMUST00000080797.8	protein_coding	FALSE	TRUE	FALSE	FALSE		C-rich
chr8	107329982	107396878	ENSMUSG00000000303.13	Cdh1	+	ENSMUST00000000312.12	protein_coding	TRUE	TRUE	TRUE	FALSE	1	C-rich
chr8	107597522	107611198	ENSMUSG00000031910.15	Has3	+	ENSMUST00000175987.2	protein_coding	FALSE	FALSE	FALSE	TRUE
chr8	108020101	108055939	ENSMUSG00000003847.17	Nfat5	+	ENSMUST00000151582.2	protein_coding	FALSE	TRUE	TRUE	FALSE		A/U-rich
chr8	109441275	109688262	ENSMUSG00000038872.11	Zfhx3	+	ENSMUST00000043896.10	protein_coding	TRUE	TRUE	TRUE	FALSE	1	C-rich
chr8	109464224	109469432	ENSMUSG00000104292.2	Gm38042	+	ENSMUST00000191614.2	TEC	TRUE	TRUE	TRUE	FALSE	2	A/U-rich
chr8	110274642	110292493	ENSMUSG00000037993.9	Dhx38	-	ENSMUST00000042601.9	protein_coding	FALSE	TRUE	TRUE	FALSE		C-rich
chr8	110320108	110335255	ENSMUSG00000031730.19	Dhodh	-	ENSMUST00000123605.9	protein_coding	FALSE	FALSE	FALSE	TRUE
chr8	110435545	110451564	ENSMUSG00000031728.11	Zfp821	+	ENSMUST00000212233.2	protein_coding	FALSE	FALSE	FALSE	TRUE
chr8	111345230	111447030	ENSMUSG00000010936.12	Vac14	+	ENSMUST00000034190.11	protein_coding	FALSE	TRUE	FALSE	FALSE		C-rich
chr8	111448107	111468032	ENSMUSG00000033763.15	Mtss2	+	ENSMUST00000052457.15	protein_coding	FALSE	TRUE	FALSE	FALSE		C-rich
chr8	111701627	111724432	ENSMUSG00000015023.8	Ddx19a	-	ENSMUST00000040416.8	protein_coding	FALSE	FALSE	FALSE	TRUE
chr8	111881052	111985848	ENSMUSG00000003316.15	Glg1	-	ENSMUST00000169020.8	protein_coding	TRUE	TRUE	TRUE	FALSE	1	C-rich
chr8	112437105	112470441	ENSMUSG00000031955.11	Bcar1	-	ENSMUST00000166232.4	protein_coding	FALSE	TRUE	TRUE	FALSE		C-rich
chr8	112638642	112660513	ENSMUSG00000031951.9	Tmem231	-	ENSMUST00000034429.9	protein_coding	FALSE	FALSE	FALSE	TRUE
chr8	112693539	112718934	ENSMUSG00000031949.18	Adat1	-	ENSMUST00000034427.12	protein_coding	FALSE	FALSE	FALSE	TRUE
chr8	112738029	112747160	ENSMUSG00000033430.11	Terf2ip	+	ENSMUST00000052138.11	protein_coding	FALSE	FALSE	FALSE	TRUE
chr8	116698373	116698810	ENSMUSG00000110620.2	Gm45733	-	ENSMUST00000212988.2	lncRNA	TRUE	TRUE	TRUE	FALSE	2	A/U-rich
chr8	117301138	117459730	ENSMUSG00000031758.11	Cdyl2	-	ENSMUST00000109102.4	protein_coding	FALSE	TRUE	TRUE	FALSE		C-rich
chr8	117884875	117942736	ENSMUSG00000052557.12	Gan	+	ENSMUST00000162997.3	protein_coding	FALSE	FALSE	TRUE	FALSE		C-rich
chr8	117983802	118186169	ENSMUSG00000034390.17	Cmip	+	ENSMUST00000166750.9	protein_coding	FALSE	FALSE	TRUE	FALSE		C-rich
chr8	118225029	118361881	ENSMUSG00000034330.11	Plcg2	+	ENSMUST00000081232.9	protein_coding	TRUE	TRUE	TRUE	FALSE	1	C-rich
chr8	120637552	120684299	ENSMUSG00000031826.21	Usp10	+	ENSMUST00000108988.9	protein_coding	TRUE	FALSE	TRUE	FALSE	1	C-rich
chr8	121215185	121308129	ENSMUSG00000031822.21	Gse1	+	ENSMUST00000034279.16	protein_coding	TRUE	FALSE	TRUE	FALSE	1	C-rich
chr8	122325441	122379640	ENSMUSG00000061410.7	Zcchc14	-	ENSMUST00000046386.5	protein_coding	TRUE	TRUE	TRUE	FALSE	1	C-rich
chr8	122607888	122634433	ENSMUSG00000040010.11	Slc7a5	-	ENSMUST00000045557.10	protein_coding	TRUE	TRUE	TRUE	FALSE	1	C-rich
chr8	122701234	122752374	ENSMUSG00000025316.17	Banp	+	ENSMUST00000173254.8	protein_coding	FALSE	FALSE	FALSE	TRUE
chr8	123008879	123063990	ENSMUSG00000049577.16	Zfpm1	+	ENSMUST00000054052.15	protein_coding	TRUE	FALSE	FALSE	FALSE	1	C-rich
chr8	123103381	123144099	ENSMUSG00000017478.16	Zc3h18	+	ENSMUST00000093073.12	protein_coding	FALSE	FALSE	TRUE	FALSE		C-rich
chr8	123180946	123187472	ENSMUSG00000006587.7	Snai3	-	ENSMUST00000006762.7	protein_coding	FALSE	FALSE	FALSE	TRUE
chr8	123208436	123278068	ENSMUSG00000014444.18	Piezo1	-	ENSMUST00000156333.9	protein_coding	TRUE	TRUE	TRUE	FALSE	1	C-rich
chr8	123610560	123768759	ENSMUSG00000035569.18	Ankrd11	-	ENSMUST00000098334.13	protein_coding	TRUE	TRUE	TRUE	FALSE	1	C-rich
chr8	123976450	123980789	ENSMUSG00000001062.19	Vps9d1	-	ENSMUST00000129591.2	protein_coding	FALSE	FALSE	FALSE	TRUE
chr8	123980933	123996484	ENSMUSG00000001065.16	Zfp276	+	ENSMUST00000001092.15	protein_coding	FALSE	FALSE	FALSE	TRUE
chr8	124108202	124110101	ENSMUSG00000001472.18	Tcf25	+	ENSMUST00000212498.2	protein_coding	FALSE	FALSE	FALSE	TRUE
chr8	124567569	124586269	ENSMUSG00000031971.16	Ccsap	-	ENSMUST00000034452.12	protein_coding	FALSE	FALSE	FALSE	TRUE
chr8	125362494	125390108	ENSMUSG00000031983.8	2310022B05Rik	-	ENSMUST00000034464.8	protein_coding	FALSE	TRUE	TRUE	FALSE		C-rich
chr8	125398073	125448722	ENSMUSG00000037300.20	Ttc13	-	ENSMUST00000118134.3	protein_coding	FALSE	FALSE	FALSE	TRUE
chr8	125448877	125460862	ENSMUSG00000031982.6	Arv1	+	ENSMUST00000034463.4	protein_coding	FALSE	FALSE	FALSE	TRUE
chr8	125558436	125590442	ENSMUSG00000090118.2	Gm16163	+	ENSMUST00000161868.2	lncRNA	FALSE	FALSE	FALSE	TRUE
chr8	125589771	125616796	ENSMUSG00000031985.10	Gnpat	+	ENSMUST00000034466.10	protein_coding	FALSE	FALSE	FALSE	TRUE
chr8	125624624	125632900	ENSMUSG00000031986.7	Sprtn	+	ENSMUST00000034467.7	protein_coding	FALSE	FALSE	FALSE	TRUE
chr8	126144812	126296495	ENSMUSG00000001995.10	Sipa1l2	-	ENSMUST00000212168.2	protein_coding	TRUE	TRUE	TRUE	FALSE	1	C-rich
chr8	127152067	127201804	ENSMUSG00000090290.3	Tarbp1	-	ENSMUST00000170518.3	protein_coding	FALSE	FALSE	TRUE	FALSE		C-rich
chr8	127675775	127697820	ENSMUSG00000033931.10	Rbm34	-	ENSMUST00000212618.2	protein_coding	FALSE	FALSE	FALSE	TRUE
chr8	127790805	128338767	ENSMUSG00000025812.19	Pard3	+	ENSMUST00000160272.8	protein_coding	TRUE	TRUE	TRUE	FALSE	1	C-rich
chr9	3403591	3479236	ENSMUSG00000025898.7	Cwf19l2	+	ENSMUST00000027027.7	protein_coding	FALSE	TRUE	TRUE	FALSE		A/U-rich
chr9	3532777	3894736	ENSMUSG00000041624.11	Gucy1a2	+	ENSMUST00000115733.3	protein_coding	FALSE	FALSE	TRUE	FALSE		A/U-rich
chr9	7142713	7177044	ENSMUSG00000047193.17	Dync2h1	-	ENSMUST00000147056.2	protein_coding	FALSE	FALSE	TRUE	FALSE		A/U-rich
chr9	8076461	8134295	ENSMUSG00000040729.9	Cep126	-	ENSMUST00000037397.8	protein_coding	FALSE	FALSE	TRUE	FALSE		A/U-rich
chr9	8900419	8948608	ENSMUSG00000031870.17	Pgr	+	ENSMUST00000151080.2	protein_coding	FALSE	TRUE	TRUE	FALSE		C-rich
chr9	13246609	13254424	ENSMUSG00000079084.13	Ccdc82	+	ENSMUST00000169961.3	protein_coding	FALSE	TRUE	TRUE	FALSE		A/U-rich
chr9	13308562	13312795	ENSMUSG00000111212.2	5330432J10Rik	+	ENSMUST00000213137.2	TEC	FALSE	TRUE	TRUE	FALSE		A/U-rich
chr9	14453261	14526302	ENSMUSG00000013076.18	Amotl1	-	ENSMUST00000013220.8	protein_coding	FALSE	TRUE	TRUE	FALSE		C-rich
chr9	14690913	14696152	ENSMUSG00000031931.5	Ankrd49	-	ENSMUST00000216372.2	protein_coding	FALSE	FALSE	FALSE	TRUE
chr9	15228215	15269084	ENSMUSG00000046111.18	Cep295	-	ENSMUST00000161132.9	protein_coding	FALSE	FALSE	TRUE	FALSE		C-rich
chr9	18203601	18213578	ENSMUSG00000001774.9	Chordc1	+	ENSMUST00000213605.2	protein_coding	FALSE	FALSE	FALSE	TRUE
chr9	20681345	20726363	ENSMUSG00000004098.8	Col5a3	-	ENSMUST00000004201.8	protein_coding	FALSE	TRUE	TRUE	FALSE		C-rich
chr9	20818504	20864275	ENSMUSG00000004099.17	Dnmt1	-	ENSMUST00000004202.17	protein_coding	TRUE	TRUE	TRUE	FALSE	1	C-rich
chr9	20978815	20992648	ENSMUSG00000111497.2	Gm38431	-	ENSMUST00000217282.2	protein_coding	TRUE	FALSE	FALSE	FALSE	1	C-rich
chr9	20985453	21003304	ENSMUSG00000010205.12	Raver1	-	ENSMUST00000115487.3	protein_coding	TRUE	TRUE	TRUE	FALSE	1	C-rich
chr9	21206756	21223607	ENSMUSG00000003309.15	Ap1m2	-	ENSMUST00000003397.9	protein_coding	FALSE	FALSE	FALSE	TRUE
chr9	21336538	21402722	ENSMUSG00000033335.18	Dnm2	+	ENSMUST00000169194.9	protein_coding	FALSE	TRUE	TRUE	FALSE		A/U-rich
chr9	21458208	21500783	ENSMUSG00000032185.16	Carm1	+	ENSMUST00000115395.10	protein_coding	FALSE	TRUE	TRUE	FALSE		C-rich
chr9	21527559	21614662	ENSMUSG00000032187.17	Smarca4	+	ENSMUST00000174008.8	protein_coding	TRUE	TRUE	TRUE	FALSE	1	C-rich
chr9	21678079	21710040	ENSMUSG00000032194.10	Kank2	-	ENSMUST00000034717.7	protein_coding	FALSE	FALSE	TRUE	FALSE		C-rich
chr9	21713020	21715297	ENSMUSG00000032198.10	Dock6	-	ENSMUST00000217310.2	protein_coding	FALSE	TRUE	TRUE	FALSE		A/U-rich
chr9	21870192	21874802	ENSMUSG00000006235.7	Epor	-	ENSMUST00000006397.7	protein_coding	FALSE	FALSE	FALSE	TRUE
chr9	21914313	21925518	ENSMUSG00000003402.15	Prkcsh	+	ENSMUST00000003493.9	protein_coding	FALSE	TRUE	TRUE	FALSE		A/U-rich
chr9	21966706	21982572	ENSMUSG00000038895.17	Zfp653	-	ENSMUST00000216916.2	protein_coding	FALSE	FALSE	FALSE	TRUE
chr9	22140273	22142598	ENSMUSG00000111424.2	Gm48478	+	ENSMUST00000213592.2	TEC	FALSE	FALSE	FALSE	TRUE
chr9	22281847	22283075	ENSMUSG00000111069.2	Gm48646	-	ENSMUST00000214468.2	lncRNA	FALSE	FALSE	FALSE	TRUE
chr9	22546960	22799576	ENSMUSG00000035919.17	Bbs9	+	ENSMUST00000136084.8	protein_coding	FALSE	FALSE	FALSE	TRUE
chr9	24323073	24414436	ENSMUSG00000043067.16	Dpy19l1	-	ENSMUST00000142064.8	protein_coding	FALSE	FALSE	FALSE	TRUE
chr9	25163746	25219862	ENSMUSG00000001833.18	Septin7	+	ENSMUST00000165594.4	protein_coding	FALSE	TRUE	TRUE	FALSE		A/U-rich
chr9	25392842	25515406	ENSMUSG00000036611.6	Eepd1	+	ENSMUST00000040677.6	protein_coding	FALSE	FALSE	FALSE	TRUE
chr9	26932848	26936217	ENSMUSG00000111505.2	Gm48673	-	ENSMUST00000215598.2	TEC	FALSE	FALSE	FALSE	TRUE
chr9	26941944	27006608	ENSMUSG00000035024.17	Ncapd3	+	ENSMUST00000216677.2	protein_coding	FALSE	FALSE	FALSE	TRUE
chr9	27210499	27268842	ENSMUSG00000034275.19	Igsf9b	+	ENSMUST00000214357.2	protein_coding	TRUE	TRUE	TRUE	FALSE	1	C-rich
chr9	30338403	30378022	ENSMUSG00000031993.8	Snx19	+	ENSMUST00000164099.3	protein_coding	FALSE	FALSE	TRUE	FALSE		C-rich
chr9	31000697	31043149	ENSMUSG00000031995.10	St14	-	ENSMUST00000034478.3	protein_coding	FALSE	TRUE	FALSE	FALSE		C-rich
chr9	31846741	31848096	ENSMUSG00000091639.3	Gm3756	-	ENSMUST00000169182.3	processed_pseudogene	FALSE	FALSE	FALSE	TRUE
chr9	34957871	35028169	ENSMUSG00000032038.8	St3gal4	-	ENSMUST00000034537.8	protein_coding	FALSE	FALSE	FALSE	TRUE
chr9	35095846	35111587	ENSMUSG00000032041.16	Tirap	-	ENSMUST00000175765.8	protein_coding	FALSE	FALSE	FALSE	TRUE
chr9	37207421	37210657	ENSMUSG00000111421.2	Gm47643	-	ENSMUST00000214258.2	TEC	FALSE	TRUE	FALSE	FALSE		A/U-rich
chr9	37409064	37411208	ENSMUSG00000110993.2	Gm47963	+	ENSMUST00000214783.2	TEC	TRUE	TRUE	TRUE	FALSE	2	A/U-rich
chr9	37560058	37568608	ENSMUSG00000011114.19	Tbrg1	-	ENSMUST00000117654.3	protein_coding	FALSE	FALSE	FALSE	TRUE
chr9	40103611	40124900	ENSMUSG00000025602.14	Zfp202	+	ENSMUST00000168691.2	protein_coding	FALSE	FALSE	FALSE	TRUE
chr9	40274512	40278198	ENSMUSG00000110928.2	Gm48114	-	ENSMUST00000214407.2	TEC	TRUE	FALSE	FALSE	FALSE	2	A/U-rich
chr9	41492548	41524059	ENSMUSG00000074415.15	Mir100hg	+	ENSMUST00000180622.2	lncRNA	FALSE	FALSE	FALSE	TRUE
chr9	41876015	42035593	ENSMUSG00000049313.9	Sorl1	-	ENSMUST00000060989.9	protein_coding	TRUE	TRUE	FALSE	FALSE	1	C-rich
chr9	42323611	42368895	ENSMUSG00000037287.16	Tbcel	-	ENSMUST00000125995.8	protein_coding	FALSE	FALSE	FALSE	TRUE
chr9	43019944	43027865	ENSMUSG00000048503.8	Tlcd5	-	ENSMUST00000061833.6	protein_coding	FALSE	FALSE	FALSE	TRUE
chr9	43132531	43151208	ENSMUSG00000032014.7	Oaf	-	ENSMUST00000034512.7	protein_coding	FALSE	FALSE	FALSE	TRUE
chr9	43655280	43718758	ENSMUSG00000032012.10	Nectin1	+	ENSMUST00000034510.9	protein_coding	TRUE	TRUE	TRUE	FALSE	1	C-rich
chr9	43954680	43959876	ENSMUSG00000032011.6	Thy1	+	ENSMUST00000114840.2	protein_coding	FALSE	FALSE	FALSE	TRUE
chr9	44203736	44216968	ENSMUSG00000032119.6	Hinfp	-	ENSMUST00000216508.2	protein_coding	FALSE	FALSE	FALSE	TRUE
chr9	44222141	44226246	ENSMUSG00000032120.12	C2cd2l	-	ENSMUST00000213160.2	protein_coding	FALSE	TRUE	FALSE	FALSE		C-rich
chr9	44394121	44421719	ENSMUSG00000063382.7	Bcl9l	+	ENSMUST00000220303.2	protein_coding	TRUE	FALSE	TRUE	FALSE	1	C-rich
chr9	44597606	44639397	ENSMUSG00000048537.17	Phldb1	-	ENSMUST00000134465.8	protein_coding	TRUE	TRUE	TRUE	FALSE	1	C-rich
chr9	44705072	44710604	ENSMUSG00000002032.18	Tmem25	-	ENSMUST00000002100.8	protein_coding	FALSE	FALSE	FALSE	TRUE
chr9	44758728	44792164	ENSMUSG00000002028.14	Kmt2a	-	ENSMUST00000215489.2	protein_coding	TRUE	FALSE	TRUE	FALSE	2	A/U-rich
chr9	44767734	44770473	ENSMUSG00000111017.2	Gm48314	-	ENSMUST00000213541.2	TEC	FALSE	TRUE	TRUE	FALSE		A/U-rich
chr9	45678243	45739989	ENSMUSG00000043987.19	Cep164	-	ENSMUST00000117194.8	protein_coding	FALSE	TRUE	TRUE	FALSE		C-rich
chr9	45768066	45769655	ENSMUSG00000089810.2	Gm16536	-	ENSMUST00000162209.2	lncRNA	FALSE	TRUE	TRUE	FALSE		A/U-rich
chr9	45769901	45771980	ENSMUSG00000111128.2	Gm49338	-	ENSMUST00000216609.2	TEC	FALSE	TRUE	TRUE	FALSE		A/U-rich
chr9	47682438	47684673	ENSMUSG00000110959.2	Gm47198	+	ENSMUST00000214736.2	TEC	FALSE	TRUE	FALSE	FALSE		A/U-rich
chr9	48966912	48990072	ENSMUSG00000032264.10	Zw10	+	ENSMUST00000034803.10	protein_coding	FALSE	FALSE	FALSE	TRUE
chr9	50405824	50416782	ENSMUSG00000032068.15	Plet1	+	ENSMUST00000114474.8	protein_coding	FALSE	FALSE	FALSE	TRUE
chr9	50686604	50754842	ENSMUSG00000032059.14	Alg9	+	ENSMUST00000162073.8	protein_coding	FALSE	FALSE	FALSE	TRUE
chr9	53009934	53159353	ENSMUSG00000053289.9	Ddx10	-	ENSMUST00000065630.8	protein_coding	FALSE	TRUE	TRUE	FALSE		A/U-rich
chr9	53448346	53485642	ENSMUSG00000033054.8	Npat	+	ENSMUST00000035850.8	protein_coding	FALSE	TRUE	TRUE	FALSE		A/U-rich
chr9	54771072	54819814	ENSMUSG00000032293.9	Ireb2	+	ENSMUST00000034843.9	protein_coding	FALSE	FALSE	TRUE	FALSE		C-rich
chr9	54935437	54956063	ENSMUSG00000035200.8	Chrnb4	-	ENSMUST00000034854.8	protein_coding	FALSE	TRUE	FALSE	FALSE		C-rich
chr9	55458050	55845394	ENSMUSG00000034007.11	Scaper	-	ENSMUST00000217647.2	protein_coding	FALSE	TRUE	TRUE	FALSE		A/U-rich
chr9	56130998	56131055	ENSMUSG00002075524.1	ENSMUSG00002075524	-	ENSMUST00020182009.1	miRNA	FALSE	FALSE	FALSE	TRUE
chr9	56993864	57035650	ENSMUSG00000042557.15	Sin3a	+	ENSMUST00000049169.6	protein_coding	FALSE	TRUE	TRUE	FALSE		C-rich
chr9	57050083	57055411	ENSMUSG00000032298.14	Neil1	-	ENSMUST00000190245.7	protein_coding	FALSE	FALSE	FALSE	TRUE
chr9	57160399	57169895	ENSMUSG00000032300.8	1700017B05Rik	-	ENSMUST00000034846.7	protein_coding	FALSE	FALSE	TRUE	FALSE		C-rich
chr9	57306105	57347398	ENSMUSG00000063849.7	Ppcdc	-	ENSMUST00000214166.2	protein_coding	FALSE	FALSE	FALSE	TRUE
chr9	57444845	57450467	ENSMUSG00000032305.16	Fam219b	+	ENSMUST00000114200.10	protein_coding	FALSE	FALSE	FALSE	TRUE
chr9	57533929	57541350	ENSMUSG00000032312.8	Csk	-	ENSMUST00000217314.2	protein_coding	FALSE	TRUE	FALSE	FALSE		A/U-rich
chr9	58160474	58169803	ENSMUSG00000032333.7	Stoml1	+	ENSMUST00000216877.2	protein_coding	FALSE	FALSE	FALSE	TRUE
chr9	58431582	58448224	ENSMUSG00000035914.12	Cd276	-	ENSMUST00000039788.11	protein_coding	TRUE	TRUE	TRUE	FALSE	1	C-rich
chr9	58730694	58770458	ENSMUSG00000032338.10	Hcn4	+	ENSMUST00000034889.10	protein_coding	FALSE	FALSE	TRUE	FALSE		C-rich
chr9	59658178	59836149	ENSMUSG00000039585.16	Myo9a	+	ENSMUST00000135298.8	protein_coding	FALSE	TRUE	TRUE	FALSE		C-rich
chr9	60701829	60787652	ENSMUSG00000034485.11	Uaca	+	ENSMUST00000050183.7	protein_coding	FALSE	FALSE	TRUE	FALSE		C-rich
chr9	61280763	61309174	ENSMUSG00000032280.17	Tle3	+	ENSMUST00000160541.8	protein_coding	TRUE	FALSE	FALSE	FALSE	2	A/U-rich
chr9	62746066	62759288	ENSMUSG00000032245.13	Cln6	+	ENSMUST00000034776.13	protein_coding	FALSE	FALSE	FALSE	TRUE
chr9	63509941	63551870	ENSMUSG00000037257.9	Aagab	+	ENSMUST00000041551.9	protein_coding	FALSE	FALSE	FALSE	TRUE
chr9	63554048	63665276	ENSMUSG00000032402.13	Smad3	-	ENSMUST00000034973.10	protein_coding	FALSE	TRUE	TRUE	FALSE		C-rich
chr9	64044425	64080386	ENSMUSG00000032400.19	Zwilch	-	ENSMUST00000122091.8	protein_coding	FALSE	FALSE	FALSE	TRUE
chr9	64718621	64826949	ENSMUSG00000053641.10	Dennd4a	+	ENSMUST00000038890.6	protein_coding	FALSE	FALSE	TRUE	FALSE		C-rich
chr9	65048493	65093154	ENSMUSG00000032394.7	Igdcc3	+	ENSMUST00000217371.2	protein_coding	FALSE	TRUE	TRUE	FALSE		C-rich
chr9	65121971	65146500	ENSMUSG00000032392.12	Parp16	+	ENSMUST00000069000.9	protein_coding	FALSE	FALSE	FALSE	TRUE
chr9	65201541	65237939	ENSMUSG00000015357.11	Clpx	+	ENSMUST00000015501.11	protein_coding	FALSE	FALSE	FALSE	TRUE
chr9	65279127	65285331	ENSMUSG00000086228.4	Ubap1l	+	ENSMUST00000239433.2	protein_coding	FALSE	FALSE	FALSE	TRUE
chr9	65537840	65567808	ENSMUSG00000032387.16	Rbpms2	+	ENSMUST00000055844.10	protein_coding	TRUE	FALSE	FALSE	FALSE	1	C-rich
chr9	66862674	66882766	ENSMUSG00000032370.9	Lactb	-	ENSMUST00000034929.7	protein_coding	FALSE	FALSE	FALSE	TRUE
chr9	67128190	67446897	ENSMUSG00000052698.16	Tln2	-	ENSMUST00000215784.2	protein_coding	FALSE	TRUE	FALSE	FALSE		C-rich
chr9	67747677	67902920	ENSMUSG00000035284.11	Vps13c	+	ENSMUST00000077879.7	protein_coding	FALSE	TRUE	TRUE	FALSE		C-rich
chr9	69995792	70048860	ENSMUSG00000032224.16	Fam81a	-	ENSMUST00000034749.16	protein_coding	FALSE	FALSE	FALSE	TRUE
chr9	70506295	70564456	ENSMUSG00000042444.11	Mindy2	-	ENSMUST00000049031.6	protein_coding	FALSE	TRUE	TRUE	FALSE		C-rich
chr9	71123070	71203525	ENSMUSG00000013584.6	Aldh1a2	+	ENSMUST00000034723.6	protein_coding	FALSE	FALSE	FALSE	TRUE
chr9	71803994	71806735	ENSMUSG00000102939.2	Gm38111	-	ENSMUST00000194817.2	TEC	FALSE	TRUE	FALSE	FALSE		A/U-rich
chr9	71846872	71848867	ENSMUSG00000104107.2	Gm37879	-	ENSMUST00000193112.2	TEC	FALSE	TRUE	TRUE	FALSE		A/U-rich
chr9	71896254	71898553	ENSMUSG00000104469.2	Gm37663	-	ENSMUST00000191887.2	TEC	FALSE	TRUE	TRUE	FALSE		A/U-rich
chr9	71918657	71920301	ENSMUSG00000104432.2	A430027C01Rik	-	ENSMUST00000194599.2	TEC	FALSE	TRUE	TRUE	FALSE		A/U-rich
chr9	71947833	71950517	ENSMUSG00000102874.2	Gm37137	-	ENSMUST00000195138.2	TEC	FALSE	TRUE	FALSE	FALSE		A/U-rich
chr9	72222412	72224418	ENSMUSG00000102225.2	Gm37983	+	ENSMUST00000193207.2	TEC	FALSE	TRUE	FALSE	FALSE		A/U-rich
chr9	72262356	72263915	ENSMUSG00000103133.2	Gm37303	+	ENSMUST00000194202.2	TEC	FALSE	TRUE	TRUE	FALSE		A/U-rich
chr9	72598830	72602332	ENSMUSG00000102573.2	Gm7265	+	ENSMUST00000192735.2	TEC	FALSE	TRUE	FALSE	FALSE		A/U-rich
chr9	72714155	72824573	ENSMUSG00000036030.10	Prtg	+	ENSMUST00000055535.9	protein_coding	FALSE	TRUE	TRUE	FALSE		C-rich
chr9	72776933	72778843	ENSMUSG00000102971.2	A730062M13Rik	+	ENSMUST00000192843.2	TEC	FALSE	TRUE	FALSE	FALSE		A/U-rich
chr9	74978881	75126235	ENSMUSG00000034593.17	Myo5a	+	ENSMUST00000136731.8	protein_coding	FALSE	TRUE	TRUE	FALSE		C-rich
chr9	75294185	75317287	ENSMUSG00000042688.17	Mapk6	-	ENSMUST00000049355.11	protein_coding	FALSE	FALSE	FALSE	TRUE
chr9	75390132	75393963	ENSMUSG00000109032.2	Gm7972	+	ENSMUST00000209180.2	transcribed_unprocessed_pseudogene	FALSE	FALSE	FALSE	TRUE
chr9	75472902	75518585	ENSMUSG00000032186.16	Tmod2	-	ENSMUST00000098552.10	protein_coding	FALSE	FALSE	FALSE	TRUE
chr9	75533022	75545053	ENSMUSG00000032184.6	Lysmd2	+	ENSMUST00000034702.6	protein_coding	FALSE	FALSE	FALSE	TRUE
chr9	77338104	77452152	ENSMUSG00000032352.17	Lrrc1	-	ENSMUST00000183873.8	protein_coding	FALSE	FALSE	FALSE	TRUE
chr9	77661816	77701767	ENSMUSG00000032350.10	Gclc	+	ENSMUST00000034905.9	protein_coding	FALSE	FALSE	FALSE	TRUE
chr9	77988783	78016347	ENSMUSG00000001366.15	Fbxo9	-	ENSMUST00000001402.14	protein_coding	FALSE	FALSE	FALSE	TRUE
chr9	78016473	78075220	ENSMUSG00000009828.16	Cilk1	+	ENSMUST00000118869.8	protein_coding	FALSE	FALSE	FALSE	TRUE
chr9	78337807	78350486	ENSMUSG00000032344.18	Cgas	-	ENSMUST00000070742.14	protein_coding	FALSE	FALSE	FALSE	TRUE
chr9	78355489	78381434	ENSMUSG00000032342.14	Mto1	+	ENSMUST00000034896.13	protein_coding	FALSE	FALSE	FALSE	TRUE
chr9	78443769	78495323	ENSMUSG00000049624.15	Slc17a5	-	ENSMUST00000052441.12	protein_coding	FALSE	FALSE	FALSE	TRUE
chr9	79974184	80001766	ENSMUSG00000034252.15	Senp6	+	ENSMUST00000175673.2	protein_coding	FALSE	TRUE	TRUE	FALSE		C-rich
chr9	80124910	80219011	ENSMUSG00000033577.19	Myo6	+	ENSMUST00000113266.8	protein_coding	FALSE	FALSE	TRUE	FALSE		C-rich
chr9	87071629	87137589	ENSMUSG00000056919.10	Cep162	-	ENSMUST00000093802.6	protein_coding	FALSE	FALSE	TRUE	FALSE		C-rich
chr9	88258799	88321004	ENSMUSG00000032422.19	Snx14	-	ENSMUST00000239462.2	protein_coding	FALSE	FALSE	FALSE	TRUE
chr9	88323552	88325705	ENSMUSG00000101335.2	Gm28229	-	ENSMUST00000188747.2	lncRNA	FALSE	TRUE	TRUE	FALSE		A/U-rich
chr9	90045121	90082153	ENSMUSG00000032363.16	Adamts7	+	ENSMUST00000113059.8	protein_coding	FALSE	TRUE	FALSE	FALSE		C-rich
chr9	95836819	95939856	ENSMUSG00000032410.14	Xrn1	+	ENSMUST00000185633.7	protein_coding	FALSE	FALSE	TRUE	FALSE		C-rich
chr9	96001414	96062243	ENSMUSG00000041440.19	Gk5	+	ENSMUST00000085217.12	protein_coding	FALSE	FALSE	FALSE	TRUE
chr9	96929496	96949360	ENSMUSG00000101365.2	Gm19325	-	ENSMUST00000186238.2	lncRNA	FALSE	FALSE	TRUE	FALSE		A/U-rich
chr9	100379629	100428175	ENSMUSG00000032475.16	Nck1	-	ENSMUST00000186591.7	protein_coding	FALSE	FALSE	FALSE	TRUE
chr9	100547891	100551852	ENSMUSG00000103657.2	Gm37204	+	ENSMUST00000192389.2	TEC	TRUE	TRUE	TRUE	FALSE	2	A/U-rich
chr9	100759143	100762168	ENSMUSG00000103624.2	Gm3081	+	ENSMUST00000193413.2	TEC	FALSE	FALSE	TRUE	FALSE		A/U-rich
chr9	100982282	101128994	ENSMUSG00000043154.16	Ppp2r3a	-	ENSMUST00000075941.12	protein_coding	FALSE	TRUE	TRUE	FALSE		C-rich
chr9	101065796	101068481	ENSMUSG00000104094.2	Gm37314	-	ENSMUST00000193545.2	TEC	FALSE	TRUE	TRUE	FALSE		A/U-rich
chr9	102989005	103062475	ENSMUSG00000032549.8	Rab6b	+	ENSMUST00000035155.8	protein_coding	FALSE	FALSE	TRUE	FALSE		C-rich
chr9	103940884	104004924	ENSMUSG00000090150.11	Acad11	+	ENSMUST00000047799.13	protein_coding	FALSE	FALSE	FALSE	TRUE
chr9	105280737	105338229	ENSMUSG00000032570.18	Atp2c1	-	ENSMUST00000177293.8	protein_coding	FALSE	FALSE	FALSE	TRUE
chr9	106072149	106076474	ENSMUSG00000020253.16	Ppm1m	-	ENSMUST00000140761.9	protein_coding	FALSE	FALSE	FALSE	TRUE
chr9	106158259	106227720	ENSMUSG00000023345.18	Poc1a	+	ENSMUST00000072206.14	protein_coding	FALSE	FALSE	FALSE	TRUE
chr9	106325573	106330122	ENSMUSG00000042073.16	Abhd14b	+	ENSMUST00000048527.15	protein_coding	FALSE	FALSE	FALSE	TRUE
chr9	106773974	106778978	ENSMUSG00000039716.13	Dock3	-	ENSMUST00000166152.2	protein_coding	TRUE	FALSE	FALSE	FALSE	2	C-rich
chr9	107173908	107179983	ENSMUSG00000032578.8	Cish	+	ENSMUST00000168260.2	protein_coding	FALSE	FALSE	FALSE	TRUE
chr9	107277078	107406542	ENSMUSG00000010066.16	Cacna2d2	+	ENSMUST00000164988.9	protein_coding	FALSE	TRUE	TRUE	FALSE		C-rich
chr9	107457315	107461249	ENSMUSG00000079334.9	Naa80	+	ENSMUST00000093785.6	protein_coding	TRUE	FALSE	FALSE	FALSE	1	C-rich
chr9	107491323	107512566	ENSMUSG00000032562.14	Gnai2	-	ENSMUST00000055704.12	protein_coding	FALSE	FALSE	FALSE	TRUE
chr9	107617693	107648180	ENSMUSG00000032580.13	Rbm5	-	ENSMUST00000183307.8	protein_coding	FALSE	FALSE	FALSE	TRUE
chr9	107696126	107697211	ENSMUSG00000102670.2	Gm37436	-	ENSMUST00000193842.2	TEC	TRUE	TRUE	TRUE	FALSE	2	A/U-rich
chr9	108081832	108141157	ENSMUSG00000039952.16	Dag1	-	ENSMUST00000191899.6	protein_coding	TRUE	TRUE	TRUE	FALSE	1	C-rich
chr9	108266280	108267404	ENSMUSG00000104399.2	Gm37963	+	ENSMUST00000195351.2	lncRNA	FALSE	FALSE	FALSE	TRUE
chr9	108324856	108329576	ENSMUSG00000032609.13	Klhdc8b	-	ENSMUST00000035232.13	protein_coding	FALSE	FALSE	FALSE	TRUE
chr9	108357055	108367729	ENSMUSG00000052911.10	Lamb2	+	ENSMUST00000065014.10	protein_coding	FALSE	TRUE	TRUE	FALSE		C-rich
chr9	108447084	108449973	ENSMUSG00000019039.15	Dalrd3	+	ENSMUST00000019183.14	protein_coding	FALSE	FALSE	FALSE	TRUE
chr9	108449509	108455938	ENSMUSG00000066357.7	Wdr6	-	ENSMUST00000068700.7	protein_coding	TRUE	TRUE	TRUE	FALSE	1	C-rich
chr9	108569341	108627635	ENSMUSG00000032601.14	Prkar2a	+	ENSMUST00000035220.12	protein_coding	FALSE	FALSE	FALSE	TRUE
chr9	108661020	108676033	ENSMUSG00000032599.13	Ip6k2	+	ENSMUST00000193634.2	protein_coding	FALSE	FALSE	FALSE	TRUE
chr9	108703518	108730168	ENSMUSG00000023473.14	Celsr3	+	ENSMUST00000024238.11	protein_coding	FALSE	TRUE	TRUE	FALSE		C-rich
chr9	108731333	108742096	ENSMUSG00000023259.18	Slc26a6	+	ENSMUST00000188557.8	protein_coding	FALSE	FALSE	FALSE	TRUE
chr9	109760931	109913015	ENSMUSG00000032479.16	Map4	+	ENSMUST00000165876.8	protein_coding	FALSE	TRUE	TRUE	FALSE		C-rich
chr9	109799500	109800277	ENSMUSG00000106208.2	Gm4734	+	ENSMUST00000200117.2	processed_pseudogene	FALSE	TRUE	FALSE	FALSE		A/U-rich
chr9	110072850	110091644	ENSMUSG00000032482.10	Cspg5	+	ENSMUST00000196060.5	protein_coding	FALSE	FALSE	TRUE	FALSE		A/U-rich
chr9	110110354	110110477	ENSMUSG00000098973.3	Mir6236	+	ENSMUST00000184437.3	miRNA	FALSE	FALSE	TRUE	FALSE		A/U-rich
chr9	110162423	110214018	ENSMUSG00000032485.15	Scap	+	ENSMUST00000098350.10	protein_coding	FALSE	FALSE	TRUE	FALSE		C-rich
chr9	114336200	114393437	ENSMUSG00000079259.3	Trim71	-	ENSMUST00000111816.3	protein_coding	TRUE	TRUE	TRUE	FALSE	1	C-rich
chr9	114728408	114763055	ENSMUSG00000050627.14	Gpd1l	-	ENSMUST00000146623.8	protein_coding	FALSE	FALSE	FALSE	TRUE
chr9	118755520	118873066	ENSMUSG00000047409.14	Ctdspl	+	ENSMUST00000073109.12	protein_coding	TRUE	TRUE	TRUE	FALSE	1	C-rich
chr9	119164999	119169107	ENSMUSG00000032508.9	Myd88	-	ENSMUST00000035092.7	protein_coding	FALSE	FALSE	FALSE	TRUE
chr9	119231509	119264061	ENSMUSG00000061393.15	Acvr2b	+	ENSMUST00000215746.2	protein_coding	FALSE	TRUE	TRUE	FALSE		C-rich
chr9	119313389	119408082	ENSMUSG00000032511.18	Scn5a	-	ENSMUST00000120420.2	protein_coding	FALSE	TRUE	TRUE	FALSE		C-rich
chr9	119754322	119766631	ENSMUSG00000032513.9	Gorasp1	-	ENSMUST00000035099.9	protein_coding	FALSE	FALSE	FALSE	TRUE
chr9	121148450	121150696	ENSMUSG00000110751.2	C230053D17Rik	+	ENSMUST00000214451.2	TEC	FALSE	FALSE	TRUE	FALSE		A/U-rich
chr9	121512099	121534095	ENSMUSG00000061536.14	Sec22c	-	ENSMUST00000111560.10	protein_coding	FALSE	FALSE	FALSE	TRUE
chr9	121548241	121585909	ENSMUSG00000032525.16	Nktr	+	ENSMUST00000035112.13	protein_coding	FALSE	FALSE	TRUE	FALSE		C-rich
chr9	121588395	121596622	ENSMUSG00000013419.8	Zfp651	+	ENSMUST00000214732.2	protein_coding	FALSE	FALSE	FALSE	TRUE
chr9	121810671	121825079	ENSMUSG00000066235.8	Pomgnt2	-	ENSMUST00000217610.2	protein_coding	FALSE	FALSE	FALSE	TRUE
chr9	123088117	123089829	ENSMUSG00000054871.6	Tmem158	-	ENSMUST00000068140.6	protein_coding	FALSE	FALSE	FALSE	TRUE
chr10	3942370	3942814	ENSMUSG00000082247.2	Gm16074	+	ENSMUST00000119524.2	processed_pseudogene	FALSE	FALSE	FALSE	TRUE
chr10	4216379	4309470	ENSMUSG00000038587.11	Akap12	+	ENSMUST00000045730.7	protein_coding	FALSE	TRUE	TRUE	FALSE		C-rich
chr10	7556977	7592224	ENSMUSG00000040021.14	Lats1	+	ENSMUST00000165952.9	protein_coding	FALSE	FALSE	TRUE	FALSE		C-rich
chr10	8597982	8761814	ENSMUSG00000015305.7	Sash1	-	ENSMUST00000015449.6	protein_coding	TRUE	FALSE	TRUE	FALSE	1	C-rich
chr10	10420745	10434009	ENSMUSG00000019832.6	Rab32	-	ENSMUST00000019974.5	protein_coding	FALSE	FALSE	FALSE	TRUE
chr10	12966531	13007438	ENSMUSG00000019817.19	Plagl1	+	ENSMUST00000121646.8	protein_coding	FALSE	TRUE	FALSE	FALSE		C-rich
chr10	13842122	14027117	ENSMUSG00000015501.11	Hivep2	+	ENSMUST00000015645.11	protein_coding	FALSE	TRUE	TRUE	FALSE		C-rich
chr10	17194583	17197359	ENSMUSG00000112478.2	Gm47761	-	ENSMUST00000219259.2	lncRNA	FALSE	TRUE	FALSE	FALSE		A/U-rich
chr10	18345728	18409637	ENSMUSG00000039835.17	Nhsl1	+	ENSMUST00000100054.4	protein_coding	TRUE	TRUE	FALSE	FALSE	1	C-rich
chr10	18457586	18619697	ENSMUSG00000019852.8	Arfgef3	-	ENSMUST00000215836.2	protein_coding	FALSE	TRUE	TRUE	FALSE		C-rich
chr10	19748752	19750193	ENSMUSG00000111067.2	Gm48714	-	ENSMUST00000216902.2	TEC	FALSE	TRUE	FALSE	FALSE		A/U-rich
chr10	19810217	20018499	ENSMUSG00000071369.12	Map3k5	+	ENSMUST00000095806.10	protein_coding	FALSE	FALSE	TRUE	FALSE		C-rich
chr10	21000833	21036804	ENSMUSG00000019982.16	Myb	-	ENSMUST00000188495.8	protein_coding	FALSE	FALSE	FALSE	TRUE
chr10	25045824	25096589	ENSMUSG00000039166.17	Akap7	-	ENSMUST00000220347.2	protein_coding	FALSE	FALSE	FALSE	TRUE
chr10	27812359	27812821	ENSMUSG00000064208.7	Gm10145	+	ENSMUST00000077776.7	processed_pseudogene	FALSE	FALSE	FALSE	TRUE
chr10	30616147	30619958	ENSMUSG00000110894.2	Gm48335	-	ENSMUST00000215097.2	TEC	FALSE	TRUE	FALSE	FALSE		A/U-rich
chr10	31299524	31302086	ENSMUSG00000110758.2	Gm48092	-	ENSMUST00000214055.2	TEC	FALSE	FALSE	TRUE	FALSE		A/U-rich
chr10	31369188	31485180	ENSMUSG00000063760.10	Rnf217	-	ENSMUST00000081989.8	protein_coding	FALSE	TRUE	TRUE	FALSE		C-rich
chr10	33456683	33459825	ENSMUSG00000112248.2	Gm47910	-	ENSMUST00000219677.2	TEC	FALSE	FALSE	TRUE	FALSE		A/U-rich
chr10	34027388	34083711	ENSMUSG00000039497.9	Dse	-	ENSMUST00000048010.9	protein_coding	FALSE	FALSE	FALSE	TRUE
chr10	34054230	34055924	ENSMUSG00000111361.2	Gm47445	-	ENSMUST00000213617.2	TEC	FALSE	TRUE	TRUE	FALSE		A/U-rich
chr10	34171907	34174903	ENSMUSG00000097274.3	Gm47512	-	ENSMUST00000181185.2	lncRNA	FALSE	FALSE	FALSE	TRUE
chr10	37009370	37014916	ENSMUSG00000069662.6	Marcks	-	ENSMUST00000092584.6	protein_coding	TRUE	FALSE	FALSE	FALSE	1	C-rich
chr10	38841510	38986184	ENSMUSG00000019846.12	Lama4	+	ENSMUST00000019992.6	protein_coding	FALSE	FALSE	TRUE	FALSE		C-rich
chr10	39608359	39751202	ENSMUSG00000019841.16	Rev3l	+	ENSMUST00000164763.8	protein_coding	FALSE	TRUE	TRUE	FALSE		C-rich
chr10	39887861	39888869	ENSMUSG00000096171.2	Gm8055	+	ENSMUST00000099956.2	processed_pseudogene	FALSE	FALSE	FALSE	TRUE
chr10	40225303	40359814	ENSMUSG00000038481.14	Cdk19	+	ENSMUST00000044672.11	protein_coding	FALSE	FALSE	FALSE	TRUE
chr10	40707616	40759307	ENSMUSG00000038446.9	Cdc40	-	ENSMUST00000044166.9	protein_coding	FALSE	FALSE	FALSE	TRUE
chr10	40759470	40814565	ENSMUSG00000019831.15	Wasf1	+	ENSMUST00000019975.14	protein_coding	FALSE	TRUE	TRUE	FALSE		C-rich
chr10	41930108	41931302	ENSMUSG00000085666.4	Tdg-ps2	-	ENSMUST00000121229.2	processed_pseudogene	FALSE	FALSE	FALSE	TRUE
chr10	42057836	42152748	ENSMUSG00000048756.12	Foxo3	-	ENSMUST00000105502.8	protein_coding	TRUE	TRUE	TRUE	FALSE	1	C-rich
chr10	42378285	42411377	ENSMUSG00000019804.13	Snx3	+	ENSMUST00000105499.2	protein_coding	FALSE	FALSE	FALSE	TRUE
chr10	42637491	42708510	ENSMUSG00000019802.14	Sec63	+	ENSMUST00000019937.5	protein_coding	FALSE	TRUE	TRUE	FALSE		C-rich
chr10	43239005	43242884	ENSMUSG00000110903.2	Gm47857	+	ENSMUST00000213353.2	TEC	FALSE	FALSE	TRUE	FALSE		A/U-rich
chr10	43354826	43391392	ENSMUSG00000038214.16	Bend3	+	ENSMUST00000167488.9	protein_coding	FALSE	TRUE	TRUE	FALSE		C-rich
chr10	45533050	45538008	ENSMUSG00000111491.2	Gm47503	+	ENSMUST00000215636.2	TEC	FALSE	TRUE	FALSE	FALSE		A/U-rich
chr10	50468764	50727581	ENSMUSG00000038774.10	Ascc3	+	ENSMUST00000035606.10	protein_coding	FALSE	TRUE	TRUE	FALSE		C-rich
chr10	52109714	52197472	ENSMUSG00000019891.16	Dcbld1	+	ENSMUST00000069004.14	protein_coding	FALSE	FALSE	FALSE	TRUE
chr10	52566628	52987718	ENSMUSG00000038602.8	Slc35f1	+	ENSMUST00000105473.3	protein_coding	FALSE	TRUE	TRUE	FALSE		C-rich
chr10	52569933	52573769	ENSMUSG00000111918.2	Gm47624	+	ENSMUST00000220050.2	TEC	FALSE	TRUE	TRUE	FALSE		A/U-rich
chr10	53213848	53221181	ENSMUSG00000112734.2	Gm47644	-	ENSMUST00000218351.2	lncRNA	FALSE	TRUE	TRUE	FALSE		A/U-rich
chr10	53412410	53506535	ENSMUSG00000058298.11	Mcm9	-	ENSMUST00000237608.2	protein_coding	FALSE	TRUE	FALSE	FALSE		C-rich
chr10	55983012	55992976	ENSMUSG00000047669.9	Msl3l2	+	ENSMUST00000063138.8	protein_coding	FALSE	FALSE	FALSE	TRUE
chr10	59057774	59062256	ENSMUSG00000098188.2	Sowahc	+	ENSMUST00000182161.2	protein_coding	FALSE	FALSE	FALSE	TRUE
chr10	59538298	59699954	ENSMUSG00000020111.16	Micu1	+	ENSMUST00000165563.8	protein_coding	FALSE	FALSE	FALSE	TRUE
chr10	60182790	60203547	ENSMUSG00000020101.15	Vsir	+	ENSMUST00000170507.8	protein_coding	FALSE	FALSE	FALSE	TRUE
chr10	60598371	60667360	ENSMUSG00000020099.9	Unc5b	-	ENSMUST00000077925.7	protein_coding	FALSE	TRUE	TRUE	FALSE		C-rich
chr10	60644438	60650102	ENSMUSG00000112592.2	Gm19972	-	ENSMUST00000218180.2	TEC	FALSE	TRUE	FALSE	FALSE		C-rich
chr10	61264269	61288440	ENSMUSG00000020091.16	Eif4ebp2	-	ENSMUST00000020288.15	protein_coding	FALSE	TRUE	FALSE	FALSE		C-rich
chr10	62104633	62176321	ENSMUSG00000037012.19	Hk1	-	ENSMUST00000099691.11	protein_coding	TRUE	TRUE	FALSE	FALSE	1	C-rich
chr10	62715651	62728765	ENSMUSG00000047146.18	Tet1	-	ENSMUST00000227494.2	protein_coding	FALSE	TRUE	TRUE	FALSE		A/U-rich
chr10	63154785	63172771	ENSMUSG00000020063.17	Sirt1	-	ENSMUST00000146028.8	protein_coding	FALSE	FALSE	FALSE	TRUE
chr10	66844967	66932724	ENSMUSG00000019873.9	Reep3	-	ENSMUST00000020023.9	protein_coding	FALSE	FALSE	FALSE	TRUE
chr10	67380340	67384898	ENSMUSG00000057134.7	Ado	-	ENSMUST00000075686.7	protein_coding	FALSE	FALSE	FALSE	TRUE
chr10	67815544	67878128	ENSMUSG00000037846.19	Rtkn2	+	ENSMUST00000117086.2	protein_coding	FALSE	FALSE	FALSE	TRUE
chr10	67928349	68114570	ENSMUSG00000019947.11	Arid5b	-	ENSMUST00000219238.2	protein_coding	TRUE	TRUE	TRUE	FALSE	1	C-rich
chr10	69932950	70029030	ENSMUSG00000048701.14	Ccdc6	+	ENSMUST00000147545.8	protein_coding	TRUE	TRUE	TRUE	FALSE	1	C-rich
chr10	71183592	71221715	ENSMUSG00000060733.14	Ipmk	+	ENSMUST00000079252.13	protein_coding	FALSE	FALSE	FALSE	TRUE
chr10	74896423	75020753	ENSMUSG00000009681.11	Bcr	+	ENSMUST00000164107.3	protein_coding	TRUE	FALSE	TRUE	FALSE	1	C-rich
chr10	75472539	75479825	ENSMUSG00000006342.16	Susd2	-	ENSMUST00000095541.11	protein_coding	TRUE	FALSE	FALSE	FALSE	1	C-rich
chr10	75732602	75757451	ENSMUSG00000000902.14	Smarcb1	-	ENSMUST00000000925.10	protein_coding	FALSE	TRUE	FALSE	FALSE		A/U-rich
chr10	75759055	75759827	ENSMUSG00000000901.18	Mmp11	-	ENSMUST00000132869.2	protein_coding	FALSE	FALSE	TRUE	FALSE		A/U-rich
chr10	76098569	76181125	ENSMUSG00000020231.16	Dip2a	-	ENSMUST00000160048.8	protein_coding	FALSE	TRUE	FALSE	FALSE		C-rich
chr10	76187096	76278620	ENSMUSG00000001151.11	Pcnt	-	ENSMUST00000217838.2	protein_coding	TRUE	TRUE	TRUE	FALSE	1	C-rich
chr10	76304760	76351691	ENSMUSG00000001150.8	Mcm3ap	+	ENSMUST00000170795.3	protein_coding	TRUE	TRUE	TRUE	FALSE	1	C-rich
chr10	76431595	76459464	ENSMUSG00000020241.14	Col6a2	-	ENSMUST00000001181.13	protein_coding	FALSE	TRUE	TRUE	FALSE		C-rich
chr10	76544625	76562002	ENSMUSG00000001119.8	Col6a1	-	ENSMUST00000001147.5	protein_coding	FALSE	TRUE	FALSE	FALSE		C-rich
chr10	76888011	77002382	ENSMUSG00000001435.16	Col18a1	-	ENSMUST00000081654.13	protein_coding	FALSE	TRUE	TRUE	FALSE		C-rich
chr10	77417553	77434566	ENSMUSG00000009291.14	Pttg1ip	+	ENSMUST00000009435.12	protein_coding	FALSE	FALSE	FALSE	TRUE
chr10	77733408	77738370	ENSMUSG00000051652.5	Lrrc3	-	ENSMUST00000057608.5	protein_coding	FALSE	FALSE	FALSE	TRUE
chr10	78109444	78131228	ENSMUSG00000001211.16	Agpat3	-	ENSMUST00000105387.8	protein_coding	FALSE	FALSE	FALSE	TRUE
chr10	79362263	79369630	ENSMUSG00000052151.13	Plpp2	-	ENSMUST00000063879.13	protein_coding	FALSE	FALSE	FALSE	TRUE
chr10	79376078	79391033	ENSMUSG00000042570.15	Mier2	-	ENSMUST00000165028.8	protein_coding	FALSE	FALSE	FALSE	TRUE
chr10	79454485	79473752	ENSMUSG00000020312.13	Shc2	-	ENSMUST00000020564.7	protein_coding	FALSE	TRUE	FALSE	FALSE		C-rich
chr10	79552467	79571942	ENSMUSG00000020331.10	Hcn2	+	ENSMUST00000020581.3	protein_coding	FALSE	FALSE	TRUE	FALSE		C-rich
chr10	79571962	79572617	ENSMUSG00000020329.13	Polrmt	-	ENSMUST00000160595.8	protein_coding	FALSE	TRUE	TRUE	FALSE		C-rich
chr10	79629405	79656730	ENSMUSG00000035863.15	Palm	+	ENSMUST00000105379.3	protein_coding	FALSE	FALSE	FALSE	TRUE
chr10	79762876	79790852	ENSMUSG00000019564.13	Arid3a	+	ENSMUST00000019708.12	protein_coding	FALSE	TRUE	TRUE	FALSE		C-rich
chr10	79813191	79819874	ENSMUSG00000013858.15	Tmem259	-	ENSMUST00000124536.2	protein_coding	FALSE	FALSE	FALSE	TRUE
chr10	79824456	79830518	ENSMUSG00000004665.11	Cnn2	+	ENSMUST00000105374.2	protein_coding	FALSE	FALSE	FALSE	TRUE
chr10	79832327	79851406	ENSMUSG00000035722.16	Abca7	+	ENSMUST00000132517.8	protein_coding	FALSE	TRUE	TRUE	FALSE		C-rich
chr10	79892825	79940204	ENSMUSG00000035673.11	Sbno2	-	ENSMUST00000219260.2	protein_coding	FALSE	TRUE	TRUE	FALSE		C-rich
chr10	79984105	79994202	ENSMUSG00000035621.14	Midn	+	ENSMUST00000042057.12	protein_coding	TRUE	TRUE	TRUE	FALSE	1	C-rich
chr10	80003611	80007489	ENSMUSG00000045193.14	Cirbp	+	ENSMUST00000105365.9	protein_coding	FALSE	FALSE	FALSE	TRUE
chr10	80062267	80079737	ENSMUSG00000020156.17	Pwwp3a	+	ENSMUST00000020365.15	protein_coding	FALSE	FALSE	FALSE	TRUE
chr10	80157120	80158961	ENSMUSG00000020131.15	Pcsk4	-	ENSMUST00000130521.2	protein_coding	FALSE	FALSE	FALSE	TRUE
chr10	80175654	80181953	ENSMUSG00000043822.19	Adamtsl5	-	ENSMUST00000128845.8	protein_coding	FALSE	FALSE	TRUE	FALSE		C-rich
chr10	80376758	80397394	ENSMUSG00000047417.19	Rexo1	-	ENSMUST00000057910.16	protein_coding	FALSE	TRUE	TRUE	FALSE		C-rich
chr10	80402957	80413155	ENSMUSG00000035397.9	Klf16	-	ENSMUST00000038558.9	protein_coding	FALSE	TRUE	FALSE	FALSE		C-rich
chr10	80478450	80492328	ENSMUSG00000003344.15	Btbd2	-	ENSMUST00000126980.8	protein_coding	FALSE	TRUE	FALSE	FALSE		C-rich
chr10	80591039	80631295	ENSMUSG00000061589.15	Dot1l	+	ENSMUST00000105336.9	protein_coding	TRUE	FALSE	TRUE	FALSE	1	C-rich
chr10	80634565	80639841	ENSMUSG00000020211.16	Sf3a2	+	ENSMUST00000151928.8	protein_coding	FALSE	TRUE	TRUE	FALSE		A/U-rich
chr10	80879910	80896012	ENSMUSG00000004937.7	Sgta	-	ENSMUST00000218208.2	protein_coding	FALSE	FALSE	FALSE	TRUE
chr10	81040341	81066667	ENSMUSG00000034958.12	Atcay	-	ENSMUST00000047408.6	protein_coding	FALSE	FALSE	FALSE	TRUE
chr10	81069009	81078251	ENSMUSG00000034949.19	Zfr2	+	ENSMUST00000128182.8	protein_coding	FALSE	TRUE	FALSE	FALSE		C-rich
chr10	81220299	81227394	ENSMUSG00000113262.2	Gm48551	+	ENSMUST00000144647.8	protein_coding	FALSE	FALSE	FALSE	TRUE
chr10	81232019	81263021	ENSMUSG00000055053.19	Nfic	-	ENSMUST00000105321.10	protein_coding	FALSE	TRUE	TRUE	FALSE		C-rich
chr10	81295060	81318543	ENSMUSG00000034818.18	Celf5	-	ENSMUST00000118763.8	protein_coding	FALSE	FALSE	TRUE	FALSE		C-rich
chr10	81364557	81381024	ENSMUSG00000034781.6	Gna11	-	ENSMUST00000043604.6	protein_coding	FALSE	FALSE	FALSE	TRUE
chr10	81397051	81401200	ENSMUSG00000054452.11	Tle5	+	ENSMUST00000220348.2	protein_coding	FALSE	FALSE	FALSE	TRUE
chr10	81540658	81557810	ENSMUSG00000096795.5	Zfp433	+	ENSMUST00000200889.4	protein_coding	FALSE	TRUE	TRUE	FALSE		A/U-rich
chr10	81582040	81606995	ENSMUSG00000094622.3	Gm3055	-	ENSMUST00000219864.2	protein_coding	FALSE	FALSE	TRUE	FALSE		A/U-rich
chr10	81844212	81844689	ENSMUSG00000111985.2	Gm8290	+	ENSMUST00000218202.2	processed_pseudogene	FALSE	FALSE	FALSE	TRUE
chr10	81850306	81853064	ENSMUSG00000112790.2	Gm33378	+	ENSMUST00000219831.2	TEC	FALSE	FALSE	TRUE	FALSE		A/U-rich
chr10	81883956	81897415	ENSMUSG00000061371.8	Zfp873	+	ENSMUST00000210325.2	protein_coding	FALSE	TRUE	TRUE	FALSE		A/U-rich
chr10	81919186	81947050	ENSMUSG00000112160.2	BC024063	+	ENSMUST00000220287.2	protein_coding	FALSE	TRUE	TRUE	FALSE		A/U-rich
chr10	81963846	81988899	ENSMUSG00000078435.6	AU041133	+	ENSMUST00000201286.4	protein_coding	FALSE	TRUE	TRUE	FALSE		A/U-rich
chr10	81992934	81996295	ENSMUSG00000112922.2	Gm47572	+	ENSMUST00000219013.2	TEC	FALSE	TRUE	TRUE	FALSE		A/U-rich
chr10	82000080	82002618	ENSMUSG00000112847.2	Gm47573	+	ENSMUST00000218999.2	TEC	FALSE	TRUE	TRUE	FALSE		A/U-rich
chr10	83196084	83324369	ENSMUSG00000020255.9	D10Wsu102e	+	ENSMUST00000020488.9	protein_coding	TRUE	TRUE	TRUE	FALSE
chr10	83323313	83370004	ENSMUSG00000020256.15	Aldh1l2	-	ENSMUST00000020497.14	protein_coding	FALSE	TRUE	FALSE	FALSE		C-rich
chr10	83379804	83432337	ENSMUSG00000034560.7	Washc4	+	ENSMUST00000038388.7	protein_coding	FALSE	TRUE	TRUE	FALSE		C-rich
chr10	83435896	83484602	ENSMUSG00000020263.15	Appl2	-	ENSMUST00000020500.14	protein_coding	FALSE	FALSE	FALSE	TRUE
chr10	84753519	84852311	ENSMUSG00000035620.16	Ric8b	+	ENSMUST00000095385.5	protein_coding	FALSE	FALSE	FALSE	TRUE
chr10	85222677	85496156	ENSMUSG00000020042.16	Btbd11	+	ENSMUST00000105307.8	protein_coding	FALSE	TRUE	FALSE	FALSE		C-rich
chr10	85858060	85884187	ENSMUSG00000001786.15	Fbxo7	+	ENSMUST00000117597.2	protein_coding	FALSE	FALSE	FALSE	TRUE
chr10	86599835	86669836	ENSMUSG00000112743.2	Gm49358	+	ENSMUST00000218802.2	protein_coding	FALSE	FALSE	FALSE	TRUE
chr10	86614868	86674253	ENSMUSG00000054027.9	Nt5dc3	+	ENSMUST00000099396.3	protein_coding	FALSE	FALSE	FALSE	TRUE
chr10	88308700	88339751	ENSMUSG00000060002.15	Chpt1	-	ENSMUST00000139109.8	protein_coding	FALSE	FALSE	FALSE	TRUE
chr10	93983884	94033073	ENSMUSG00000005897.15	Nr2c1	+	ENSMUST00000105290.9	protein_coding	FALSE	FALSE	FALSE	TRUE
chr10	94524515	94626715	ENSMUSG00000020024.8	Cep83	+	ENSMUST00000020212.6	protein_coding	FALSE	FALSE	TRUE	FALSE		A/U-rich
chr10	95247351	95252719	ENSMUSG00000020027.19	Socs2	-	ENSMUST00000020215.16	protein_coding	FALSE	FALSE	FALSE	TRUE
chr10	95776611	95881380	ENSMUSG00000036499.10	Eea1	+	ENSMUST00000053484.8	protein_coding	FALSE	TRUE	TRUE	FALSE		C-rich
chr10	98751013	98862005	ENSMUSG00000019943.11	Atp2b1	+	ENSMUST00000020107.8	protein_coding	FALSE	TRUE	TRUE	FALSE		C-rich
chr10	98942897	99033850	ENSMUSG00000019952.16	Poc1b	+	ENSMUST00000020113.15	protein_coding	TRUE	FALSE	FALSE	FALSE	2	A/U-rich
chr10	98944020	98949109	ENSMUSG00000090035.4	Galnt4	+	ENSMUST00000161240.4	protein_coding	FALSE	FALSE	FALSE	TRUE
chr10	100279763	100323212	ENSMUSG00000036676.15	Tmtc3	-	ENSMUST00000058154.15	protein_coding	FALSE	FALSE	TRUE	FALSE		C-rich
chr10	105599049	105677239	ENSMUSG00000036009.17	Mettl25	-	ENSMUST00000046638.10	protein_coding	FALSE	FALSE	FALSE	TRUE
chr10	107998260	108113436	ENSMUSG00000019907.11	Ppp1r12a	+	ENSMUST00000070663.6	protein_coding	FALSE	TRUE	TRUE	FALSE		A/U-rich
chr10	110777640	110845927	ENSMUSG00000035798.15	Zdhhc17	-	ENSMUST00000041723.15	protein_coding	FALSE	FALSE	FALSE	TRUE
chr10	111000612	111133110	ENSMUSG00000020189.16	Osbpl8	+	ENSMUST00000105275.9	protein_coding	FALSE	FALSE	TRUE	FALSE		C-rich
chr10	117180577	117212875	ENSMUSG00000055531.13	Cpsf6	-	ENSMUST00000069168.13	protein_coding	FALSE	FALSE	TRUE	FALSE		C-rich
chr10	117977736	118004902	ENSMUSG00000020212.15	Mdm1	+	ENSMUST00000020437.13	protein_coding	FALSE	FALSE	FALSE	TRUE
chr10	119289734	119913044	ENSMUSG00000034813.19	Grip1	+	ENSMUST00000041962.16	protein_coding	FALSE	TRUE	TRUE	FALSE		C-rich
chr10	119298254	119300426	ENSMUSG00000112741.2	Gm47341	+	ENSMUST00000219716.2	TEC	FALSE	TRUE	TRUE	FALSE		A/U-rich
chr10	119307222	119309793	ENSMUSG00000112287.2	Gm47024	+	ENSMUST00000219397.2	TEC	FALSE	TRUE	TRUE	FALSE		A/U-rich
chr10	119359742	119360363	ENSMUSG00000112243.2	Gm47342	+	ENSMUST00000220254.2	TEC	FALSE	TRUE	TRUE	FALSE		A/U-rich
chr10	119489968	119492300	ENSMUSG00000112106.2	Gm47026	+	ENSMUST00000218068.2	TEC	FALSE	TRUE	TRUE	FALSE		A/U-rich
chr10	121382359	121422692	ENSMUSG00000020115.4	Tbk1	-	ENSMUST00000020316.4	protein_coding	FALSE	FALSE	FALSE	TRUE
chr10	122005277	122006268	ENSMUSG00000098138.2	Gm9081	+	ENSMUST00000182346.2	processed_pseudogene	FALSE	FALSE	FALSE	TRUE
chr10	127061564	127099217	ENSMUSG00000074657.6	Kif5a	-	ENSMUST00000099172.5	protein_coding	FALSE	FALSE	TRUE	FALSE		C-rich
chr10	127226179	127335252	ENSMUSG00000025404.16	R3hdm2	+	ENSMUST00000105250.9	protein_coding	TRUE	TRUE	FALSE	FALSE	1	A/U-rich
chr10	127374029	127457017	ENSMUSG00000040249.16	Lrp1	-	ENSMUST00000049149.15	protein_coding	FALSE	TRUE	TRUE	FALSE		C-rich
chr10	127928651	127965172	ENSMUSG00000040054.18	Baz2a	+	ENSMUST00000045621.9	protein_coding	TRUE	TRUE	TRUE	FALSE	1	C-rich
chr10	127968975	128012348	ENSMUSG00000040043.18	Rbms2	-	ENSMUST00000092033.4	protein_coding	FALSE	FALSE	FALSE	TRUE
chr10	128237263	128245743	ENSMUSG00000025374.14	Nabp2	-	ENSMUST00000026439.14	protein_coding	FALSE	FALSE	FALSE	TRUE
chr10	128345833	128361739	ENSMUSG00000025366.9	Esyt1	-	ENSMUST00000026427.8	protein_coding	FALSE	TRUE	TRUE	FALSE		C-rich
chr10	128403391	128425521	ENSMUSG00000018166.9	Erbb3	-	ENSMUST00000082059.7	protein_coding	TRUE	TRUE	TRUE	FALSE	1	C-rich
chr10	128718163	128727587	ENSMUSG00000025352.7	Gdf11	-	ENSMUST00000026408.7	protein_coding	FALSE	FALSE	FALSE	TRUE
chr11	3365981	3402363	ENSMUSG00000020448.17	Rnf185	-	ENSMUST00000077078.12	protein_coding	FALSE	FALSE	FALSE	TRUE
chr11	3901713	3902716	ENSMUSG00000082816.2	Gm11953	+	ENSMUST00000122352.2	processed_pseudogene	FALSE	FALSE	FALSE	TRUE
chr11	4041479	4045445	ENSMUSG00000004748.6	Mtfp1	-	ENSMUST00000004868.6	protein_coding	FALSE	FALSE	FALSE	TRUE
chr11	4085201	4091172	ENSMUSG00000003581.15	Rnf215	+	ENSMUST00000003677.11	protein_coding	FALSE	FALSE	FALSE	TRUE
chr11	4888753	4898064	ENSMUSG00000020396.9	Nefh	-	ENSMUST00000093369.5	protein_coding	FALSE	TRUE	FALSE	FALSE		C-rich
chr11	5478886	5492187	ENSMUSG00000020482.5	Ccdc117	-	ENSMUST00000020776.5	protein_coding	FALSE	FALSE	FALSE	TRUE
chr11	5811946	5822088	ENSMUSG00000020473.14	Aebp1	+	ENSMUST00000102923.10	protein_coding	FALSE	TRUE	TRUE	FALSE		C-rich
chr11	6339073	6356158	ENSMUSG00000041164.16	Zmiz2	+	ENSMUST00000109787.8	protein_coding	FALSE	TRUE	TRUE	FALSE		C-rich
chr11	6417598	6425917	ENSMUSG00000094483.3	Purb	-	ENSMUST00000179343.3	protein_coding	FALSE	TRUE	TRUE	FALSE		C-rich
chr11	7013488	7128506	ENSMUSG00000020431.6	Adcy1	+	ENSMUST00000020706.5	protein_coding	FALSE	FALSE	TRUE	FALSE		C-rich
chr11	16885153	16901099	ENSMUSG00000087060.8	Eldr	-	ENSMUST00000130392.8	lncRNA	FALSE	FALSE	FALSE	TRUE
chr11	18830427	18968969	ENSMUSG00000020160.19	Meis1	-	ENSMUST00000185131.8	protein_coding	FALSE	FALSE	FALSE	TRUE
chr11	19874374	19974026	ENSMUSG00000045671.18	Spred2	+	ENSMUST00000093299.13	protein_coding	FALSE	TRUE	FALSE	FALSE		C-rich
chr11	20252179	20282713	ENSMUSG00000020142.13	Slc1a4	-	ENSMUST00000109594.8	protein_coding	FALSE	FALSE	TRUE	FALSE		C-rich
chr11	20581978	20603021	ENSMUSG00000049800.14	Sertad2	+	ENSMUST00000109586.3	protein_coding	FALSE	TRUE	FALSE	FALSE		C-rich
chr11	23256915	23439744	ENSMUSG00000056342.17	Usp34	+	ENSMUST00000137823.8	protein_coding	FALSE	TRUE	TRUE	FALSE		C-rich
chr11	23686846	23720970	ENSMUSG00000020275.10	Rel	-	ENSMUST00000102864.5	protein_coding	FALSE	TRUE	TRUE	FALSE		C-rich
chr11	24030669	24123558	ENSMUSG00000000861.16	Bcl11a	+	ENSMUST00000118955.2	protein_coding	FALSE	TRUE	FALSE	FALSE		A/U-rich
chr11	29122889	29170797	ENSMUSG00000020463.16	Ppp4r3b	+	ENSMUST00000020755.12	protein_coding	FALSE	TRUE	TRUE	FALSE		C-rich
chr11	29323657	29460808	ENSMUSG00000032740.18	Ccdc88a	+	ENSMUST00000040182.13	protein_coding	FALSE	FALSE	TRUE	FALSE		C-rich
chr11	29643773	29692916	ENSMUSG00000020458.17	Rtn4	+	ENSMUST00000102841.8	protein_coding	FALSE	FALSE	TRUE	FALSE		A/U-rich
chr11	30049395	30169772	ENSMUSG00000020315.19	Sptbn1	-	ENSMUST00000011877.13	protein_coding	FALSE	TRUE	TRUE	FALSE		C-rich
chr11	30721725	30830361	ENSMUSG00000040850.18	Psme4	+	ENSMUST00000041231.14	protein_coding	FALSE	TRUE	TRUE	FALSE		C-rich
chr11	31822225	31885634	ENSMUSG00000020300.15	Cpeb4	+	ENSMUST00000109412.9	protein_coding	FALSE	TRUE	TRUE	FALSE		C-rich
chr11	32212817	32217551	ENSMUSG00000020289.16	Nprl3	-	ENSMUST00000132856.2	protein_coding	FALSE	FALSE	FALSE	TRUE
chr11	32297819	32378173	ENSMUSG00000040711.9	Sh3pxd2b	+	ENSMUST00000038753.6	protein_coding	FALSE	TRUE	TRUE	FALSE		C-rich
chr11	32483304	32574587	ENSMUSG00000020272.9	Stk10	+	ENSMUST00000102821.4	protein_coding	FALSE	FALSE	TRUE	FALSE		C-rich
chr11	32592874	32696816	ENSMUSG00000020271.18	Fbxw11	+	ENSMUST00000076383.8	protein_coding	FALSE	FALSE	FALSE	TRUE
chr11	35068609	35400955	ENSMUSG00000056427.11	Slit3	+	ENSMUST00000153098.2	protein_coding	FALSE	TRUE	FALSE	FALSE		A/U-rich
chr11	35729226	35871354	ENSMUSG00000018849.7	Wwc1	-	ENSMUST00000018993.7	protein_coding	FALSE	TRUE	TRUE	FALSE		C-rich
chr11	43419610	43477824	ENSMUSG00000044707.8	Ccnjl	+	ENSMUST00000050574.7	protein_coding	FALSE	FALSE	FALSE	TRUE
chr11	45946818	46038170	ENSMUSG00000011256.17	Adam19	+	ENSMUST00000011400.8	protein_coding	TRUE	FALSE	FALSE	FALSE	1	C-rich
chr11	46084681	46203121	ENSMUSG00000020340.17	Cyfip2	-	ENSMUST00000093166.11	protein_coding	FALSE	TRUE	TRUE	FALSE		C-rich
chr11	48625380	48626388	ENSMUSG00000083460.2	Gm12182	-	ENSMUST00000118655.2	processed_pseudogene	FALSE	FALSE	FALSE	TRUE
chr11	49141338	49153857	ENSMUSG00000020346.17	Mgat1	+	ENSMUST00000101293.11	protein_coding	FALSE	FALSE	FALSE	TRUE
chr11	49500089	49543566	ENSMUSG00000020357.4	Flt4	+	ENSMUST00000020617.3	protein_coding	FALSE	TRUE	FALSE	FALSE		C-rich
chr11	50116161	50125930	ENSMUSG00000036620.15	Mgat4b	+	ENSMUST00000041725.14	protein_coding	FALSE	FALSE	TRUE	FALSE		C-rich
chr11	50146460	50182631	ENSMUSG00000050567.17	Maml1	-	ENSMUST00000135868.8	protein_coding	FALSE	TRUE	TRUE	FALSE		C-rich
chr11	50280112	50321952	ENSMUSG00000020375.10	Rufy1	-	ENSMUST00000020643.4	protein_coding	FALSE	FALSE	FALSE	TRUE
chr11	51514499	51526723	ENSMUSG00000001054.10	Rmnd5b	-	ENSMUST00000001081.10	protein_coding	FALSE	FALSE	FALSE	TRUE
chr11	51533889	51541669	ENSMUSG00000001053.16	N4bp3	-	ENSMUST00000001080.16	protein_coding	FALSE	FALSE	FALSE	TRUE
chr11	52143197	52173398	ENSMUSG00000000782.17	Tcf7	-	ENSMUST00000086844.10	protein_coding	TRUE	TRUE	TRUE	FALSE	1	C-rich
chr11	53150640	53191284	ENSMUSG00000020361.14	Hspa4	-	ENSMUST00000020630.8	protein_coding	FALSE	FALSE	FALSE	TRUE
chr11	53540345	53598146	ENSMUSG00000020380.17	Rad50	-	ENSMUST00000020649.14	protein_coding	FALSE	TRUE	TRUE	FALSE		A/U-rich
chr11	53755367	53782486	ENSMUSG00000018900.8	Slc22a5	-	ENSMUST00000019044.8	protein_coding	FALSE	FALSE	FALSE	TRUE
chr11	53945753	53959840	ENSMUSG00000020388.13	Pdlim4	-	ENSMUST00000018755.10	protein_coding	FALSE	FALSE	FALSE	TRUE
chr11	54004028	54005100	ENSMUSG00000018906.15	P4ha2	+	ENSMUST00000155299.2	protein_coding	FALSE	FALSE	FALSE	TRUE
chr11	54329024	54409061	ENSMUSG00000035992.16	Fnip1	+	ENSMUST00000046835.14	protein_coding	FALSE	TRUE	TRUE	FALSE		C-rich
chr11	57536267	57678340	ENSMUSG00000020520.15	Galnt10	+	ENSMUST00000066987.14	protein_coding	FALSE	FALSE	FALSE	TRUE
chr11	57899889	57952860	ENSMUSG00000037331.16	Larp1	+	ENSMUST00000178636.2	protein_coding	FALSE	TRUE	TRUE	FALSE		C-rich
chr11	58197997	58205453	ENSMUSG00000037243.18	Zfp692	+	ENSMUST00000049353.9	protein_coding	FALSE	FALSE	FALSE	TRUE
chr11	58737983	58752782	ENSMUSG00000072915.4	Gm12258	+	ENSMUST00000139337.3	protein_coding	FALSE	FALSE	FALSE	TRUE
chr11	59674722	59678471	ENSMUSG00000043648.8	Pld6	-	ENSMUST00000051493.8	protein_coding	FALSE	FALSE	FALSE	TRUE
chr11	60095014	60096938	ENSMUSG00000020538.16	Srebf1	-	ENSMUST00000154620.2	protein_coding	FALSE	TRUE	TRUE	FALSE		A/U-rich
chr11	60308087	60336103	ENSMUSG00000018415.15	Gid4	+	ENSMUST00000070681.7	protein_coding	FALSE	FALSE	FALSE	TRUE
chr11	60590670	60605012	ENSMUSG00000020536.13	Llgl1	+	ENSMUST00000108719.4	protein_coding	FALSE	TRUE	FALSE	FALSE		C-rich
chr11	60604968	60618089	ENSMUSG00000002812.5	Flii	-	ENSMUST00000002889.5	protein_coding	TRUE	TRUE	TRUE	FALSE	1	C-rich
chr11	61042610	61065881	ENSMUSG00000042506.16	Usp22	-	ENSMUST00000041683.9	protein_coding	TRUE	FALSE	TRUE	FALSE	1	C-rich
chr11	61135678	61158011	ENSMUSG00000010025.20	Aldh3a2	-	ENSMUST00000074127.14	protein_coding	FALSE	FALSE	FALSE	TRUE
chr11	61408074	61470511	ENSMUSG00000001036.18	Epn2	-	ENSMUST00000108713.8	protein_coding	FALSE	FALSE	FALSE	TRUE
chr11	61755393	61758095	ENSMUSG00000072847.5	A530017D24Rik	-	ENSMUST00000101077.3	lncRNA	FALSE	TRUE	FALSE	FALSE		A/U-rich
chr11	62275582	62329341	ENSMUSG00000018501.18	Ncor1	-	ENSMUST00000155486.8	protein_coding	FALSE	TRUE	TRUE	FALSE		A/U-rich
chr11	62495709	62539349	ENSMUSG00000046417.15	Lrrc75a	-	ENSMUST00000057194.9	protein_coding	FALSE	FALSE	FALSE	TRUE
chr11	63203135	63204137	ENSMUSG00000081600.4	Gm12286	-	ENSMUST00000119246.2	processed_pseudogene	FALSE	FALSE	FALSE	TRUE
chr11	64869899	64892426	ENSMUSG00000020549.15	Elac2	+	ENSMUST00000101049.9	protein_coding	TRUE	TRUE	TRUE	FALSE	1	C-rich
chr11	66915979	66926138	ENSMUSG00000050270.13	Tmem220	+	ENSMUST00000061786.6	protein_coding	FALSE	FALSE	FALSE	TRUE
chr11	68712259	68743961	ENSMUSG00000018736.15	Ndel1	-	ENSMUST00000018880.14	protein_coding	FALSE	FALSE	FALSE	TRUE
chr11	68876522	68899286	ENSMUSG00000020899.17	Pfas	-	ENSMUST00000021282.12	protein_coding	FALSE	FALSE	TRUE	FALSE		C-rich
chr11	68918497	68920022	ENSMUSG00000020898.19	Ctc1	+	ENSMUST00000161384.2	protein_coding	TRUE	FALSE	FALSE	FALSE	2	C-rich
chr11	69235961	69255605	ENSMUSG00000018474.19	Chd3	-	ENSMUST00000128981.8	protein_coding	TRUE	TRUE	TRUE	FALSE	1	C-rich
chr11	69284088	69286159	ENSMUSG00000044795.13	Cyb5d1	-	ENSMUST00000108660.8	protein_coding	FALSE	FALSE	FALSE	TRUE
chr11	69401491	69439936	ENSMUSG00000005237.15	Dnah2	-	ENSMUST00000149991.2	protein_coding	FALSE	FALSE	FALSE	TRUE
chr11	69471184	69482699	ENSMUSG00000059552.14	Trp53	+	ENSMUST00000005371.12	protein_coding	FALSE	FALSE	TRUE	FALSE		A/U-rich
chr11	69490561	69496655	ENSMUSG00000041329.14	Atp1b2	-	ENSMUST00000047889.13	protein_coding	TRUE	FALSE	FALSE	FALSE	1	C-rich
chr11	69567873	69568839	ENSMUSG00000005204.13	Senp3	-	ENSMUST00000130440.2	protein_coding	FALSE	FALSE	FALSE	TRUE
chr11	69624822	69649463	ENSMUSG00000005198.16	Polr2a	-	ENSMUST00000058470.16	protein_coding	TRUE	TRUE	TRUE	FALSE	1	C-rich
chr11	69686898	69692683	ENSMUSG00000042826.14	Fgf11	-	ENSMUST00000102585.2	protein_coding	FALSE	FALSE	FALSE	TRUE
chr11	69713947	69725675	ENSMUSG00000051790.16	Nlgn2	-	ENSMUST00000056484.10	protein_coding	TRUE	TRUE	TRUE	FALSE	1	C-rich
chr11	69769090	69771811	ENSMUSG00000046731.6	Kctd11	-	ENSMUST00000238978.2	protein_coding	FALSE	FALSE	FALSE	TRUE
chr11	70126031	70130656	ENSMUSG00000040904.11	Gm21988	-	ENSMUST00000176116.8	protein_coding	FALSE	FALSE	FALSE	TRUE
chr11	70139788	70146167	ENSMUSG00000000320.11	Alox12	-	ENSMUST00000108574.3	protein_coding	FALSE	FALSE	FALSE	TRUE
chr11	70283708	70300854	ENSMUSG00000018921.12	Pelp1	-	ENSMUST00000019065.10	protein_coding	TRUE	TRUE	TRUE	FALSE	1	C-rich
chr11	70489813	70495857	ENSMUSG00000020827.19	Mink1	+	ENSMUST00000133310.2	protein_coding	FALSE	TRUE	TRUE	FALSE		A/U-rich
chr11	70540761	70541160	ENSMUSG00000040746.16	Rnf167	+	ENSMUST00000152458.2	protein_coding	FALSE	FALSE	FALSE	TRUE
chr11	70548027	70553339	ENSMUSG00000060600.16	Eno3	+	ENSMUST00000072841.12	protein_coding	FALSE	FALSE	FALSE	TRUE
chr11	70755485	70763580	ENSMUSG00000093858.2	Gm19967	+	ENSMUST00000179676.2	lncRNA	TRUE	FALSE	FALSE	FALSE	2	A/U-rich
chr11	70874916	70895263	ENSMUSG00000040620.16	Dhx33	-	ENSMUST00000108527.8	protein_coding	FALSE	FALSE	FALSE	TRUE
chr11	70910436	70918197	ENSMUSG00000040599.14	Mis12	+	ENSMUST00000048807.12	protein_coding	FALSE	FALSE	FALSE	TRUE
chr11	72332180	72342594	ENSMUSG00000040463.17	Mybbp1a	+	ENSMUST00000045633.6	protein_coding	FALSE	FALSE	TRUE	FALSE		C-rich
chr11	72580831	72662047	ENSMUSG00000020790.15	Ankfy1	+	ENSMUST00000127610.8	protein_coding	FALSE	FALSE	FALSE	TRUE
chr11	72851994	72883869	ENSMUSG00000020788.16	Atp2a3	+	ENSMUST00000163326.8	protein_coding	FALSE	TRUE	FALSE	FALSE		C-rich
chr11	73026310	73029120	ENSMUSG00000050107.3	Haspin	-	ENSMUST00000052140.3	protein_coding	FALSE	FALSE	FALSE	TRUE
chr11	73074421	73089868	ENSMUSG00000005949.10	Ctns	-	ENSMUST00000006103.9	protein_coding	FALSE	FALSE	FALSE	TRUE
chr11	74579910	74613997	ENSMUSG00000020745.16	Pafah1b1	-	ENSMUST00000155493.2	protein_coding	FALSE	FALSE	FALSE	TRUE
chr11	74721745	74736551	ENSMUSG00000000282.13	Mnt	+	ENSMUST00000000291.9	protein_coding	FALSE	TRUE	TRUE	FALSE		C-rich
chr11	74740086	74787886	ENSMUSG00000038351.15	Sgsm2	-	ENSMUST00000057631.12	protein_coding	FALSE	FALSE	TRUE	FALSE		C-rich
chr11	75331769	75345543	ENSMUSG00000045374.19	Wdr81	-	ENSMUST00000173320.8	protein_coding	FALSE	TRUE	TRUE	FALSE		C-rich
chr11	75377645	75400275	ENSMUSG00000020850.15	Prpf8	+	ENSMUST00000102510.8	protein_coding	TRUE	TRUE	TRUE	FALSE	1	C-rich
chr11	75521813	75539697	ENSMUSG00000006127.10	Inpp5k	+	ENSMUST00000006286.9	protein_coding	FALSE	FALSE	FALSE	TRUE
chr11	75542335	75564736	ENSMUSG00000017774.20	Myo1c	+	ENSMUST00000069057.13	protein_coding	FALSE	FALSE	TRUE	FALSE		C-rich
chr11	75910019	75918608	ENSMUSG00000020846.7	Rflnb	-	ENSMUST00000021207.7	protein_coding	FALSE	FALSE	FALSE	TRUE
chr11	75937051	76070473	ENSMUSG00000017288.16	Vps53	-	ENSMUST00000056601.11	protein_coding	FALSE	FALSE	FALSE	TRUE
chr11	76307560	76399821	ENSMUSG00000017631.20	Abr	-	ENSMUST00000108407.10	protein_coding	TRUE	TRUE	TRUE	FALSE	1	C-rich
chr11	77107112	77351046	ENSMUSG00000037926.16	Ssh2	+	ENSMUST00000037912.12	protein_coding	FALSE	TRUE	FALSE	FALSE		C-rich
chr11	77184269	77186724	ENSMUSG00000083899.3	Gm12346	+	ENSMUST00000121455.3	transcribed_processed_pseudogene	FALSE	TRUE	TRUE	FALSE		A/U-rich
chr11	77384396	77398612	ENSMUSG00000011877.14	Git1	+	ENSMUST00000100812.4	protein_coding	TRUE	TRUE	TRUE	FALSE	1	C-rich
chr11	77419987	77476332	ENSMUSG00000017291.14	Taok1	-	ENSMUST00000017435.11	protein_coding	FALSE	TRUE	TRUE	FALSE		C-rich
chr11	77656428	77668232	ENSMUSG00000000631.21	Myo18a	+	ENSMUST00000164315.2	protein_coding	FALSE	TRUE	TRUE	FALSE		A/U-rich
chr11	77985485	78047526	ENSMUSG00000037750.17	Fam222b	+	ENSMUST00000073705.12	protein_coding	FALSE	FALSE	TRUE	FALSE		C-rich
chr11	78050225	78056415	ENSMUSG00000017386.11	Traf4	-	ENSMUST00000017530.4	protein_coding	FALSE	FALSE	FALSE	TRUE
chr11	78079255	78083014	ENSMUSG00000002059.19	Rab34	+	ENSMUST00000002128.14	protein_coding	FALSE	FALSE	FALSE	TRUE
chr11	78097571	78136813	ENSMUSG00000002052.7	Supt6	-	ENSMUST00000002121.5	protein_coding	TRUE	TRUE	TRUE	FALSE	1	C-rich
chr11	78192354	78213283	ENSMUSG00000002055.10	Spag5	+	ENSMUST00000045026.4	protein_coding	FALSE	FALSE	FALSE	TRUE
chr11	79230650	79472438	ENSMUSG00000020716.17	Nf1	+	ENSMUST00000071325.9	protein_coding	FALSE	TRUE	TRUE	FALSE		C-rich
chr11	79883931	79924949	ENSMUSG00000017548.16	Suz12	+	ENSMUST00000017692.15	protein_coding	FALSE	TRUE	TRUE	FALSE		A/U-rich
chr11	80319448	80362735	ENSMUSG00000017428.17	Psmd11	+	ENSMUST00000173938.8	protein_coding	FALSE	FALSE	FALSE	TRUE
chr11	80701000	80712859	ENSMUSG00000035413.9	Tmem98	+	ENSMUST00000040865.9	protein_coding	FALSE	FALSE	FALSE	TRUE
chr11	82869215	82882656	ENSMUSG00000069793.13	Slfn9	-	ENSMUST00000038211.13	protein_coding	FALSE	TRUE	FALSE	FALSE		A/U-rich
chr11	83193308	83295861	ENSMUSG00000035152.15	Ap2b1	+	ENSMUST00000018875.13	protein_coding	FALSE	FALSE	TRUE	FALSE		C-rich
chr11	83363911	83380039	ENSMUSG00000020680.16	Taf15	+	ENSMUST00000134185.8	protein_coding	FALSE	TRUE	TRUE	FALSE		A/U-rich
chr11	83969745	84020426	ENSMUSG00000018651.15	Tada2a	-	ENSMUST00000018795.13	protein_coding	FALSE	FALSE	FALSE	TRUE
chr11	84086263	84292471	ENSMUSG00000020532.19	Acaca	+	ENSMUST00000020843.13	protein_coding	TRUE	TRUE	TRUE	FALSE	1	C-rich
chr11	84711681	84719790	ENSMUSG00000034449.8	Dhrs11	-	ENSMUST00000047560.8	protein_coding	FALSE	FALSE	FALSE	TRUE
chr11	84770973	84802052	ENSMUSG00000020527.15	Myo19	+	ENSMUST00000093969.11	protein_coding	FALSE	FALSE	FALSE	TRUE
chr11	84875267	85030864	ENSMUSG00000000804.15	Usp32	-	ENSMUST00000108075.9	protein_coding	TRUE	FALSE	TRUE	FALSE	1	C-rich
chr11	85202069	85237892	ENSMUSG00000020525.18	Ppm1d	+	ENSMUST00000020835.16	protein_coding	FALSE	FALSE	FALSE	TRUE
chr11	86086524	86091992	ENSMUSG00000034329.17	Brip1	-	ENSMUST00000123366.2	protein_coding	FALSE	FALSE	FALSE	TRUE
chr11	86101506	86148376	ENSMUSG00000018068.14	Ints2	-	ENSMUST00000018212.13	protein_coding	FALSE	FALSE	FALSE	TRUE
chr11	86157858	86248428	ENSMUSG00000034297.15	Med13	-	ENSMUST00000043624.9	protein_coding	FALSE	TRUE	TRUE	FALSE		C-rich
chr11	86585480	86648327	ENSMUSG00000047126.18	Cltc	-	ENSMUST00000060766.16	protein_coding	TRUE	TRUE	TRUE	FALSE	2	C-rich
chr11	86924692	86964888	ENSMUSG00000061666.7	Gdpd1	-	ENSMUST00000020804.8	protein_coding	FALSE	FALSE	FALSE	TRUE
chr11	87651366	87676754	ENSMUSG00000034156.17	Tspoap1	+	ENSMUST00000039627.12	protein_coding	FALSE	TRUE	TRUE	FALSE		C-rich
chr11	87870980	87878182	ENSMUSG00000020483.15	Dynll2	-	ENSMUST00000146941.2	protein_coding	FALSE	FALSE	FALSE	TRUE
chr11	89873490	89893720	ENSMUSG00000020553.9	Pctp	-	ENSMUST00000020864.9	protein_coding	FALSE	FALSE	FALSE	TRUE
chr11	94900704	94916913	ENSMUSG00000047181.13	Samd14	+	ENSMUST00000055947.10	protein_coding	FALSE	FALSE	TRUE	FALSE		C-rich
chr11	94935299	94967540	ENSMUSG00000001507.17	Itga3	-	ENSMUST00000001548.14	protein_coding	FALSE	TRUE	TRUE	FALSE		C-rich
chr11	95847988	95896766	ENSMUSG00000013415.10	Igf2bp1	-	ENSMUST00000013559.3	protein_coding	FALSE	TRUE	TRUE	FALSE		C-rich
chr11	96834990	96855886	ENSMUSG00000078700.11	D030028A08Rik	+	ENSMUST00000135825.9	lncRNA	FALSE	FALSE	FALSE	TRUE
chr11	96844166	96868537	ENSMUSG00000018678.14	Sp2	-	ENSMUST00000107624.8	protein_coding	TRUE	TRUE	TRUE	FALSE	1	C-rich
chr11	97306358	97393228	ENSMUSG00000049807.17	Arhgap23	+	ENSMUST00000121799.8	protein_coding	TRUE	TRUE	TRUE	FALSE	1	C-rich
chr11	97489336	97513719	ENSMUSG00000085860.2	2410003L11Rik	+	ENSMUST00000131687.2	lncRNA	FALSE	FALSE	FALSE	TRUE
chr11	97636440	97657382	ENSMUSG00000018541.11	Cwc25	-	ENSMUST00000018685.9	protein_coding	FALSE	FALSE	FALSE	TRUE
chr11	97892333	97913460	ENSMUSG00000020882.18	Cacnb1	-	ENSMUST00000017552.13	protein_coding	FALSE	FALSE	FALSE	TRUE
chr11	97973381	98040438	ENSMUSG00000020883.19	Fbxl20	-	ENSMUST00000103143.10	protein_coding	FALSE	FALSE	FALSE	TRUE
chr11	98042980	98084119	ENSMUSG00000018160.16	Med1	-	ENSMUST00000107545.9	protein_coding	FALSE	FALSE	FALSE	TRUE
chr11	98249193	98271925	ENSMUSG00000018167.11	Stard3	+	ENSMUST00000018311.5	protein_coding	FALSE	FALSE	FALSE	TRUE
chr11	98303295	98328542	ENSMUSG00000062312.6	Erbb2	+	ENSMUST00000058295.6	protein_coding	FALSE	TRUE	TRUE	FALSE		C-rich
chr11	98472081	98478194	ENSMUSG00000038150.8	Ormdl3	-	ENSMUST00000052919.8	protein_coding	FALSE	FALSE	FALSE	TRUE
chr11	98754463	98795866	ENSMUSG00000038013.15	Wipf2	+	ENSMUST00000037480.9	protein_coding	TRUE	TRUE	TRUE	FALSE	1	C-rich
chr11	100239684	100246913	ENSMUSG00000006930.16	Hap1	-	ENSMUST00000103124.11	protein_coding	TRUE	TRUE	FALSE	FALSE	1	C-rich
chr11	100261444	100288575	ENSMUSG00000001552.15	Jup	-	ENSMUST00000001592.15	protein_coding	FALSE	TRUE	TRUE	FALSE		C-rich
chr11	100306522	100315650	ENSMUSG00000001555.11	Fkbp10	+	ENSMUST00000001595.10	protein_coding	FALSE	TRUE	TRUE	FALSE		C-rich
chr11	100353439	100363567	ENSMUSG00000048732.6	Klhl11	-	ENSMUST00000056665.4	protein_coding	FALSE	FALSE	FALSE	TRUE
chr11	100595571	100603291	ENSMUSG00000020918.15	Kat2a	-	ENSMUST00000006973.12	protein_coding	FALSE	TRUE	TRUE	FALSE		C-rich
chr11	100656857	100661783	ENSMUSG00000017747.14	Ghdc	-	ENSMUST00000017891.14	protein_coding	FALSE	FALSE	FALSE	TRUE
chr11	100900277	100912236	ENSMUSG00000019302.17	Atp6v0a1	+	ENSMUST00000151554.2	protein_coding	FALSE	TRUE	FALSE	FALSE		A/U-rich
chr11	101349570	101357056	ENSMUSG00000034993.8	Vat1	-	ENSMUST00000040430.8	protein_coding	FALSE	TRUE	FALSE	FALSE		C-rich
chr11	101549063	101549254	ENSMUSG00000118837.1	U2	+	ENSMUST00000240231.1	snRNA	FALSE	FALSE	FALSE	TRUE
chr11	101947840	101979341	ENSMUSG00000017314.13	Mpp2	-	ENSMUST00000017458.11	protein_coding	TRUE	FALSE	FALSE	FALSE	1	C-rich
chr11	102086576	102120962	ENSMUSG00000008855.18	Hdac5	-	ENSMUST00000107150.8	protein_coding	FALSE	FALSE	TRUE	FALSE		C-rich
chr11	102284228	102293381	ENSMUSG00000006575.15	Rundc3a	+	ENSMUST00000006750.8	protein_coding	FALSE	FALSE	FALSE	TRUE
chr11	102321147	102327633	ENSMUSG00000034708.13	Grn	+	ENSMUST00000049460.12	protein_coding	TRUE	TRUE	TRUE	FALSE	2	C-rich
chr11	102398319	102447025	ENSMUSG00000034621.15	Gpatch8	-	ENSMUST00000131573.8	protein_coding	TRUE	TRUE	TRUE	FALSE	2	A/U-rich
chr11	102729298	102771811	ENSMUSG00000020929.15	Eftud2	-	ENSMUST00000107060.8	protein_coding	FALSE	FALSE	TRUE	FALSE		C-rich
chr11	102830089	102837514	ENSMUSG00000045532.6	C1ql1	-	ENSMUST00000057849.6	protein_coding	FALSE	FALSE	FALSE	TRUE
chr11	103255100	103303513	ENSMUSG00000034247.10	Plekhm1	-	ENSMUST00000041272.10	protein_coding	FALSE	TRUE	TRUE	FALSE		C-rich
chr11	104122215	104222916	ENSMUSG00000018411.18	Mapt	+	ENSMUST00000106992.10	protein_coding	FALSE	TRUE	FALSE	FALSE		C-rich
chr11	104498825	104561302	ENSMUSG00000020689.5	Itgb3	+	ENSMUST00000021028.5	protein_coding	TRUE	FALSE	FALSE	FALSE	1	C-rich
chr11	106671180	106679358	ENSMUSG00000020719.15	Ddx5	-	ENSMUST00000021062.12	protein_coding	FALSE	FALSE	FALSE	TRUE
chr11	106680100	106709679	ENSMUSG00000018372.14	Cep95	+	ENSMUST00000018516.11	protein_coding	FALSE	FALSE	FALSE	TRUE
chr11	106923906	107022748	ENSMUSG00000040481.18	Bptf	-	ENSMUST00000057892.15	protein_coding	FALSE	TRUE	TRUE	FALSE		C-rich
chr11	108811174	108841609	ENSMUSG00000000142.16	Axin2	+	ENSMUST00000052915.14	protein_coding	FALSE	FALSE	FALSE	TRUE
chr11	113135678	113456585	ENSMUSG00000041654.16	Slc39a11	-	ENSMUST00000106633.10	protein_coding	FALSE	FALSE	FALSE	TRUE
chr11	114619973	114648715	ENSMUSG00000034706.17	Dnai2	+	ENSMUST00000092469.11	protein_coding	FALSE	FALSE	FALSE	TRUE
chr11	115158849	115167876	ENSMUSG00000018861.9	Fdxr	-	ENSMUST00000021078.3	protein_coding	FALSE	FALSE	FALSE	TRUE
chr11	115272741	115286958	ENSMUSG00000050910.6	Cdr2l	+	ENSMUST00000053288.6	protein_coding	FALSE	TRUE	TRUE	FALSE		C-rich
chr11	115656258	115690192	ENSMUSG00000020747.19	Tmem94	+	ENSMUST00000093912.11	protein_coding	FALSE	FALSE	TRUE	FALSE		C-rich
chr11	115711671	115713095	ENSMUSG00000020781.15	Tsen54	+	ENSMUST00000157061.2	protein_coding	FALSE	FALSE	FALSE	TRUE
chr11	115714874	115746606	ENSMUSG00000020782.19	Llgl2	+	ENSMUST00000103032.11	protein_coding	FALSE	TRUE	TRUE	FALSE		C-rich
chr11	115868611	115899238	ENSMUSG00000020758.16	Itgb4	+	ENSMUST00000068981.13	protein_coding	FALSE	TRUE	FALSE	FALSE		C-rich
chr11	115969398	115977821	ENSMUSG00000034341.18	Wbp2	-	ENSMUST00000074628.13	protein_coding	TRUE	FALSE	FALSE	FALSE	1	C-rich
chr11	116135991	116165043	ENSMUSG00000020780.16	Srp68	-	ENSMUST00000021133.16	protein_coding	FALSE	FALSE	FALSE	TRUE
[truncated: 1,062 more rows]
