# Supplementary material for: Integrative profiling of condensation-prone RNAs during early development
Source: Cell Genom. 2025 Nov 19;6(2):101065. doi: 10.1016/j.xgen.2025.101065 (PMC12903419; doi:10.1016/j.xgen.2025.101065)
Supplement: Table S2. Excel file containing quantifications of HCR-FISH experiment in nPSCs, related to Figures 1 and S1 [file mmc3.xlsx]

## Sheet: Sheet1
Excel file containing quantifications of HCR-FISH experiment in nPSCs related to Figure 1 and S1.
Well	Gene_name	Gene_id	Group	clusters_nPSCs	cluster_all_smOOPs	Area	Mean	Total_intensity	Total_on_av	TPM_semi_naive	Ratio_nuc
WellA1_488	Asap1	ENSMUSG00000022377	smoops	1	C	0.137392	5.27426	0.848945	1.23367	3.73417	0.339767
WellA1_561	Peg3	ENSMUSG00000002265	smoops	1	C	0.152728	12.5508	2.22127	1.03052	5.37231	0.469206
WellA1_640	Dicer1	ENSMUSG00000041415	smoops	2	A/U	0.205995	17.8578	4.85559	2.55225	15.4912	0.351181
WellA2_0_488	Cltc	ENSMUSG00000047126	smoops	2	C	0.151241	5.02543	0.877189	1.27471	38.0906	0.266942
WellA2_0_561	Tjp1	ENSMUSG00000030516	smoops	1	C	0.150451	12.8782	2.24213	1.0402	5.86842	0.330875
WellA2_0_640	R3hdm2	ENSMUSG00000025404	smoops	1	A/U	0.199745	19.1262	5.20053	2.73356	14.9279	0.445722
WellA2_3_488	Nipsnap2	ENSMUSG00000029432	ctrl			0.124459	4.93256	0.699724	1.01682	12.4853	0.390737
WellA2_3_561	Nfx1	ENSMUSG00000028423	ctrl			0.137177	12.1174	1.96228	0.910368	33.7018	0.483321
WellA2_4_488	Nup155	ENSMUSG00000022142	ctrl			0.120939	4.81582	0.682506	0.991803	45.1962	0.565948
WellA2_4_561	Golph3	ENSMUSG00000022200	ctrl			0.152924	13.243	2.37306	1.10094	21.9122	0.336548
WellA2_4_640	Dnmt3a	ENSMUSG00000020661	ctrl			0.101601	13.9579	1.90247	1	4.78266	0.550797
WellA2_5_488	Cad	ENSMUSG00000013629	smoops	1	C	0.167397	5.25622	1.02085	1.48347	61.844	0.283891
WellA2_5_561	Dync1h1	ENSMUSG00000018707	smoops	1	C	0.295298	15.5989	7.02031	3.25696	84.5003	0.425168
WellA2_5_640	Hcfc1	ENSMUSG00000031386	smoops	1	C	0.320297	22.3665	9.2609	4.86782	41.1792	0.346016
WellA2_6_488	Ints1	ENSMUSG00000029547	smoops	2	C	0.151122	5.30552	0.927767	1.34821	27.008	0.544718
WellA2_6_561	Fasn	ENSMUSG00000025153	smoops	1	C	0.193095	13.1199	3.01447	1.39851	91.2571	0.328292
WellA2_6_640	Prpf8	ENSMUSG00000020850	smoops	1	C	0.358353	23.5414	10.9327	5.74658	65.3994	0.282113
