# Supplementary material for: Integrative profiling of condensation-prone RNAs during early development
Source: Cell Genom. 2025 Nov 19;6(2):101065. doi: 10.1016/j.xgen.2025.101065 (PMC12903419; doi:10.1016/j.xgen.2025.101065)
Supplement: Table S3. Excel file containing the predictive performance of each trained model on validation dataset, related to Figures 3 and 5 [file mmc4.xlsx]

## Sheet: Sheet1
Excel file containing the predictive performance of each trained model on validation dataset, related to Figures 3 and 5.
Training Run	Accuracy	AUROC	Global iCLIP	m6A	PARIS Intra	POSTAR3	RNAfold	Sequence	PARIS Inter	Number of inc. datasets	Trained to classify
training_run_12092024_163624677	0.834239	0.923423	0	0	0	1	1	1	0	3	Naive smOOPs
training_run_12092024_163624677	0.730978	0.820344	0	0	1	0	1	0	1	3	Naive smOOPs
training_run_12092024_163624677	0.77038	0.868107	0	1	1	1	1	0	0	4	Naive smOOPs
training_run_12092024_163624677	0.836957	0.919694	1	0	0	0	0	1	1	3	Naive smOOPs
training_run_12092024_163624677	0.755435	0.833459	0	0	0	0	0	0	1	1	Naive smOOPs
training_run_12092024_163624677	0.725543	0.806269	0	0	0	1	1	0	0	2	Naive smOOPs
training_run_12092024_163624677	0.813859	0.920846	1	1	0	0	1	1	0	4	Naive smOOPs
training_run_12092024_163624677	0.816576	0.912266	1	0	0	0	1	1	1	4	Naive smOOPs
training_run_12092024_163624677	0.782609	0.853936	0	1	1	1	0	0	0	3	Naive smOOPs
training_run_12092024_163624677	0.826087	0.916844	0	1	0	0	0	1	0	2	Naive smOOPs
training_run_12092024_163624677	0.802989	0.886856	1	1	0	0	0	0	1	3	Naive smOOPs
training_run_12092024_163624677	0.777174	0.867405	1	1	1	1	0	0	0	4	Naive smOOPs
training_run_12092024_163624677	0.789402	0.878777	0	1	1	1	0	0	1	4	Naive smOOPs
training_run_12092024_163624677	0.725543	0.799609	1	0	1	1	1	0	1	5	Naive smOOPs
training_run_12092024_163624677	0.808424	0.91169	0	0	0	0	0	1	0	1	Naive smOOPs
training_run_12092024_163624677	0.847826	0.933474	0	1	0	1	1	1	0	4	Naive smOOPs
training_run_12092024_163624677	0.835598	0.926444	1	0	1	1	1	1	1	6	Naive smOOPs
training_run_12092024_163624677	0.831522	0.915123	0	0	1	0	1	1	0	3	Naive smOOPs
training_run_12092024_163624677	0.841033	0.920935	1	0	0	1	1	1	0	4	Naive smOOPs
training_run_12092024_163624677	0.824728	0.916534	0	1	0	0	1	1	1	4	Naive smOOPs
training_run_12092024_163624677	0.78125	0.87473	0	0	1	1	0	0	1	3	Naive smOOPs
training_run_12092024_163624677	0.800272	0.916312	0	1	1	0	1	1	1	5	Naive smOOPs
training_run_12092024_163624677	0.820652	0.917627	0	0	1	0	1	1	1	4	Naive smOOPs
training_run_12092024_163624677	0.83288	0.922537	1	1	1	1	1	1	0	6	Naive smOOPs
training_run_12092024_163624677	0.828804	0.93275	1	0	0	1	1	1	1	5	Naive smOOPs
training_run_12092024_163624677	0.72962	0.820388	1	1	1	0	1	0	1	5	Naive smOOPs
training_run_12092024_163624677	0.839674	0.929471	0	1	1	1	1	1	1	6	Naive smOOPs
training_run_12092024_163624677	0.771739	0.857104	0	0	0	1	0	0	0	1	Naive smOOPs
training_run_12092024_163624677	0.736413	0.817154	0	1	0	0	0	0	1	2	Naive smOOPs
training_run_12092024_163624677	0.82337	0.930446	0	1	1	1	1	1	0	5	Naive smOOPs
training_run_12092024_163624677	0.827446	0.926732	0	0	1	1	0	1	0	3	Naive smOOPs
training_run_12092024_163624677	0.831522	0.92558	0	0	0	1	0	1	0	2	Naive smOOPs
training_run_12092024_163624677	0.827446	0.910168	1	0	1	0	0	0	0	2	Naive smOOPs
training_run_12092024_163624677	0.741848	0.827315	1	0	1	0	1	0	1	4	Naive smOOPs
training_run_12092024_163624677	0.855978	0.929361	0	1	0	1	0	1	0	3	Naive smOOPs
training_run_12092024_163624677	0.834239	0.93371	0	0	0	1	0	1	1	3	Naive smOOPs
training_run_12092024_163624677	0.83288	0.927278	1	0	0	1	0	1	0	3	Naive smOOPs
training_run_12092024_163624677	0.726902	0.815493	1	1	0	1	1	0	1	5	Naive smOOPs
training_run_12092024_163624677	0.861413	0.930106	1	0	1	1	0	1	0	4	Naive smOOPs
training_run_12092024_163624677	0.769022	0.8655	0	0	1	1	0	0	0	2	Naive smOOPs
training_run_12092024_163624677	0.733696	0.815825	0	0	0	0	1	0	0	1	Naive smOOPs
training_run_12092024_163624677	0.830163	0.928127	1	1	0	1	1	1	0	5	Naive smOOPs
training_run_12092024_163624677	0.728261	0.820411	1	0	1	0	1	0	0	3	Naive smOOPs
training_run_12092024_163624677	0.78125	0.866899	0	1	0	1	1	0	0	3	Naive smOOPs
training_run_12092024_163624677	0.820652	0.917656	1	1	1	0	1	1	0	5	Naive smOOPs
training_run_12092024_163624677	0.817935	0.920329	1	0	1	0	1	1	1	5	Naive smOOPs
training_run_12092024_163624677	0.794837	0.881221	1	0	1	1	0	0	0	3	Naive smOOPs
training_run_12092024_163624677	0.834239	0.918867	0	1	0	0	0	1	1	3	Naive smOOPs
training_run_12092024_163624677	0.775815	0.8797	1	1	0	1	0	0	1	4	Naive smOOPs
training_run_12092024_163624677	0.789402	0.85432	0	0	1	1	1	0	0	3	Naive smOOPs
training_run_12092024_163624677	0.789402	0.877219	1	1	1	1	0	0	1	5	Naive smOOPs
training_run_12092024_163624677	0.860054	0.923807	0	0	1	1	0	1	1	4	Naive smOOPs
training_run_12092024_163624677	0.83288	0.916748	1	1	0	0	0	1	1	4	Naive smOOPs
training_run_12092024_163624677	0.788043	0.883304	1	0	0	0	0	0	0	1	Naive smOOPs
training_run_12092024_163624677	0.841033	0.923549	1	0	0	1	0	1	1	4	Naive smOOPs
training_run_12092024_163624677	0.79212	0.883104	1	0	0	1	0	0	0	2	Naive smOOPs
training_run_12092024_163624677	0.730978	0.815936	0	0	1	0	1	0	0	2	Naive smOOPs
training_run_12092024_163624677	0.777174	0.860803	0	1	0	1	0	0	1	3	Naive smOOPs
training_run_12092024_163624677	0.841033	0.925041	1	0	1	1	0	1	1	5	Naive smOOPs
training_run_12092024_163624677	0.850543	0.929006	0	1	0	1	0	1	1	4	Naive smOOPs
training_run_12092024_163624677	0.782609	0.86087	0	1	1	0	0	0	1	3	Naive smOOPs
training_run_12092024_163624677	0.826087	0.916992	1	1	1	0	1	1	1	6	Naive smOOPs
training_run_12092024_163624677	0.793478	0.883968	1	0	1	1	1	0	0	4	Naive smOOPs
training_run_12092024_163624677	0.84375	0.928954	0	1	1	1	0	1	1	5	Naive smOOPs
training_run_12092024_163624677	0.826087	0.921238	0	1	0	0	1	1	0	3	Naive smOOPs
training_run_12092024_163624677	0.777174	0.861018	1	1	1	1	1	0	1	6	Naive smOOPs
training_run_12092024_163624677	0.766304	0.881982	1	1	0	1	0	0	0	3	Naive smOOPs
training_run_12092024_163624677	0.766304	0.863905	0	1	0	1	0	0	0	2	Naive smOOPs
training_run_12092024_163624677	0.758152	0.846411	0	0	0	1	0	0	1	2	Naive smOOPs
training_run_12092024_163624677	0.802989	0.908189	1	1	1	0	0	1	0	4	Naive smOOPs
training_run_12092024_163624677	0.839674	0.915537	0	0	0	0	1	1	1	3	Naive smOOPs
training_run_12092024_163624677	0.730978	0.812672	0	0	1	1	1	0	1	4	Naive smOOPs
training_run_12092024_163624677	0.815217	0.915374	1	1	0	0	0	1	0	3	Naive smOOPs
training_run_12092024_163624677	0.714674	0.820204	0	1	0	0	1	0	0	2	Naive smOOPs
training_run_12092024_163624677	0.732337	0.813787	1	1	0	0	1	0	0	3	Naive smOOPs
training_run_12092024_163624677	0.737772	0.824088	0	0	0	0	1	0	1	2	Naive smOOPs
training_run_12092024_163624677	0.842391	0.924287	0	1	0	1	1	1	1	5	Naive smOOPs
training_run_12092024_163624677	0.733696	0.816061	0	1	0	0	1	0	1	3	Naive smOOPs
training_run_12092024_163624677	0.819293	0.929095	0	0	1	1	1	1	0	4	Naive smOOPs
training_run_12092024_163624677	0.73913	0.822626	0	1	0	0	0	0	0	1	Naive smOOPs
training_run_12092024_163624677	0.828804	0.915493	1	1	0	0	1	1	1	5	Naive smOOPs
training_run_12092024_163624677	0.834239	0.915264	1	0	0	0	1	1	0	3	Naive smOOPs
training_run_12092024_163624677	0.824728	0.883178	1	1	0	0	0	0	0	2	Naive smOOPs
training_run_12092024_163624677	0.83288	0.923999	1	1	1	1	0	1	1	6	Naive smOOPs
training_run_12092024_163624677	0.798913	0.874657	1	0	0	1	1	0	1	4	Naive smOOPs
training_run_12092024_163624677	0.813859	0.898885	1	0	1	0	0	0	1	3	Naive smOOPs
training_run_12092024_163624677	0.779891	0.870721	1	0	0	1	1	0	0	3	Naive smOOPs
training_run_12092024_163624677	0.824728	0.925402	0	0	1	1	1	1	1	5	Naive smOOPs
training_run_12092024_163624677	0.835598	0.931199	1	1	0	1	1	1	1	6	Naive smOOPs
training_run_12092024_163624677	0.831522	0.929811	1	1	1	1	0	1	0	5	Naive smOOPs
training_run_12092024_163624677	0.807065	0.88433	1	0	0	0	0	0	1	2	Naive smOOPs
training_run_12092024_163624677	0.82337	0.917634	1	1	1	0	0	1	1	5	Naive smOOPs
training_run_12092024_163624677	0.747283	0.842158	0	1	0	1	1	0	1	4	Naive smOOPs
training_run_12092024_163624677	0.736413	0.823852	1	0	0	0	1	0	1	3	Naive smOOPs
training_run_12092024_163624677	0.82337	0.911512	0	0	0	0	1	1	0	2	Naive smOOPs
training_run_12092024_163624677	0.827446	0.909393	0	0	1	0	0	1	1	3	Naive smOOPs
training_run_12092024_163624677	0.834239	0.916438	1	0	0	0	0	1	0	2	Naive smOOPs
training_run_12092024_163624677	0.842391	0.93097	0	0	0	1	1	1	1	4	Naive smOOPs
training_run_12092024_163624677	0.827446	0.928969	1	0	1	1	1	1	0	5	Naive smOOPs
training_run_12092024_163624677	0.817935	0.907532	1	1	1	0	0	0	0	3	Naive smOOPs
training_run_12092024_163624677	0.808424	0.864614	1	0	0	1	0	0	1	3	Naive smOOPs
training_run_12092024_163624677	0.847826	0.930158	1	1	0	1	0	1	1	5	Naive smOOPs
training_run_12092024_163624677	0.78125	0.876215	1	1	1	1	1	0	0	5	Naive smOOPs
training_run_12092024_163624677	0.817935	0.919872	0	0	1	0	0	1	0	2	Naive smOOPs
training_run_12092024_163624677	0.732337	0.813041	1	1	0	0	1	0	1	4	Naive smOOPs
training_run_12092024_163624677	0.73913	0.820285	0	1	1	0	1	0	0	3	Naive smOOPs
training_run_12092024_163624677	0.796196	0.892911	1	0	1	1	0	0	1	4	Naive smOOPs
training_run_12092024_163624677	0.72962	0.793864	0	1	1	1	1	0	1	5	Naive smOOPs
training_run_12092024_163624677	0.816576	0.916512	0	0	0	0	0	1	1	2	Naive smOOPs
training_run_12092024_163624677	0.78125	0.854039	0	1	1	0	0	0	0	2	Naive smOOPs
training_run_12092024_163624677	0.820652	0.91584	1	0	1	0	0	1	1	4	Naive smOOPs
training_run_12092024_163624677	0.763587	0.846699	0	0	1	0	0	0	1	2	Naive smOOPs
training_run_12092024_163624677	0.73913	0.821023	0	1	1	0	1	0	1	4	Naive smOOPs
training_run_12092024_163624677	0.838315	0.928415	1	1	1	1	1	1	1	7	Naive smOOPs
training_run_12092024_163624677	0.838315	0.916977	0	1	1	0	0	1	1	4	Naive smOOPs
training_run_12092024_163624677	0.834239	0.923438	0	1	1	1	0	1	0	4	Naive smOOPs
training_run_12092024_163624677	0.732337	0.816105	1	1	1	0	1	0	0	4	Naive smOOPs
training_run_12092024_163624677	0.724185	0.811335	1	1	0	1	1	0	0	4	Naive smOOPs
training_run_12092024_163624677	0.826087	0.904032	1	1	1	0	0	0	1	4	Naive smOOPs
training_run_12092024_163624677	0.820652	0.917361	1	0	1	0	0	1	0	3	Naive smOOPs
training_run_12092024_163624677	0.724185	0.806864	0	0	0	1	1	0	1	3	Naive smOOPs
training_run_12092024_163624677	0.819293	0.919776	0	1	1	0	1	1	0	4	Naive smOOPs
training_run_12092024_163624677	0.740489	0.824442	0	0	1	0	0	0	0	1	Naive smOOPs
training_run_12092024_163624677	0.816576	0.908418	0	1	1	0	0	1	0	3	Naive smOOPs
training_run_12092024_163624677	0.71875	0.826067	1	0	0	0	1	0	0	2	Naive smOOPs
training_run_12092024_163624677	0.824728	0.916925	1	0	1	0	1	1	0	4	Naive smOOPs
training_run_12092024_163624677	0.831522	0.923187	1	1	0	1	0	1	0	4	Naive smOOPs
training_run_19092024_085512249	0.841207	0.909514	0	0	0	1	1	1	0	3	Naive smOOPs
training_run_19092024_085512249	0.720472	0.785101	0	0	1	0	1	0	1	3	Naive smOOPs
training_run_19092024_085512249	0.801837	0.874457	0	1	1	1	1	0	0	4	Naive smOOPs
training_run_19092024_085512249	0.839895	0.901303	1	0	0	0	0	1	1	3	Naive smOOPs
training_run_19092024_085512249	0.727034	0.803425	0	0	0	0	0	0	1	1	Naive smOOPs
training_run_19092024_085512249	0.788714	0.872466	0	0	0	1	1	0	0	2	Naive smOOPs
training_run_19092024_085512249	0.834646	0.903149	1	1	0	0	1	1	0	4	Naive smOOPs
training_run_19092024_085512249	0.839895	0.912421	1	0	0	0	1	1	1	4	Naive smOOPs
training_run_19092024_085512249	0.78084	0.870868	0	1	1	1	0	0	0	3	Naive smOOPs
training_run_19092024_085512249	0.834646	0.894434	0	1	0	0	0	1	0	2	Naive smOOPs
training_run_19092024_085512249	0.788714	0.88656	1	1	0	0	0	0	1	3	Naive smOOPs
training_run_19092024_085512249	0.799213	0.888331	1	1	1	1	0	0	0	4	Naive smOOPs
training_run_19092024_085512249	0.786089	0.873919	0	1	1	1	0	0	1	4	Naive smOOPs
training_run_19092024_085512249	0.808399	0.88127	1	0	1	1	1	0	1	5	Naive smOOPs
training_run_19092024_085512249	0.791339	0.886788	0	0	0	0	0	1	0	1	Naive smOOPs
training_run_19092024_085512249	0.822835	0.905257	0	1	0	1	1	1	0	4	Naive smOOPs
training_run_19092024_085512249	0.828084	0.914061	1	0	1	1	1	1	1	6	Naive smOOPs
training_run_19092024_085512249	0.830709	0.90937	0	0	1	0	1	1	0	3	Naive smOOPs
training_run_19092024_085512249	0.830709	0.910775	1	0	0	1	1	1	0	4	Naive smOOPs
training_run_19092024_085512249	0.846457	0.915645	0	1	0	0	1	1	1	4	Naive smOOPs
training_run_19092024_085512249	0.769029	0.862339	0	0	1	1	0	0	1	3	Naive smOOPs
training_run_19092024_085512249	0.828084	0.903803	0	1	1	0	1	1	1	5	Naive smOOPs
training_run_19092024_085512249	0.805774	0.897906	0	0	1	0	1	1	1	4	Naive smOOPs
training_run_19092024_085512249	0.809711	0.913951	1	1	1	1	1	1	0	6	Naive smOOPs
training_run_19092024_085512249	0.828084	0.908743	1	0	0	1	1	1	1	5	Naive smOOPs
training_run_19092024_085512249	0.610236	0.767658	1	1	1	0	1	0	1	5	Naive smOOPs
training_run_19092024_085512249	0.832021	0.90206	0	1	1	1	1	1	1	6	Naive smOOPs
training_run_19092024_085512249	0.788714	0.876	0	0	0	1	0	0	0	1	Naive smOOPs
training_run_19092024_085512249	0.725722	0.794545	0	1	0	0	0	0	1	2	Naive smOOPs
training_run_19092024_085512249	0.825459	0.902853	0	1	1	1	1	1	0	5	Naive smOOPs
training_run_19092024_085512249	0.833333	0.903672	0	0	1	1	0	1	0	3	Naive smOOPs
training_run_19092024_085512249	0.841207	0.915067	0	0	0	1	0	1	0	2	Naive smOOPs
training_run_19092024_085512249	0.790026	0.897569	1	0	1	0	0	0	0	2	Naive smOOPs
training_run_19092024_085512249	0.711286	0.78716	1	0	1	0	1	0	1	4	Naive smOOPs
training_run_19092024_085512249	0.818898	0.90669	0	1	0	1	0	1	0	3	Naive smOOPs
training_run_19092024_085512249	0.825459	0.902804	0	0	0	1	0	1	1	3	Naive smOOPs
training_run_19092024_085512249	0.824147	0.899016	1	0	0	1	0	1	0	3	Naive smOOPs
training_run_19092024_085512249	0.814961	0.884087	1	1	0	1	1	0	1	5	Naive smOOPs
training_run_19092024_085512249	0.826772	0.897211	1	0	1	1	0	1	0	4	Naive smOOPs
training_run_19092024_085512249	0.787402	0.866824	0	0	1	1	0	0	0	2	Naive smOOPs
training_run_19092024_085512249	0.706037	0.772342	0	0	0	0	1	0	0	1	Naive smOOPs
training_run_19092024_085512249	0.828084	0.905994	1	1	0	1	1	1	0	5	Naive smOOPs
training_run_19092024_085512249	0.717848	0.788704	1	0	1	0	1	0	0	3	Naive smOOPs
training_run_19092024_085512249	0.82021	0.876076	0	1	0	1	1	0	0	3	Naive smOOPs
training_run_19092024_085512249	0.835958	0.91165	1	1	1	0	1	1	0	5	Naive smOOPs
training_run_19092024_085512249	0.835958	0.910093	1	0	1	0	1	1	1	5	Naive smOOPs
training_run_19092024_085512249	0.818898	0.892016	1	0	1	1	0	0	0	3	Naive smOOPs
training_run_19092024_085512249	0.805774	0.895103	0	1	0	0	0	1	1	3	Naive smOOPs
training_run_19092024_085512249	0.812336	0.891989	1	1	0	1	0	0	1	4	Naive smOOPs
training_run_19092024_085512249	0.784777	0.86216	0	0	1	1	1	0	0	3	Naive smOOPs
training_run_19092024_085512249	0.822835	0.892919	1	1	1	1	0	0	1	5	Naive smOOPs
training_run_19092024_085512249	0.818898	0.909066	0	0	1	1	0	1	1	4	Naive smOOPs
training_run_19092024_085512249	0.828084	0.899429	1	1	0	0	0	1	1	4	Naive smOOPs
training_run_19092024_085512249	0.816273	0.882992	1	0	0	0	0	0	0	1	Naive smOOPs
training_run_19092024_085512249	0.830709	0.908192	1	0	0	1	0	1	1	4	Naive smOOPs
training_run_19092024_085512249	0.795276	0.894751	1	0	0	1	0	0	0	2	Naive smOOPs
training_run_19092024_085512249	0.699475	0.785569	0	0	1	0	1	0	0	2	Naive smOOPs
training_run_19092024_085512249	0.774278	0.866879	0	1	0	1	0	0	1	3	Naive smOOPs
training_run_19092024_085512249	0.821522	0.901385	1	0	1	1	0	1	1	5	Naive smOOPs
training_run_19092024_085512249	0.841207	0.915039	0	1	0	1	0	1	1	4	Naive smOOPs
training_run_19092024_085512249	0.745407	0.824808	0	1	1	0	0	0	1	3	Naive smOOPs
training_run_19092024_085512249	0.795276	0.885286	1	1	1	0	1	1	1	6	Naive smOOPs
training_run_19092024_085512249	0.790026	0.875283	1	0	1	1	1	0	0	4	Naive smOOPs
training_run_19092024_085512249	0.838583	0.908584	0	1	1	1	0	1	1	5	Naive smOOPs
training_run_19092024_085512249	0.825459	0.899305	0	1	0	0	1	1	0	3	Naive smOOPs
training_run_19092024_085512249	0.787402	0.872156	1	1	1	1	1	0	1	6	Naive smOOPs
training_run_19092024_085512249	0.817585	0.894476	1	1	0	1	0	0	0	3	Naive smOOPs
training_run_19092024_085512249	0.769029	0.866583	0	1	0	1	0	0	0	2	Naive smOOPs
training_run_19092024_085512249	0.78084	0.873658	0	0	0	1	0	0	1	2	Naive smOOPs
training_run_19092024_085512249	0.813648	0.897273	1	1	1	0	0	1	0	4	Naive smOOPs
training_run_19092024_085512249	0.811024	0.889199	0	0	0	0	1	1	1	3	Naive smOOPs
training_run_19092024_085512249	0.7979	0.860024	0	0	1	1	1	0	1	4	Naive smOOPs
training_run_19092024_085512249	0.812336	0.901799	1	1	0	0	0	1	0	3	Naive smOOPs
training_run_19092024_085512249	0.709974	0.784288	0	1	0	0	1	0	0	2	Naive smOOPs
training_run_19092024_085512249	0.713911	0.787939	1	1	0	0	1	0	0	3	Naive smOOPs
training_run_19092024_085512249	0.711286	0.786175	0	0	0	0	1	0	1	2	Naive smOOPs
training_run_19092024_085512249	0.832021	0.909714	0	1	0	1	1	1	1	5	Naive smOOPs
training_run_19092024_085512249	0.711286	0.786038	0	1	0	0	1	0	1	3	Naive smOOPs
training_run_19092024_085512249	0.841207	0.913055	0	0	1	1	1	1	0	4	Naive smOOPs
training_run_19092024_085512249	0.746719	0.810886	0	1	0	0	0	0	0	1	Naive smOOPs
training_run_19092024_085512249	0.838583	0.90587	1	1	0	0	1	1	1	5	Naive smOOPs
training_run_19092024_085512249	0.843832	0.896673	1	0	0	0	1	1	0	3	Naive smOOPs
training_run_19092024_085512249	0.805774	0.887683	1	1	0	0	0	0	0	2	Naive smOOPs
training_run_19092024_085512249	0.811024	0.906531	1	1	1	1	0	1	1	6	Naive smOOPs
training_run_19092024_085512249	0.809711	0.873113	1	0	0	1	1	0	1	4	Naive smOOPs
training_run_19092024_085512249	0.786089	0.893408	1	0	1	0	0	0	1	3	Naive smOOPs
training_run_19092024_085512249	0.809711	0.886154	1	0	0	1	1	0	0	3	Naive smOOPs
training_run_19092024_085512249	0.82021	0.900848	0	0	1	1	1	1	1	5	Naive smOOPs
training_run_19092024_085512249	0.817585	0.910561	1	1	0	1	1	1	1	6	Naive smOOPs
training_run_19092024_085512249	0.829396	0.905546	1	1	1	1	0	1	0	5	Naive smOOPs
training_run_19092024_085512249	0.807087	0.887311	1	0	0	0	0	0	1	2	Naive smOOPs
training_run_19092024_085512249	0.825459	0.910892	1	1	1	0	0	1	1	5	Naive smOOPs
training_run_19092024_085512249	0.7979	0.873341	0	1	0	1	1	0	1	4	Naive smOOPs
training_run_19092024_085512249	0.707349	0.820723	1	0	0	0	1	0	1	3	Naive smOOPs
training_run_19092024_085512249	0.799213	0.890646	0	0	0	0	1	1	0	2	Naive smOOPs
training_run_19092024_085512249	0.834646	0.909156	0	0	1	0	0	1	1	3	Naive smOOPs
training_run_19092024_085512249	0.812336	0.904044	1	0	0	0	0	1	0	2	Naive smOOPs
training_run_19092024_085512249	0.826772	0.897087	0	0	0	1	1	1	1	4	Naive smOOPs
training_run_19092024_085512249	0.825459	0.901861	1	0	1	1	1	1	0	5	Naive smOOPs
training_run_19092024_085512249	0.795276	0.895227	1	1	1	0	0	0	0	3	Naive smOOPs
training_run_19092024_085512249	0.801837	0.883943	1	0	0	1	0	0	1	3	Naive smOOPs
training_run_19092024_085512249	0.829396	0.898905	1	1	0	1	0	1	1	5	Naive smOOPs
training_run_19092024_085512249	0.828084	0.885651	1	1	1	1	1	0	0	5	Naive smOOPs
training_run_19092024_085512249	0.826772	0.906456	0	0	1	0	0	1	0	2	Naive smOOPs
training_run_19092024_085512249	0.698163	0.788345	1	1	0	0	1	0	1	4	Naive smOOPs
training_run_19092024_085512249	0.716535	0.782614	0	1	1	0	1	0	0	3	Naive smOOPs
training_run_19092024_085512249	0.833333	0.889895	1	0	1	1	0	0	1	4	Naive smOOPs
training_run_19092024_085512249	0.787402	0.865005	0	1	1	1	1	0	1	5	Naive smOOPs
training_run_19092024_085512249	0.808399	0.904003	0	0	0	0	0	1	1	2	Naive smOOPs
training_run_19092024_085512249	0.748031	0.82496	0	1	1	0	0	0	0	2	Naive smOOPs
training_run_19092024_085512249	0.830709	0.90423	1	0	1	0	0	1	1	4	Naive smOOPs
training_run_19092024_085512249	0.729659	0.826813	0	0	1	0	0	0	1	2	Naive smOOPs
training_run_19092024_085512249	0.709974	0.782517	0	1	1	0	1	0	1	4	Naive smOOPs
training_run_19092024_085512249	0.841207	0.90536	1	1	1	1	1	1	1	7	Naive smOOPs
training_run_19092024_085512249	0.83727	0.908336	0	1	1	0	0	1	1	4	Naive smOOPs
training_run_19092024_085512249	0.813648	0.907778	0	1	1	1	0	1	0	4	Naive smOOPs
training_run_19092024_085512249	0.71916	0.832689	1	1	1	0	1	0	0	4	Naive smOOPs
training_run_19092024_085512249	0.824147	0.886678	1	1	0	1	1	0	0	4	Naive smOOPs
training_run_19092024_085512249	0.776903	0.898492	1	1	1	0	0	0	1	4	Naive smOOPs
training_run_19092024_085512249	0.804462	0.899036	1	0	1	0	0	1	0	3	Naive smOOPs
training_run_19092024_085512249	0.805774	0.877061	0	0	0	1	1	0	1	3	Naive smOOPs
training_run_19092024_085512249	0.832021	0.906752	0	1	1	0	1	1	0	4	Naive smOOPs
training_run_19092024_085512249	0.729659	0.829823	0	0	1	0	0	0	0	1	Naive smOOPs
training_run_19092024_085512249	0.833333	0.896956	0	1	1	0	0	1	0	3	Naive smOOPs
training_run_19092024_085512249	0.712598	0.778935	1	0	0	0	1	0	0	2	Naive smOOPs
training_run_19092024_085512249	0.84252	0.906586	1	0	1	0	1	1	0	4	Naive smOOPs
training_run_19092024_085512249	0.814961	0.90835	1	1	0	1	0	1	0	4	Naive smOOPs
training_run_19092024_085523219	0.833333	0.91012	0	0	0	1	1	1	0	3	Naive smOOPs
training_run_19092024_085523219	0.706037	0.783482	0	0	1	0	1	0	1	3	Naive smOOPs
training_run_19092024_085523219	0.759843	0.86599	0	1	1	1	1	0	0	4	Naive smOOPs
training_run_19092024_085523219	0.835958	0.904823	1	0	0	0	0	1	1	3	Naive smOOPs
training_run_19092024_085523219	0.69685	0.799671	0	0	0	0	0	0	1	1	Naive smOOPs
training_run_19092024_085523219	0.805774	0.875538	0	0	0	1	1	0	0	2	Naive smOOPs
training_run_19092024_085523219	0.847769	0.908646	1	1	0	0	1	1	0	4	Naive smOOPs
training_run_19092024_085523219	0.850394	0.90711	1	0	0	0	1	1	1	4	Naive smOOPs
training_run_19092024_085523219	0.786089	0.869703	0	1	1	1	0	0	0	3	Naive smOOPs
training_run_19092024_085523219	0.809711	0.902088	0	1	0	0	0	1	0	2	Naive smOOPs
training_run_19092024_085523219	0.804462	0.88428	1	1	0	0	0	0	1	3	Naive smOOPs
training_run_19092024_085523219	0.80315	0.878149	1	1	1	1	0	0	0	4	Naive smOOPs
training_run_19092024_085523219	0.767717	0.867037	0	1	1	1	0	0	1	4	Naive smOOPs
training_run_19092024_085523219	0.788714	0.879244	1	0	1	1	1	0	1	5	Naive smOOPs
training_run_19092024_085523219	0.800525	0.887242	0	0	0	0	0	1	0	1	Naive smOOPs
training_run_19092024_085523219	0.824147	0.901819	0	1	0	1	1	1	0	4	Naive smOOPs
training_run_19092024_085523219	0.817585	0.903886	1	0	1	1	1	1	1	6	Naive smOOPs
training_run_19092024_085523219	0.80315	0.882696	0	0	1	0	1	1	0	3	Naive smOOPs
training_run_19092024_085523219	0.812336	0.901006	1	0	0	1	1	1	0	4	Naive smOOPs
training_run_19092024_085523219	0.856955	0.911416	0	1	0	0	1	1	1	4	Naive smOOPs
training_run_19092024_085523219	0.765092	0.858874	0	0	1	1	0	0	1	3	Naive smOOPs
training_run_19092024_085523219	0.843832	0.907076	0	1	1	0	1	1	1	5	Naive smOOPs
training_run_19092024_085523219	0.838583	0.904313	0	0	1	0	1	1	1	4	Naive smOOPs
training_run_19092024_085523219	0.821522	0.905298	1	1	1	1	1	1	0	6	Naive smOOPs
training_run_19092024_085523219	0.835958	0.907634	1	0	0	1	1	1	1	5	Naive smOOPs
training_run_19092024_085523219	0.704724	0.78457	1	1	1	0	1	0	1	5	Naive smOOPs
training_run_19092024_085523219	0.822835	0.900552	0	1	1	1	1	1	1	6	Naive smOOPs
training_run_19092024_085523219	0.787402	0.879486	0	0	0	1	0	0	0	1	Naive smOOPs
training_run_19092024_085523219	0.725722	0.807069	0	1	0	0	0	0	1	2	Naive smOOPs
training_run_19092024_085523219	0.829396	0.9072	0	1	1	1	1	1	0	5	Naive smOOPs
training_run_19092024_085523219	0.809711	0.90691	0	0	1	1	0	1	0	3	Naive smOOPs
training_run_19092024_085523219	0.822835	0.910127	0	0	0	1	0	1	0	2	Naive smOOPs
training_run_19092024_085523219	0.786089	0.896005	1	0	1	0	0	0	0	2	Naive smOOPs
training_run_19092024_085523219	0.711286	0.785934	1	0	1	0	1	0	1	4	Naive smOOPs
training_run_19092024_085523219	0.813648	0.912318	0	1	0	1	0	1	0	3	Naive smOOPs
training_run_19092024_085523219	0.829396	0.89989	0	0	0	1	0	1	1	3	Naive smOOPs
training_run_19092024_085523219	0.832021	0.90908	1	0	0	1	0	1	0	3	Naive smOOPs
training_run_19092024_085523219	0.812336	0.876041	1	1	0	1	1	0	1	5	Naive smOOPs
training_run_19092024_085523219	0.825459	0.902853	1	0	1	1	0	1	0	4	Naive smOOPs
training_run_19092024_085523219	0.800525	0.872314	0	0	1	1	0	0	0	2	Naive smOOPs
training_run_19092024_085523219	0.7021	0.774113	0	0	0	0	1	0	0	1	Naive smOOPs
training_run_19092024_085523219	0.816273	0.909101	1	1	0	1	1	1	0	5	Naive smOOPs
training_run_19092024_085523219	0.707349	0.782194	1	0	1	0	1	0	0	3	Naive smOOPs
training_run_19092024_085523219	0.791339	0.872073	0	1	0	1	1	0	0	3	Naive smOOPs
training_run_19092024_085523219	0.828084	0.905636	1	1	1	0	1	1	0	5	Naive smOOPs
training_run_19092024_085523219	0.835958	0.906669	1	0	1	0	1	1	1	5	Naive smOOPs
training_run_19092024_085523219	0.808399	0.887745	1	0	1	1	0	0	0	3	Naive smOOPs
training_run_19092024_085523219	0.829396	0.906111	0	1	0	0	0	1	1	3	Naive smOOPs
training_run_19092024_085523219	0.800525	0.8884	1	1	0	1	0	0	1	4	Naive smOOPs
training_run_19092024_085523219	0.788714	0.872604	0	0	1	1	1	0	0	3	Naive smOOPs
training_run_19092024_085523219	0.814961	0.890618	1	1	1	1	0	0	1	5	Naive smOOPs
training_run_19092024_085523219	0.83727	0.911443	0	0	1	1	0	1	1	4	Naive smOOPs
training_run_19092024_085523219	0.825459	0.904017	1	1	0	0	0	1	1	4	Naive smOOPs
training_run_19092024_085523219	0.808399	0.883536	1	0	0	0	0	0	0	1	Naive smOOPs
training_run_19092024_085523219	0.83727	0.906159	1	0	0	1	0	1	1	4	Naive smOOPs
training_run_19092024_085523219	0.800525	0.892168	1	0	0	1	0	0	0	2	Naive smOOPs
training_run_19092024_085523219	0.713911	0.786217	0	0	1	0	1	0	0	2	Naive smOOPs
training_run_19092024_085523219	0.775591	0.866831	0	1	0	1	0	0	1	3	Naive smOOPs
training_run_19092024_085523219	0.808399	0.896618	1	0	1	1	0	1	1	5	Naive smOOPs
training_run_19092024_085523219	0.807087	0.90452	0	1	0	1	0	1	1	4	Naive smOOPs
training_run_19092024_085523219	0.751969	0.829927	0	1	1	0	0	0	1	3	Naive smOOPs
training_run_19092024_085523219	0.822835	0.88831	1	1	1	0	1	1	1	6	Naive smOOPs
training_run_19092024_085523219	0.808399	0.886498	1	0	1	1	1	0	0	4	Naive smOOPs
training_run_19092024_085523219	0.826772	0.908984	0	1	1	1	0	1	1	5	Naive smOOPs
training_run_19092024_085523219	0.847769	0.89905	0	1	0	0	1	1	0	3	Naive smOOPs
training_run_19092024_085523219	0.804462	0.893215	1	1	1	1	1	0	1	6	Naive smOOPs
training_run_19092024_085523219	0.814961	0.890432	1	1	0	1	0	0	0	3	Naive smOOPs
training_run_19092024_085523219	0.779528	0.873795	0	1	0	1	0	0	0	2	Naive smOOPs
training_run_19092024_085523219	0.787402	0.873589	0	0	0	1	0	0	1	2	Naive smOOPs
training_run_19092024_085523219	0.825459	0.899636	1	1	1	0	0	1	0	4	Naive smOOPs
training_run_19092024_085523219	0.832021	0.905581	0	0	0	0	1	1	1	3	Naive smOOPs
training_run_19092024_085523219	0.804462	0.868264	0	0	1	1	1	0	1	4	Naive smOOPs
training_run_19092024_085523219	0.821522	0.899257	1	1	0	0	0	1	0	3	Naive smOOPs
training_run_19092024_085523219	0.706037	0.781326	0	1	0	0	1	0	0	2	Naive smOOPs
training_run_19092024_085523219	0.717848	0.78373	1	1	0	0	1	0	0	3	Naive smOOPs
training_run_19092024_085523219	0.71916	0.784949	0	0	0	0	1	0	1	2	Naive smOOPs
training_run_19092024_085523219	0.841207	0.908984	0	1	0	1	1	1	1	5	Naive smOOPs
training_run_19092024_085523219	0.715223	0.782848	0	1	0	0	1	0	1	3	Naive smOOPs
training_run_19092024_085523219	0.83727	0.90959	0	0	1	1	1	1	0	4	Naive smOOPs
training_run_19092024_085523219	0.717848	0.79635	0	1	0	0	0	0	0	1	Naive smOOPs
training_run_19092024_085523219	0.832021	0.906731	1	1	0	0	1	1	1	5	Naive smOOPs
training_run_19092024_085523219	0.846457	0.904864	1	0	0	0	1	1	0	3	Naive smOOPs
training_run_19092024_085523219	0.80315	0.894744	1	1	0	0	0	0	0	2	Naive smOOPs
training_run_19092024_085523219	0.83727	0.912228	1	1	1	1	0	1	1	6	Naive smOOPs
training_run_19092024_085523219	0.807087	0.8822	1	0	0	1	1	0	1	4	Naive smOOPs
training_run_19092024_085523219	0.811024	0.896804	1	0	1	0	0	0	1	3	Naive smOOPs
training_run_19092024_085523219	0.80315	0.888662	1	0	0	1	1	0	0	3	Naive smOOPs
training_run_19092024_085523219	0.847769	0.914095	0	0	1	1	1	1	1	5	Naive smOOPs
training_run_19092024_085523219	0.826772	0.908254	1	1	0	1	1	1	1	6	Naive smOOPs
training_run_19092024_085523219	0.828084	0.914364	1	1	1	1	0	1	0	5	Naive smOOPs
training_run_19092024_085523219	0.817585	0.88913	1	0	0	0	0	0	1	2	Naive smOOPs
training_run_19092024_085523219	0.838583	0.907172	1	1	1	0	0	1	1	5	Naive smOOPs
training_run_19092024_085523219	0.829396	0.878156	0	1	0	1	1	0	1	4	Naive smOOPs
training_run_19092024_085523219	0.709974	0.78623	1	0	0	0	1	0	1	3	Naive smOOPs
training_run_19092024_085523219	0.83727	0.902419	0	0	0	0	1	1	0	2	Naive smOOPs
training_run_19092024_085523219	0.828084	0.910293	0	0	1	0	0	1	1	3	Naive smOOPs
training_run_19092024_085523219	0.822835	0.90948	1	0	0	0	0	1	0	2	Naive smOOPs
training_run_19092024_085523219	0.824147	0.906345	0	0	0	1	1	1	1	4	Naive smOOPs
training_run_19092024_085523219	0.818898	0.904761	1	0	1	1	1	1	0	5	Naive smOOPs
training_run_19092024_085523219	0.790026	0.898382	1	1	1	0	0	0	0	3	Naive smOOPs
training_run_19092024_085523219	0.799213	0.886285	1	0	0	1	0	0	1	3	Naive smOOPs
training_run_19092024_085523219	0.804462	0.906483	1	1	0	1	0	1	1	5	Naive smOOPs
training_run_19092024_085523219	0.792651	0.872163	1	1	1	1	1	0	0	5	Naive smOOPs
training_run_19092024_085523219	0.829396	0.902109	0	0	1	0	0	1	0	2	Naive smOOPs
training_run_19092024_085523219	0.707349	0.781856	1	1	0	0	1	0	1	4	Naive smOOPs
training_run_19092024_085523219	0.695538	0.788724	0	1	1	0	1	0	0	3	Naive smOOPs
training_run_19092024_085523219	0.809711	0.887477	1	0	1	1	0	0	1	4	Naive smOOPs
training_run_19092024_085523219	0.772966	0.858213	0	1	1	1	1	0	1	5	Naive smOOPs
training_run_19092024_085523219	0.834646	0.899415	0	0	0	0	0	1	1	2	Naive smOOPs
training_run_19092024_085523219	0.715223	0.7977	0	1	1	0	0	0	0	2	Naive smOOPs
training_run_19092024_085523219	0.825459	0.904906	1	0	1	0	0	1	1	4	Naive smOOPs
training_run_19092024_085523219	0.707349	0.820999	0	0	1	0	0	0	1	2	Naive smOOPs
training_run_19092024_085523219	0.716535	0.786389	0	1	1	0	1	0	1	4	Naive smOOPs
training_run_19092024_085523219	0.825459	0.90764	1	1	1	1	1	1	1	7	Naive smOOPs
training_run_19092024_085523219	0.817585	0.905815	0	1	1	0	0	1	1	4	Naive smOOPs
training_run_19092024_085523219	0.828084	0.905829	0	1	1	1	0	1	0	4	Naive smOOPs
training_run_19092024_085523219	0.723097	0.791693	1	1	1	0	1	0	0	4	Naive smOOPs
training_run_19092024_085523219	0.824147	0.882834	1	1	0	1	1	0	0	4	Naive smOOPs
training_run_19092024_085523219	0.801837	0.890942	1	1	1	0	0	0	1	4	Naive smOOPs
training_run_19092024_085523219	0.830709	0.901461	1	0	1	0	0	1	0	3	Naive smOOPs
training_run_19092024_085523219	0.783465	0.865632	0	0	0	1	1	0	1	3	Naive smOOPs
training_run_19092024_085523219	0.833333	0.904754	0	1	1	0	1	1	0	4	Naive smOOPs
training_run_19092024_085523219	0.733596	0.821288	0	0	1	0	0	0	0	1	Naive smOOPs
training_run_19092024_085523219	0.821522	0.902756	0	1	1	0	0	1	0	3	Naive smOOPs
training_run_19092024_085523219	0.721785	0.814709	1	0	0	0	1	0	0	2	Naive smOOPs
training_run_19092024_085523219	0.83727	0.912904	1	0	1	0	1	1	0	4	Naive smOOPs
training_run_19092024_085523219	0.834646	0.907027	1	1	0	1	0	1	0	4	Naive smOOPs
training_run_12092024_163606403	0.831522	0.933584	0	0	0	1	1	1	0	3	Naive smOOPs
training_run_12092024_163606403	0.728261	0.812915	0	0	1	0	1	0	1	3	Naive smOOPs
training_run_12092024_163606403	0.730978	0.817641	0	1	1	1	1	0	0	4	Naive smOOPs
training_run_12092024_163606403	0.824728	0.916135	1	0	0	0	0	1	1	3	Naive smOOPs
training_run_12092024_163606403	0.735054	0.811904	0	0	0	0	0	0	1	1	Naive smOOPs
training_run_12092024_163606403	0.725543	0.815153	0	0	0	1	1	0	0	2	Naive smOOPs
training_run_12092024_163606403	0.839674	0.918771	1	1	0	0	1	1	0	4	Naive smOOPs
training_run_12092024_163606403	0.820652	0.921407	1	0	0	0	1	1	1	4	Naive smOOPs
training_run_12092024_163606403	0.773098	0.862206	0	1	1	1	0	0	0	3	Naive smOOPs
training_run_12092024_163606403	0.82337	0.916268	0	1	0	0	0	1	0	2	Naive smOOPs
training_run_12092024_163606403	0.783967	0.883141	1	1	0	0	0	0	1	3	Naive smOOPs
training_run_12092024_163606403	0.802989	0.882543	1	1	1	1	0	0	0	4	Naive smOOPs
training_run_12092024_163606403	0.763587	0.865013	0	1	1	1	0	0	1	4	Naive smOOPs
training_run_12092024_163606403	0.794837	0.878245	1	0	1	1	1	0	1	5	Naive smOOPs
training_run_12092024_163606403	0.820652	0.908499	0	0	0	0	0	1	0	1	Naive smOOPs
training_run_12092024_163606403	0.725543	0.813322	0	1	0	1	1	1	0	4	Naive smOOPs
training_run_12092024_163606403	0.84375	0.924922	1	0	1	1	1	1	1	6	Naive smOOPs
training_run_12092024_163606403	0.822011	0.919148	0	0	1	0	1	1	0	3	Naive smOOPs
training_run_12092024_163606403	0.846467	0.928504	1	0	0	1	1	1	0	4	Naive smOOPs
training_run_12092024_163606403	0.828804	0.914097	0	1	0	0	1	1	1	4	Naive smOOPs
training_run_12092024_163606403	0.752717	0.863351	0	0	1	1	0	0	1	3	Naive smOOPs
training_run_12092024_163606403	0.824728	0.915323	0	1	1	0	1	1	1	5	Naive smOOPs
training_run_12092024_163606403	0.8125	0.913056	0	0	1	0	1	1	1	4	Naive smOOPs
training_run_12092024_163606403	0.838315	0.935534	1	1	1	1	1	1	0	6	Naive smOOPs
training_run_12092024_163606403	0.835598	0.928053	1	0	0	1	1	1	1	5	Naive smOOPs
training_run_12092024_163606403	0.735054	0.826458	1	1	1	0	1	0	1	5	Naive smOOPs
training_run_12092024_163606403	0.851902	0.932041	0	1	1	1	1	1	1	6	Naive smOOPs
training_run_12092024_163606403	0.767663	0.859267	0	0	0	1	0	0	0	1	Naive smOOPs
training_run_12092024_163606403	0.730978	0.818306	0	1	0	0	0	0	1	2	Naive smOOPs
training_run_12092024_163606403	0.835598	0.930394	0	1	1	1	1	1	0	5	Naive smOOPs
training_run_12092024_163606403	0.845109	0.925469	0	0	1	1	0	1	0	3	Naive smOOPs
training_run_12092024_163606403	0.827446	0.927581	0	0	0	1	0	1	0	2	Naive smOOPs
training_run_12092024_163606403	0.804348	0.902732	1	0	1	0	0	0	0	2	Naive smOOPs
training_run_12092024_163606403	0.721467	0.825395	1	0	1	0	1	0	1	4	Naive smOOPs
training_run_12092024_163606403	0.839674	0.925786	0	1	0	1	0	1	0	3	Naive smOOPs
training_run_12092024_163606403	0.847826	0.925196	0	0	0	1	0	1	1	3	Naive smOOPs
training_run_12092024_163606403	0.835598	0.928925	1	0	0	1	0	1	0	3	Naive smOOPs
training_run_12092024_163606403	0.726902	0.814688	1	1	0	1	1	0	1	5	Naive smOOPs
training_run_12092024_163606403	0.838315	0.924834	1	0	1	1	0	1	0	4	Naive smOOPs
training_run_12092024_163606403	0.767663	0.862768	0	0	1	1	0	0	0	2	Naive smOOPs
training_run_12092024_163606403	0.728261	0.799845	0	0	0	0	1	0	0	1	Naive smOOPs
training_run_12092024_163606403	0.836957	0.929353	1	1	0	1	1	1	0	5	Naive smOOPs
training_run_12092024_163606403	0.758152	0.833163	1	0	1	0	1	0	0	3	Naive smOOPs
training_run_12092024_163606403	0.774457	0.865337	0	1	0	1	1	0	0	3	Naive smOOPs
training_run_12092024_163606403	0.815217	0.921016	1	1	1	0	1	1	0	5	Naive smOOPs
training_run_12092024_163606403	0.817935	0.918579	1	0	1	0	1	1	1	5	Naive smOOPs
training_run_12092024_163606403	0.802989	0.892593	1	0	1	1	0	0	0	3	Naive smOOPs
training_run_12092024_163606403	0.820652	0.916704	0	1	0	0	0	1	1	3	Naive smOOPs
training_run_12092024_163606403	0.779891	0.888384	1	1	0	1	0	0	1	4	Naive smOOPs
training_run_12092024_163606403	0.789402	0.87812	0	0	1	1	1	0	0	3	Naive smOOPs
training_run_12092024_163606403	0.815217	0.89345	1	1	1	1	0	0	1	5	Naive smOOPs
training_run_12092024_163606403	0.851902	0.928482	0	0	1	1	0	1	1	4	Naive smOOPs
training_run_12092024_163606403	0.819293	0.918011	1	1	0	0	0	1	1	4	Naive smOOPs
training_run_12092024_163606403	0.774457	0.878858	1	0	0	0	0	0	0	1	Naive smOOPs
training_run_12092024_163606403	0.836957	0.922183	1	0	0	1	0	1	1	4	Naive smOOPs
training_run_12092024_163606403	0.796196	0.882794	1	0	0	1	0	0	0	2	Naive smOOPs
training_run_12092024_163606403	0.747283	0.828847	0	0	1	0	1	0	0	2	Naive smOOPs
training_run_12092024_163606403	0.774457	0.86632	0	1	0	1	0	0	1	3	Naive smOOPs
training_run_12092024_163606403	0.831522	0.927271	1	0	1	1	0	1	1	5	Naive smOOPs
training_run_12092024_163606403	0.836957	0.931096	0	1	0	1	0	1	1	4	Naive smOOPs
training_run_12092024_163606403	0.771739	0.851506	0	1	1	0	0	0	1	3	Naive smOOPs
training_run_12092024_163606403	0.82337	0.917014	1	1	1	0	1	1	1	6	Naive smOOPs
training_run_12092024_163606403	0.725543	0.818934	1	0	1	1	1	0	0	4	Naive smOOPs
training_run_12092024_163606403	0.849185	0.923423	0	1	1	1	0	1	1	5	Naive smOOPs
training_run_12092024_163606403	0.826087	0.920226	0	1	0	0	1	1	0	3	Naive smOOPs
training_run_12092024_163606403	0.732337	0.82713	1	1	1	1	1	0	1	6	Naive smOOPs
training_run_12092024_163606403	0.793478	0.884315	1	1	0	1	0	0	0	3	Naive smOOPs
training_run_12092024_163606403	0.766304	0.836516	0	1	0	1	0	0	0	2	Naive smOOPs
training_run_12092024_163606403	0.777174	0.863462	0	0	0	1	0	0	1	2	Naive smOOPs
training_run_12092024_163606403	0.822011	0.917361	1	1	1	0	0	1	0	4	Naive smOOPs
training_run_12092024_163606403	0.819293	0.918838	0	0	0	0	1	1	1	3	Naive smOOPs
training_run_12092024_163606403	0.75	0.838761	0	0	1	1	1	0	1	4	Naive smOOPs
training_run_12092024_163606403	0.831522	0.915921	1	1	0	0	0	1	0	3	Naive smOOPs
training_run_12092024_163606403	0.728261	0.811446	0	1	0	0	1	0	0	2	Naive smOOPs
training_run_12092024_163606403	0.732337	0.816873	1	1	0	0	1	0	0	3	Naive smOOPs
training_run_12092024_163606403	0.735054	0.81787	0	0	0	0	1	0	1	2	Naive smOOPs
training_run_12092024_163606403	0.83288	0.93244	0	1	0	1	1	1	1	5	Naive smOOPs
training_run_12092024_163606403	0.73913	0.819702	0	1	0	0	1	0	1	3	Naive smOOPs
training_run_12092024_163606403	0.827446	0.923519	0	0	1	1	1	1	0	4	Naive smOOPs
training_run_12092024_163606403	0.728261	0.802038	0	1	0	0	0	0	0	1	Naive smOOPs
training_run_12092024_163606403	0.822011	0.915869	1	1	0	0	1	1	1	5	Naive smOOPs
training_run_12092024_163606403	0.822011	0.922175	1	0	0	0	1	1	0	3	Naive smOOPs
training_run_12092024_163606403	0.779891	0.882979	1	1	0	0	0	0	0	2	Naive smOOPs
training_run_12092024_163606403	0.834239	0.925092	1	1	1	1	0	1	1	6	Naive smOOPs
training_run_12092024_163606403	0.786685	0.874154	1	0	0	1	1	0	1	4	Naive smOOPs
training_run_12092024_163606403	0.824728	0.904696	1	0	1	0	0	0	1	3	Naive smOOPs
training_run_12092024_163606403	0.775815	0.868904	1	0	0	1	1	0	0	3	Naive smOOPs
training_run_12092024_163606403	0.831522	0.924073	0	0	1	1	1	1	1	5	Naive smOOPs
training_run_12092024_163606403	0.834239	0.928777	1	1	0	1	1	1	1	6	Naive smOOPs
training_run_12092024_163606403	0.84375	0.923135	1	1	1	1	0	1	0	5	Naive smOOPs
training_run_12092024_163606403	0.793478	0.88097	1	0	0	0	0	0	1	2	Naive smOOPs
training_run_12092024_163606403	0.834239	0.909053	1	1	1	0	0	1	1	5	Naive smOOPs
training_run_12092024_163606403	0.728261	0.82394	0	1	0	1	1	0	1	4	Naive smOOPs
training_run_12092024_163606403	0.732337	0.814909	1	0	0	0	1	0	1	3	Naive smOOPs
training_run_12092024_163606403	0.822011	0.915596	0	0	0	0	1	1	0	2	Naive smOOPs
training_run_12092024_163606403	0.822011	0.91084	0	0	1	0	0	1	1	3	Naive smOOPs
training_run_12092024_163606403	0.82337	0.920854	1	0	0	0	0	1	0	2	Naive smOOPs
training_run_12092024_163606403	0.845109	0.931111	0	0	0	1	1	1	1	4	Naive smOOPs
training_run_12092024_163606403	0.831522	0.929205	1	0	1	1	1	1	0	5	Naive smOOPs
training_run_12092024_163606403	0.822011	0.905487	1	1	1	0	0	0	0	3	Naive smOOPs
training_run_12092024_163606403	0.78125	0.881524	1	0	0	1	0	0	1	3	Naive smOOPs
training_run_12092024_163606403	0.841033	0.927544	1	1	0	1	0	1	1	5	Naive smOOPs
training_run_12092024_163606403	0.725543	0.815485	1	1	1	1	1	0	0	5	Naive smOOPs
training_run_12092024_163606403	0.830163	0.916578	0	0	1	0	0	1	0	2	Naive smOOPs
training_run_12092024_163606403	0.736413	0.823084	1	1	0	0	1	0	1	4	Naive smOOPs
training_run_12092024_163606403	0.737772	0.819916	0	1	1	0	1	0	0	3	Naive smOOPs
training_run_12092024_163606403	0.773098	0.875085	1	0	1	1	0	0	1	4	Naive smOOPs
training_run_12092024_163606403	0.728261	0.805088	0	1	1	1	1	0	1	5	Naive smOOPs
training_run_12092024_163606403	0.817935	0.914887	0	0	0	0	0	1	1	2	Naive smOOPs
training_run_12092024_163606403	0.754076	0.842704	0	1	1	0	0	0	0	2	Naive smOOPs
training_run_12092024_163606403	0.834239	0.914976	1	0	1	0	0	1	1	4	Naive smOOPs
training_run_12092024_163606403	0.764946	0.847652	0	0	1	0	0	0	1	2	Naive smOOPs
training_run_12092024_163606403	0.72962	0.819399	0	1	1	0	1	0	1	4	Naive smOOPs
training_run_12092024_163606403	0.83288	0.935179	1	1	1	1	1	1	1	7	Naive smOOPs
training_run_12092024_163606403	0.817935	0.918395	0	1	1	0	0	1	1	4	Naive smOOPs
training_run_12092024_163606403	0.83288	0.921215	0	1	1	1	0	1	0	4	Naive smOOPs
training_run_12092024_163606403	0.743207	0.825329	1	1	1	0	1	0	0	4	Naive smOOPs
training_run_12092024_163606403	0.793478	0.878593	1	1	0	1	1	0	0	4	Naive smOOPs
training_run_12092024_163606403	0.813859	0.899586	1	1	1	0	0	0	1	4	Naive smOOPs
training_run_12092024_163606403	0.82337	0.917383	1	0	1	0	0	1	0	3	Naive smOOPs
training_run_12092024_163606403	0.779891	0.874937	0	0	0	1	1	0	1	3	Naive smOOPs
training_run_12092024_163606403	0.819293	0.91104	0	1	1	0	1	1	0	4	Naive smOOPs
training_run_12092024_163606403	0.747283	0.829612	0	0	1	0	0	0	0	1	Naive smOOPs
training_run_12092024_163606403	0.811141	0.912236	0	1	1	0	0	1	0	3	Naive smOOPs
training_run_12092024_163606403	0.724185	0.814599	1	0	0	0	1	0	0	2	Naive smOOPs
training_run_12092024_163606403	0.830163	0.914119	1	0	1	0	1	1	0	4	Naive smOOPs
training_run_12092024_163606403	0.830163	0.928607	1	1	0	1	0	1	0	4	Naive smOOPs
training_run_19092024_085510036	0.824147	0.904299	0	0	0	1	1	1	0	3	Naive smOOPs
training_run_19092024_085510036	0.71916	0.7855	0	0	1	0	1	0	1	3	Naive smOOPs
training_run_19092024_085510036	0.808399	0.869228	0	1	1	1	1	0	0	4	Naive smOOPs
training_run_19092024_085510036	0.818898	0.903087	1	0	0	0	0	1	1	3	Naive smOOPs
training_run_19092024_085510036	0.71916	0.791177	0	0	0	0	0	0	1	1	Naive smOOPs
training_run_19092024_085510036	0.821522	0.876372	0	0	0	1	1	0	0	2	Naive smOOPs
training_run_19092024_085510036	0.83727	0.906146	1	1	0	0	1	1	0	4	Naive smOOPs
training_run_19092024_085510036	0.847769	0.909742	1	0	0	0	1	1	1	4	Naive smOOPs
training_run_19092024_085510036	0.796588	0.851909	0	1	1	1	0	0	0	3	Naive smOOPs
training_run_19092024_085510036	0.812336	0.903342	0	1	0	0	0	1	0	2	Naive smOOPs
training_run_19092024_085510036	0.799213	0.887924	1	1	0	0	0	0	1	3	Naive smOOPs
training_run_19092024_085510036	0.809711	0.893208	1	1	1	1	0	0	0	4	Naive smOOPs
training_run_19092024_085510036	0.770341	0.852123	0	1	1	1	0	0	1	4	Naive smOOPs
training_run_19092024_085510036	0.829396	0.881359	1	0	1	1	1	0	1	5	Naive smOOPs
training_run_19092024_085510036	0.80315	0.895661	0	0	0	0	0	1	0	1	Naive smOOPs
training_run_19092024_085510036	0.816273	0.903748	0	1	0	1	1	1	0	4	Naive smOOPs
training_run_19092024_085510036	0.847769	0.910231	1	0	1	1	1	1	1	6	Naive smOOPs
training_run_19092024_085510036	0.847769	0.907654	0	0	1	0	1	1	0	3	Naive smOOPs
training_run_19092024_085510036	0.813648	0.905078	1	0	0	1	1	1	0	4	Naive smOOPs
training_run_19092024_085510036	0.826772	0.899277	0	1	0	0	1	1	1	4	Naive smOOPs
training_run_19092024_085510036	0.76378	0.858199	0	0	1	1	0	0	1	3	Naive smOOPs
training_run_19092024_085510036	0.847769	0.911608	0	1	1	0	1	1	1	5	Naive smOOPs
training_run_19092024_085510036	0.824147	0.908722	0	0	1	0	1	1	1	4	Naive smOOPs
training_run_19092024_085510036	0.825459	0.908033	1	1	1	1	1	1	0	6	Naive smOOPs
training_run_19092024_085510036	0.830709	0.908894	1	0	0	1	1	1	1	5	Naive smOOPs
training_run_19092024_085510036	0.7021	0.775608	1	1	1	0	1	0	1	5	Naive smOOPs
training_run_19092024_085510036	0.825459	0.905519	0	1	1	1	1	1	1	6	Naive smOOPs
training_run_19092024_085510036	0.792651	0.87879	0	0	0	1	0	0	0	1	Naive smOOPs
training_run_19092024_085510036	0.707349	0.789048	0	1	0	0	0	0	1	2	Naive smOOPs
training_run_19092024_085510036	0.83727	0.90226	0	1	1	1	1	1	0	5	Naive smOOPs
training_run_19092024_085510036	0.832021	0.91413	0	0	1	1	0	1	0	3	Naive smOOPs
training_run_19092024_085510036	0.826772	0.905071	0	0	0	1	0	1	0	2	Naive smOOPs
training_run_19092024_085510036	0.786089	0.890894	1	0	1	0	0	0	0	2	Naive smOOPs
training_run_19092024_085510036	0.711286	0.784839	1	0	1	0	1	0	1	4	Naive smOOPs
training_run_19092024_085510036	0.821522	0.906848	0	1	0	1	0	1	0	3	Naive smOOPs
training_run_19092024_085510036	0.83727	0.913427	0	0	0	1	0	1	1	3	Naive smOOPs
training_run_19092024_085510036	0.830709	0.90968	1	0	0	1	0	1	0	3	Naive smOOPs
training_run_19092024_085510036	0.828084	0.879623	1	1	0	1	1	0	1	5	Naive smOOPs
training_run_19092024_085510036	0.817585	0.903108	1	0	1	1	0	1	0	4	Naive smOOPs
training_run_19092024_085510036	0.774278	0.861485	0	0	1	1	0	0	0	2	Naive smOOPs
training_run_19092024_085510036	0.699475	0.772163	0	0	0	0	1	0	0	1	Naive smOOPs
training_run_19092024_085510036	0.824147	0.909204	1	1	0	1	1	1	0	5	Naive smOOPs
training_run_19092024_085510036	0.704724	0.781801	1	0	1	0	1	0	0	3	Naive smOOPs
training_run_19092024_085510036	0.814961	0.870282	0	1	0	1	1	0	0	3	Naive smOOPs
training_run_19092024_085510036	0.834646	0.903431	1	1	1	0	1	1	0	5	Naive smOOPs
training_run_19092024_085510036	0.845144	0.913951	1	0	1	0	1	1	1	5	Naive smOOPs
training_run_19092024_085510036	0.801837	0.894779	1	0	1	1	0	0	0	3	Naive smOOPs
training_run_19092024_085510036	0.818898	0.905629	0	1	0	0	0	1	1	3	Naive smOOPs
training_run_19092024_085510036	0.813648	0.891603	1	1	0	1	0	0	1	4	Naive smOOPs
training_run_19092024_085510036	0.800525	0.861829	0	0	1	1	1	0	0	3	Naive smOOPs
training_run_19092024_085510036	0.800525	0.888737	1	1	1	1	0	0	1	5	Naive smOOPs
training_run_19092024_085510036	0.804462	0.906056	0	0	1	1	0	1	1	4	Naive smOOPs
training_run_19092024_085510036	0.812336	0.90317	1	1	0	0	0	1	1	4	Naive smOOPs
training_run_19092024_085510036	0.793963	0.885899	1	0	0	0	0	0	0	1	Naive smOOPs
training_run_19092024_085510036	0.832021	0.908205	1	0	0	1	0	1	1	4	Naive smOOPs
training_run_19092024_085510036	0.799213	0.885479	1	0	0	1	0	0	0	2	Naive smOOPs
training_run_19092024_085510036	0.711286	0.781656	0	0	1	0	1	0	0	2	Naive smOOPs
training_run_19092024_085510036	0.782152	0.872335	0	1	0	1	0	0	1	3	Naive smOOPs
training_run_19092024_085510036	0.80315	0.907193	1	0	1	1	0	1	1	5	Naive smOOPs
training_run_19092024_085510036	0.838583	0.909886	0	1	0	1	0	1	1	4	Naive smOOPs
training_run_19092024_085510036	0.744094	0.82332	0	1	1	0	0	0	1	3	Naive smOOPs
training_run_19092024_085510036	0.828084	0.894496	1	1	1	0	1	1	1	6	Naive smOOPs
training_run_19092024_085510036	0.811024	0.889605	1	0	1	1	1	0	0	4	Naive smOOPs
training_run_19092024_085510036	0.818898	0.905023	0	1	1	1	0	1	1	5	Naive smOOPs
training_run_19092024_085510036	0.833333	0.898458	0	1	0	0	1	1	0	3	Naive smOOPs
training_run_19092024_085510036	0.812336	0.879265	1	1	1	1	1	0	1	6	Naive smOOPs
training_run_19092024_085510036	0.801837	0.885403	1	1	0	1	0	0	0	3	Naive smOOPs
training_run_19092024_085510036	0.775591	0.866038	0	1	0	1	0	0	0	2	Naive smOOPs
training_run_19092024_085510036	0.774278	0.872645	0	0	0	1	0	0	1	2	Naive smOOPs
training_run_19092024_085510036	0.82021	0.905353	1	1	1	0	0	1	0	4	Naive smOOPs
training_run_19092024_085510036	0.818898	0.901206	0	0	0	0	1	1	1	3	Naive smOOPs
training_run_19092024_085510036	0.813648	0.878549	0	0	1	1	1	0	1	4	Naive smOOPs
training_run_19092024_085510036	0.824147	0.906566	1	1	0	0	0	1	0	3	Naive smOOPs
training_run_19092024_085510036	0.695538	0.797411	0	1	0	0	1	0	0	2	Naive smOOPs
training_run_19092024_085510036	0.723097	0.781484	1	1	0	0	1	0	0	3	Naive smOOPs
training_run_19092024_085510036	0.712598	0.778246	0	0	0	0	1	0	1	2	Naive smOOPs
training_run_19092024_085510036	0.855643	0.906077	0	1	0	1	1	1	1	5	Naive smOOPs
training_run_19092024_085510036	0.699475	0.781897	0	1	0	0	1	0	1	3	Naive smOOPs
training_run_19092024_085510036	0.813648	0.901179	0	0	1	1	1	1	0	4	Naive smOOPs
training_run_19092024_085510036	0.725722	0.801131	0	1	0	0	0	0	0	1	Naive smOOPs
training_run_19092024_085510036	0.832021	0.912029	1	1	0	0	1	1	1	5	Naive smOOPs
training_run_19092024_085510036	0.846457	0.906731	1	0	0	0	1	1	0	3	Naive smOOPs
training_run_19092024_085510036	0.793963	0.887304	1	1	0	0	0	0	0	2	Naive smOOPs
training_run_19092024_085510036	0.825459	0.89741	1	1	1	1	0	1	1	6	Naive smOOPs
training_run_19092024_085510036	0.814961	0.886622	1	0	0	1	1	0	1	4	Naive smOOPs
training_run_19092024_085510036	0.800525	0.900435	1	0	1	0	0	0	1	3	Naive smOOPs
training_run_19092024_085510036	0.799213	0.878004	1	0	0	1	1	0	0	3	Naive smOOPs
training_run_19092024_085510036	0.826772	0.914157	0	0	1	1	1	1	1	5	Naive smOOPs
training_run_19092024_085510036	0.82021	0.892492	1	1	0	1	1	1	1	6	Naive smOOPs
training_run_19092024_085510036	0.832021	0.903982	1	1	1	1	0	1	0	5	Naive smOOPs
training_run_19092024_085510036	0.807087	0.884142	1	0	0	0	0	0	1	2	Naive smOOPs
training_run_19092024_085510036	0.835958	0.914695	1	1	1	0	0	1	1	5	Naive smOOPs
training_run_19092024_085510036	0.818898	0.882971	0	1	0	1	1	0	1	4	Naive smOOPs
training_run_19092024_085510036	0.704724	0.787508	1	0	0	0	1	0	1	3	Naive smOOPs
training_run_19092024_085510036	0.799213	0.885761	0	0	0	0	1	1	0	2	Naive smOOPs
training_run_19092024_085510036	0.829396	0.906979	0	0	1	0	0	1	1	3	Naive smOOPs
training_run_19092024_085510036	0.824147	0.898616	1	0	0	0	0	1	0	2	Naive smOOPs
training_run_19092024_085510036	0.826772	0.916934	0	0	0	1	1	1	1	4	Naive smOOPs
training_run_19092024_085510036	0.830709	0.901964	1	0	1	1	1	1	0	5	Naive smOOPs
training_run_19092024_085510036	0.783465	0.899546	1	1	1	0	0	0	0	3	Naive smOOPs
training_run_19092024_085510036	0.796588	0.891293	1	0	0	1	0	0	1	3	Naive smOOPs
training_run_19092024_085510036	0.841207	0.913599	1	1	0	1	0	1	1	5	Naive smOOPs
training_run_19092024_085510036	0.801837	0.88386	1	1	1	1	1	0	0	5	Naive smOOPs
training_run_19092024_085510036	0.816273	0.897514	0	0	1	0	0	1	0	2	Naive smOOPs
training_run_19092024_085510036	0.706037	0.788848	1	1	0	0	1	0	1	4	Naive smOOPs
training_run_19092024_085510036	0.71916	0.786465	0	1	1	0	1	0	0	3	Naive smOOPs
training_run_19092024_085510036	0.7979	0.884342	1	0	1	1	0	0	1	4	Naive smOOPs
training_run_19092024_085510036	0.80315	0.870599	0	1	1	1	1	0	1	5	Naive smOOPs
training_run_19092024_085510036	0.826772	0.90742	0	0	0	0	0	1	1	2	Naive smOOPs
training_run_19092024_085510036	0.769029	0.836023	0	1	1	0	0	0	0	2	Naive smOOPs
training_run_19092024_085510036	0.816273	0.903314	1	0	1	0	0	1	1	4	Naive smOOPs
training_run_19092024_085510036	0.715223	0.827233	0	0	1	0	0	0	1	2	Naive smOOPs
training_run_19092024_085510036	0.704724	0.785101	0	1	1	0	1	0	1	4	Naive smOOPs
training_run_19092024_085510036	0.849081	0.908481	1	1	1	1	1	1	1	7	Naive smOOPs
training_run_19092024_085510036	0.813648	0.907434	0	1	1	0	0	1	1	4	Naive smOOPs
training_run_19092024_085510036	0.82021	0.902116	0	1	1	1	0	1	0	4	Naive smOOPs
training_run_19092024_085510036	0.706037	0.782917	1	1	1	0	1	0	0	4	Naive smOOPs
training_run_19092024_085510036	0.813648	0.878287	1	1	0	1	1	0	0	4	Naive smOOPs
training_run_19092024_085510036	0.790026	0.89564	1	1	1	0	0	0	1	4	Naive smOOPs
training_run_19092024_085510036	0.82021	0.905973	1	0	1	0	0	1	0	3	Naive smOOPs
training_run_19092024_085510036	0.805774	0.880657	0	0	0	1	1	0	1	3	Naive smOOPs
training_run_19092024_085510036	0.841207	0.907813	0	1	1	0	1	1	0	4	Naive smOOPs
training_run_19092024_085510036	0.738845	0.828246	0	0	1	0	0	0	0	1	Naive smOOPs
training_run_19092024_085510036	0.82021	0.898795	0	1	1	0	0	1	0	3	Naive smOOPs
training_run_19092024_085510036	0.706037	0.784364	1	0	0	0	1	0	0	2	Naive smOOPs
training_run_19092024_085510036	0.832021	0.905822	1	0	1	0	1	1	0	4	Naive smOOPs
training_run_19092024_085510036	0.796588	0.902281	1	1	0	1	0	1	0	4	Naive smOOPs
training_run_12092024_090155232	0.835598	0.93128	0	0	0	1	1	1	0	3	Naive smOOPs
training_run_12092024_090155232	0.733696	0.822936	0	0	1	0	1	0	1	3	Naive smOOPs
training_run_12092024_090155232	0.786685	0.870913	0	1	1	1	1	0	0	4	Naive smOOPs
training_run_12092024_090155232	0.827446	0.91197	1	0	0	0	0	1	1	3	Naive smOOPs
training_run_12092024_090155232	0.736413	0.815367	0	0	0	0	0	0	1	1	Naive smOOPs
training_run_12092024_090155232	0.752717	0.840821	0	0	0	1	1	0	0	2	Naive smOOPs
training_run_12092024_090155232	0.8125	0.918646	1	1	0	0	1	1	0	4	Naive smOOPs
training_run_12092024_090155232	0.819293	0.920137	1	0	0	0	1	1	1	4	Naive smOOPs
training_run_12092024_090155232	0.78125	0.867878	0	1	1	1	0	0	0	3	Naive smOOPs
training_run_12092024_090155232	0.835598	0.917272	0	1	0	0	0	1	0	2	Naive smOOPs
training_run_12092024_090155232	0.807065	0.882144	1	1	0	0	0	0	1	3	Naive smOOPs
training_run_12092024_090155232	0.782609	0.885482	1	1	1	1	0	0	0	4	Naive smOOPs
training_run_12092024_090155232	0.777174	0.864134	0	1	1	1	0	0	1	4	Naive smOOPs
training_run_12092024_090155232	0.747283	0.844536	1	0	1	1	1	0	1	5	Naive smOOPs
training_run_12092024_090155232	0.830163	0.912096	0	0	0	0	0	1	0	1	Naive smOOPs
training_run_12092024_090155232	0.847826	0.92637	0	1	0	1	1	1	0	4	Naive smOOPs
training_run_12092024_090155232	0.846467	0.93052	1	0	1	1	1	1	1	6	Naive smOOPs
training_run_12092024_090155232	0.82337	0.912	0	0	1	0	1	1	0	3	Naive smOOPs
training_run_12092024_090155232	0.835598	0.930409	1	0	0	1	1	1	0	4	Naive smOOPs
training_run_12092024_090155232	0.822011	0.919096	0	1	0	0	1	1	1	4	Naive smOOPs
training_run_12092024_090155232	0.769022	0.866512	0	0	1	1	0	0	1	3	Naive smOOPs
training_run_12092024_090155232	0.83288	0.918048	0	1	1	0	1	1	1	5	Naive smOOPs
training_run_12092024_090155232	0.82337	0.917376	0	0	1	0	1	1	1	4	Naive smOOPs
training_run_12092024_090155232	0.849185	0.934219	1	1	1	1	1	1	0	6	Naive smOOPs
training_run_12092024_090155232	0.835598	0.930668	1	0	0	1	1	1	1	5	Naive smOOPs
training_run_12092024_090155232	0.736413	0.820787	1	1	1	0	1	0	1	5	Naive smOOPs
training_run_12092024_090155232	0.849185	0.936738	0	1	1	1	1	1	1	6	Naive smOOPs
training_run_12092024_090155232	0.754076	0.852444	0	0	0	1	0	0	0	1	Naive smOOPs
training_run_12092024_090155232	0.747283	0.836021	0	1	0	0	0	0	1	2	Naive smOOPs
training_run_12092024_090155232	0.817935	0.923076	0	1	1	1	1	1	0	5	Naive smOOPs
training_run_12092024_090155232	0.838315	0.929279	0	0	1	1	0	1	0	3	Naive smOOPs
training_run_12092024_090155232	0.84375	0.923778	0	0	0	1	0	1	0	2	Naive smOOPs
training_run_12092024_090155232	0.807065	0.898804	1	0	1	0	0	0	0	2	Naive smOOPs
training_run_12092024_090155232	0.733696	0.823401	1	0	1	0	1	0	1	4	Naive smOOPs
training_run_12092024_090155232	0.838315	0.927071	0	1	0	1	0	1	0	3	Naive smOOPs
training_run_12092024_090155232	0.835598	0.930365	0	0	0	1	0	1	1	3	Naive smOOPs
training_run_12092024_090155232	0.84375	0.925624	1	0	0	1	0	1	0	3	Naive smOOPs
training_run_12092024_090155232	0.782609	0.864119	1	1	0	1	1	0	1	5	Naive smOOPs
training_run_12092024_090155232	0.834239	0.930173	1	0	1	1	0	1	0	4	Naive smOOPs
training_run_12092024_090155232	0.76087	0.866888	0	0	1	1	0	0	0	2	Naive smOOPs
training_run_12092024_090155232	0.732337	0.820691	0	0	0	0	1	0	0	1	Naive smOOPs
training_run_12092024_090155232	0.827446	0.932181	1	1	0	1	1	1	0	5	Naive smOOPs
training_run_12092024_090155232	0.736413	0.810892	1	0	1	0	1	0	0	3	Naive smOOPs
training_run_12092024_090155232	0.732337	0.819827	0	1	0	1	1	0	0	3	Naive smOOPs
training_run_12092024_090155232	0.841033	0.918247	1	1	1	0	1	1	0	5	Naive smOOPs
training_run_12092024_090155232	0.819293	0.916113	1	0	1	0	1	1	1	5	Naive smOOPs
training_run_12092024_090155232	0.771739	0.883666	1	0	1	1	0	0	0	3	Naive smOOPs
training_run_12092024_090155232	0.8125	0.909762	0	1	0	0	0	1	1	3	Naive smOOPs
training_run_12092024_090155232	0.797554	0.883067	1	1	0	1	0	0	1	4	Naive smOOPs
training_run_12092024_090155232	0.733696	0.821422	0	0	1	1	1	0	0	3	Naive smOOPs
training_run_12092024_090155232	0.794837	0.889012	1	1	1	1	0	0	1	5	Naive smOOPs
training_run_12092024_090155232	0.841033	0.925425	0	0	1	1	0	1	1	4	Naive smOOPs
training_run_12092024_090155232	0.8125	0.909932	1	1	0	0	0	1	1	4	Naive smOOPs
training_run_12092024_090155232	0.813859	0.884987	1	0	0	0	0	0	0	1	Naive smOOPs
training_run_12092024_090155232	0.835598	0.929737	1	0	0	1	0	1	1	4	Naive smOOPs
training_run_12092024_090155232	0.796196	0.885268	1	0	0	1	0	0	0	2	Naive smOOPs
training_run_12092024_090155232	0.725543	0.78628	0	0	1	0	1	0	0	2	Naive smOOPs
training_run_12092024_090155232	0.762228	0.856262	0	1	0	1	0	0	1	3	Naive smOOPs
training_run_12092024_090155232	0.839674	0.927374	1	0	1	1	0	1	1	5	Naive smOOPs
training_run_12092024_090155232	0.847826	0.914887	0	1	0	1	0	1	1	4	Naive smOOPs
training_run_12092024_090155232	0.774457	0.849195	0	1	1	0	0	0	1	3	Naive smOOPs
training_run_12092024_090155232	0.819293	0.914665	1	1	1	0	1	1	1	6	Naive smOOPs
training_run_12092024_090155232	0.725543	0.818284	1	0	1	1	1	0	0	4	Naive smOOPs
training_run_12092024_090155232	0.841033	0.927374	0	1	1	1	0	1	1	5	Naive smOOPs
training_run_12092024_090155232	0.826087	0.91451	0	1	0	0	1	1	0	3	Naive smOOPs
training_run_12092024_090155232	0.771739	0.872419	1	1	1	1	1	0	1	6	Naive smOOPs
training_run_12092024_090155232	0.783967	0.881472	1	1	0	1	0	0	0	3	Naive smOOPs
training_run_12092024_090155232	0.762228	0.856299	0	1	0	1	0	0	0	2	Naive smOOPs
training_run_12092024_090155232	0.762228	0.852282	0	0	0	1	0	0	1	2	Naive smOOPs
training_run_12092024_090155232	0.822011	0.914237	1	1	1	0	0	1	0	4	Naive smOOPs
training_run_12092024_090155232	0.851902	0.919111	0	0	0	0	1	1	1	3	Naive smOOPs
training_run_12092024_090155232	0.778533	0.871053	0	0	1	1	1	0	1	4	Naive smOOPs
training_run_12092024_090155232	0.816576	0.91646	1	1	0	0	0	1	0	3	Naive smOOPs
training_run_12092024_090155232	0.733696	0.818144	0	1	0	0	1	0	0	2	Naive smOOPs
training_run_12092024_090155232	0.743207	0.822028	1	1	0	0	1	0	0	3	Naive smOOPs
training_run_12092024_090155232	0.724185	0.822463	0	0	0	0	1	0	1	2	Naive smOOPs
training_run_12092024_090155232	0.831522	0.924103	0	1	0	1	1	1	1	5	Naive smOOPs
training_run_12092024_090155232	0.732337	0.824804	0	1	0	0	1	0	1	3	Naive smOOPs
training_run_12092024_090155232	0.836957	0.932159	0	0	1	1	1	1	0	4	Naive smOOPs
training_run_12092024_090155232	0.73913	0.82363	0	1	0	0	0	0	0	1	Naive smOOPs
training_run_12092024_090155232	0.8125	0.919805	1	1	0	0	1	1	1	5	Naive smOOPs
training_run_12092024_090155232	0.740489	0.821814	1	0	0	0	1	1	0	3	Naive smOOPs
training_run_12092024_090155232	0.798913	0.882875	1	1	0	0	0	0	0	2	Naive smOOPs
training_run_12092024_090155232	0.845109	0.922212	1	1	1	1	0	1	1	6	Naive smOOPs
training_run_12092024_090155232	0.725543	0.792571	1	0	0	1	1	0	1	4	Naive smOOPs
training_run_12092024_090155232	0.793478	0.899557	1	0	1	0	0	0	1	3	Naive smOOPs
training_run_12092024_090155232	0.774457	0.871193	1	0	0	1	1	0	0	3	Naive smOOPs
training_run_12092024_090155232	0.839674	0.930638	0	0	1	1	1	1	1	5	Naive smOOPs
training_run_12092024_090155232	0.834239	0.933754	1	1	0	1	1	1	1	6	Naive smOOPs
training_run_12092024_090155232	0.839674	0.925159	1	1	1	1	0	1	0	5	Naive smOOPs
training_run_12092024_090155232	0.773098	0.882654	1	0	0	0	0	0	1	2	Naive smOOPs
training_run_12092024_090155232	0.835598	0.916637	1	1	1	0	0	1	1	5	Naive smOOPs
training_run_12092024_090155232	0.79212	0.873623	0	1	0	1	1	0	1	4	Naive smOOPs
training_run_12092024_090155232	0.72962	0.808485	1	0	0	0	1	0	1	3	Naive smOOPs
training_run_12092024_090155232	0.820652	0.914422	0	0	0	0	1	1	0	2	Naive smOOPs
training_run_12092024_090155232	0.816576	0.913528	0	0	1	0	0	1	1	3	Naive smOOPs
training_run_12092024_090155232	0.817935	0.916534	1	0	0	0	0	1	0	2	Naive smOOPs
training_run_12092024_090155232	0.841033	0.925572	0	0	0	1	1	1	1	4	Naive smOOPs
training_run_12092024_090155232	0.83288	0.924457	1	0	1	1	1	1	0	5	Naive smOOPs
training_run_12092024_090155232	0.805707	0.908669	1	1	1	0	0	0	0	3	Naive smOOPs
training_run_12092024_090155232	0.779891	0.882765	1	0	0	1	0	0	1	3	Naive smOOPs
training_run_12092024_090155232	0.850543	0.927271	1	1	0	1	0	1	1	5	Naive smOOPs
training_run_12092024_090155232	0.778533	0.876362	1	1	1	1	1	0	0	5	Naive smOOPs
training_run_12092024_090155232	0.826087	0.916962	0	0	1	0	0	1	0	2	Naive smOOPs
training_run_12092024_090155232	0.735054	0.817405	1	1	0	0	1	0	1	4	Naive smOOPs
training_run_12092024_090155232	0.740489	0.820691	0	1	1	0	1	0	0	3	Naive smOOPs
training_run_12092024_090155232	0.805707	0.887675	1	0	1	1	0	0	1	4	Naive smOOPs
training_run_12092024_090155232	0.779891	0.8677	0	1	1	1	1	0	1	5	Naive smOOPs
training_run_12092024_090155232	0.819293	0.914606	0	0	0	0	0	1	1	2	Naive smOOPs
training_run_12092024_090155232	0.752717	0.833821	0	1	1	0	0	0	0	2	Naive smOOPs
training_run_12092024_090155232	0.807065	0.909467	1	0	1	0	0	1	1	4	Naive smOOPs
training_run_12092024_090155232	0.758152	0.849653	0	0	1	0	0	0	1	2	Naive smOOPs
training_run_12092024_090155232	0.725543	0.815965	0	1	1	0	1	0	1	4	Naive smOOPs
training_run_12092024_090155232	0.71875	0.819931	1	1	1	1	1	1	1	7	Naive smOOPs
training_run_12092024_090155232	0.817935	0.912834	0	1	1	0	0	1	1	4	Naive smOOPs
training_run_12092024_090155232	0.836957	0.92298	0	1	1	1	0	1	0	4	Naive smOOPs
training_run_12092024_090155232	0.732337	0.818646	1	1	1	0	1	0	0	4	Naive smOOPs
training_run_12092024_090155232	0.79212	0.880284	1	1	0	1	1	0	0	4	Naive smOOPs
training_run_12092024_090155232	0.809783	0.903057	1	1	1	0	0	0	1	4	Naive smOOPs
training_run_12092024_090155232	0.826087	0.919296	1	0	1	0	0	1	0	3	Naive smOOPs
training_run_12092024_090155232	0.759511	0.854918	0	0	0	1	1	0	1	3	Naive smOOPs
training_run_12092024_090155232	0.831522	0.91951	0	1	1	0	1	1	0	4	Naive smOOPs
training_run_12092024_090155232	0.754076	0.850849	0	0	1	0	0	0	0	1	Naive smOOPs
training_run_12092024_090155232	0.824728	0.917073	0	1	1	0	0	1	0	3	Naive smOOPs
training_run_12092024_090155232	0.735054	0.782809	1	0	0	0	1	0	0	2	Naive smOOPs
training_run_12092024_090155232	0.826087	0.92095	1	0	1	0	1	1	0	4	Naive smOOPs
training_run_12092024_090155232	0.838315	0.925897	1	1	0	1	0	1	0	4	Naive smOOPs
training_run_19092024_085518451	0.843832	0.907537	0	0	0	1	1	1	0	3	Naive smOOPs
training_run_19092024_085518451	0.721785	0.784157	0	0	1	0	1	0	1	3	Naive smOOPs
training_run_19092024_085518451	0.808399	0.869345	0	1	1	1	1	0	0	4	Naive smOOPs
training_run_19092024_085518451	0.825459	0.901192	1	0	0	0	0	1	1	3	Naive smOOPs
training_run_19092024_085518451	0.729659	0.798603	0	0	0	0	0	0	1	1	Naive smOOPs
training_run_19092024_085518451	0.795276	0.870861	0	0	0	1	1	0	0	2	Naive smOOPs
training_run_19092024_085518451	0.838583	0.902715	1	1	0	0	1	1	0	4	Naive smOOPs
training_run_19092024_085518451	0.824147	0.90514	1	0	0	0	1	1	1	4	Naive smOOPs
training_run_19092024_085518451	0.759843	0.856401	0	1	1	1	0	0	0	3	Naive smOOPs
training_run_19092024_085518451	0.824147	0.906766	0	1	0	0	0	1	0	2	Naive smOOPs
training_run_19092024_085518451	0.793963	0.888076	1	1	0	0	0	0	1	3	Naive smOOPs
training_run_19092024_085518451	0.817585	0.891644	1	1	1	1	0	0	0	4	Naive smOOPs
training_run_19092024_085518451	0.766404	0.864371	0	1	1	1	0	0	1	4	Naive smOOPs
training_run_19092024_085518451	0.770341	0.873354	1	0	1	1	1	0	1	5	Naive smOOPs
training_run_19092024_085518451	0.816273	0.882978	0	0	0	0	0	1	0	1	Naive smOOPs
training_run_19092024_085518451	0.825459	0.904678	0	1	0	1	1	1	0	4	Naive smOOPs
training_run_19092024_085518451	0.818898	0.91229	1	0	1	1	1	1	1	6	Naive smOOPs
training_run_19092024_085518451	0.83727	0.898575	0	0	1	0	1	1	0	3	Naive smOOPs
training_run_19092024_085518451	0.832021	0.899959	1	0	0	1	1	1	0	4	Naive smOOPs
training_run_19092024_085518451	0.828084	0.907014	0	1	0	0	1	1	1	4	Naive smOOPs
training_run_19092024_085518451	0.76378	0.856539	0	0	1	1	0	0	1	3	Naive smOOPs
training_run_19092024_085518451	0.834646	0.906545	0	1	1	0	1	1	1	5	Naive smOOPs
training_run_19092024_085518451	0.812336	0.910141	0	0	1	0	1	1	1	4	Naive smOOPs
training_run_19092024_085518451	0.834646	0.907213	1	1	1	1	1	1	0	6	Naive smOOPs
training_run_19092024_085518451	0.824147	0.910279	1	0	0	1	1	1	1	5	Naive smOOPs
training_run_19092024_085518451	0.707349	0.784818	1	1	1	0	1	0	1	5	Naive smOOPs
training_run_19092024_085518451	0.824147	0.909755	0	1	1	1	1	1	1	6	Naive smOOPs
training_run_19092024_085518451	0.772966	0.867843	0	0	0	1	0	0	0	1	Naive smOOPs
training_run_19092024_085518451	0.715223	0.810665	0	1	0	0	0	0	1	2	Naive smOOPs
training_run_19092024_085518451	0.813648	0.907833	0	1	1	1	1	1	0	5	Naive smOOPs
training_run_19092024_085518451	0.82021	0.909473	0	0	1	1	0	1	0	3	Naive smOOPs
training_run_19092024_085518451	0.822835	0.911822	0	0	0	1	0	1	0	2	Naive smOOPs
training_run_19092024_085518451	0.800525	0.900104	1	0	1	0	0	0	0	2	Naive smOOPs
training_run_19092024_085518451	0.707349	0.78116	1	0	1	0	1	0	1	4	Naive smOOPs
training_run_19092024_085518451	0.835958	0.906876	0	1	0	1	0	1	0	3	Naive smOOPs
training_run_19092024_085518451	0.82021	0.907751	0	0	0	1	0	1	1	3	Naive smOOPs
training_run_19092024_085518451	0.809711	0.903714	1	0	0	1	0	1	0	3	Naive smOOPs
training_run_19092024_085518451	0.7021	0.782765	1	1	0	1	1	0	1	5	Naive smOOPs
training_run_19092024_085518451	0.824147	0.906545	1	0	1	1	0	1	0	4	Naive smOOPs
training_run_19092024_085518451	0.78084	0.853611	0	0	1	1	0	0	0	2	Naive smOOPs
training_run_19092024_085518451	0.707349	0.768884	0	0	0	0	1	0	0	1	Naive smOOPs
training_run_19092024_085518451	0.825459	0.902894	1	1	0	1	1	1	0	5	Naive smOOPs
training_run_19092024_085518451	0.742782	0.832276	1	0	1	0	1	0	0	3	Naive smOOPs
training_run_19092024_085518451	0.784777	0.859081	0	1	0	1	1	0	0	3	Naive smOOPs
training_run_19092024_085518451	0.835958	0.910024	1	1	1	0	1	1	0	5	Naive smOOPs
training_run_19092024_085518451	0.841207	0.906428	1	0	1	0	1	1	1	5	Naive smOOPs
training_run_19092024_085518451	0.799213	0.886746	1	0	1	1	0	0	0	3	Naive smOOPs
training_run_19092024_085518451	0.830709	0.904644	0	1	0	0	0	1	1	3	Naive smOOPs
training_run_19092024_085518451	0.818898	0.89296	1	1	0	1	0	0	1	4	Naive smOOPs
training_run_19092024_085518451	0.698163	0.774127	0	0	1	1	1	0	0	3	Naive smOOPs
training_run_19092024_085518451	0.808399	0.890212	1	1	1	1	0	0	1	5	Naive smOOPs
training_run_19092024_085518451	0.813648	0.905209	0	0	1	1	0	1	1	4	Naive smOOPs
training_run_19092024_085518451	0.809711	0.895909	1	1	0	0	0	1	1	4	Naive smOOPs
training_run_19092024_085518451	0.790026	0.880567	1	0	0	0	0	0	0	1	Naive smOOPs
training_run_19092024_085518451	0.822835	0.906428	1	0	0	1	0	1	1	4	Naive smOOPs
training_run_19092024_085518451	0.805774	0.891713	1	0	0	1	0	0	0	2	Naive smOOPs
training_run_19092024_085518451	0.71916	0.78384	0	0	1	0	1	0	0	2	Naive smOOPs
training_run_19092024_085518451	0.779528	0.876675	0	1	0	1	0	0	1	3	Naive smOOPs
training_run_19092024_085518451	0.838583	0.903046	1	0	1	1	0	1	1	5	Naive smOOPs
training_run_19092024_085518451	0.832021	0.906628	0	1	0	1	0	1	1	4	Naive smOOPs
training_run_19092024_085518451	0.713911	0.801834	0	1	1	0	0	0	1	3	Naive smOOPs
training_run_19092024_085518451	0.807087	0.879548	1	1	1	0	1	1	1	6	Naive smOOPs
training_run_19092024_085518451	0.787402	0.879127	1	0	1	1	1	0	0	4	Naive smOOPs
training_run_19092024_085518451	0.834646	0.909556	0	1	1	1	0	1	1	5	Naive smOOPs
training_run_19092024_085518451	0.830709	0.905009	0	1	0	0	1	1	0	3	Naive smOOPs
training_run_19092024_085518451	0.824147	0.882978	1	1	1	1	1	0	1	6	Naive smOOPs
training_run_19092024_085518451	0.80315	0.88076	1	1	0	1	0	0	0	3	Naive smOOPs
training_run_19092024_085518451	0.771654	0.87642	0	1	0	1	0	0	0	2	Naive smOOPs
training_run_19092024_085518451	0.767717	0.863069	0	0	0	1	0	0	1	2	Naive smOOPs
training_run_19092024_085518451	0.807087	0.901957	1	1	1	0	0	1	0	4	Naive smOOPs
training_run_19092024_085518451	0.824147	0.906504	0	0	0	0	1	1	1	3	Naive smOOPs
training_run_19092024_085518451	0.805774	0.872356	0	0	1	1	1	0	1	4	Naive smOOPs
training_run_19092024_085518451	0.830709	0.902997	1	1	0	0	0	1	0	3	Naive smOOPs
training_run_19092024_085518451	0.707349	0.783509	0	1	0	0	1	0	0	2	Naive smOOPs
training_run_19092024_085518451	0.711286	0.787911	1	1	0	0	1	0	0	3	Naive smOOPs
training_run_19092024_085518451	0.715223	0.78736	0	0	0	0	1	0	1	2	Naive smOOPs
training_run_19092024_085518451	0.834646	0.909066	0	1	0	1	1	1	1	5	Naive smOOPs
training_run_19092024_085518451	0.734908	0.81845	0	1	0	0	1	0	1	3	Naive smOOPs
training_run_19092024_085518451	0.829396	0.906628	0	0	1	1	1	1	0	4	Naive smOOPs
training_run_19092024_085518451	0.711286	0.799388	0	1	0	0	0	0	0	1	Naive smOOPs
training_run_19092024_085518451	0.816273	0.904499	1	1	0	0	1	1	1	5	Naive smOOPs
training_run_19092024_085518451	0.817585	0.902515	1	0	0	0	1	1	0	3	Naive smOOPs
training_run_19092024_085518451	0.814961	0.890239	1	1	0	0	0	0	0	2	Naive smOOPs
training_run_19092024_085518451	0.812336	0.907227	1	1	1	1	0	1	1	6	Naive smOOPs
training_run_19092024_085518451	0.7979	0.883991	1	0	0	1	1	0	1	4	Naive smOOPs
training_run_19092024_085518451	0.790026	0.893628	1	0	1	0	0	0	1	3	Naive smOOPs
training_run_19092024_085518451	0.830709	0.885376	1	0	0	1	1	0	0	3	Naive smOOPs
training_run_19092024_085518451	0.833333	0.909714	0	0	1	1	1	1	1	5	Naive smOOPs
training_run_19092024_085518451	0.817585	0.89863	1	1	0	1	1	1	1	6	Naive smOOPs
training_run_19092024_085518451	0.809711	0.908205	1	1	1	1	0	1	0	5	Naive smOOPs
training_run_19092024_085518451	0.808399	0.886705	1	0	0	0	0	0	1	2	Naive smOOPs
training_run_19092024_085518451	0.814961	0.916989	1	1	1	0	0	1	1	5	Naive smOOPs
training_run_19092024_085518451	0.832021	0.878955	0	1	0	1	1	0	1	4	Naive smOOPs
training_run_19092024_085518451	0.711286	0.788559	1	0	0	0	1	0	1	3	Naive smOOPs
training_run_19092024_085518451	0.821522	0.892726	0	0	0	0	1	1	0	2	Naive smOOPs
training_run_19092024_085518451	0.822835	0.899525	0	0	1	0	0	1	1	3	Naive smOOPs
training_run_19092024_085518451	0.834646	0.904113	1	0	0	0	0	1	0	2	Naive smOOPs
training_run_19092024_085518451	0.833333	0.91134	0	0	0	1	1	1	1	4	Naive smOOPs
training_run_19092024_085518451	0.824147	0.912828	1	0	1	1	1	1	0	5	Naive smOOPs
training_run_19092024_085518451	0.791339	0.894655	1	1	1	0	0	0	0	3	Naive smOOPs
training_run_19092024_085518451	0.809711	0.88851	1	0	0	1	0	0	1	3	Naive smOOPs
training_run_19092024_085518451	0.832021	0.912332	1	1	0	1	0	1	1	5	Naive smOOPs
training_run_19092024_085518451	0.807087	0.883419	1	1	1	1	1	0	0	5	Naive smOOPs
training_run_19092024_085518451	0.824147	0.898182	0	0	1	0	0	1	0	2	Naive smOOPs
training_run_19092024_085518451	0.720472	0.785314	1	1	0	0	1	0	1	4	Naive smOOPs
training_run_19092024_085518451	0.711286	0.779789	0	1	1	0	1	0	0	3	Naive smOOPs
training_run_19092024_085518451	0.804462	0.895895	1	0	1	1	0	0	1	4	Naive smOOPs
training_run_19092024_085518451	0.82021	0.873003	0	1	1	1	1	0	1	5	Naive smOOPs
training_run_19092024_085518451	0.816273	0.901496	0	0	0	0	0	1	1	2	Naive smOOPs
training_run_19092024_085518451	0.750656	0.823692	0	1	1	0	0	0	0	2	Naive smOOPs
training_run_19092024_085518451	0.835958	0.915149	1	0	1	0	0	1	1	4	Naive smOOPs
training_run_19092024_085518451	0.723097	0.814668	0	0	1	0	0	0	1	2	Naive smOOPs
training_run_19092024_085518451	0.716535	0.778653	0	1	1	0	1	0	1	4	Naive smOOPs
training_run_19092024_085518451	0.838583	0.915328	1	1	1	1	1	1	1	7	Naive smOOPs
training_run_19092024_085518451	0.839895	0.907358	0	1	1	0	0	1	1	4	Naive smOOPs
training_run_19092024_085518451	0.845144	0.910444	0	1	1	1	0	1	0	4	Naive smOOPs
training_run_19092024_085518451	0.716535	0.782476	1	1	1	0	1	0	0	4	Naive smOOPs
training_run_19092024_085518451	0.818898	0.884377	1	1	0	1	1	0	0	4	Naive smOOPs
training_run_19092024_085518451	0.783465	0.896246	1	1	1	0	0	0	1	4	Naive smOOPs
training_run_19092024_085518451	0.830709	0.909962	1	0	1	0	0	1	0	3	Naive smOOPs
training_run_19092024_085518451	0.791339	0.871109	0	0	0	1	1	0	1	3	Naive smOOPs
training_run_19092024_085518451	0.826772	0.905477	0	1	1	0	1	1	0	4	Naive smOOPs
training_run_19092024_085518451	0.745407	0.825297	0	0	1	0	0	0	0	1	Naive smOOPs
training_run_19092024_085518451	0.832021	0.902033	0	1	1	0	0	1	0	3	Naive smOOPs
training_run_19092024_085518451	0.703412	0.782869	1	0	0	0	1	0	0	2	Naive smOOPs
training_run_19092024_085518451	0.698163	0.778563	1	0	1	0	1	1	0	4	Naive smOOPs
training_run_19092024_085518451	0.821522	0.895991	1	1	0	1	0	1	0	4	Naive smOOPs
training_run_12092024_163543175	0.834239	0.926134	0	0	0	1	1	1	0	3	Naive smOOPs
training_run_12092024_163543175	0.741848	0.826023	0	0	1	0	1	0	1	3	Naive smOOPs
training_run_12092024_163543175	0.782609	0.874657	0	1	1	1	1	0	0	4	Naive smOOPs
training_run_12092024_163543175	0.817935	0.914976	1	0	0	0	0	1	1	3	Naive smOOPs
training_run_12092024_163543175	0.751359	0.833828	0	0	0	0	0	0	1	1	Naive smOOPs
training_run_12092024_163543175	0.786685	0.866187	0	0	0	1	1	0	0	2	Naive smOOPs
training_run_12092024_163543175	0.841033	0.923224	1	1	0	0	1	1	0	4	Naive smOOPs
training_run_12092024_163543175	0.824728	0.914437	1	0	0	0	1	1	1	4	Naive smOOPs
training_run_12092024_163543175	0.77038	0.87586	0	1	1	1	0	0	0	3	Naive smOOPs
training_run_12092024_163543175	0.808424	0.920256	0	1	0	0	0	1	0	2	Naive smOOPs
training_run_12092024_163543175	0.794837	0.886575	1	1	0	0	0	0	1	3	Naive smOOPs
training_run_12092024_163543175	0.778533	0.893672	1	1	1	1	0	0	0	4	Naive smOOPs
training_run_12092024_163543175	0.77038	0.867952	0	1	1	1	0	0	1	4	Naive smOOPs
training_run_12092024_163543175	0.793478	0.880889	1	0	1	1	1	0	1	5	Naive smOOPs
training_run_12092024_163543175	0.805707	0.912125	0	0	0	0	0	1	0	1	Naive smOOPs
training_run_12092024_163543175	0.831522	0.923032	0	1	0	1	1	1	0	4	Naive smOOPs
training_run_12092024_163543175	0.839674	0.93244	1	0	1	1	1	1	1	6	Naive smOOPs
training_run_12092024_163543175	0.828804	0.914274	0	0	1	0	1	1	0	3	Naive smOOPs
training_run_12092024_163543175	0.850543	0.930712	1	0	0	1	1	1	0	4	Naive smOOPs
training_run_12092024_163543175	0.826087	0.914562	0	1	0	0	1	1	1	4	Naive smOOPs
training_run_12092024_163543175	0.762228	0.861431	0	0	1	1	0	0	1	3	Naive smOOPs
training_run_12092024_163543175	0.815217	0.913979	0	1	1	0	1	1	1	5	Naive smOOPs
training_run_12092024_163543175	0.819293	0.916423	0	0	1	0	1	1	1	4	Naive smOOPs
training_run_12092024_163543175	0.820652	0.921563	1	1	1	1	1	1	0	6	Naive smOOPs
training_run_12092024_163543175	0.851902	0.926252	1	0	0	1	1	1	1	5	Naive smOOPs
training_run_12092024_163543175	0.72962	0.81711	1	1	1	0	1	0	1	5	Naive smOOPs
training_run_12092024_163543175	0.841033	0.933112	0	1	1	1	1	1	1	6	Naive smOOPs
training_run_12092024_163543175	0.737772	0.86293	0	0	0	1	0	0	0	1	Naive smOOPs
training_run_12092024_163543175	0.743207	0.838724	0	1	0	0	0	0	1	2	Naive smOOPs
training_run_12092024_163543175	0.83288	0.936147	0	1	1	1	1	1	0	5	Naive smOOPs
training_run_12092024_163543175	0.84375	0.927367	0	0	1	1	0	1	0	3	Naive smOOPs
training_run_12092024_163543175	0.851902	0.923342	0	0	0	1	0	1	0	2	Naive smOOPs
training_run_12092024_163543175	0.815217	0.907569	1	0	1	0	0	0	0	2	Naive smOOPs
training_run_12092024_163543175	0.730978	0.810892	1	0	1	0	1	0	1	4	Naive smOOPs
training_run_12092024_163543175	0.82337	0.928209	0	1	0	1	0	1	0	3	Naive smOOPs
training_run_12092024_163543175	0.839674	0.927182	0	0	0	1	0	1	1	3	Naive smOOPs
training_run_12092024_163543175	0.819293	0.917789	1	0	0	1	0	1	0	3	Naive smOOPs
training_run_12092024_163543175	0.741848	0.847305	1	1	0	1	1	0	1	5	Naive smOOPs
training_run_12092024_163543175	0.845109	0.928002	1	0	1	1	0	1	0	4	Naive smOOPs
training_run_12092024_163543175	0.771739	0.849439	0	0	1	1	0	0	0	2	Naive smOOPs
training_run_12092024_163543175	0.72962	0.81502	0	0	0	0	1	0	0	1	Naive smOOPs
training_run_12092024_163543175	0.835598	0.926436	1	1	0	1	1	1	0	5	Naive smOOPs
training_run_12092024_163543175	0.735054	0.822862	1	0	1	0	1	0	0	3	Naive smOOPs
training_run_12092024_163543175	0.777174	0.870034	0	1	0	1	1	0	0	3	Naive smOOPs
training_run_12092024_163543175	0.817935	0.917117	1	1	1	0	1	1	0	5	Naive smOOPs
training_run_12092024_163543175	0.817935	0.913248	1	0	1	0	1	1	1	5	Naive smOOPs
training_run_12092024_163543175	0.789402	0.889248	1	0	1	1	0	0	0	3	Naive smOOPs
training_run_12092024_163543175	0.809783	0.915286	0	1	0	0	0	1	1	3	Naive smOOPs
training_run_12092024_163543175	0.788043	0.879804	1	1	0	1	0	0	1	4	Naive smOOPs
training_run_12092024_163543175	0.788043	0.873512	0	0	1	1	1	0	0	3	Naive smOOPs
training_run_12092024_163543175	0.793478	0.876252	1	1	1	1	0	0	1	5	Naive smOOPs
training_run_12092024_163543175	0.84375	0.927093	0	0	1	1	0	1	1	4	Naive smOOPs
training_run_12092024_163543175	0.816576	0.916275	1	1	0	0	0	1	1	4	Naive smOOPs
training_run_12092024_163543175	0.788043	0.87123	1	0	0	0	0	0	0	1	Naive smOOPs
training_run_12092024_163543175	0.822011	0.92795	1	0	0	1	0	1	1	4	Naive smOOPs
training_run_12092024_163543175	0.794837	0.882307	1	0	0	1	0	0	0	2	Naive smOOPs
training_run_12092024_163543175	0.735054	0.822198	0	0	1	0	1	0	0	2	Naive smOOPs
training_run_12092024_163543175	0.745924	0.855117	0	1	0	1	0	0	1	3	Naive smOOPs
training_run_12092024_163543175	0.839674	0.923881	1	0	1	1	0	1	1	5	Naive smOOPs
training_run_12092024_163543175	0.83288	0.924878	0	1	0	1	0	1	1	4	Naive smOOPs
training_run_12092024_163543175	0.747283	0.835416	0	1	1	0	0	0	1	3	Naive smOOPs
training_run_12092024_163543175	0.819293	0.9155	1	1	1	0	1	1	1	6	Naive smOOPs
training_run_12092024_163543175	0.73913	0.826045	1	0	1	1	1	0	0	4	Naive smOOPs
training_run_12092024_163543175	0.849185	0.929516	0	1	1	1	0	1	1	5	Naive smOOPs
training_run_12092024_163543175	0.828804	0.914053	0	1	0	0	1	1	0	3	Naive smOOPs
training_run_12092024_163543175	0.783967	0.878127	1	1	1	1	1	0	1	6	Naive smOOPs
training_run_12092024_163543175	0.793478	0.888163	1	1	0	1	0	0	0	3	Naive smOOPs
training_run_12092024_163543175	0.77038	0.861438	0	1	0	1	0	0	0	2	Naive smOOPs
training_run_12092024_163543175	0.752717	0.864828	0	0	0	1	0	0	1	2	Naive smOOPs
training_run_12092024_163543175	0.816576	0.91468	1	1	1	0	0	1	0	4	Naive smOOPs
training_run_12092024_163543175	0.826087	0.922855	0	0	0	0	1	1	1	3	Naive smOOPs
training_run_12092024_163543175	0.751359	0.832144	0	0	1	1	1	0	1	4	Naive smOOPs
training_run_12092024_163543175	0.8125	0.919244	1	1	0	0	0	1	0	3	Naive smOOPs
training_run_12092024_163543175	0.735054	0.823726	0	1	0	0	1	0	0	2	Naive smOOPs
training_run_12092024_163543175	0.724185	0.826333	1	1	0	0	1	0	0	3	Naive smOOPs
training_run_12092024_163543175	0.730978	0.818749	0	0	0	0	1	0	1	2	Naive smOOPs
training_run_12092024_163543175	0.819293	0.91968	0	1	0	1	1	1	1	5	Naive smOOPs
training_run_12092024_163543175	0.740489	0.824945	0	1	0	0	1	0	1	3	Naive smOOPs
training_run_12092024_163543175	0.824728	0.934825	0	0	1	1	1	1	0	4	Naive smOOPs
training_run_12092024_163543175	0.754076	0.835719	0	1	0	0	0	0	0	1	Naive smOOPs
training_run_12092024_163543175	0.819293	0.924191	1	1	0	0	1	1	1	5	Naive smOOPs
training_run_12092024_163543175	0.850543	0.919177	1	0	0	0	1	1	0	3	Naive smOOPs
training_run_12092024_163543175	0.8125	0.882816	1	1	0	0	0	0	0	2	Naive smOOPs
training_run_12092024_163543175	0.847826	0.929493	1	1	1	1	0	1	1	6	Naive smOOPs
training_run_12092024_163543175	0.778533	0.875011	1	0	0	1	1	0	1	4	Naive smOOPs
training_run_12092024_163543175	0.822011	0.906683	1	0	1	0	0	0	1	3	Naive smOOPs
training_run_12092024_163543175	0.763587	0.852784	1	0	0	1	1	0	0	3	Naive smOOPs
training_run_12092024_163543175	0.842391	0.922626	0	0	1	1	1	1	1	5	Naive smOOPs
training_run_12092024_163543175	0.853261	0.927655	1	1	0	1	1	1	1	6	Naive smOOPs
training_run_12092024_163543175	0.835598	0.91787	1	1	1	1	0	1	0	5	Naive smOOPs
training_run_12092024_163543175	0.796196	0.880572	1	0	0	0	0	0	1	2	Naive smOOPs
training_run_12092024_163543175	0.817935	0.915854	1	1	1	0	0	1	1	5	Naive smOOPs
training_run_12092024_163543175	0.785326	0.861549	0	1	0	1	1	0	1	4	Naive smOOPs
training_run_12092024_163543175	0.741848	0.826399	1	0	0	0	1	0	1	3	Naive smOOPs
training_run_12092024_163543175	0.8125	0.905199	0	0	0	0	1	1	0	2	Naive smOOPs
training_run_12092024_163543175	0.822011	0.916674	0	0	1	0	0	1	1	3	Naive smOOPs
training_run_12092024_163543175	0.815217	0.91742	1	0	0	0	0	1	0	2	Naive smOOPs
training_run_12092024_163543175	0.819293	0.925417	0	0	0	1	1	1	1	4	Naive smOOPs
training_run_12092024_163543175	0.839674	0.927736	1	0	1	1	1	1	0	5	Naive smOOPs
training_run_12092024_163543175	0.820652	0.901721	1	1	1	0	0	0	0	3	Naive smOOPs
training_run_12092024_163543175	0.78125	0.88683	1	0	0	1	0	0	1	3	Naive smOOPs
training_run_12092024_163543175	0.835598	0.922958	1	1	0	1	0	1	1	5	Naive smOOPs
training_run_12092024_163543175	0.762228	0.872478	1	1	1	1	1	0	0	5	Naive smOOPs
training_run_12092024_163543175	0.8125	0.912398	0	0	1	0	0	1	0	2	Naive smOOPs
training_run_12092024_163543175	0.726902	0.817161	1	1	0	0	1	0	1	4	Naive smOOPs
training_run_12092024_163543175	0.73913	0.820329	0	1	1	0	1	0	0	3	Naive smOOPs
training_run_12092024_163543175	0.788043	0.887934	1	0	1	1	0	0	1	4	Naive smOOPs
training_run_12092024_163543175	0.769022	0.869192	0	1	1	1	1	0	1	5	Naive smOOPs
training_run_12092024_163543175	0.822011	0.913713	0	0	0	0	0	1	1	2	Naive smOOPs
training_run_12092024_163543175	0.75	0.843088	0	1	1	0	0	0	0	2	Naive smOOPs
training_run_12092024_163543175	0.819293	0.912864	1	0	1	0	0	1	1	4	Naive smOOPs
training_run_12092024_163543175	0.751359	0.839049	0	0	1	0	0	0	1	2	Naive smOOPs
training_run_12092024_163543175	0.732337	0.820728	0	1	1	0	1	0	1	4	Naive smOOPs
training_run_12092024_163543175	0.849185	0.929449	1	1	1	1	1	1	1	7	Naive smOOPs
training_run_12092024_163543175	0.8125	0.913285	0	1	1	0	0	1	1	4	Naive smOOPs
training_run_12092024_163543175	0.838315	0.928526	0	1	1	1	0	1	0	4	Naive smOOPs
training_run_12092024_163543175	0.733696	0.818668	1	1	1	0	1	0	0	4	Naive smOOPs
training_run_12092024_163543175	0.802989	0.879471	1	1	0	1	1	0	0	4	Naive smOOPs
training_run_12092024_163543175	0.8125	0.902297	1	1	1	0	0	0	1	4	Naive smOOPs
training_run_12092024_163543175	0.816576	0.916312	1	0	1	0	0	1	0	3	Naive smOOPs
training_run_12092024_163543175	0.732337	0.781975	0	0	0	1	1	0	1	3	Naive smOOPs
training_run_12092024_163543175	0.8125	0.912044	0	1	1	0	1	1	0	4	Naive smOOPs
training_run_12092024_163543175	0.756793	0.843398	0	0	1	0	0	0	0	1	Naive smOOPs
training_run_12092024_163543175	0.819293	0.915611	0	1	1	0	0	1	0	3	Naive smOOPs
training_run_12092024_163543175	0.736413	0.803862	1	0	0	0	1	0	0	2	Naive smOOPs
training_run_12092024_163543175	0.827446	0.915854	1	0	1	0	1	1	0	4	Naive smOOPs
training_run_12092024_163543175	0.857337	0.931576	1	1	0	1	0	1	0	4	Naive smOOPs
training_run_19092024_181444042	0.732337	0.815618	0	0	0	0	0	0	0	0: Length Only Control	Naive smOOPs
training_run_19092024_181444042	0.732337	0.781967	0	0	0	0	0	0	0	0: Length Only Control	Naive smOOPs
training_run_19092024_181444042	0.735054	0.822345	0	0	0	0	0	0	0	0: Length Only Control	Naive smOOPs
training_run_19092024_181444042	0.73913	0.816305	0	0	0	0	0	0	0	0: Length Only Control	Naive smOOPs
training_run_19092024_181444042	0.733696	0.815847	0	0	0	0	0	0	0	0: Length Only Control	Naive smOOPs
training_run_19092024_181444042	0.72962	0.820189	0	0	0	0	0	0	0	0: Length Only Control	Naive smOOPs
training_run_19092024_181444042	0.733696	0.817235	0	0	0	0	0	0	0	0: Length Only Control	Naive smOOPs
training_run_19092024_181444042	0.72962	0.815699	0	0	0	0	0	0	0	0: Length Only Control	Naive smOOPs
training_run_28102024_135739362	0.819688	0.899486	1	0	0	0	0	0	0	1	All smOOPs
training_run_28102024_135739362	0.812865	0.892847	1	0	0	0	0	0	0	1	All smOOPs
training_run_28102024_135739362	0.808967	0.892511	1	0	0	0	0	0	0	1	All smOOPs
training_run_28102024_135739362	0.827485	0.892702	1	0	0	0	0	0	0	1	All smOOPs
training_run_28102024_135739362	0.819688	0.892676	1	0	0	0	0	0	0	1	All smOOPs
training_run_28102024_135739362	0.815789	0.894676	1	0	0	0	0	0	0	1	All smOOPs
training_run_28102024_135739362	0.815789	0.891912	1	0	0	0	0	0	0	1	All smOOPs
training_run_28102024_135739362	0.810916	0.895779	1	0	0	0	0	0	0	1	All smOOPs
