# Supplementary material for: Integrative profiling of condensation-prone RNAs during early development
Source: Cell Genom. 2025 Nov 19;6(2):101065. doi: 10.1016/j.xgen.2025.101065 (PMC12903419; doi:10.1016/j.xgen.2025.101065)
Supplement: Table S4. Excel file containing the STRING GO enrichment analysis results, related to Figure 5 [file mmc5.xlsx]

## Sheet: Sheet1
Excel file containing the STRING GO enrichment analysis results, related to Figures 5.
Cluster	#category	term ID	term description	observed gene count	background gene count	strength	signal	false discovery rate	matching proteins in your network (IDs)	matching proteins in your network (labels)
C-rich	GO Process	GO:0007275	Multicellular organism development	447	3154	0.25	1.12	5.98e-33	10090.ENSMUSP00000000312,10090.ENSMUSP00000000314,10090.ENSMUSP00000001079,10090.ENSMUSP00000001147,10090.ENSMUSP00000001179,10090.ENSMUSP00000001595,10090.ENSMUSP00000001927,10090.ENSMUSP00000002121,10090.ENSMUSP00000002305,10090.ENSMUSP00000002320,10090.ENSMUSP00000002412,10090.ENSMUSP00000002487,10090.ENSMUSP00000002603,10090.ENSMUSP00000002979,10090.ENSMUSP00000003434,10090.ENSMUSP00000004202…	Cdh1,Cdh4,Sec24b,Col6a1,Pcnt,Fkbp10,Ltbp1,Supt6,Kdm7a,Ppard,Ncan,Braf,Scrib,Lamb1,Btbd2,Dnmt1,Plxna3,Plod3,Klf5,App,Nid1,Igf1r,Kit,Sptbn1,Hapln4,Hdac5,Adam19,Amotl1,Igf2bp1,Ankrd17,Glis2,Csf1,Lama5,Celsr1,Myh9,Ap2b1,Sart3,Nrbp2,Sema6a,Sec63,Lama4,Atp2b1,Flt4,Adcy1,Rock2,Itgb3,Sptb,Zfp36l1,Sema4d,Ror2,Rhobtb3,Vcl,Tasor,Bmp1,Nptxr,Col2a1,Mapk8ip2,Robo1,Runx1,Celsr3,Igf2r,Bysl,Tfeb,Epas1,Kif5b,Bag6,…
C-rich	GO Process	GO:0048731	System development	415	2836	0.26	1.15	9.88e-33	10090.ENSMUSP00000000312,10090.ENSMUSP00000000314,10090.ENSMUSP00000001079,10090.ENSMUSP00000001179,10090.ENSMUSP00000001595,10090.ENSMUSP00000001927,10090.ENSMUSP00000002305,10090.ENSMUSP00000002320,10090.ENSMUSP00000002412,10090.ENSMUSP00000002487,10090.ENSMUSP00000002603,10090.ENSMUSP00000002979,10090.ENSMUSP00000003434,10090.ENSMUSP00000004326,10090.ENSMUSP00000004968,10090.ENSMUSP00000005279…	Cdh1,Cdh4,Sec24b,Pcnt,Fkbp10,Ltbp1,Kdm7a,Ppard,Ncan,Braf,Scrib,Lamb1,Btbd2,Plxna3,Plod3,Klf5,App,Nid1,Igf1r,Kit,Sptbn1,Hapln4,Hdac5,Adam19,Amotl1,Igf2bp1,Ankrd17,Glis2,Csf1,Lama5,Celsr1,Myh9,Ap2b1,Sart3,Nrbp2,Sema6a,Sec63,Lama4,Atp2b1,Flt4,Adcy1,Rock2,Sptb,Zfp36l1,Sema4d,Ror2,Rhobtb3,Vcl,Bmp1,Nptxr,Col2a1,Mapk8ip2,Robo1,Runx1,Celsr3,Igf2r,Tfeb,Epas1,Kif5b,Bag6,Zfp521,Diaph1,Fbn2,Gnaq,Lrp5,Rfng,It…
C-rich	GO Process	GO:0032501	Multicellular organismal process	531	4102	0.21	1.03	1.22e-32	10090.ENSMUSP00000000312,10090.ENSMUSP00000000314,10090.ENSMUSP00000001079,10090.ENSMUSP00000001147,10090.ENSMUSP00000001179,10090.ENSMUSP00000001592,10090.ENSMUSP00000001595,10090.ENSMUSP00000001927,10090.ENSMUSP00000002121,10090.ENSMUSP00000002305,10090.ENSMUSP00000002320,10090.ENSMUSP00000002412,10090.ENSMUSP00000002444,10090.ENSMUSP00000002487,10090.ENSMUSP00000002603,10090.ENSMUSP00000002979…	Cdh1,Cdh4,Sec24b,Col6a1,Pcnt,Jup,Fkbp10,Ltbp1,Supt6,Kdm7a,Ppard,Ncan,Rfx2,Braf,Scrib,Lamb1,Foxj2,Btbd2,Dnmt1,Plxna3,Plod3,Klf5,App,Nid1,Igf1r,Kit,Sptbn1,Hapln4,Hdac5,Adam19,Dgcr2,Amotl1,Igf2bp1,Ankrd17,Glis2,Csf1,Lama5,Celsr1,Myh9,Mpp2,Ap2b1,Sart3,Nrbp2,Sema6a,Sec63,Lama4,Atp2b1,Eif4ebp2,Flt4,Adcy1,Rock2,Itgb3,Sptb,Zfp36l1,Chga,Sema4d,Ror2,Rhobtb3,Vcl,Tasor,Akap11,Bmp1,Nptxr,Col2a1,Crebbp,Mapk8ip…
C-rich	GO Process	GO:0048856	Anatomical structure development	489	3632	0.23	1.07	1.22e-32	10090.ENSMUSP00000000312,10090.ENSMUSP00000000314,10090.ENSMUSP00000000642,10090.ENSMUSP00000001079,10090.ENSMUSP00000001147,10090.ENSMUSP00000001179,10090.ENSMUSP00000001592,10090.ENSMUSP00000001595,10090.ENSMUSP00000001927,10090.ENSMUSP00000002121,10090.ENSMUSP00000002305,10090.ENSMUSP00000002320,10090.ENSMUSP00000002412,10090.ENSMUSP00000002444,10090.ENSMUSP00000002487,10090.ENSMUSP00000002603…	Cdh1,Cdh4,Hk2,Sec24b,Col6a1,Pcnt,Jup,Fkbp10,Ltbp1,Supt6,Kdm7a,Ppard,Ncan,Rfx2,Braf,Scrib,Flii,Lamb1,Btbd2,Dnmt1,Plxna3,Plod3,Klf5,App,Nid1,Igf1r,Kit,Sptbn1,Hapln4,Hdac5,Adam19,Amotl1,Igf2bp1,Ankrd17,Glis2,Csf1,Lama5,Celsr1,Myh9,Ap2b1,Sart3,Nrbp2,Sema6a,Sec63,Lama4,Atp2b1,Nfic,Flt4,Adcy1,Rock2,Itgb3,Pfas,Sptb,Zfp36l1,Sema4d,Ror2,Rhobtb3,Vcl,Tasor,Bmp1,Lrp10,Nptxr,Col2a1,Crebbp,Mapk8ip2,Robo1,Runx1…
C-rich	GO Process	GO:0032502	Developmental process	515	3989	0.21	1.02	6.82e-31	10090.ENSMUSP00000000312,10090.ENSMUSP00000000314,10090.ENSMUSP00000000642,10090.ENSMUSP00000001079,10090.ENSMUSP00000001147,10090.ENSMUSP00000001179,10090.ENSMUSP00000001592,10090.ENSMUSP00000001595,10090.ENSMUSP00000001927,10090.ENSMUSP00000002121,10090.ENSMUSP00000002305,10090.ENSMUSP00000002320,10090.ENSMUSP00000002412,10090.ENSMUSP00000002444,10090.ENSMUSP00000002487,10090.ENSMUSP00000002603…	Cdh1,Cdh4,Hk2,Sec24b,Col6a1,Pcnt,Jup,Fkbp10,Ltbp1,Supt6,Kdm7a,Ppard,Ncan,Rfx2,Braf,Scrib,Flii,Lamb1,Foxj2,Btbd2,Dnmt1,Plxna3,Plod3,Klf5,App,Nid1,Igf1r,Kit,Sptbn1,Hapln4,Hdac5,Adam19,Amotl1,Igf2bp1,Clip3,Ankrd17,Glis2,Csf1,Lama5,Celsr1,Myh9,Ap2b1,Sart3,Nrbp2,Sema6a,Sec63,Lama4,Atp2b1,Nfic,Flt4,Adcy1,Rock2,Itgb3,Pfas,Sptb,Zfp36l1,Sema4d,Ror2,Rhobtb3,Vcl,Tasor,Bmp1,Lrp10,Nptxr,Col2a1,Crebbp,Mapk8ip2…
C-rich	GO Process	GO:0009653	Anatomical structure morphogenesis	279	1700	0.31	1.22	2.77e-26	10090.ENSMUSP00000000312,10090.ENSMUSP00000000314,10090.ENSMUSP00000001079,10090.ENSMUSP00000001147,10090.ENSMUSP00000001179,10090.ENSMUSP00000001595,10090.ENSMUSP00000002121,10090.ENSMUSP00000002444,10090.ENSMUSP00000002487,10090.ENSMUSP00000002603,10090.ENSMUSP00000002889,10090.ENSMUSP00000002979,10090.ENSMUSP00000004326,10090.ENSMUSP00000004968,10090.ENSMUSP00000005279,10090.ENSMUSP00000005406…	Cdh1,Cdh4,Sec24b,Col6a1,Pcnt,Fkbp10,Supt6,Rfx2,Braf,Scrib,Flii,Lamb1,Plxna3,Plod3,Klf5,App,Igf1r,Sptbn1,Hdac5,Amotl1,Igf2bp1,Csf1,Lama5,Celsr1,Myh9,Sart3,Sema6a,Nfic,Flt4,Adcy1,Rock2,Itgb3,Zfp36l1,Sema4d,Ror2,Vcl,Tasor,Col2a1,Crebbp,Mapk8ip2,Robo1,Runx1,Celsr3,Bysl,Epas1,Kif5b,Fbn2,Gnaq,Lrp5,Itgb8,Farp1,Prex2,Igfbp5,Tfcp2l1,Lamc1,Abl2,Plxna2,Col5a1,Itgav,Jag1,Sall4,Pik3ca,B4galt1,Reck,Dock7,Ssbp3…
C-rich	GO Process	GO:0030154	Cell differentiation	358	2536	0.25	1.06	3.36e-24	10090.ENSMUSP00000000312,10090.ENSMUSP00000000314,10090.ENSMUSP00000001079,10090.ENSMUSP00000001147,10090.ENSMUSP00000001179,10090.ENSMUSP00000002320,10090.ENSMUSP00000002444,10090.ENSMUSP00000002487,10090.ENSMUSP00000002603,10090.ENSMUSP00000002889,10090.ENSMUSP00000002979,10090.ENSMUSP00000003238,10090.ENSMUSP00000003434,10090.ENSMUSP00000004326,10090.ENSMUSP00000004968,10090.ENSMUSP00000005279…	Cdh1,Cdh4,Sec24b,Col6a1,Pcnt,Ppard,Rfx2,Braf,Scrib,Flii,Lamb1,Foxj2,Btbd2,Plxna3,Plod3,Klf5,App,Igf1r,Kit,Hdac5,Igf2bp1,Clip3,Glis2,Csf1,Lama5,Celsr1,Myh9,Nrbp2,Sema6a,Lama4,Flt4,Adcy1,Rock2,Itgb3,Zfp36l1,Sema4d,Ror2,Vcl,Tasor,Bmp1,Nptxr,Col2a1,Mapk8ip2,Robo1,Runx1,Celsr3,Bysl,Epas1,Kif5b,Bag6,Prrc2a,Zfp521,Diaph1,Gnaq,Lrp5,Rfng,Huwe1,Itgb8,Farp1,Prex2,Igfbp5,Tfcp2l1,Lamc1,Abl2,Plxna2,Itgav,Creb3…
C-rich	GO Process	GO:0048869	Cellular developmental process	359	2563	0.24	1.05	9.34e-24	10090.ENSMUSP00000000312,10090.ENSMUSP00000000314,10090.ENSMUSP00000001079,10090.ENSMUSP00000001147,10090.ENSMUSP00000001179,10090.ENSMUSP00000002320,10090.ENSMUSP00000002444,10090.ENSMUSP00000002487,10090.ENSMUSP00000002603,10090.ENSMUSP00000002889,10090.ENSMUSP00000002979,10090.ENSMUSP00000003238,10090.ENSMUSP00000003434,10090.ENSMUSP00000004326,10090.ENSMUSP00000004968,10090.ENSMUSP00000005279…	Cdh1,Cdh4,Sec24b,Col6a1,Pcnt,Ppard,Rfx2,Braf,Scrib,Flii,Lamb1,Foxj2,Btbd2,Plxna3,Plod3,Klf5,App,Igf1r,Kit,Hdac5,Igf2bp1,Clip3,Glis2,Csf1,Lama5,Celsr1,Myh9,Nrbp2,Sema6a,Lama4,Flt4,Adcy1,Rock2,Itgb3,Zfp36l1,Sema4d,Ror2,Vcl,Tasor,Bmp1,Nptxr,Col2a1,Mapk8ip2,Robo1,Runx1,Celsr3,Bysl,Epas1,Kif5b,Bag6,Prrc2a,Zfp521,Diaph1,Gnaq,Lrp5,Rfng,Huwe1,Itgb8,Farp1,Prex2,Igfbp5,Tfcp2l1,Lamc1,Abl2,Plxna2,Itgav,Creb3…
C-rich	GO Process	GO:0048513	Animal organ development	337	2356	0.25	1.07	2.7e-23	10090.ENSMUSP00000000312,10090.ENSMUSP00000000642,10090.ENSMUSP00000001079,10090.ENSMUSP00000001179,10090.ENSMUSP00000001592,10090.ENSMUSP00000001927,10090.ENSMUSP00000002305,10090.ENSMUSP00000002320,10090.ENSMUSP00000002487,10090.ENSMUSP00000002603,10090.ENSMUSP00000002979,10090.ENSMUSP00000004326,10090.ENSMUSP00000004968,10090.ENSMUSP00000005279,10090.ENSMUSP00000005406,10090.ENSMUSP00000005532…	Cdh1,Hk2,Sec24b,Pcnt,Jup,Ltbp1,Kdm7a,Ppard,Braf,Scrib,Lamb1,Plxna3,Plod3,Klf5,App,Nid1,Igf1r,Kit,Hdac5,Adam19,Igf2bp1,Glis2,Csf1,Lama5,Celsr1,Myh9,Ap2b1,Sart3,Sema6a,Sec63,Atp2b1,Nfic,Flt4,Adcy1,Rock2,Sptb,Zfp36l1,Sema4d,Ror2,Rhobtb3,Tasor,Bmp1,Lrp10,Col2a1,Robo1,Runx1,Igf2r,Tfeb,Epas1,Kif5b,Bag6,Diaph1,Fbn2,Gnaq,Lrp5,Itgb8,Igfbp5,Ptprn,Tfcp2l1,Lamc1,Spta1,Abl2,Plxna2,Col5a1,Itgav,Jag1,Sall4,Pik3…
C-rich	GO Process	GO:0007399	Nervous system development	259	1619	0.3	1.16	1.26e-22	10090.ENSMUSP00000000312,10090.ENSMUSP00000000314,10090.ENSMUSP00000001079,10090.ENSMUSP00000001179,10090.ENSMUSP00000002305,10090.ENSMUSP00000002320,10090.ENSMUSP00000002412,10090.ENSMUSP00000002603,10090.ENSMUSP00000002979,10090.ENSMUSP00000003434,10090.ENSMUSP00000004326,10090.ENSMUSP00000004968,10090.ENSMUSP00000005406,10090.ENSMUSP00000005671,10090.ENSMUSP00000006629,10090.ENSMUSP00000007738…	Cdh1,Cdh4,Sec24b,Pcnt,Kdm7a,Ppard,Ncan,Scrib,Lamb1,Btbd2,Plxna3,Plod3,App,Igf1r,Sptbn1,Hapln4,Hdac5,Igf2bp1,Glis2,Csf1,Lama5,Celsr1,Nrbp2,Sema6a,Atp2b1,Adcy1,Rock2,Zfp36l1,Sema4d,Ror2,Vcl,Nptxr,Col2a1,Mapk8ip2,Robo1,Runx1,Celsr3,Kif5b,Bag6,Zfp521,Diaph1,Gnaq,Rfng,Farp1,Prex2,Lamc1,Abl2,Plxna2,Jag1,Sall4,Dock7,Ssbp3,Ncdn,Ski,Wasl,Lrp6,Bag3,Adgra2,Col4a1,Tenm3,Sh3rf1,Sall1,Mmp2,St14,Nectin1,Map4,Ub…
C-rich	GO Process	GO:0007155	Cell adhesion	122	540	0.45	1.44	8.13e-19	10090.ENSMUSP00000000312,10090.ENSMUSP00000000314,10090.ENSMUSP00000001147,10090.ENSMUSP00000001181,10090.ENSMUSP00000001592,10090.ENSMUSP00000002320,10090.ENSMUSP00000002412,10090.ENSMUSP00000002487,10090.ENSMUSP00000002588,10090.ENSMUSP00000002603,10090.ENSMUSP00000002979,10090.ENSMUSP00000003061,10090.ENSMUSP00000004201,10090.ENSMUSP00000005406,10090.ENSMUSP00000005532,10090.ENSMUSP00000005815…	Cdh1,Cdh4,Col6a1,Col6a2,Jup,Ppard,Ncan,Braf,Tiam1,Scrib,Lamb1,Bcam,Col5a3,App,Nid1,Kit,Fblim1,Pcdhac1,Hapln4,Dgcr2,Lama5,Celsr1,Myh9,Lama4,Itgb3,Zfp36l1,Sema4d,Nid2,Vcl,Sorbs3,Robo1,Sympk,Celsr3,Vwa2,Itgb8,Lamc1,Abl2,Col5a1,Itgav,B4galt1,Tln1,Lrp6,Gpc4,Tenm3,Nectin1,Igdcc3,Lpp,Pcdhga12,Clstn1,Tgfbi,Ptprf,Tln2,Cercam,Ptk7,Lama1,Thbs1,Antxr1,Atp1b2,Inppl1,Sned1,Fn1,Pcdh1,Prtg,Dsg2,Pcdhgc5,Ptprs,Plp…
C-rich	GO Process	GO:0048468	Cell development	216	1358	0.3	1.1	7.94e-18	10090.ENSMUSP00000000312,10090.ENSMUSP00000000314,10090.ENSMUSP00000001079,10090.ENSMUSP00000002444,10090.ENSMUSP00000002487,10090.ENSMUSP00000002603,10090.ENSMUSP00000002889,10090.ENSMUSP00000002979,10090.ENSMUSP00000004326,10090.ENSMUSP00000004968,10090.ENSMUSP00000005279,10090.ENSMUSP00000005406,10090.ENSMUSP00000005671,10090.ENSMUSP00000005815,10090.ENSMUSP00000008999,10090.ENSMUSP00000013559…	Cdh1,Cdh4,Sec24b,Rfx2,Braf,Scrib,Flii,Lamb1,Plxna3,Plod3,Klf5,App,Igf1r,Kit,Hdac5,Igf2bp1,Lama5,Myh9,Sema6a,Adcy1,Rock2,Itgb3,Sema4d,Ror2,Vcl,Nptxr,Mapk8ip2,Robo1,Runx1,Celsr3,Epas1,Kif5b,Diaph1,Gnaq,Lrp5,Farp1,Prex2,Tfcp2l1,Lamc1,Abl2,Plxna2,Itgav,Jag1,Lmna,Fmn2,B4galt1,Dock7,Ncdn,Ski,Atp2a2,Wasl,Lrp6,Tenm3,Mmp2,St14,Nectin1,Smad3,Map4,Uba6,Myo6,Git1,Abhd2,Ptprf,Micall1,Dip2a,Chtf18,Lama1,Lrp1,M…
C-rich	GO Process	GO:0050793	Regulation of developmental process	279	1969	0.25	1	1.1e-17	10090.ENSMUSP00000000312,10090.ENSMUSP00000000314,10090.ENSMUSP00000000642,10090.ENSMUSP00000001079,10090.ENSMUSP00000001592,10090.ENSMUSP00000002121,10090.ENSMUSP00000002320,10090.ENSMUSP00000002487,10090.ENSMUSP00000002588,10090.ENSMUSP00000002979,10090.ENSMUSP00000003238,10090.ENSMUSP00000004202,10090.ENSMUSP00000004326,10090.ENSMUSP00000005279,10090.ENSMUSP00000005406,10090.ENSMUSP00000005532…	Cdh1,Cdh4,Hk2,Sec24b,Jup,Supt6,Ppard,Braf,Tiam1,Lamb1,Foxj2,Dnmt1,Plxna3,Klf5,App,Nid1,Igf1r,Kit,Fblim1,Hdac5,Ankrd17,Csf1,Sash1,Lama5,Celsr1,Myh9,Wwc1,Sema6a,Lama4,Atp2b1,Flt4,Rock2,Itgb3,Zfp36l1,Sema4d,Ror2,Rhobtb3,Vcl,Akap11,Nefm,Bmp1,Crebbp,Robo1,Runx1,Noct,Celsr3,Bag6,Diaph1,Fbn2,Gnaq,Lrp5,Huwe1,Fgd1,Itgb8,Igfbp5,Lamc1,Spta1,Abl2,Plxna2,Col5a1,Itgav,Creb3l1,Jag1,Pik3ca,Dhx36,Lmna,Reck,Dock7,…
C-rich	GO Process	GO:0009888	Tissue development	202	1270	0.3	1.07	1.79e-16	10090.ENSMUSP00000000312,10090.ENSMUSP00000001079,10090.ENSMUSP00000001147,10090.ENSMUSP00000001179,10090.ENSMUSP00000002320,10090.ENSMUSP00000002603,10090.ENSMUSP00000002979,10090.ENSMUSP00000004968,10090.ENSMUSP00000005279,10090.ENSMUSP00000005671,10090.ENSMUSP00000008999,10090.ENSMUSP00000014421,10090.ENSMUSP00000014743,10090.ENSMUSP00000015791,10090.ENSMUSP00000016172,10090.ENSMUSP00000019791…	Cdh1,Sec24b,Col6a1,Pcnt,Ppard,Scrib,Lamb1,Plod3,Klf5,Igf1r,Hdac5,Ankrd17,Csf1,Lama5,Celsr1,Sema6a,Rock2,Itgb3,Zfp36l1,Sema4d,Ror2,Vcl,Tasor,Bmp1,Col2a1,Robo1,Runx1,Epas1,Lrp5,Itgb8,Igfbp5,Tfcp2l1,Lamc1,Abl2,Plxna2,Col5a1,Itgav,Jag1,Sall4,Pik3ca,Lmna,B4galt1,Ssbp3,Ptch2,Slc9a1,Ski,Lrp6,Stim1,Col4a1,Col4a2,Sall1,Mmp2,St14,Nectin1,Kank2,Smad3,Myo6,Tgfbi,Dhcr24,Kdm2b,Ppl,Creb3l2,Akna,Fras1,Ptk7,Lama1…
C-rich	GO Process	GO:0072359	Circulatory system development	140	732	0.38	1.22	2.37e-16	10090.ENSMUSP00000001079,10090.ENSMUSP00000001179,10090.ENSMUSP00000001595,10090.ENSMUSP00000001927,10090.ENSMUSP00000002320,10090.ENSMUSP00000005279,10090.ENSMUSP00000005671,10090.ENSMUSP00000008999,10090.ENSMUSP00000011400,10090.ENSMUSP00000013220,10090.ENSMUSP00000014421,10090.ENSMUSP00000016771,10090.ENSMUSP00000018875,10090.ENSMUSP00000019992,10090.ENSMUSP00000020617,10090.ENSMUSP00000021552…	Sec24b,Pcnt,Fkbp10,Ltbp1,Ppard,Klf5,Igf1r,Hdac5,Adam19,Amotl1,Ankrd17,Myh9,Ap2b1,Lama4,Flt4,Zfp36l1,Col2a1,Robo1,Epas1,Gnaq,Lrp5,Itgb8,Abl2,Col5a1,Itgav,Jag1,Sall4,Pik3ca,Lmna,B4galt1,Reck,Tnfrsf1b,Slc9a1,Lrp6,Tnfrsf1a,Adgra2,Col4a1,Col4a2,Sall1,Mmp2,Smad3,Tgfbi,Kat6a,Ptk7,Lama1,Lrp1,Sh3pxd2b,Thbs1,Antxr1,Hectd1,Cul7,Erbb2,Mib1,Fn1,Gli2,Foxo1,Dsg2,Zfpm1,Ephb2,Chd7,Maml1,Nipbl,Tead1,Plpp3,Fzd5,Sos…
C-rich	GO Process	GO:0035239	Tube morphogenesis	119	571	0.42	1.29	4.97e-16	10090.ENSMUSP00000000312,10090.ENSMUSP00000001079,10090.ENSMUSP00000001595,10090.ENSMUSP00000002603,10090.ENSMUSP00000005279,10090.ENSMUSP00000008999,10090.ENSMUSP00000013220,10090.ENSMUSP00000014743,10090.ENSMUSP00000015791,10090.ENSMUSP00000016172,10090.ENSMUSP00000016771,10090.ENSMUSP00000020617,10090.ENSMUSP00000020904,10090.ENSMUSP00000021552,10090.ENSMUSP00000023600,10090.ENSMUSP00000024954…	Cdh1,Sec24b,Fkbp10,Scrib,Klf5,Hdac5,Amotl1,Csf1,Lama5,Celsr1,Myh9,Flt4,Rock2,Zfp36l1,Robo1,Epas1,Lrp5,Itgb8,Abl2,Itgav,Jag1,Sall4,Pik3ca,B4galt1,Reck,Ski,Lrp6,Adgra2,Col4a1,Col4a2,Sall1,Mmp2,St14,Smad3,Tgfbi,Kat6a,Kdm2b,Ptk7,Lama1,Lrp1,Thbs1,Hectd1,Cul7,Ar,Mib1,Fn1,Gli2,Rbpms2,Ephb2,Chd7,Nipbl,Tead1,Tmtc3,Fzd5,Sos1,Sema5a,Nf1,Arhgap35,Unc5b,Dchs1,Hhip,Notch2,Mtss1,Dysf,Fgfr1,Pkd2,Tcf7,Bmpr2,Notch…
C-rich	GO Process	GO:0035295	Tube development	140	745	0.37	1.2	8.04e-16	10090.ENSMUSP00000000312,10090.ENSMUSP00000001079,10090.ENSMUSP00000001179,10090.ENSMUSP00000001595,10090.ENSMUSP00000002603,10090.ENSMUSP00000004968,10090.ENSMUSP00000005279,10090.ENSMUSP00000005815,10090.ENSMUSP00000008999,10090.ENSMUSP00000013220,10090.ENSMUSP00000014743,10090.ENSMUSP00000015791,10090.ENSMUSP00000016172,10090.ENSMUSP00000016771,10090.ENSMUSP00000020617,10090.ENSMUSP00000020904…	Cdh1,Sec24b,Pcnt,Fkbp10,Scrib,Plod3,Klf5,Kit,Hdac5,Amotl1,Csf1,Lama5,Celsr1,Myh9,Flt4,Rock2,Zfp36l1,Col2a1,Robo1,Epas1,Bag6,Lrp5,Itgb8,Igfbp5,Abl2,Plxna2,Itgav,Jag1,Sall4,Pik3ca,B4galt1,Reck,Ssbp3,Ski,Lrp6,Adgra2,Col4a1,Col4a2,Sall1,Mmp2,St14,Smad3,Tgfbi,Kat6a,Kdm2b,Ptk7,Lama1,Lrp1,Thbs1,Abca3,Hectd1,Cul7,Ar,Mib1,Fn1,Gli2,Rbpms2,Ephb2,Chd7,Nipbl,Selenon,Tead1,Tmtc3,Klf2,Fzd5,Sos1,Sema5a,Nf1,Arhga…
C-rich	GO Process	GO:0022008	Neurogenesis	175	1065	0.31	1.07	3.7e-15	10090.ENSMUSP00000000312,10090.ENSMUSP00000000314,10090.ENSMUSP00000001079,10090.ENSMUSP00000001179,10090.ENSMUSP00000002603,10090.ENSMUSP00000002979,10090.ENSMUSP00000003434,10090.ENSMUSP00000004326,10090.ENSMUSP00000005406,10090.ENSMUSP00000005671,10090.ENSMUSP00000013559,10090.ENSMUSP00000014743,10090.ENSMUSP00000015791,10090.ENSMUSP00000016172,10090.ENSMUSP00000019516,10090.ENSMUSP00000019791…	Cdh1,Cdh4,Sec24b,Pcnt,Scrib,Lamb1,Btbd2,Plxna3,App,Igf1r,Igf2bp1,Csf1,Lama5,Celsr1,Nrbp2,Sema6a,Adcy1,Rock2,Sema4d,Ror2,Vcl,Nptxr,Mapk8ip2,Robo1,Runx1,Celsr3,Kif5b,Zfp521,Diaph1,Gnaq,Farp1,Prex2,Lamc1,Abl2,Plxna2,Jag1,Dock7,Ncdn,Ski,Wasl,Lrp6,Tenm3,Sh3rf1,Sall1,Mmp2,Nectin1,Map4,Uba6,Myo6,Git1,Ptprf,Pcm1,Akna,Micall1,Dip2a,Lama1,Lrp1,Grn,Dagla,Ppp1r9a,Ror1,Lmtk2,Erbb2,Mib1,Fn1,Gli2,Taok1,Pcsk9,Pr…
C-rich	GO Process	GO:0048518	Positive regulation of biological process	518	4721	0.14	0.79	4.1e-15	10090.ENSMUSP00000000199,10090.ENSMUSP00000000312,10090.ENSMUSP00000000314,10090.ENSMUSP00000000642,10090.ENSMUSP00000001179,10090.ENSMUSP00000001592,10090.ENSMUSP00000001927,10090.ENSMUSP00000002121,10090.ENSMUSP00000002305,10090.ENSMUSP00000002320,10090.ENSMUSP00000002444,10090.ENSMUSP00000002487,10090.ENSMUSP00000002588,10090.ENSMUSP00000002603,10090.ENSMUSP00000002979,10090.ENSMUSP00000003049…	Ncs1,Cdh1,Cdh4,Hk2,Pcnt,Jup,Ltbp1,Supt6,Kdm7a,Ppard,Rfx2,Braf,Tiam1,Scrib,Lamb1,Med25,Foxj2,Dnmt1,Plxna3,Klf5,App,Nid1,Igf1r,Kit,Rbm14,Sptbn1,Khsrp,Hnrnpa0,Hdac5,Adam19,Zfp729a,Amotl1,Igf2bp1,Clip3,Ankrd17,Glis2,Csf1,Fhod1,Sash1,Myh9,Mpp2,Zc3h18,Cadps2,Dync1h1,Ap2b1,Wwc1,Pelp1,Sart3,Arid3a,Sema6a,Atp2b1,Nfic,Shc2,Flt4,Adcy1,Ppp4r3b,Rock2,Itgb3,Atp2a3,Zfp36l1,Chga,Sema4d,Ror2,Tasor,Parg,Akap11,Sor…
C-rich	GO Process	GO:0048522	Positive regulation of cellular process	482	4320	0.15	0.8	1.11e-14	10090.ENSMUSP00000000199,10090.ENSMUSP00000000312,10090.ENSMUSP00000000314,10090.ENSMUSP00000001179,10090.ENSMUSP00000001592,10090.ENSMUSP00000002121,10090.ENSMUSP00000002305,10090.ENSMUSP00000002320,10090.ENSMUSP00000002444,10090.ENSMUSP00000002487,10090.ENSMUSP00000002588,10090.ENSMUSP00000002603,10090.ENSMUSP00000002979,10090.ENSMUSP00000003049,10090.ENSMUSP00000003238,10090.ENSMUSP00000004202…	Ncs1,Cdh1,Cdh4,Pcnt,Jup,Supt6,Kdm7a,Ppard,Rfx2,Braf,Tiam1,Scrib,Lamb1,Med25,Foxj2,Dnmt1,Plxna3,Klf5,App,Nid1,Igf1r,Kit,Rbm14,Sptbn1,Khsrp,Hdac5,Adam19,Zfp729a,Amotl1,Igf2bp1,Clip3,Ankrd17,Glis2,Csf1,Fhod1,Sash1,Mpp2,Zc3h18,Cadps2,Dync1h1,Ap2b1,Wwc1,Pelp1,Arid3a,Sema6a,Nfic,Shc2,Flt4,Adcy1,Ppp4r3b,Rock2,Itgb3,Zfp36l1,Chga,Sema4d,Ror2,Tasor,Parg,Akap11,Sorbs3,Crebbp,Mapk8ip2,Robo1,Runx1,Slc4a8,Noct…
C-rich	GO Process	GO:0050794	Regulation of cellular process	735	7575	0.08	0.7	3.09e-13	10090.ENSMUSP00000000199,10090.ENSMUSP00000000291,10090.ENSMUSP00000000312,10090.ENSMUSP00000000314,10090.ENSMUSP00000000642,10090.ENSMUSP00000001079,10090.ENSMUSP00000001179,10090.ENSMUSP00000001592,10090.ENSMUSP00000001927,10090.ENSMUSP00000002121,10090.ENSMUSP00000002305,10090.ENSMUSP00000002320,10090.ENSMUSP00000002412,10090.ENSMUSP00000002444,10090.ENSMUSP00000002487,10090.ENSMUSP00000002588…	Ncs1,Mnt,Cdh1,Cdh4,Hk2,Sec24b,Pcnt,Jup,Ltbp1,Supt6,Kdm7a,Ppard,Ncan,Rfx2,Braf,Tiam1,Scrib,Flii,Lamb1,Med25,Foxj2,Dnmt1,Plxna3,Klf5,App,Nid1,Igf1r,Kit,Fblim1,Rbm14,Sptbn1,Khsrp,Hnrnpa0,Hdac5,Adam19,Zfp729a,Amotl1,Igf2bp1,Clip3,Ankrd17,Glis2,Csf1,Fhod1,Sash1,Lama5,Castor2,Celsr1,Myh9,Mpp2,Zc3h18,Cadps2,Dync1h1,Ap2b1,Wwc1,Pelp1,Nrbp2,Arid3a,Sema6a,Lama4,Atp2b1,Eif4ebp2,Nfic,Cpeb4,Shc2,Flt4,Adcy1,Ppp…
C-rich	GO Process	GO:0045595	Regulation of cell differentiation	187	1238	0.28	0.97	3.79e-13	10090.ENSMUSP00000000314,10090.ENSMUSP00000002121,10090.ENSMUSP00000002320,10090.ENSMUSP00000002487,10090.ENSMUSP00000002588,10090.ENSMUSP00000002979,10090.ENSMUSP00000003238,10090.ENSMUSP00000004202,10090.ENSMUSP00000004326,10090.ENSMUSP00000005279,10090.ENSMUSP00000005406,10090.ENSMUSP00000005532,10090.ENSMUSP00000005815,10090.ENSMUSP00000008999,10090.ENSMUSP00000014421,10090.ENSMUSP00000014743…	Cdh4,Supt6,Ppard,Braf,Tiam1,Lamb1,Foxj2,Dnmt1,Plxna3,Klf5,App,Nid1,Kit,Hdac5,Ankrd17,Csf1,Sema6a,Rock2,Itgb3,Zfp36l1,Sema4d,Ror2,Vcl,Akap11,Robo1,Runx1,Noct,Fbn2,Gnaq,Lrp5,Igfbp5,Lamc1,Plxna2,Col5a1,Itgav,Jag1,Dhx36,Lmna,Reck,Dock7,Tnfrsf1b,Ptch2,Ski,Lrp6,Tnfrsf1a,Adgra2,Sh3rf1,Sall1,Phldb1,Carm1,Smad3,Prex1,Scube3,Trim62,Ptprf,Pcm1,Slc7a5,Lama1,Lrp1,Sh3pxd2b,Suco,Bicral,Grn,Fnip1,Cul7,Zfp36l2,Yw…
C-rich	GO Process	GO:0009790	Embryo development	153	932	0.31	1.02	5.51e-13	10090.ENSMUSP00000000312,10090.ENSMUSP00000001079,10090.ENSMUSP00000001147,10090.ENSMUSP00000001179,10090.ENSMUSP00000001595,10090.ENSMUSP00000002121,10090.ENSMUSP00000002603,10090.ENSMUSP00000002979,10090.ENSMUSP00000004202,10090.ENSMUSP00000004968,10090.ENSMUSP00000005815,10090.ENSMUSP00000015791,10090.ENSMUSP00000016172,10090.ENSMUSP00000016771,10090.ENSMUSP00000020904,10090.ENSMUSP00000021028…	Cdh1,Sec24b,Col6a1,Pcnt,Fkbp10,Supt6,Scrib,Lamb1,Dnmt1,Plod3,Kit,Lama5,Celsr1,Myh9,Rock2,Itgb3,Zfp36l1,Ror2,Tasor,Col2a1,Runx1,Bysl,Tfeb,Epas1,Fbn2,Gnaq,Lrp5,Abl2,Plxna2,Itgav,Sall4,Reck,Ssbp3,Ski,Lrp6,Hcfc1,Col4a2,Sall1,Mmp2,St14,Hcn4,Smad3,Myo6,Kat6a,Kdm2b,Wdtc1,Fras1,Ptk7,Dop1b,Grn,Hectd1,Rbbp6,Dnmt3b,Bptf,Ar,Mib1,Fn1,Gli2,Kif1b,Rbpms2,Zfpm1,Ephb2,Chd7,Nipbl,Ubr3,Tead1,Klf2,Prrc2b,Plpp3,Acvr2a…
C-rich	GO Process	GO:0060429	Epithelium development	140	817	0.33	1.05	5.51e-13	10090.ENSMUSP00000000312,10090.ENSMUSP00000001079,10090.ENSMUSP00000001179,10090.ENSMUSP00000002603,10090.ENSMUSP00000004968,10090.ENSMUSP00000005279,10090.ENSMUSP00000005671,10090.ENSMUSP00000008999,10090.ENSMUSP00000014743,10090.ENSMUSP00000015791,10090.ENSMUSP00000016172,10090.ENSMUSP00000020904,10090.ENSMUSP00000021552,10090.ENSMUSP00000021918,10090.ENSMUSP00000022369,10090.ENSMUSP00000023123…	Cdh1,Sec24b,Pcnt,Scrib,Plod3,Klf5,Igf1r,Hdac5,Csf1,Lama5,Celsr1,Rock2,Zfp36l1,Ror2,Vcl,Col2a1,Robo1,Runx1,Epas1,Lrp5,Igfbp5,Tfcp2l1,Lamc1,Abl2,Plxna2,Col5a1,Jag1,Sall4,B4galt1,Ssbp3,Ptch2,Ski,Lrp6,Col4a1,Sall1,Mmp2,St14,Kank2,Smad3,Myo6,Kdm2b,Ppl,Fras1,Ptk7,Lama1,Hectd1,Rbbp6,Flnb,Ar,Fasn,Mib1,Gli2,Chd7,Tead1,Tmtc3,Ptprs,Klf2,Fzd5,Sos1,Map1b,Sema5a,Lamb2,Rock1,Nf1,Alms1,Plec,Jag2,Arhgap35,Dchs1,H…
C-rich	GO Process	GO:0050789	Regulation of biological process	761	7953	0.08	0.68	7.15e-13	10090.ENSMUSP00000000199,10090.ENSMUSP00000000291,10090.ENSMUSP00000000312,10090.ENSMUSP00000000314,10090.ENSMUSP00000000642,10090.ENSMUSP00000001079,10090.ENSMUSP00000001179,10090.ENSMUSP00000001592,10090.ENSMUSP00000001927,10090.ENSMUSP00000002121,10090.ENSMUSP00000002305,10090.ENSMUSP00000002320,10090.ENSMUSP00000002412,10090.ENSMUSP00000002444,10090.ENSMUSP00000002487,10090.ENSMUSP00000002588…	Ncs1,Mnt,Cdh1,Cdh4,Hk2,Sec24b,Pcnt,Jup,Ltbp1,Supt6,Kdm7a,Ppard,Ncan,Rfx2,Braf,Tiam1,Scrib,Flii,Lamb1,Med25,Foxj2,Dnmt1,Plxna3,Klf5,App,Nid1,Igf1r,Kit,Fblim1,Rbm14,Sptbn1,Khsrp,Hnrnpa0,Hdac5,Adam19,Zfp729a,Amotl1,Igf2bp1,Clip3,Ankrd17,Glis2,Csf1,Fhod1,Sash1,Lama5,Castor2,Celsr1,Myh9,Mpp2,Zc3h18,Cadps2,Dync1h1,Ap2b1,Wwc1,Pelp1,Sart3,Nrbp2,Arid3a,Sema6a,Lama4,Atp2b1,Eif4ebp2,Nfic,Cpeb4,Shc2,Flt4,Adc…
C-rich	GO Process	GO:0048699	Generation of neurons	151	921	0.31	1.02	8.82e-13	10090.ENSMUSP00000000312,10090.ENSMUSP00000000314,10090.ENSMUSP00000001079,10090.ENSMUSP00000001179,10090.ENSMUSP00000002603,10090.ENSMUSP00000002979,10090.ENSMUSP00000004326,10090.ENSMUSP00000005406,10090.ENSMUSP00000005671,10090.ENSMUSP00000013559,10090.ENSMUSP00000015791,10090.ENSMUSP00000016172,10090.ENSMUSP00000019516,10090.ENSMUSP00000019791,10090.ENSMUSP00000020706,10090.ENSMUSP00000020904…	Cdh1,Cdh4,Sec24b,Pcnt,Scrib,Lamb1,Plxna3,App,Igf1r,Igf2bp1,Lama5,Celsr1,Nrbp2,Sema6a,Adcy1,Rock2,Sema4d,Vcl,Nptxr,Mapk8ip2,Robo1,Runx1,Celsr3,Kif5b,Zfp521,Diaph1,Gnaq,Farp1,Prex2,Lamc1,Abl2,Plxna2,Jag1,Dock7,Ncdn,Wasl,Lrp6,Tenm3,Sh3rf1,Sall1,Mmp2,Nectin1,Map4,Uba6,Myo6,Git1,Ptprf,Pcm1,Akna,Micall1,Dip2a,Lama1,Lrp1,Dagla,Ppp1r9a,Lmtk2,Erbb2,Mib1,Gli2,Taok1,Pcsk9,Prtg,Sall3,Ephb2,Aspm,Llgl1,Samd14,…
C-rich	GO Process	GO:0031175	Neuron projection development	112	594	0.37	1.11	1.77e-12	10090.ENSMUSP00000000312,10090.ENSMUSP00000000314,10090.ENSMUSP00000001079,10090.ENSMUSP00000002603,10090.ENSMUSP00000002979,10090.ENSMUSP00000004326,10090.ENSMUSP00000005406,10090.ENSMUSP00000005671,10090.ENSMUSP00000013559,10090.ENSMUSP00000015791,10090.ENSMUSP00000019791,10090.ENSMUSP00000020706,10090.ENSMUSP00000020904,10090.ENSMUSP00000021900,10090.ENSMUSP00000022369,10090.ENSMUSP00000023057…	Cdh1,Cdh4,Sec24b,Scrib,Lamb1,Plxna3,App,Igf1r,Igf2bp1,Lama5,Sema6a,Adcy1,Rock2,Sema4d,Vcl,Nptxr,Mapk8ip2,Robo1,Celsr3,Kif5b,Diaph1,Farp1,Prex2,Lamc1,Abl2,Plxna2,Dock7,Ncdn,Wasl,Mmp2,Nectin1,Map4,Uba6,Myo6,Git1,Ptprf,Micall1,Dip2a,Lama1,Lrp1,Ppp1r9a,Lmtk2,Erbb2,Gli2,Taok1,Prtg,Ephb2,Llgl1,Samd14,Nrk,B4galt6,Map1b,Sema5a,Lamb2,Rock1,Alms1,Szt2,Arhgap35,Unc5b,Rest,Fgfr1,Whrn,Notch3,Arfgef1,Usp9x,Tri…
C-rich	GO Process	GO:0016043	Cellular component organization	470	4328	0.13	0.74	4.17e-12	10090.ENSMUSP00000000312,10090.ENSMUSP00000000314,10090.ENSMUSP00000000642,10090.ENSMUSP00000001079,10090.ENSMUSP00000001179,10090.ENSMUSP00000001592,10090.ENSMUSP00000001595,10090.ENSMUSP00000002121,10090.ENSMUSP00000002305,10090.ENSMUSP00000002444,10090.ENSMUSP00000002487,10090.ENSMUSP00000002588,10090.ENSMUSP00000002603,10090.ENSMUSP00000002889,10090.ENSMUSP00000002979,10090.ENSMUSP00000003049…	Cdh1,Cdh4,Hk2,Sec24b,Pcnt,Jup,Fkbp10,Supt6,Kdm7a,Rfx2,Braf,Tiam1,Scrib,Flii,Lamb1,Med25,Foxj2,Col5a3,Dnmt1,Plxna3,Plod3,Klf5,App,Nid1,Igf1r,Kit,Tep1,Rbm14,Sptbn1,Hapln4,Hdac5,Amotl1,Igf2bp1,Clip3,Fhod1,Lama5,Myh9,Mpp2,Slc12a7,Cadps2,Prpf8,Dync1h1,Ap2b1,Sart3,Sema6a,Adcy1,Rock2,Itgb3,Sptb,Chga,Sema4d,Rhobtb3,Vcl,Tasor,Akap11,Nefm,Sorbs3,Nptxr,Col2a1,Mapk8ip2,Robo1,Noct,Celsr3,Chd1,Mmp25,Tfeb,Epas1…
C-rich	GO Process	GO:0065007	Biological regulation	789	8394	0.07	0.66	5.19e-12	10090.ENSMUSP00000000199,10090.ENSMUSP00000000291,10090.ENSMUSP00000000312,10090.ENSMUSP00000000314,10090.ENSMUSP00000000642,10090.ENSMUSP00000001079,10090.ENSMUSP00000001179,10090.ENSMUSP00000001592,10090.ENSMUSP00000001927,10090.ENSMUSP00000002121,10090.ENSMUSP00000002305,10090.ENSMUSP00000002320,10090.ENSMUSP00000002412,10090.ENSMUSP00000002444,10090.ENSMUSP00000002487,10090.ENSMUSP00000002588…	Ncs1,Mnt,Cdh1,Cdh4,Hk2,Sec24b,Pcnt,Jup,Ltbp1,Supt6,Kdm7a,Ppard,Ncan,Rfx2,Braf,Tiam1,Scrib,Flii,Lamb1,Med25,Lipe,Foxj2,Dnmt1,Plxna3,Plod3,Klf5,App,Nid1,Igf1r,Kit,Fblim1,Rbm14,Sptbn1,Khsrp,Hnrnpa0,Hdac5,Adam19,Zfp729a,Amotl1,Igf2bp1,Clip3,Ankrd17,Glis2,Csf1,Fhod1,Sash1,Lama5,Castor2,Celsr1,Myh9,Mpp2,Zc3h18,Slc12a7,Cadps2,Dync1h1,Ap2b1,Wwc1,Pelp1,Sart3,Nrbp2,Arid3a,Sema6a,Lama4,Atp2b1,Eif4ebp2,Nfic,…
C-rich	GO Process	GO:0000902	Cell morphogenesis	113	615	0.36	1.07	5.66e-12	10090.ENSMUSP00000000312,10090.ENSMUSP00000000314,10090.ENSMUSP00000001079,10090.ENSMUSP00000002487,10090.ENSMUSP00000002603,10090.ENSMUSP00000002979,10090.ENSMUSP00000004326,10090.ENSMUSP00000004968,10090.ENSMUSP00000005406,10090.ENSMUSP00000005671,10090.ENSMUSP00000013559,10090.ENSMUSP00000015791,10090.ENSMUSP00000016771,10090.ENSMUSP00000019118,10090.ENSMUSP00000019791,10090.ENSMUSP00000020706…	Cdh1,Cdh4,Sec24b,Braf,Scrib,Lamb1,Plxna3,Plod3,App,Igf1r,Igf2bp1,Lama5,Myh9,Sart3,Sema6a,Adcy1,Rock2,Itgb3,Sema4d,Vcl,Mapk8ip2,Robo1,Celsr3,Kif5b,Farp1,Prex2,Tfcp2l1,Lamc1,Abl2,Plxna2,Itgav,Dock7,Wasl,Itpr1,Lrp6,St14,Nectin1,Dip2a,Lama1,Lrp1,Antxr1,Lmtk2,Flnb,Ar,Erbb2,Fn1,Gli2,Taok1,Prtg,Zfpm1,Ephb2,Llgl1,Nrk,Klf2,B4galt6,Map1b,Sema5a,Lamb2,Rock1,Plec,Szt2,Arhgap35,Unc5b,Dchs1,Rest,Whrn,Notch3,Us…
C-rich	GO Process	GO:0048646	Anatomical structure formation involved in morphogenesis	128	747	0.33	1.02	8.23e-12	10090.ENSMUSP00000000312,10090.ENSMUSP00000001079,10090.ENSMUSP00000001147,10090.ENSMUSP00000002121,10090.ENSMUSP00000002444,10090.ENSMUSP00000002603,10090.ENSMUSP00000002889,10090.ENSMUSP00000002979,10090.ENSMUSP00000004326,10090.ENSMUSP00000005279,10090.ENSMUSP00000006629,10090.ENSMUSP00000013220,10090.ENSMUSP00000016172,10090.ENSMUSP00000016771,10090.ENSMUSP00000020617,10090.ENSMUSP00000020904…	Cdh1,Sec24b,Col6a1,Supt6,Rfx2,Scrib,Flii,Lamb1,Plxna3,Klf5,Sptbn1,Amotl1,Celsr1,Myh9,Flt4,Rock2,Itgb3,Ror2,Col2a1,Robo1,Bysl,Epas1,Fbn2,Abl2,Plxna2,Itgav,Sall4,Pik3ca,B4galt1,Reck,Ssbp3,Ski,Lrp6,Stim1,Adgra2,Col4a1,Col4a2,Sall1,Mmp2,St14,Nectin1,Smad3,Tanc1,Tgfbi,Kdm2b,Ptk7,Thbs1,Myof,Hectd1,Ar,Mib1,Fn1,Gli2,Foxo1,Zfpm1,Ephb2,Flnc,Fzd5,Sema5a,Nf1,Plec,Arhgap35,Unc5b,Dchs1,Notch2,Sh3pxd2a,Dysf,Fgf…
C-rich	GO Process	GO:0007154	Cell communication	345	2931	0.17	0.78	1.09e-11	10090.ENSMUSP00000000199,10090.ENSMUSP00000000312,10090.ENSMUSP00000001179,10090.ENSMUSP00000001592,10090.ENSMUSP00000001927,10090.ENSMUSP00000002320,10090.ENSMUSP00000002487,10090.ENSMUSP00000002588,10090.ENSMUSP00000002603,10090.ENSMUSP00000004202,10090.ENSMUSP00000004326,10090.ENSMUSP00000005279,10090.ENSMUSP00000005406,10090.ENSMUSP00000005671,10090.ENSMUSP00000005815,10090.ENSMUSP00000006625…	Ncs1,Cdh1,Pcnt,Jup,Ltbp1,Ppard,Braf,Tiam1,Scrib,Dnmt1,Plxna3,Klf5,App,Igf1r,Kit,Rbm14,Sptbn1,Hapln4,Fads1,Amotl1,Csf1,Lama5,Celsr1,Mpp2,Slc12a7,Cadps2,Nrbp2,Sema6a,Atp2b1,Eif4ebp2,Cpeb4,Shc2,Flt4,Adcy1,Rock2,Itgb3,Atp2a3,Zfp36l1,Chga,Sema4d,Ror2,Rhobtb3,Sorbs3,Bmp1,Col2a1,Mapk8ip2,Robo1,Celsr3,Igf2r,Tfeb,Bag6,Fbn2,Gnaq,Lrp5,Rps6ka4,Plcb3,Itgb8,Farp1,Rptor,Cnksr2,Prex2,Igfbp5,Ptprn,Abl2,Plxna2,Mas…
C-rich	GO Process	GO:0048666	Neuron development	124	716	0.34	1.02	1.09e-11	10090.ENSMUSP00000000312,10090.ENSMUSP00000000314,10090.ENSMUSP00000001079,10090.ENSMUSP00000002603,10090.ENSMUSP00000002979,10090.ENSMUSP00000004326,10090.ENSMUSP00000005406,10090.ENSMUSP00000005671,10090.ENSMUSP00000013559,10090.ENSMUSP00000015791,10090.ENSMUSP00000019791,10090.ENSMUSP00000020706,10090.ENSMUSP00000020904,10090.ENSMUSP00000021900,10090.ENSMUSP00000022369,10090.ENSMUSP00000023057…	Cdh1,Cdh4,Sec24b,Scrib,Lamb1,Plxna3,App,Igf1r,Igf2bp1,Lama5,Sema6a,Adcy1,Rock2,Sema4d,Vcl,Nptxr,Mapk8ip2,Robo1,Runx1,Celsr3,Kif5b,Diaph1,Gnaq,Farp1,Prex2,Lamc1,Abl2,Plxna2,Dock7,Ncdn,Wasl,Tenm3,Mmp2,Nectin1,Map4,Uba6,Myo6,Git1,Ptprf,Micall1,Dip2a,Lama1,Lrp1,Ppp1r9a,Lmtk2,Erbb2,Gli2,Taok1,Prtg,Sall3,Ephb2,Llgl1,Samd14,Nrk,B4galt6,Map1b,Sema5a,Lamb2,Rock1,Alms1,Szt2,Arhgap35,Unc5b,Rest,Nphp4,Syn1,F…
C-rich	GO Process	GO:0030182	Neuron differentiation	140	860	0.31	0.98	1.38e-11	10090.ENSMUSP00000000312,10090.ENSMUSP00000000314,10090.ENSMUSP00000001079,10090.ENSMUSP00000002603,10090.ENSMUSP00000002979,10090.ENSMUSP00000004326,10090.ENSMUSP00000005406,10090.ENSMUSP00000005671,10090.ENSMUSP00000013559,10090.ENSMUSP00000015791,10090.ENSMUSP00000019516,10090.ENSMUSP00000019791,10090.ENSMUSP00000020706,10090.ENSMUSP00000020904,10090.ENSMUSP00000021900,10090.ENSMUSP00000022369…	Cdh1,Cdh4,Sec24b,Scrib,Lamb1,Plxna3,App,Igf1r,Igf2bp1,Lama5,Nrbp2,Sema6a,Adcy1,Rock2,Sema4d,Vcl,Nptxr,Mapk8ip2,Robo1,Runx1,Celsr3,Kif5b,Zfp521,Diaph1,Gnaq,Farp1,Prex2,Lamc1,Abl2,Plxna2,Jag1,Dock7,Ncdn,Wasl,Lrp6,Tenm3,Sall1,Mmp2,Nectin1,Map4,Uba6,Myo6,Git1,Ptprf,Micall1,Dip2a,Lama1,Lrp1,Ppp1r9a,Lmtk2,Erbb2,Mib1,Gli2,Taok1,Pcsk9,Prtg,Sall3,Ephb2,Llgl1,Samd14,Nrk,B4galt6,Map1b,Sema5a,Lamb2,Rock1,Alm…
C-rich	GO Process	GO:0000904	Cell morphogenesis involved in differentiation	95	479	0.4	1.11	1.46e-11	10090.ENSMUSP00000000312,10090.ENSMUSP00000000314,10090.ENSMUSP00000001079,10090.ENSMUSP00000002487,10090.ENSMUSP00000002603,10090.ENSMUSP00000002979,10090.ENSMUSP00000004326,10090.ENSMUSP00000004968,10090.ENSMUSP00000005406,10090.ENSMUSP00000005671,10090.ENSMUSP00000013559,10090.ENSMUSP00000015791,10090.ENSMUSP00000016771,10090.ENSMUSP00000019791,10090.ENSMUSP00000020706,10090.ENSMUSP00000020904…	Cdh1,Cdh4,Sec24b,Braf,Scrib,Lamb1,Plxna3,Plod3,App,Igf1r,Igf2bp1,Lama5,Myh9,Sema6a,Adcy1,Rock2,Itgb3,Sema4d,Vcl,Mapk8ip2,Robo1,Celsr3,Kif5b,Farp1,Prex2,Lamc1,Abl2,Plxna2,Itgav,Dock7,Wasl,Lrp6,St14,Nectin1,Dip2a,Lama1,Lrp1,Antxr1,Lmtk2,Flnb,Ar,Erbb2,Fn1,Gli2,Prtg,Zfpm1,Ephb2,Llgl1,B4galt6,Map1b,Sema5a,Lamb2,Rock1,Szt2,Arhgap35,Unc5b,Rest,Whrn,Notch3,Usp9x,Trio,Celsr2,Nefh,Kif5a,Mapt,Ece1,Col18a1,M…
C-rich	GO Process	GO:0007417	Central nervous system development	131	782	0.32	1	1.51e-11	10090.ENSMUSP00000000312,10090.ENSMUSP00000001079,10090.ENSMUSP00000001179,10090.ENSMUSP00000002305,10090.ENSMUSP00000002412,10090.ENSMUSP00000002603,10090.ENSMUSP00000002979,10090.ENSMUSP00000004326,10090.ENSMUSP00000005406,10090.ENSMUSP00000005671,10090.ENSMUSP00000006629,10090.ENSMUSP00000007738,10090.ENSMUSP00000013559,10090.ENSMUSP00000014447,10090.ENSMUSP00000020107,10090.ENSMUSP00000020706…	Cdh1,Sec24b,Pcnt,Kdm7a,Ncan,Scrib,Lamb1,Plxna3,App,Igf1r,Sptbn1,Hapln4,Igf2bp1,Glis2,Atp2b1,Adcy1,Ror2,Col2a1,Robo1,Runx1,Kif5b,Bag6,Diaph1,Gnaq,Abl2,Plxna2,Dock7,Ssbp3,Ski,Lrp6,Bag3,Adgra2,Col4a1,Sall1,Map4,Uba6,Git1,Kdm2b,Irs2,Pcm1,Akna,Lrp1,Grn,Atp1b2,Ror1,Bptf,Erbb2,Gli2,Taok1,Sall3,Ephb2,Chd7,Aspm,Nipbl,Llgl1,Ptprs,Plpp3,B4galt6,Sos1,Sema5a,Lamb2,Nf1,Szt2,Arhgap35,Notch2,Atp1a3,Fgfr1,Whrn,Ta…
C-rich	GO Process	GO:0009887	Animal organ morphogenesis	124	721	0.33	1.01	1.51e-11	10090.ENSMUSP00000000312,10090.ENSMUSP00000001079,10090.ENSMUSP00000001179,10090.ENSMUSP00000002603,10090.ENSMUSP00000002979,10090.ENSMUSP00000004968,10090.ENSMUSP00000005671,10090.ENSMUSP00000014743,10090.ENSMUSP00000015791,10090.ENSMUSP00000016172,10090.ENSMUSP00000020461,10090.ENSMUSP00000021918,10090.ENSMUSP00000023123,10090.ENSMUSP00000023600,10090.ENSMUSP00000025497,10090.ENSMUSP00000025856…	Cdh1,Sec24b,Pcnt,Scrib,Lamb1,Plod3,Igf1r,Csf1,Lama5,Celsr1,Nfic,Ror2,Col2a1,Robo1,Fbn2,Lrp5,Igfbp5,Lamc1,Col5a1,Itgav,Jag1,Ski,Lrp6,Stim1,Mki67,Tenm3,Sall1,Mmp2,Nectin1,Carm1,Smad3,Myo6,Kat6a,Kdm2b,Slc7a5,Fras1,Ptk7,Lama1,Sh3pxd2b,Thbs1,Inppl1,Ar,Mib1,Gli2,Foxo1,Rbpms2,Zfpm1,Ephb2,Chd7,Nipbl,Tead1,Tmtc3,Acvr2a,Fzd5,Sos1,Lamb2,Nf1,Alms1,Jag2,Ppp2r3a,Dchs1,Hhip,Notch2,Rest,Fgfr1,Whrn,Ncor2,Man2a1,P…
C-rich	GO Process	GO:0023052	Signaling	334	2823	0.17	0.78	1.63e-11	10090.ENSMUSP00000000199,10090.ENSMUSP00000000312,10090.ENSMUSP00000001179,10090.ENSMUSP00000001592,10090.ENSMUSP00000001927,10090.ENSMUSP00000002320,10090.ENSMUSP00000002487,10090.ENSMUSP00000002588,10090.ENSMUSP00000002603,10090.ENSMUSP00000004202,10090.ENSMUSP00000004326,10090.ENSMUSP00000005279,10090.ENSMUSP00000005406,10090.ENSMUSP00000005671,10090.ENSMUSP00000005815,10090.ENSMUSP00000006625…	Ncs1,Cdh1,Pcnt,Jup,Ltbp1,Ppard,Braf,Tiam1,Scrib,Dnmt1,Plxna3,Klf5,App,Igf1r,Kit,Rbm14,Sptbn1,Hapln4,Amotl1,Csf1,Lama5,Celsr1,Mpp2,Slc12a7,Cadps2,Nrbp2,Sema6a,Eif4ebp2,Cpeb4,Shc2,Flt4,Adcy1,Rock2,Itgb3,Atp2a3,Zfp36l1,Chga,Sema4d,Ror2,Rhobtb3,Sorbs3,Bmp1,Col2a1,Mapk8ip2,Robo1,Celsr3,Igf2r,Bag6,Fbn2,Gnaq,Lrp5,Rps6ka4,Plcb3,Itgb8,Farp1,Rptor,Cnksr2,Prex2,Igfbp5,Ptprn,Abl2,Plxna2,Mastl,Fam129b,Itgav,C…
C-rich	GO Process	GO:0001568	Blood vessel development	85	411	0.41	1.12	4.3e-11	10090.ENSMUSP00000001079,10090.ENSMUSP00000001595,10090.ENSMUSP00000001927,10090.ENSMUSP00000005279,10090.ENSMUSP00000013220,10090.ENSMUSP00000014421,10090.ENSMUSP00000016771,10090.ENSMUSP00000018875,10090.ENSMUSP00000019992,10090.ENSMUSP00000020617,10090.ENSMUSP00000021552,10090.ENSMUSP00000023600,10090.ENSMUSP00000024954,10090.ENSMUSP00000025856,10090.ENSMUSP00000026360,10090.ENSMUSP00000028280…	Sec24b,Fkbp10,Ltbp1,Klf5,Amotl1,Ankrd17,Myh9,Ap2b1,Lama4,Flt4,Zfp36l1,Robo1,Epas1,Lrp5,Itgb8,Col5a1,Itgav,Jag1,Pik3ca,B4galt1,Reck,Adgra2,Col4a1,Col4a2,Mmp2,Tgfbi,Kat6a,Ptk7,Lama1,Lrp1,Thbs1,Antxr1,Hectd1,Cul7,Mib1,Fn1,Foxo1,Ephb2,Chd7,Plpp3,Fzd5,Sos1,Sema5a,Nf1,Unc5b,Notch2,Dysf,Fgfr1,Pkd2,Bmpr2,Notch3,Fmnl3,Dab2ip,Rnf213,Rapgef1,Cemip2,Smarca4,Col18a1,Arid1a,Rasa1,Gli3,Ephb4,Vangl2,Sufu,Pbrm1,A…
C-rich	GO Process	GO:0001944	Vasculature development	88	435	0.4	1.1	4.48e-11	10090.ENSMUSP00000001079,10090.ENSMUSP00000001179,10090.ENSMUSP00000001595,10090.ENSMUSP00000001927,10090.ENSMUSP00000005279,10090.ENSMUSP00000013220,10090.ENSMUSP00000014421,10090.ENSMUSP00000016771,10090.ENSMUSP00000018875,10090.ENSMUSP00000019992,10090.ENSMUSP00000020617,10090.ENSMUSP00000021552,10090.ENSMUSP00000023600,10090.ENSMUSP00000024954,10090.ENSMUSP00000025856,10090.ENSMUSP00000026360…	Sec24b,Pcnt,Fkbp10,Ltbp1,Klf5,Amotl1,Ankrd17,Myh9,Ap2b1,Lama4,Flt4,Zfp36l1,Robo1,Epas1,Lrp5,Itgb8,Col5a1,Itgav,Jag1,Pik3ca,B4galt1,Reck,Adgra2,Col4a1,Col4a2,Mmp2,Tgfbi,Kat6a,Ptk7,Lama1,Lrp1,Thbs1,Antxr1,Hectd1,Cul7,Mib1,Fn1,Foxo1,Ephb2,Chd7,Plpp3,Fzd5,Sos1,Sema5a,Nf1,Unc5b,Notch2,Dysf,Fgfr1,Pkd2,Bmpr2,Notch3,Fmnl3,Dab2ip,Rnf213,Rapgef1,Cemip2,Ptpn14,Smarca4,Col18a1,Arid1a,Rasa1,Gli3,Ephb4,Vangl2,…
C-rich	GO Process	GO:0007166	Cell surface receptor signaling pathway	179	1244	0.26	0.88	5.43e-11	10090.ENSMUSP00000000312,10090.ENSMUSP00000001592,10090.ENSMUSP00000001927,10090.ENSMUSP00000002487,10090.ENSMUSP00000002588,10090.ENSMUSP00000004326,10090.ENSMUSP00000005406,10090.ENSMUSP00000005671,10090.ENSMUSP00000005815,10090.ENSMUSP00000006625,10090.ENSMUSP00000006629,10090.ENSMUSP00000013220,10090.ENSMUSP00000014743,10090.ENSMUSP00000015791,10090.ENSMUSP00000016172,10090.ENSMUSP00000017458…	Cdh1,Jup,Ltbp1,Braf,Tiam1,Plxna3,App,Igf1r,Kit,Rbm14,Sptbn1,Amotl1,Csf1,Lama5,Celsr1,Mpp2,Sema6a,Eif4ebp2,Cpeb4,Shc2,Flt4,Rock2,Itgb3,Sema4d,Ror2,Col2a1,Mapk8ip2,Robo1,Celsr3,Bag6,Gnaq,Lrp5,Rps6ka4,Itgb8,Igfbp5,Ptprn,Abl2,Plxna2,Itgav,Jag1,Pik3ca,Ppm1l,Abca1,Tln1,Reck,Prkaa2,Tnfrsf1b,Ptch2,Grik3,Ski,Adgra3,Gigyf1,Lrp6,Tnfrsf1a,Bag3,Gpc4,Adgra2,Col4a1,Col4a2,Tnks,Sall1,Slc27a1,Chrnb4,Smad3,Git1,Lt…
C-rich	GO Process	GO:0048598	Embryonic morphogenesis	92	471	0.39	1.07	6.81e-11	10090.ENSMUSP00000001079,10090.ENSMUSP00000001147,10090.ENSMUSP00000002603,10090.ENSMUSP00000002979,10090.ENSMUSP00000015791,10090.ENSMUSP00000016172,10090.ENSMUSP00000020904,10090.ENSMUSP00000021028,10090.ENSMUSP00000021552,10090.ENSMUSP00000021918,10090.ENSMUSP00000022450,10090.ENSMUSP00000023123,10090.ENSMUSP00000025497,10090.ENSMUSP00000025541,10090.ENSMUSP00000025856,10090.ENSMUSP00000027888…	Sec24b,Col6a1,Scrib,Lamb1,Lama5,Celsr1,Rock2,Itgb3,Zfp36l1,Ror2,Tasor,Col2a1,Fbn2,Gnaq,Lrp5,Abl2,Itgav,Sall4,Reck,Ski,Lrp6,Col4a2,Sall1,Mmp2,St14,Smad3,Myo6,Kdm2b,Fras1,Ptk7,Hectd1,Mib1,Fn1,Gli2,Rbpms2,Ephb2,Chd7,Nipbl,Tead1,Plpp3,Acvr2a,Fzd5,Sos1,Rock1,Jag2,Arhgap35,Notch2,Rest,Fgfr1,Whrn,Ncoa1,Pkd2,Tcf7,Bmpr2,Med12,Frem2,Abr,Foxp4,Macf1,Smarca4,Mbnl1,Kat2a,Fbn1,Ece1,Phactr4,Arid1a,Tnrc6c,Myo7a,…
C-rich	GO Process	GO:0007507	Heart development	91	464	0.39	1.07	7.4e-11	10090.ENSMUSP00000001079,10090.ENSMUSP00000001179,10090.ENSMUSP00000001927,10090.ENSMUSP00000002320,10090.ENSMUSP00000005671,10090.ENSMUSP00000008999,10090.ENSMUSP00000011400,10090.ENSMUSP00000018875,10090.ENSMUSP00000021552,10090.ENSMUSP00000023123,10090.ENSMUSP00000023600,10090.ENSMUSP00000025541,10090.ENSMUSP00000028280,10090.ENSMUSP00000028735,10090.ENSMUSP00000029061,10090.ENSMUSP00000029699…	Sec24b,Pcnt,Ltbp1,Ppard,Igf1r,Hdac5,Adam19,Ap2b1,Zfp36l1,Col2a1,Robo1,Gnaq,Col5a1,Jag1,Sall4,Lmna,Tnfrsf1b,Slc9a1,Lrp6,Tnfrsf1a,Sall1,Mmp2,Smad3,Kat6a,Ptk7,Lrp1,Sh3pxd2b,Thbs1,Hectd1,Erbb2,Mib1,Fn1,Gli2,Dsg2,Zfpm1,Chd7,Maml1,Nipbl,Tead1,Sos1,Nf1,Plec,Dchs1,Notch2,Rest,Erbb3,Fgfr1,Wdr11,Ncor2,Pkd2,Bmpr2,Med12,Frem2,Insr,Foxp4,Smarca4,Kat2a,Ube4b,Fbn1,Ece1,Arid1a,Gaa,Tenm4,Alpk3,Mef2d,Vcan,Gli3,Eph…
C-rich	GO Process	GO:0022603	Regulation of anatomical structure morphogenesis	127	772	0.31	0.96	1e-10	10090.ENSMUSP00000000312,10090.ENSMUSP00000000314,10090.ENSMUSP00000000642,10090.ENSMUSP00000001079,10090.ENSMUSP00000001592,10090.ENSMUSP00000002487,10090.ENSMUSP00000002588,10090.ENSMUSP00000003238,10090.ENSMUSP00000004326,10090.ENSMUSP00000005815,10090.ENSMUSP00000006381,10090.ENSMUSP00000014743,10090.ENSMUSP00000015449,10090.ENSMUSP00000016172,10090.ENSMUSP00000016771,10090.ENSMUSP00000019791…	Cdh1,Cdh4,Hk2,Sec24b,Jup,Braf,Tiam1,Foxj2,Plxna3,Kit,Fblim1,Csf1,Sash1,Celsr1,Myh9,Sema6a,Flt4,Rock2,Itgb3,Sema4d,Ror2,Rhobtb3,Nefm,Robo1,Runx1,Celsr3,Diaph1,Huwe1,Fgd1,Itgb8,Spta1,Abl2,Plxna2,Creb3l1,Jag1,Dhx36,Reck,Lrp6,Tnfrsf1a,Stim1,Adgra2,Col4a2,Sall1,Phldb1,Prex1,Ptprf,Ago2,Ptk7,Lrp1,Thbs1,Grn,Ppp1r9a,Fmnl2,Vat1,Cul7,Gtf2i,Ar,Eps8,Fn1,Ephb2,Ptprs,Klf2,Actn4,Map1b,Sema5a,Rock1,Nf1,Arhgap35,P…
C-rich	GO Process	GO:0051716	Cellular response to stimulus	436	4028	0.13	0.72	1.19e-10	10090.ENSMUSP00000000199,10090.ENSMUSP00000000291,10090.ENSMUSP00000000312,10090.ENSMUSP00000000642,10090.ENSMUSP00000001147,10090.ENSMUSP00000001179,10090.ENSMUSP00000001592,10090.ENSMUSP00000001927,10090.ENSMUSP00000002320,10090.ENSMUSP00000002444,10090.ENSMUSP00000002487,10090.ENSMUSP00000002588,10090.ENSMUSP00000003207,10090.ENSMUSP00000004202,10090.ENSMUSP00000004326,10090.ENSMUSP00000005279…	Ncs1,Mnt,Cdh1,Hk2,Col6a1,Pcnt,Jup,Ltbp1,Ppard,Rfx2,Braf,Tiam1,Lipe,Dnmt1,Plxna3,Klf5,App,Igf1r,Kit,Rbm14,Sptbn1,Khsrp,Hdac5,Fads1,Amotl1,Igf2bp1,Csf1,Lama5,Castor2,Celsr1,Mpp2,Slc12a7,Cadps2,Prpf8,Pelp1,Nrbp2,Sema6a,Rev3l,Atp2b1,Eif4ebp2,Cpeb4,Shc2,Flt4,Adcy1,Ppp4r3b,Rock2,Itgb3,Atp2a3,Eftud2,Zfp36l1,Chga,Sema4d,Ror2,Rhobtb3,Parg,Sorbs3,Bmp1,Col2a1,Crebbp,Mapk8ip2,Robo1,Runx1,Celsr3,Igf2r,Tfeb,Ep…
C-rich	GO Process	GO:0051239	Regulation of multicellular organismal process	254	2017	0.2	0.8	1.43e-10	10090.ENSMUSP00000000312,10090.ENSMUSP00000000314,10090.ENSMUSP00000000642,10090.ENSMUSP00000001592,10090.ENSMUSP00000001927,10090.ENSMUSP00000002320,10090.ENSMUSP00000002487,10090.ENSMUSP00000002588,10090.ENSMUSP00000002603,10090.ENSMUSP00000003238,10090.ENSMUSP00000004326,10090.ENSMUSP00000005406,10090.ENSMUSP00000005671,10090.ENSMUSP00000005815,10090.ENSMUSP00000006629,10090.ENSMUSP00000007814…	Cdh1,Cdh4,Hk2,Jup,Ltbp1,Ppard,Braf,Tiam1,Scrib,Foxj2,Plxna3,App,Igf1r,Kit,Sptbn1,Khsrp,Hdac5,Amotl1,Csf1,Sash1,Lama5,Dync1h1,Wwc1,Sema6a,Lama4,Atp2b1,Flt4,Rock2,Itgb3,Zfp36l1,Chga,Sema4d,Ror2,Vcl,Akap11,Bmp1,Nptxr,Crebbp,Robo1,Runx1,Noct,Epas1,Bag6,Fbn2,Itgb8,Igfbp5,Abl2,Plxna2,Itgav,Creb3l1,Jag1,Pik3ca,Dhx36,Lmna,Abca1,Reck,Dock7,Tnfrsf1b,Ptch2,Slc9a1,Ski,Atp2a2,Lrp6,Tnfrsf1a,Stim1,Adgra2,Col4a2…
C-rich	GO Process	GO:0098609	Cell-cell adhesion	71	316	0.45	1.15	1.43e-10	10090.ENSMUSP00000000312,10090.ENSMUSP00000000314,10090.ENSMUSP00000001592,10090.ENSMUSP00000002603,10090.ENSMUSP00000002979,10090.ENSMUSP00000005815,10090.ENSMUSP00000006381,10090.ENSMUSP00000007584,10090.ENSMUSP00000015791,10090.ENSMUSP00000016172,10090.ENSMUSP00000016771,10090.ENSMUSP00000021028,10090.ENSMUSP00000021552,10090.ENSMUSP00000021900,10090.ENSMUSP00000022369,10090.ENSMUSP00000023600…	Cdh1,Cdh4,Jup,Scrib,Lamb1,Kit,Fblim1,Pcdhac1,Lama5,Celsr1,Myh9,Itgb3,Zfp36l1,Sema4d,Vcl,Robo1,Celsr3,Abl2,Itgav,Tln1,Lrp6,Gpc4,Tenm3,Nectin1,Igdcc3,Lpp,Pcdhga12,Clstn1,Ptprf,Tln2,Thbs1,Atp1b2,Fn1,Pcdh1,Prtg,Dsg2,Pcdhgc5,Ptprs,Plpp3,Pcdhga8,Rock1,Pcdhgc3,Dchs1,Cdh3,Fndc3a,Celsr2,Pcdhga9,Rapgef1,Tjp1,Stk10,Tenm4,Kirrel,Nlgn2,Plxnb2,Igsf9,Boc,Pcdha11,Palld,Itga3,Dsp,Pcdh19,Igsf9b,Adgrl1,Pard3,Cyfip2…
C-rich	GO Process	GO:0048519	Negative regulation of biological process	443	4127	0.13	0.71	2.16e-10	10090.ENSMUSP00000000291,10090.ENSMUSP00000000312,10090.ENSMUSP00000000642,10090.ENSMUSP00000001179,10090.ENSMUSP00000001592,10090.ENSMUSP00000001927,10090.ENSMUSP00000002121,10090.ENSMUSP00000002320,10090.ENSMUSP00000002487,10090.ENSMUSP00000002603,10090.ENSMUSP00000002889,10090.ENSMUSP00000002979,10090.ENSMUSP00000003049,10090.ENSMUSP00000003238,10090.ENSMUSP00000004202,10090.ENSMUSP00000004326…	Mnt,Cdh1,Hk2,Pcnt,Jup,Ltbp1,Supt6,Ppard,Braf,Scrib,Flii,Lamb1,Med25,Foxj2,Dnmt1,Plxna3,Klf5,App,Igf1r,Kit,Rbm14,Sptbn1,Khsrp,Hnrnpa0,Hdac5,Zfp729a,Igf2bp1,Clip3,Ankrd17,Glis2,Csf1,Castor2,Myh9,Ap2b1,Wwc1,Nrbp2,Sema6a,Lama4,Atp2b1,Eif4ebp2,Nfic,Cpeb4,Flt4,Ppp4r3b,Rock2,Itgb3,Sptb,Zfp36l1,Chga,Sema4d,Ror2,Tasor,Sorbs3,Col2a1,Crebbp,Grina,Mapk8ip2,Robo1,Runx1,Noct,Epas1,Bag6,Fbn2,Gnaq,Lrp5,Trim8,Rfn…
C-rich	GO Process	GO:0048523	Negative regulation of cellular process	412	3769	0.14	0.72	2.27e-10	10090.ENSMUSP00000000291,10090.ENSMUSP00000000312,10090.ENSMUSP00000000642,10090.ENSMUSP00000001179,10090.ENSMUSP00000001592,10090.ENSMUSP00000001927,10090.ENSMUSP00000002121,10090.ENSMUSP00000002320,10090.ENSMUSP00000002487,10090.ENSMUSP00000002603,10090.ENSMUSP00000002889,10090.ENSMUSP00000002979,10090.ENSMUSP00000003049,10090.ENSMUSP00000003238,10090.ENSMUSP00000004202,10090.ENSMUSP00000004326…	Mnt,Cdh1,Hk2,Pcnt,Jup,Ltbp1,Supt6,Ppard,Braf,Scrib,Flii,Lamb1,Med25,Foxj2,Dnmt1,Plxna3,Klf5,App,Igf1r,Kit,Rbm14,Sptbn1,Khsrp,Hnrnpa0,Hdac5,Zfp729a,Igf2bp1,Clip3,Ankrd17,Glis2,Csf1,Castor2,Myh9,Ap2b1,Wwc1,Nrbp2,Sema6a,Eif4ebp2,Nfic,Cpeb4,Flt4,Ppp4r3b,Rock2,Itgb3,Sptb,Zfp36l1,Chga,Sema4d,Ror2,Sorbs3,Col2a1,Crebbp,Grina,Mapk8ip2,Robo1,Runx1,Noct,Epas1,Bag6,Fbn2,Gnaq,Lrp5,Rfng,Huwe1,Rptor,Taf3,Igfbp5…
C-rich	GO Process	GO:0016477	Cell migration	110	636	0.34	0.97	2.52e-10	10090.ENSMUSP00000001179,10090.ENSMUSP00000001592,10090.ENSMUSP00000002320,10090.ENSMUSP00000002588,10090.ENSMUSP00000002603,10090.ENSMUSP00000002979,10090.ENSMUSP00000004326,10090.ENSMUSP00000005815,10090.ENSMUSP00000013220,10090.ENSMUSP00000014743,10090.ENSMUSP00000015791,10090.ENSMUSP00000016172,10090.ENSMUSP00000016771,10090.ENSMUSP00000018993,10090.ENSMUSP00000019791,10090.ENSMUSP00000021028…	Pcnt,Jup,Ppard,Tiam1,Scrib,Lamb1,Plxna3,Kit,Amotl1,Csf1,Lama5,Celsr1,Myh9,Wwc1,Sema6a,Itgb3,Chga,Sema4d,Ror2,Rhobtb3,Robo1,Celsr3,Lrp5,Gbf1,Itgb8,Lamc1,Abl2,Plxna2,Col5a1,Itgav,Pik3ca,B4galt1,Arhgef16,Fscn1,Lrp6,Gpc4,Adgra2,Sh3rf1,Mmp2,St14,Kank2,Prex1,Abhd2,Irs2,Ptprf,Pcm1,Cdc42bpb,Ptk7,Thbs1,Fmnl2,Atp1b2,Coro7,Ccdc88a,Eps8,Fn1,Ephb2,Sorl1,Aspm,Irs1,Nav1,Sema5a,Lamb2,Rock1,Nf1,Plec,Arhgap35,Dchs…
C-rich	GO Process	GO:0071840	Cellular component organization or biogenesis	476	4524	0.12	0.69	2.73e-10	10090.ENSMUSP00000000312,10090.ENSMUSP00000000314,10090.ENSMUSP00000000642,10090.ENSMUSP00000001079,10090.ENSMUSP00000001179,10090.ENSMUSP00000001592,10090.ENSMUSP00000001595,10090.ENSMUSP00000002121,10090.ENSMUSP00000002305,10090.ENSMUSP00000002444,10090.ENSMUSP00000002487,10090.ENSMUSP00000002588,10090.ENSMUSP00000002603,10090.ENSMUSP00000002889,10090.ENSMUSP00000002979,10090.ENSMUSP00000003049…	Cdh1,Cdh4,Hk2,Sec24b,Pcnt,Jup,Fkbp10,Supt6,Kdm7a,Rfx2,Braf,Tiam1,Scrib,Flii,Lamb1,Med25,Foxj2,Col5a3,Dnmt1,Plxna3,Plod3,Klf5,App,Nid1,Igf1r,Kit,Tep1,Rbm14,Sptbn1,Hapln4,Hdac5,Amotl1,Igf2bp1,Clip3,Fhod1,Lama5,Myh9,Mpp2,Slc12a7,Cadps2,Prpf8,Dync1h1,Ap2b1,Pelp1,Sart3,Sema6a,Adcy1,Rock2,Itgb3,Sptb,Chga,Sema4d,Rhobtb3,Vcl,Tasor,Akap11,Nefm,Sorbs3,Nptxr,Col2a1,Mapk8ip2,Robo1,Noct,Celsr3,Chd1,Mmp25,Bysl…
C-rich	GO Process	GO:0048729	Tissue morphogenesis	92	488	0.37	1.02	3.21e-10	10090.ENSMUSP00000001079,10090.ENSMUSP00000002603,10090.ENSMUSP00000004968,10090.ENSMUSP00000005671,10090.ENSMUSP00000008999,10090.ENSMUSP00000014743,10090.ENSMUSP00000015791,10090.ENSMUSP00000016172,10090.ENSMUSP00000020904,10090.ENSMUSP00000021028,10090.ENSMUSP00000022369,10090.ENSMUSP00000023600,10090.ENSMUSP00000023673,10090.ENSMUSP00000025856,10090.ENSMUSP00000027377,10090.ENSMUSP00000027752…	Sec24b,Scrib,Plod3,Igf1r,Hdac5,Csf1,Lama5,Celsr1,Rock2,Itgb3,Vcl,Robo1,Runx1,Lrp5,Igfbp5,Lamc1,Abl2,Col5a1,Jag1,Sall4,Ski,Lrp6,Col4a1,Sall1,Mmp2,St14,Smad3,Kdm2b,Fras1,Ptk7,Lama1,Hectd1,Ar,Mib1,Gli2,Zfpm1,Chd7,Tead1,Tmtc3,Fzd5,Sos1,Sema5a,Alms1,Jag2,Arhgap35,Dchs1,Hhip,Notch2,Mtss1,Fgfr1,Pkd2,Bmpr2,Med12,Dlg5,Frem2,Macf1,Smarca4,Kat2a,Ube4b,Phactr4,Arid1a,Tnc,Plxnb2,Gli3,Vangl2,Nckap1,Trim71,Sufu…
C-rich	GO Process	GO:0034330	Cell junction organization	80	397	0.4	1.05	5.48e-10	10090.ENSMUSP00000000312,10090.ENSMUSP00000001592,10090.ENSMUSP00000005406,10090.ENSMUSP00000005671,10090.ENSMUSP00000007738,10090.ENSMUSP00000017458,10090.ENSMUSP00000020904,10090.ENSMUSP00000021028,10090.ENSMUSP00000022369,10090.ENSMUSP00000026635,10090.ENSMUSP00000026750,10090.ENSMUSP00000027752,10090.ENSMUSP00000027888,10090.ENSMUSP00000028499,10090.ENSMUSP00000030187,10090.ENSMUSP00000031565…	Cdh1,Jup,App,Igf1r,Hapln4,Mpp2,Rock2,Itgb3,Vcl,Farp1,Cnksr2,Lamc1,Abl2,Itgav,Tln1,Fscn1,Wasl,Gpc4,Col4a1,Nectin1,Smad3,Tanc1,Myo6,Git1,Ptprf,Ina,Dip2a,Ppp1r9a,Erbb2,Fn1,Dsg2,Ephb2,Chd4,Pcdhgc5,Ptprs,Actn4,Fzd5,Map1b,Lamb2,Plec,Pcdhgc3,Dchs1,Etv5,Rest,Mtss1,Syn1,Whrn,Dlg5,Insr,Nefh,Mapt,Shroom2,Tjp1,Wasf1,Sez6l2,Tnc,Kirrel,Nlgn2,Plxnb2,Ckap5,Dctn1,Flna,Hdac7,Palld,Itga3,Inava,Dsp,Myo5a,Igsf9b,Heg1…
C-rich	GO Process	GO:0009893	Positive regulation of metabolic process	342	3006	0.15	0.73	6.87e-10	10090.ENSMUSP00000000199,10090.ENSMUSP00000000312,10090.ENSMUSP00000001592,10090.ENSMUSP00000001927,10090.ENSMUSP00000002121,10090.ENSMUSP00000002305,10090.ENSMUSP00000002320,10090.ENSMUSP00000002444,10090.ENSMUSP00000002487,10090.ENSMUSP00000002603,10090.ENSMUSP00000003049,10090.ENSMUSP00000003238,10090.ENSMUSP00000004202,10090.ENSMUSP00000005279,10090.ENSMUSP00000005406,10090.ENSMUSP00000005671…	Ncs1,Cdh1,Jup,Ltbp1,Supt6,Kdm7a,Ppard,Rfx2,Braf,Scrib,Med25,Foxj2,Dnmt1,Klf5,App,Igf1r,Kit,Rbm14,Sptbn1,Khsrp,Hnrnpa0,Hdac5,Adam19,Zfp729a,Igf2bp1,Clip3,Glis2,Csf1,Fhod1,Sash1,Myh9,Zc3h18,Dync1h1,Wwc1,Pelp1,Sart3,Arid3a,Nfic,Flt4,Ppp4r3b,Rock2,Itgb3,Atp2a3,Zfp36l1,Chga,Sema4d,Ror2,Parg,Akap11,Crebbp,Mapk8ip2,Robo1,Runx1,Noct,Sympk,Mmp25,Tfeb,Epas1,Bag6,Zfp521,Incenp,Osbp,Lrp5,Rps6ka4,Trim8,Huwe1,…
C-rich	GO Process	GO:2000026	Regulation of multicellular organismal development	160	1107	0.26	0.85	7.42e-10	10090.ENSMUSP00000000314,10090.ENSMUSP00000000642,10090.ENSMUSP00000001592,10090.ENSMUSP00000002320,10090.ENSMUSP00000002487,10090.ENSMUSP00000002588,10090.ENSMUSP00000003238,10090.ENSMUSP00000004326,10090.ENSMUSP00000005815,10090.ENSMUSP00000014743,10090.ENSMUSP00000015449,10090.ENSMUSP00000015791,10090.ENSMUSP00000019791,10090.ENSMUSP00000019992,10090.ENSMUSP00000020107,10090.ENSMUSP00000020904…	Cdh4,Hk2,Jup,Ppard,Braf,Tiam1,Foxj2,Plxna3,Kit,Csf1,Sash1,Lama5,Sema6a,Lama4,Atp2b1,Rock2,Itgb3,Zfp36l1,Sema4d,Ror2,Vcl,Akap11,Bmp1,Robo1,Runx1,Noct,Bag6,Fbn2,Itgb8,Plxna2,Creb3l1,Jag1,Dhx36,Reck,Dock7,Tnfrsf1b,Ptch2,Ski,Lrp6,Tnfrsf1a,Stim1,Adgra2,Col4a2,Sh3rf1,Sall1,Phldb1,Smad3,Clstn1,Kat6a,Ptprf,Pcm1,Slc7a5,Ago2,Lama1,Lrp1,Thbs1,Grn,Cul7,Gtf2i,Zfp36l2,Erbb2,Fn1,Gli2,Prtg,Zfpm1,Ephb2,Sorl1,Chd7…
C-rich	GO Process	GO:0120036	Plasma membrane bounded cell projection organization	140	933	0.27	0.86	1.94e-09	10090.ENSMUSP00000000312,10090.ENSMUSP00000000314,10090.ENSMUSP00000001079,10090.ENSMUSP00000001179,10090.ENSMUSP00000002444,10090.ENSMUSP00000002603,10090.ENSMUSP00000002979,10090.ENSMUSP00000004326,10090.ENSMUSP00000005279,10090.ENSMUSP00000005406,10090.ENSMUSP00000005671,10090.ENSMUSP00000005815,10090.ENSMUSP00000013559,10090.ENSMUSP00000015791,10090.ENSMUSP00000016771,10090.ENSMUSP00000019791…	Cdh1,Cdh4,Sec24b,Pcnt,Rfx2,Scrib,Lamb1,Plxna3,Klf5,App,Igf1r,Kit,Igf2bp1,Lama5,Myh9,Sema6a,Adcy1,Rock2,Sema4d,Vcl,Nptxr,Mapk8ip2,Robo1,Celsr3,Kif5b,Diaph1,Fgd1,Farp1,Prex2,Lamc1,Abl2,Plxna2,Dock7,Ncdn,Fscn1,Wasl,Mmp2,Nectin1,Map4,Uba6,Tanc1,Myo6,Git1,Ptprf,Pcm1,Micall1,Dip2a,Lama1,Lrp1,Ppp1r9a,Atp1b2,Inppl1,Lmtk2,Ccdc88a,Mtss2,Erbb2,Gli2,Taok1,Prtg,Ephb2,Llgl1,Samd14,Nrk,B4galt6,Map1b,Sema5a,Lamb…
C-rich	GO Process	GO:0002009	Morphogenesis of an epithelium	80	410	0.39	1	2.1e-09	10090.ENSMUSP00000001079,10090.ENSMUSP00000002603,10090.ENSMUSP00000004968,10090.ENSMUSP00000005671,10090.ENSMUSP00000008999,10090.ENSMUSP00000014743,10090.ENSMUSP00000015791,10090.ENSMUSP00000016172,10090.ENSMUSP00000020904,10090.ENSMUSP00000022369,10090.ENSMUSP00000023600,10090.ENSMUSP00000023673,10090.ENSMUSP00000025856,10090.ENSMUSP00000027377,10090.ENSMUSP00000027752,10090.ENSMUSP00000027888…	Sec24b,Scrib,Plod3,Igf1r,Hdac5,Csf1,Lama5,Celsr1,Rock2,Vcl,Robo1,Runx1,Lrp5,Igfbp5,Lamc1,Abl2,Col5a1,Jag1,Sall4,Ski,Lrp6,Col4a1,Sall1,Mmp2,St14,Smad3,Kdm2b,Fras1,Ptk7,Lama1,Hectd1,Ar,Mib1,Gli2,Tead1,Tmtc3,Fzd5,Sos1,Sema5a,Alms1,Jag2,Arhgap35,Dchs1,Hhip,Notch2,Mtss1,Fgfr1,Pkd2,Med12,Dlg5,Frem2,Smarca4,Kat2a,Phactr4,Arid1a,Tnc,Plxnb2,Gli3,Vangl2,Nckap1,Trim71,Sufu,Cecr2,Shroom3,Flna,Slc12a2,Ddr1,Fz…
C-rich	GO Process	GO:0065008	Regulation of biological quality	306	2639	0.16	0.72	2.3e-09	10090.ENSMUSP00000000199,10090.ENSMUSP00000000312,10090.ENSMUSP00000000314,10090.ENSMUSP00000000642,10090.ENSMUSP00000001592,10090.ENSMUSP00000002320,10090.ENSMUSP00000002412,10090.ENSMUSP00000002487,10090.ENSMUSP00000002603,10090.ENSMUSP00000002889,10090.ENSMUSP00000003207,10090.ENSMUSP00000004326,10090.ENSMUSP00000004968,10090.ENSMUSP00000005406,10090.ENSMUSP00000005671,10090.ENSMUSP00000005815…	Ncs1,Cdh1,Cdh4,Hk2,Jup,Ppard,Ncan,Braf,Scrib,Flii,Lipe,Plxna3,Plod3,App,Igf1r,Kit,Sptbn1,Khsrp,Hnrnpa0,Igf2bp1,Glis2,Csf1,Mpp2,Zc3h18,Slc12a7,Cadps2,Dync1h1,Ap2b1,Sart3,Sema6a,Lama4,Atp2b1,Eif4ebp2,Adcy1,Rock2,Itgb3,Atp2a3,Sptb,Zfp36l1,Chga,Sema4d,Akap11,Nefm,Nptxr,Col2a1,Crebbp,Grina,Mapk8ip2,Runx1,Slc4a8,Noct,Epas1,Kif5b,Tapbp,Bag6,Fbn2,Gnaq,Osbp,Lrp5,Plcb3,Farp1,Rptor,Igfbp5,Ptprn,Spta1,Abl2,F…
C-rich	GO Process	GO:0010604	Positive regulation of macromolecule metabolic process	318	2780	0.16	0.71	3.27e-09	10090.ENSMUSP00000000312,10090.ENSMUSP00000001592,10090.ENSMUSP00000002121,10090.ENSMUSP00000002305,10090.ENSMUSP00000002320,10090.ENSMUSP00000002444,10090.ENSMUSP00000002487,10090.ENSMUSP00000002603,10090.ENSMUSP00000003049,10090.ENSMUSP00000003238,10090.ENSMUSP00000004202,10090.ENSMUSP00000005279,10090.ENSMUSP00000005406,10090.ENSMUSP00000005671,10090.ENSMUSP00000005815,10090.ENSMUSP00000006625…	Cdh1,Jup,Supt6,Kdm7a,Ppard,Rfx2,Braf,Scrib,Med25,Foxj2,Dnmt1,Klf5,App,Igf1r,Kit,Rbm14,Sptbn1,Khsrp,Hnrnpa0,Hdac5,Adam19,Zfp729a,Igf2bp1,Clip3,Glis2,Csf1,Fhod1,Sash1,Myh9,Zc3h18,Wwc1,Pelp1,Sart3,Arid3a,Nfic,Flt4,Rock2,Itgb3,Atp2a3,Zfp36l1,Chga,Sema4d,Ror2,Parg,Akap11,Crebbp,Mapk8ip2,Robo1,Runx1,Noct,Sympk,Mmp25,Tfeb,Epas1,Bag6,Zfp521,Incenp,Osbp,Lrp5,Rps6ka4,Trim8,Huwe1,Itgb8,Rptor,Taf3,Ptprn,Tfcp…
C-rich	GO Process	GO:0030030	Cell projection organization	143	975	0.26	0.83	4.62e-09	10090.ENSMUSP00000000312,10090.ENSMUSP00000000314,10090.ENSMUSP00000001079,10090.ENSMUSP00000001179,10090.ENSMUSP00000002444,10090.ENSMUSP00000002603,10090.ENSMUSP00000002979,10090.ENSMUSP00000004326,10090.ENSMUSP00000005279,10090.ENSMUSP00000005406,10090.ENSMUSP00000005671,10090.ENSMUSP00000005815,10090.ENSMUSP00000013559,10090.ENSMUSP00000015791,10090.ENSMUSP00000016771,10090.ENSMUSP00000019791…	Cdh1,Cdh4,Sec24b,Pcnt,Rfx2,Scrib,Lamb1,Plxna3,Klf5,App,Igf1r,Kit,Igf2bp1,Lama5,Myh9,Sema6a,Adcy1,Rock2,Itgb3,Sema4d,Vcl,Nptxr,Mapk8ip2,Robo1,Celsr3,Kif5b,Diaph1,Fgd1,Farp1,Prex2,Lamc1,Abl2,Plxna2,Dock7,Ncdn,Fscn1,Wasl,Mmp2,Nectin1,Map4,Uba6,Tanc1,Myo6,Git1,Ptprf,Pcm1,Micall1,Dip2a,Lama1,Lrp1,Ppp1r9a,Atp1b2,Inppl1,Lmtk2,Ccdc88a,Mtss2,Erbb2,Gli2,Taok1,Prtg,Ephb2,Llgl1,Samd14,Nrk,B4galt6,Map1b,Sema5…
C-rich	GO Process	GO:0060322	Head development	108	656	0.31	0.89	4.88e-09	10090.ENSMUSP00000000312,10090.ENSMUSP00000001079,10090.ENSMUSP00000001179,10090.ENSMUSP00000002305,10090.ENSMUSP00000002487,10090.ENSMUSP00000002603,10090.ENSMUSP00000002979,10090.ENSMUSP00000004326,10090.ENSMUSP00000005406,10090.ENSMUSP00000005671,10090.ENSMUSP00000013559,10090.ENSMUSP00000020107,10090.ENSMUSP00000020706,10090.ENSMUSP00000021282,10090.ENSMUSP00000023123,10090.ENSMUSP00000023165…	Cdh1,Sec24b,Pcnt,Kdm7a,Braf,Scrib,Lamb1,Plxna3,App,Igf1r,Igf2bp1,Atp2b1,Adcy1,Pfas,Col2a1,Crebbp,Robo1,Kif5b,Bag6,Diaph1,Gnaq,Abl2,Plxna2,Dock7,Ssbp3,Ski,Lrp6,Bag3,Col4a1,Sall1,Mmp2,Uba6,Git1,Kat6a,Kdm2b,Irs2,Pcm1,Akna,Atp1b2,Bptf,Gli2,Sall3,Ephb2,Chd7,Aspm,Nipbl,Llgl1,Ptprs,Sos1,Sema5a,Nf1,Szt2,Arhgap35,Atp1a3,Fgfr1,Whrn,Tacc2,Wdr11,Ncor2,Notch3,Usp9x,Trappc9,Dlg5,Celsr2,Nes,Dab2ip,Nefh,Abr,Ankr…
C-rich	GO Process	GO:0010646	Regulation of cell communication	291	2501	0.16	0.71	6.39e-09	10090.ENSMUSP00000000199,10090.ENSMUSP00000000291,10090.ENSMUSP00000000312,10090.ENSMUSP00000001927,10090.ENSMUSP00000002320,10090.ENSMUSP00000002487,10090.ENSMUSP00000002588,10090.ENSMUSP00000002979,10090.ENSMUSP00000005406,10090.ENSMUSP00000005532,10090.ENSMUSP00000005671,10090.ENSMUSP00000005815,10090.ENSMUSP00000006629,10090.ENSMUSP00000014421,10090.ENSMUSP00000014447,10090.ENSMUSP00000014743…	Ncs1,Mnt,Cdh1,Ltbp1,Ppard,Braf,Tiam1,Lamb1,App,Nid1,Igf1r,Kit,Sptbn1,Ankrd17,Glis2,Csf1,Sash1,Castor2,Mpp2,Wwc1,Sema6a,Eif4ebp2,Shc2,Flt4,Adcy1,Rock2,Itgb3,Chga,Sema4d,Ror2,Sorbs3,Nptxr,Col2a1,Crebbp,Grina,Mapk8ip2,Robo1,Runx1,Slc4a8,Kif5b,Fbn2,Gnaq,Incenp,Osbp,Lrp5,Trim8,Vwa2,Rfng,Gbf1,Itgb8,Rptor,Cnksr2,Igfbp5,Lamc1,Abl2,Itgav,Creb3l1,Jag1,Pik3ca,Dhx36,Trim33,Lmna,Abca1,Reck,Prkaa2,Ncdn,Slc9a1,…
C-rich	GO Process	GO:0007165	Signal transduction	302	2623	0.16	0.71	6.74e-09	10090.ENSMUSP00000000199,10090.ENSMUSP00000000312,10090.ENSMUSP00000001179,10090.ENSMUSP00000001592,10090.ENSMUSP00000001927,10090.ENSMUSP00000002320,10090.ENSMUSP00000002487,10090.ENSMUSP00000002588,10090.ENSMUSP00000004202,10090.ENSMUSP00000004326,10090.ENSMUSP00000005406,10090.ENSMUSP00000005671,10090.ENSMUSP00000005815,10090.ENSMUSP00000006625,10090.ENSMUSP00000006629,10090.ENSMUSP00000013220…	Ncs1,Cdh1,Pcnt,Jup,Ltbp1,Ppard,Braf,Tiam1,Dnmt1,Plxna3,App,Igf1r,Kit,Rbm14,Sptbn1,Amotl1,Csf1,Lama5,Celsr1,Mpp2,Nrbp2,Sema6a,Eif4ebp2,Cpeb4,Shc2,Flt4,Adcy1,Rock2,Itgb3,Atp2a3,Zfp36l1,Chga,Sema4d,Ror2,Rhobtb3,Sorbs3,Bmp1,Col2a1,Mapk8ip2,Robo1,Celsr3,Igf2r,Bag6,Fbn2,Gnaq,Lrp5,Rps6ka4,Plcb3,Itgb8,Rptor,Cnksr2,Prex2,Igfbp5,Ptprn,Abl2,Plxna2,Mastl,Itgav,Creb3l1,Jag1,Pik3ca,Ppm1l,Abca1,Tln1,Reck,Prkaa2…
C-rich	GO Process	GO:0023051	Regulation of signaling	291	2506	0.16	0.71	7.64e-09	10090.ENSMUSP00000000199,10090.ENSMUSP00000000291,10090.ENSMUSP00000000312,10090.ENSMUSP00000001927,10090.ENSMUSP00000002320,10090.ENSMUSP00000002487,10090.ENSMUSP00000002588,10090.ENSMUSP00000002603,10090.ENSMUSP00000002979,10090.ENSMUSP00000005406,10090.ENSMUSP00000005532,10090.ENSMUSP00000005671,10090.ENSMUSP00000005815,10090.ENSMUSP00000006629,10090.ENSMUSP00000014421,10090.ENSMUSP00000014447…	Ncs1,Mnt,Cdh1,Ltbp1,Ppard,Braf,Tiam1,Scrib,Lamb1,App,Nid1,Igf1r,Kit,Sptbn1,Ankrd17,Glis2,Csf1,Sash1,Castor2,Mpp2,Wwc1,Sema6a,Eif4ebp2,Shc2,Flt4,Adcy1,Rock2,Itgb3,Chga,Sema4d,Ror2,Sorbs3,Nptxr,Col2a1,Crebbp,Grina,Mapk8ip2,Robo1,Runx1,Slc4a8,Kif5b,Fbn2,Gnaq,Incenp,Osbp,Lrp5,Trim8,Vwa2,Rfng,Gbf1,Itgb8,Rptor,Cnksr2,Igfbp5,Lamc1,Abl2,Itgav,Creb3l1,Jag1,Pik3ca,Dhx36,Trim33,Lmna,Abca1,Reck,Prkaa2,Ncdn,S…
C-rich	GO Process	GO:0048870	Cell motility	114	717	0.3	0.86	8.31e-09	10090.ENSMUSP00000001179,10090.ENSMUSP00000001592,10090.ENSMUSP00000002320,10090.ENSMUSP00000002588,10090.ENSMUSP00000002603,10090.ENSMUSP00000002979,10090.ENSMUSP00000004326,10090.ENSMUSP00000005815,10090.ENSMUSP00000013220,10090.ENSMUSP00000014743,10090.ENSMUSP00000015791,10090.ENSMUSP00000016172,10090.ENSMUSP00000016771,10090.ENSMUSP00000018993,10090.ENSMUSP00000019791,10090.ENSMUSP00000021028…	Pcnt,Jup,Ppard,Tiam1,Scrib,Lamb1,Plxna3,Kit,Amotl1,Csf1,Lama5,Celsr1,Myh9,Wwc1,Sema6a,Itgb3,Chga,Sema4d,Ror2,Rhobtb3,Robo1,Celsr3,Lrp5,Gbf1,Itgb8,Lamc1,Abl2,Plxna2,Col5a1,Itgav,Pik3ca,B4galt1,Arhgef16,Fscn1,Lrp6,Gpc4,Adgra2,Sh3rf1,Mmp2,St14,Kank2,Prex1,Abhd2,Irs2,Ptprf,Pcm1,Cdc42bpb,Ptk7,Thbs1,Fmnl2,Atp1b2,Coro7,Ccdc88a,Eps8,Fn1,Ephb2,Sorl1,Aspm,Irs1,Nav1,Vps13a,Sema5a,Lamb2,Rock1,Nf1,Plec,Arhgap…
C-rich	GO Process	GO:0030029	Actin filament-based process	87	483	0.35	0.93	8.69e-09	10090.ENSMUSP00000000312,10090.ENSMUSP00000002487,10090.ENSMUSP00000002889,10090.ENSMUSP00000005815,10090.ENSMUSP00000006629,10090.ENSMUSP00000013220,10090.ENSMUSP00000014922,10090.ENSMUSP00000016771,10090.ENSMUSP00000020904,10090.ENSMUSP00000021458,10090.ENSMUSP00000022078,10090.ENSMUSP00000022593,10090.ENSMUSP00000022682,10090.ENSMUSP00000025337,10090.ENSMUSP00000025681,10090.ENSMUSP00000026296…	Cdh1,Braf,Flii,Kit,Sptbn1,Amotl1,Fhod1,Myh9,Rock2,Sptb,Rhobtb3,Akap11,Sorbs3,Diaph1,Cdc42bpg,Fgd1,Farp1,Spta1,Abl2,Pik3ca,Fmn2,Tln1,Slc9a1,Fscn1,Wasl,Myo6,Ina,Cdc42bpb,Ptk7,Stard8,Antxr1,Ppp1r9a,Wipf2,Fmnl2,Inppl1,Coro7,Pakap,Flnb,Eps8,Llgl1,Samd14,Nrk,Flnc,Actn4,Rock1,Nf1,Plec,Arhgap35,Mtss1,Dock1,Fmnl3,Marcks,Naa80,Abr,Wipf1,Inf2,Shroom2,Iqsec1,Phactr4,Tjp1,Shroom4,Wasf1,Arhgef17,Myo7a,Myo1c,Nc…
C-rich	GO Process	GO:0042221	Response to chemical	298	2590	0.16	0.7	9.92e-09	10090.ENSMUSP00000000312,10090.ENSMUSP00000000314,10090.ENSMUSP00000000642,10090.ENSMUSP00000001147,10090.ENSMUSP00000001181,10090.ENSMUSP00000001592,10090.ENSMUSP00000001927,10090.ENSMUSP00000002320,10090.ENSMUSP00000002444,10090.ENSMUSP00000002487,10090.ENSMUSP00000002603,10090.ENSMUSP00000004202,10090.ENSMUSP00000004326,10090.ENSMUSP00000005279,10090.ENSMUSP00000005406,10090.ENSMUSP00000005671…	Cdh1,Cdh4,Hk2,Col6a1,Col6a2,Jup,Ltbp1,Ppard,Rfx2,Braf,Scrib,Dnmt1,Plxna3,Klf5,App,Igf1r,Kit,Khsrp,Hnrnpa0,Hdac5,Dgcr2,Csf1,Lama5,Castor2,Slc12a7,Prpf8,Pelp1,Sema6a,Atp2b1,Eif4ebp2,Cpeb4,Flt4,Adcy1,Rock2,Itgb3,Pfas,Eftud2,Zfp36l1,Chga,Sema4d,Ror2,Anxa11,Col2a1,Crebbp,Robo1,Runx1,Noct,Celsr3,Igf2r,Epas1,Kif5b,Bag6,Diaph1,Gnaq,Gldc,Rps6ka4,Scd2,Gbf1,Itgb8,Rptor,Igfbp5,Ptprn,Abl2,Plxna2,Itgav,Creb3l1…
C-rich	GO Process	GO:0031325	Positive regulation of cellular metabolic process	288	2485	0.16	0.7	1.17e-08	10090.ENSMUSP00000000199,10090.ENSMUSP00000000312,10090.ENSMUSP00000001592,10090.ENSMUSP00000002121,10090.ENSMUSP00000002305,10090.ENSMUSP00000002320,10090.ENSMUSP00000002444,10090.ENSMUSP00000002487,10090.ENSMUSP00000002603,10090.ENSMUSP00000003049,10090.ENSMUSP00000003238,10090.ENSMUSP00000004202,10090.ENSMUSP00000005279,10090.ENSMUSP00000005406,10090.ENSMUSP00000005671,10090.ENSMUSP00000005815…	Ncs1,Cdh1,Jup,Supt6,Kdm7a,Ppard,Rfx2,Braf,Scrib,Med25,Foxj2,Dnmt1,Klf5,App,Igf1r,Kit,Rbm14,Khsrp,Hdac5,Zfp729a,Igf2bp1,Clip3,Glis2,Csf1,Fhod1,Sash1,Zc3h18,Wwc1,Pelp1,Arid3a,Nfic,Flt4,Ppp4r3b,Rock2,Itgb3,Zfp36l1,Chga,Sema4d,Ror2,Parg,Akap11,Crebbp,Mapk8ip2,Robo1,Runx1,Noct,Sympk,Tfeb,Epas1,Zfp521,Incenp,Osbp,Lrp5,Rps6ka4,Trim8,Rptor,Taf3,Ptprn,Tfcp2l1,Fam129b,Creb3l1,Jag1,Sall4,Pik3ca,Dhx36,Lmna,F…
C-rich	GO Process	GO:0050896	Response to stimulus	500	4930	0.1	0.64	1.2e-08	10090.ENSMUSP00000000199,10090.ENSMUSP00000000291,10090.ENSMUSP00000000312,10090.ENSMUSP00000000314,10090.ENSMUSP00000000642,10090.ENSMUSP00000001147,10090.ENSMUSP00000001179,10090.ENSMUSP00000001181,10090.ENSMUSP00000001592,10090.ENSMUSP00000001595,10090.ENSMUSP00000001927,10090.ENSMUSP00000002320,10090.ENSMUSP00000002444,10090.ENSMUSP00000002487,10090.ENSMUSP00000002588,10090.ENSMUSP00000002603…	Ncs1,Mnt,Cdh1,Cdh4,Hk2,Col6a1,Pcnt,Col6a2,Jup,Fkbp10,Ltbp1,Ppard,Rfx2,Braf,Tiam1,Scrib,Lipe,Dnmt1,Plxna3,Klf5,App,Igf1r,Kit,Rbm14,Sptbn1,Khsrp,Hnrnpa0,Hdac5,Fads1,Dgcr2,Amotl1,Igf2bp1,Ankrd17,Csf1,Lama5,Castor2,Celsr1,Myh9,Mpp2,Slc12a7,Cadps2,Prpf8,Pelp1,Nrbp2,Sema6a,Rev3l,Atp2b1,Eif4ebp2,Cpeb4,Shc2,Flt4,Adcy1,Ppp4r3b,Rock2,Itgb3,Atp2a3,Pfas,Eftud2,Zfp36l1,Chga,Sema4d,Ror2,Rhobtb3,Anxa11,Parg,Sor…
C-rich	GO Process	GO:0051094	Positive regulation of developmental process	151	1072	0.25	0.79	1.47e-08	10090.ENSMUSP00000000314,10090.ENSMUSP00000000642,10090.ENSMUSP00000001592,10090.ENSMUSP00000002320,10090.ENSMUSP00000002487,10090.ENSMUSP00000002588,10090.ENSMUSP00000002979,10090.ENSMUSP00000004326,10090.ENSMUSP00000005279,10090.ENSMUSP00000005406,10090.ENSMUSP00000005532,10090.ENSMUSP00000005671,10090.ENSMUSP00000005815,10090.ENSMUSP00000014743,10090.ENSMUSP00000015449,10090.ENSMUSP00000020107…	Cdh4,Hk2,Jup,Ppard,Braf,Tiam1,Lamb1,Plxna3,Klf5,App,Nid1,Igf1r,Kit,Csf1,Sash1,Atp2b1,Itgb3,Zfp36l1,Sema4d,Ror2,Akap11,Bmp1,Crebbp,Robo1,Runx1,Noct,Fbn2,Lrp5,Itgb8,Lamc1,Plxna2,Jag1,Dhx36,Lmna,Tnfrsf1b,Ssbp3,Ptch2,Tnfrsf1a,Stim1,Sall1,Phldb1,Carm1,Smad3,Clstn1,Prex1,Kdm2b,Scube3,Ptprf,Slc7a5,Ago2,Lama1,Lrp1,Sh3pxd2b,Suco,Bicral,Thbs1,Grn,Ppp1r9a,Cul7,Dnmt3b,Ar,Fn1,Gli2,Ephb2,Sorl1,Chd7,Aspm,Maml1,…
C-rich	GO Process	GO:0051128	Regulation of cellular component organization	248	2064	0.18	0.71	1.74e-08	10090.ENSMUSP00000000199,10090.ENSMUSP00000000314,10090.ENSMUSP00000002320,10090.ENSMUSP00000002412,10090.ENSMUSP00000002487,10090.ENSMUSP00000002588,10090.ENSMUSP00000002603,10090.ENSMUSP00000002889,10090.ENSMUSP00000002979,10090.ENSMUSP00000003049,10090.ENSMUSP00000004202,10090.ENSMUSP00000004326,10090.ENSMUSP00000005279,10090.ENSMUSP00000005406,10090.ENSMUSP00000005532,10090.ENSMUSP00000005671…	Ncs1,Cdh4,Ppard,Ncan,Braf,Tiam1,Scrib,Flii,Lamb1,Med25,Dnmt1,Plxna3,Klf5,App,Nid1,Igf1r,Kit,Fblim1,Rbm14,Sptbn1,Clip3,Fhod1,Celsr1,Myh9,Dync1h1,Ap2b1,Sema6a,Flt4,Rock2,Itgb3,Sptb,Sema4d,Ror2,Rhobtb3,Vcl,Tasor,Nefm,Sorbs3,Nptxr,Robo1,Kif5b,Diaph1,Incenp,Osbp,Lrp5,Huwe1,Farp1,Rptor,Igfbp5,Lamc1,Spta1,Abl2,Plxna2,Col5a1,Itgav,Zmat3,Pik3ca,Dhx36,Lmna,Abca1,Prkaa2,Tnfrsf1b,Ptch2,Slc9a1,Fscn1,Wasl,Itpr…
C-rich	GO Process	GO:0045597	Positive regulation of cell differentiation	112	716	0.29	0.83	2.7e-08	10090.ENSMUSP00000000314,10090.ENSMUSP00000002487,10090.ENSMUSP00000002588,10090.ENSMUSP00000002979,10090.ENSMUSP00000004326,10090.ENSMUSP00000005279,10090.ENSMUSP00000005406,10090.ENSMUSP00000005532,10090.ENSMUSP00000005815,10090.ENSMUSP00000014743,10090.ENSMUSP00000021028,10090.ENSMUSP00000021552,10090.ENSMUSP00000021900,10090.ENSMUSP00000021918,10090.ENSMUSP00000022593,10090.ENSMUSP00000023600…	Cdh4,Braf,Tiam1,Lamb1,Plxna3,Klf5,App,Nid1,Kit,Csf1,Itgb3,Zfp36l1,Sema4d,Ror2,Akap11,Robo1,Runx1,Noct,Fbn2,Lrp5,Lamc1,Plxna2,Jag1,Dhx36,Lmna,Tnfrsf1b,Ptch2,Sall1,Carm1,Smad3,Prex1,Scube3,Ptprf,Slc7a5,Lama1,Lrp1,Sh3pxd2b,Suco,Cul7,Dnmt3b,Ar,Fn1,Gli2,Ephb2,Aspm,Maml1,Acvr2a,Map1b,Sema5a,Lamb2,Itpkb,Hsf1,Etv5,Notch2,Rest,Fgfr1,Dock1,Numa1,Ncoa1,Man2a1,Bmpr2,Atp11a,Piezo1,Marcks,Insm1,Lrrc8a,Map3k5,M…
C-rich	GO Process	GO:0051173	Positive regulation of nitrogen compound metabolic process	291	2544	0.16	0.68	3.17e-08	10090.ENSMUSP00000000199,10090.ENSMUSP00000000312,10090.ENSMUSP00000001592,10090.ENSMUSP00000002121,10090.ENSMUSP00000002305,10090.ENSMUSP00000002320,10090.ENSMUSP00000002444,10090.ENSMUSP00000002487,10090.ENSMUSP00000003049,10090.ENSMUSP00000003238,10090.ENSMUSP00000004202,10090.ENSMUSP00000005279,10090.ENSMUSP00000005406,10090.ENSMUSP00000005671,10090.ENSMUSP00000005815,10090.ENSMUSP00000006625…	Ncs1,Cdh1,Jup,Supt6,Kdm7a,Ppard,Rfx2,Braf,Med25,Foxj2,Dnmt1,Klf5,App,Igf1r,Kit,Rbm14,Khsrp,Hdac5,Zfp729a,Igf2bp1,Clip3,Glis2,Csf1,Fhod1,Sash1,Myh9,Zc3h18,Wwc1,Pelp1,Sart3,Arid3a,Nfic,Flt4,Rock2,Itgb3,Atp2a3,Zfp36l1,Chga,Sema4d,Ror2,Parg,Akap11,Crebbp,Mapk8ip2,Robo1,Runx1,Noct,Sympk,Mmp25,Tfeb,Epas1,Bag6,Zfp521,Incenp,Osbp,Lrp5,Rps6ka4,Trim8,Huwe1,Rptor,Taf3,Ptprn,Tfcp2l1,Mastl,Fam129b,Creb3l1,Jag…
C-rich	GO Process	GO:0030036	Actin cytoskeleton organization	81	448	0.35	0.9	3.2e-08	10090.ENSMUSP00000000312,10090.ENSMUSP00000002487,10090.ENSMUSP00000002889,10090.ENSMUSP00000005815,10090.ENSMUSP00000006629,10090.ENSMUSP00000013220,10090.ENSMUSP00000014922,10090.ENSMUSP00000016771,10090.ENSMUSP00000020904,10090.ENSMUSP00000021458,10090.ENSMUSP00000022078,10090.ENSMUSP00000022593,10090.ENSMUSP00000022682,10090.ENSMUSP00000025337,10090.ENSMUSP00000025681,10090.ENSMUSP00000026296…	Cdh1,Braf,Flii,Kit,Sptbn1,Amotl1,Fhod1,Myh9,Rock2,Sptb,Rhobtb3,Akap11,Sorbs3,Diaph1,Cdc42bpg,Fgd1,Farp1,Spta1,Abl2,Pik3ca,Fmn2,Tln1,Fscn1,Wasl,Myo6,Ina,Cdc42bpb,Ptk7,Stard8,Antxr1,Ppp1r9a,Fmnl2,Inppl1,Coro7,Pakap,Flnb,Eps8,Llgl1,Samd14,Nrk,Flnc,Actn4,Rock1,Nf1,Plec,Arhgap35,Mtss1,Dock1,Fmnl3,Marcks,Naa80,Abr,Wipf1,Inf2,Shroom2,Iqsec1,Phactr4,Tjp1,Shroom4,Wasf1,Arhgef17,Myo7a,Myo1c,Nckap1,Amot,Shr…
C-rich	GO Process	GO:0007420	Brain development	99	608	0.31	0.84	4.93e-08	10090.ENSMUSP00000000312,10090.ENSMUSP00000001079,10090.ENSMUSP00000001179,10090.ENSMUSP00000002305,10090.ENSMUSP00000002603,10090.ENSMUSP00000002979,10090.ENSMUSP00000004326,10090.ENSMUSP00000005406,10090.ENSMUSP00000005671,10090.ENSMUSP00000013559,10090.ENSMUSP00000020107,10090.ENSMUSP00000020706,10090.ENSMUSP00000023600,10090.ENSMUSP00000025083,10090.ENSMUSP00000025250,10090.ENSMUSP00000025337…	Cdh1,Sec24b,Pcnt,Kdm7a,Scrib,Lamb1,Plxna3,App,Igf1r,Igf2bp1,Atp2b1,Adcy1,Robo1,Kif5b,Bag6,Diaph1,Gnaq,Abl2,Plxna2,Dock7,Ssbp3,Ski,Lrp6,Bag3,Col4a1,Sall1,Uba6,Git1,Kdm2b,Irs2,Pcm1,Akna,Atp1b2,Bptf,Gli2,Sall3,Ephb2,Chd7,Aspm,Nipbl,Llgl1,Ptprs,Sos1,Sema5a,Nf1,Szt2,Arhgap35,Atp1a3,Fgfr1,Whrn,Tacc2,Ncor2,Notch3,Usp9x,Trappc9,Dlg5,Celsr2,Nes,Dab2ip,Nefh,Abr,Smarca4,Shroom2,Kat2a,Shroom4,Foxo3,Trp73,Ari…
C-rich	GO Process	GO:0009792	Embryo development ending in birth or egg hatching	106	673	0.29	0.82	5.88e-08	10090.ENSMUSP00000000312,10090.ENSMUSP00000001079,10090.ENSMUSP00000001179,10090.ENSMUSP00000001595,10090.ENSMUSP00000002121,10090.ENSMUSP00000002603,10090.ENSMUSP00000004968,10090.ENSMUSP00000016172,10090.ENSMUSP00000016771,10090.ENSMUSP00000020904,10090.ENSMUSP00000021552,10090.ENSMUSP00000021918,10090.ENSMUSP00000022450,10090.ENSMUSP00000023123,10090.ENSMUSP00000023673,10090.ENSMUSP00000024783…	Cdh1,Sec24b,Pcnt,Fkbp10,Supt6,Scrib,Plod3,Celsr1,Myh9,Rock2,Zfp36l1,Ror2,Tasor,Col2a1,Runx1,Bysl,Tfeb,Epas1,Abl2,Plxna2,Itgav,Sall4,Ssbp3,Ski,Lrp6,Hcfc1,Sall1,St14,Hcn4,Smad3,Kdm2b,Wdtc1,Ptk7,Grn,Hectd1,Rbbp6,Bptf,Ar,Mib1,Gli2,Kif1b,Chd7,Nipbl,Ubr3,Klf2,Prrc2b,Acvr2a,Fzd5,Nf1,Hsf1,Jag2,Arhgap35,Dchs1,Stox2,Notch2,Mtss1,Sh3pxd2a,Fgfr1,Ncoa1,Ncor2,Man2a1,Pkd2,Tcf7,Bmpr2,Med12,Usp9x,Atp11a,Marcks,An…
C-rich	GO Process	GO:0043009	Chordate embryonic development	104	661	0.29	0.81	9.1e-08	10090.ENSMUSP00000000312,10090.ENSMUSP00000001079,10090.ENSMUSP00000001179,10090.ENSMUSP00000001595,10090.ENSMUSP00000002121,10090.ENSMUSP00000002603,10090.ENSMUSP00000004968,10090.ENSMUSP00000016172,10090.ENSMUSP00000016771,10090.ENSMUSP00000020904,10090.ENSMUSP00000021552,10090.ENSMUSP00000021918,10090.ENSMUSP00000022450,10090.ENSMUSP00000023123,10090.ENSMUSP00000023673,10090.ENSMUSP00000024783…	Cdh1,Sec24b,Pcnt,Fkbp10,Supt6,Scrib,Plod3,Celsr1,Myh9,Rock2,Zfp36l1,Ror2,Tasor,Col2a1,Runx1,Bysl,Tfeb,Epas1,Abl2,Plxna2,Itgav,Sall4,Ssbp3,Ski,Lrp6,Hcfc1,Sall1,St14,Hcn4,Smad3,Kdm2b,Wdtc1,Ptk7,Grn,Hectd1,Rbbp6,Bptf,Ar,Mib1,Gli2,Chd7,Nipbl,Ubr3,Klf2,Prrc2b,Acvr2a,Fzd5,Nf1,Hsf1,Jag2,Arhgap35,Dchs1,Notch2,Mtss1,Sh3pxd2a,Fgfr1,Ncoa1,Ncor2,Man2a1,Pkd2,Tcf7,Bmpr2,Med12,Usp9x,Atp11a,Marcks,Ankrd11,Epn1,S…
C-rich	GO Process	GO:0048858	Cell projection morphogenesis	76	420	0.36	0.87	1.09e-07	10090.ENSMUSP00000000314,10090.ENSMUSP00000004326,10090.ENSMUSP00000005406,10090.ENSMUSP00000005671,10090.ENSMUSP00000013559,10090.ENSMUSP00000015791,10090.ENSMUSP00000019791,10090.ENSMUSP00000020706,10090.ENSMUSP00000020904,10090.ENSMUSP00000021028,10090.ENSMUSP00000021900,10090.ENSMUSP00000022369,10090.ENSMUSP00000023291,10090.ENSMUSP00000023600,10090.ENSMUSP00000024238,10090.ENSMUSP00000025083…	Cdh4,Plxna3,App,Igf1r,Igf2bp1,Lama5,Sema6a,Adcy1,Rock2,Itgb3,Sema4d,Vcl,Mapk8ip2,Robo1,Celsr3,Kif5b,Farp1,Prex2,Abl2,Plxna2,Dock7,Wasl,Nectin1,Dip2a,Lama1,Lrp1,Lmtk2,Erbb2,Gli2,Taok1,Prtg,Ephb2,Llgl1,Nrk,B4galt6,Map1b,Sema5a,Lamb2,Rock1,Szt2,Arhgap35,Unc5b,Notch3,Usp9x,Trio,Celsr2,Nes,Dab2ip,Nefh,Kif5a,Mapt,Ece1,Wasf1,Plxnb2,Gli3,Ephb4,Vangl2,Nckap1,Nrp2,Crmp1,Boc,Dpysl5,Palld,Ddr1,Fzd3,Grip1,Apb…
C-rich	GO Process	GO:0071310	Cellular response to organic substance	187	1470	0.2	0.71	1.16e-07	10090.ENSMUSP00000000312,10090.ENSMUSP00000000642,10090.ENSMUSP00000001147,10090.ENSMUSP00000001592,10090.ENSMUSP00000001927,10090.ENSMUSP00000002320,10090.ENSMUSP00000002444,10090.ENSMUSP00000004202,10090.ENSMUSP00000005279,10090.ENSMUSP00000005406,10090.ENSMUSP00000005671,10090.ENSMUSP00000005815,10090.ENSMUSP00000007814,10090.ENSMUSP00000014743,10090.ENSMUSP00000016088,10090.ENSMUSP00000017900…	Cdh1,Hk2,Col6a1,Jup,Ltbp1,Ppard,Rfx2,Dnmt1,Klf5,App,Igf1r,Kit,Khsrp,Csf1,Castor2,Slc12a7,Prpf8,Pelp1,Sema6a,Atp2b1,Eif4ebp2,Cpeb4,Flt4,Adcy1,Rock2,Itgb3,Zfp36l1,Ror2,Col2a1,Crebbp,Runx1,Kif5b,Bag6,Diaph1,Gnaq,Gldc,Rps6ka4,Itgb8,Rptor,Igfbp5,Ptprn,Abl2,Creb3l1,Pik3ca,Abca1,Prkaa2,Tnfrsf1b,Slc9a1,Pcolce,Itpr1,Lrp6,Tnfrsf1a,Bag3,Col4a1,Col4a2,Mmp2,Slc27a1,Carm1,Ireb2,Hcn4,Smad3,Xrn1,Akap12,Git1,Ltbp…
C-rich	GO Process	GO:0032989	Cellular component morphogenesis	86	507	0.33	0.84	1.3e-07	10090.ENSMUSP00000000314,10090.ENSMUSP00000002444,10090.ENSMUSP00000002889,10090.ENSMUSP00000004326,10090.ENSMUSP00000005406,10090.ENSMUSP00000005671,10090.ENSMUSP00000013559,10090.ENSMUSP00000015791,10090.ENSMUSP00000019791,10090.ENSMUSP00000020706,10090.ENSMUSP00000020904,10090.ENSMUSP00000021028,10090.ENSMUSP00000021900,10090.ENSMUSP00000022369,10090.ENSMUSP00000023291,10090.ENSMUSP00000023600…	Cdh4,Rfx2,Flii,Plxna3,App,Igf1r,Igf2bp1,Lama5,Sema6a,Adcy1,Rock2,Itgb3,Sema4d,Vcl,Mapk8ip2,Robo1,Celsr3,Kif5b,Farp1,Prex2,Abl2,Plxna2,Dock7,Wasl,Nectin1,Dip2a,Lama1,Lrp1,Lmtk2,Erbb2,Gli2,Taok1,Prtg,Ephb2,Llgl1,Nrk,Flnc,B4galt6,Map1b,Sema5a,Lamb2,Rock1,Plec,Szt2,Arhgap35,Unc5b,Notch3,Usp9x,Trio,Celsr2,Nes,Dab2ip,Nefh,Kif5a,Mapt,Ece1,Abca2,Wasf1,Tenm4,Plxnb2,Gli3,Ephb4,Vangl2,Ckap5,Nckap1,Nrp2,Crmp…
C-rich	GO Process	GO:0007010	Cytoskeleton organization	138	986	0.24	0.75	1.38e-07	10090.ENSMUSP00000000312,10090.ENSMUSP00000001179,10090.ENSMUSP00000002487,10090.ENSMUSP00000002889,10090.ENSMUSP00000005815,10090.ENSMUSP00000006625,10090.ENSMUSP00000006629,10090.ENSMUSP00000013220,10090.ENSMUSP00000014065,10090.ENSMUSP00000014922,10090.ENSMUSP00000016771,10090.ENSMUSP00000018851,10090.ENSMUSP00000020904,10090.ENSMUSP00000021458,10090.ENSMUSP00000022078,10090.ENSMUSP00000022450…	Cdh1,Pcnt,Braf,Flii,Kit,Rbm14,Sptbn1,Amotl1,Clip3,Fhod1,Myh9,Dync1h1,Rock2,Sptb,Rhobtb3,Tasor,Akap11,Nefm,Sorbs3,Diaph1,Incenp,Cdc42bpg,Fgd1,Farp1,Spta1,Abl2,Pik3ca,Lmna,Fmn2,Tln1,Dock7,Fscn1,Wasl,Tnks,Katnb1,Map4,Myo6,Ppl,Tln2,Pcm1,Ina,Cdc42bpb,Ptk7,Stard8,Antxr1,Ppp1r9a,Fmnl2,Inppl1,Coro7,Pakap,Ccdc88a,Cul7,Slk,Flnb,Eps8,Map7d1,Taok1,Aspm,Llgl1,Samd14,Nrk,Flnc,Espl1,Actn4,Nav1,Map1b,Ccser2,Rock…
C-rich	GO Process	GO:0048589	Developmental growth	70	374	0.37	0.88	1.45e-07	10090.ENSMUSP00000000314,10090.ENSMUSP00000001179,10090.ENSMUSP00000004326,10090.ENSMUSP00000005279,10090.ENSMUSP00000005406,10090.ENSMUSP00000014743,10090.ENSMUSP00000021552,10090.ENSMUSP00000022369,10090.ENSMUSP00000023600,10090.ENSMUSP00000027888,10090.ENSMUSP00000029061,10090.ENSMUSP00000032322,10090.ENSMUSP00000034090,10090.ENSMUSP00000034973,10090.ENSMUSP00000040647,10090.ENSMUSP00000043703…	Cdh4,Pcnt,Plxna3,Klf5,App,Csf1,Zfp36l1,Vcl,Robo1,Abl2,Sall4,Lrp6,Sall1,Smad3,Wdtc1,Ptk7,Kmt2c,Thbs1,Grn,Rbbp6,Ar,Gli2,Aspm,Nipbl,Selenon,Tmtc3,Klf2,Sos1,Map1b,Sema5a,Lamb2,Plec,Rasal2,Notch2,Dysf,Fgfr1,Wdr11,Med12,Usp9x,Ankrd11,Smarca4,Slc12a5,Mapt,Kat2a,Ptgfrn,Foxo3,Wasf1,Tenm4,Tnc,Sp2,Gli3,Vangl2,Men1,Atrx,Nrp2,Slc12a2,Ctc1,Ddr1,Heg1,Acvr2b,Cyfip2,Plxna1,Cacna2d2,Llgl2,Dag1,Ulk1,Ints1,Ube3a,Ari…
C-rich	GO Process	GO:0048812	Neuron projection morphogenesis	74	408	0.36	0.86	1.57e-07	10090.ENSMUSP00000000314,10090.ENSMUSP00000004326,10090.ENSMUSP00000005406,10090.ENSMUSP00000005671,10090.ENSMUSP00000013559,10090.ENSMUSP00000015791,10090.ENSMUSP00000019791,10090.ENSMUSP00000020706,10090.ENSMUSP00000020904,10090.ENSMUSP00000021900,10090.ENSMUSP00000022369,10090.ENSMUSP00000023291,10090.ENSMUSP00000023600,10090.ENSMUSP00000024238,10090.ENSMUSP00000025083,10090.ENSMUSP00000026635…	Cdh4,Plxna3,App,Igf1r,Igf2bp1,Lama5,Sema6a,Adcy1,Rock2,Sema4d,Vcl,Mapk8ip2,Robo1,Celsr3,Kif5b,Farp1,Prex2,Abl2,Plxna2,Dock7,Wasl,Nectin1,Dip2a,Lama1,Lrp1,Lmtk2,Erbb2,Gli2,Taok1,Prtg,Ephb2,Llgl1,Nrk,B4galt6,Map1b,Sema5a,Lamb2,Rock1,Szt2,Arhgap35,Unc5b,Notch3,Usp9x,Trio,Celsr2,Dab2ip,Nefh,Kif5a,Mapt,Ece1,Wasf1,Plxnb2,Gli3,Ephb4,Vangl2,Nckap1,Nrp2,Crmp1,Boc,Dpysl5,Palld,Ddr1,Fzd3,Grip1,Apbb2,Tnik,Cy…
C-rich	GO Process	GO:0051254	Positive regulation of RNA metabolic process	189	1498	0.2	0.7	1.57e-07	10090.ENSMUSP00000000312,10090.ENSMUSP00000001592,10090.ENSMUSP00000002121,10090.ENSMUSP00000002305,10090.ENSMUSP00000002320,10090.ENSMUSP00000002444,10090.ENSMUSP00000003049,10090.ENSMUSP00000003238,10090.ENSMUSP00000005279,10090.ENSMUSP00000005406,10090.ENSMUSP00000005671,10090.ENSMUSP00000006625,10090.ENSMUSP00000007814,10090.ENSMUSP00000008999,10090.ENSMUSP00000012314,10090.ENSMUSP00000014447…	Cdh1,Jup,Supt6,Kdm7a,Ppard,Rfx2,Med25,Foxj2,Klf5,App,Igf1r,Rbm14,Khsrp,Hdac5,Zfp729a,Glis2,Fhod1,Zc3h18,Wwc1,Pelp1,Arid3a,Nfic,Rock2,Zfp36l1,Ror2,Crebbp,Runx1,Noct,Tfeb,Epas1,Zfp521,Lrp5,Rps6ka4,Trim8,Rptor,Taf3,Ptprn,Tfcp2l1,Fam129b,Creb3l1,Jag1,Sall4,Dhx36,Tnfrsf1b,Ssbp3,Slc9a1,Ski,Wasl,Lrp6,Tnfrsf1a,Hcfc1,Tnks,Sall1,Carm1,Smad3,Myo6,Zfp292,Kat6a,Trim62,Creb3l2,Irf2bpl,Usp22,Akna,Ago2,Gtpbp1,Km…
C-rich	GO Process	GO:0030334	Regulation of cell migration	110	728	0.28	0.78	1.96e-07	10090.ENSMUSP00000000312,10090.ENSMUSP00000001592,10090.ENSMUSP00000002320,10090.ENSMUSP00000002487,10090.ENSMUSP00000002588,10090.ENSMUSP00000002979,10090.ENSMUSP00000004326,10090.ENSMUSP00000005406,10090.ENSMUSP00000005671,10090.ENSMUSP00000005815,10090.ENSMUSP00000008999,10090.ENSMUSP00000013220,10090.ENSMUSP00000014743,10090.ENSMUSP00000015449,10090.ENSMUSP00000015791,10090.ENSMUSP00000019791…	Cdh1,Jup,Ppard,Braf,Tiam1,Lamb1,Plxna3,App,Igf1r,Kit,Hdac5,Amotl1,Csf1,Sash1,Lama5,Sema6a,Lama4,Flt4,Rock2,Itgb3,Sema4d,Ror2,Vcl,Robo1,Diaph1,Fbn2,Igfbp5,Abl2,Plxna2,Itgav,Jag1,Lmna,Reck,Dock7,Wasl,Adgra2,Mmp2,Smad3,Akap12,Camk1d,Abhd2,Irs2,Ripor1,Ago2,Lama1,Lrp1,Thbs1,Grn,Atp1b2,Slk,Fn1,Ephb2,Sorl1,Nipbl,Irs1,Plpp3,Actn4,Sema5a,Rock1,Nf1,Ppp2r3a,Phldb2,Plcg2,Dysf,Fgfr1,Dock1,Fut9,Bmpr2,Nexmif,Dl…
C-rich	GO Process	GO:0048667	Cell morphogenesis involved in neuron differentiation	69	370	0.37	0.87	2.06e-07	10090.ENSMUSP00000000314,10090.ENSMUSP00000001079,10090.ENSMUSP00000002603,10090.ENSMUSP00000004326,10090.ENSMUSP00000005406,10090.ENSMUSP00000005671,10090.ENSMUSP00000013559,10090.ENSMUSP00000015791,10090.ENSMUSP00000019791,10090.ENSMUSP00000020706,10090.ENSMUSP00000020904,10090.ENSMUSP00000021900,10090.ENSMUSP00000022369,10090.ENSMUSP00000023291,10090.ENSMUSP00000023600,10090.ENSMUSP00000024238…	Cdh4,Sec24b,Scrib,Plxna3,App,Igf1r,Igf2bp1,Lama5,Sema6a,Adcy1,Rock2,Sema4d,Vcl,Mapk8ip2,Robo1,Celsr3,Kif5b,Farp1,Prex2,Abl2,Plxna2,Dock7,Wasl,Nectin1,Dip2a,Lama1,Lrp1,Lmtk2,Erbb2,Gli2,Prtg,Ephb2,Llgl1,B4galt6,Map1b,Sema5a,Lamb2,Szt2,Arhgap35,Unc5b,Rest,Whrn,Notch3,Usp9x,Trio,Celsr2,Nefh,Kif5a,Mapt,Ece1,Myo7a,Plxnb2,Gli3,Ephb4,Vangl2,Nrp2,Crmp1,Boc,Dpysl5,Palld,Fzd3,Grip1,Apbb2,Plxna1,Dag1,Sema4c,…
C-rich	GO Process	GO:0007156	Homophilic cell adhesion via plasma membrane adhesion molecules	32	101	0.6	1.1	2.27e-07	10090.ENSMUSP00000000312,10090.ENSMUSP00000000314,10090.ENSMUSP00000007584,10090.ENSMUSP00000016172,10090.ENSMUSP00000023600,10090.ENSMUSP00000024238,10090.ENSMUSP00000033965,10090.ENSMUSP00000034510,10090.ENSMUSP00000036359,10090.ENSMUSP00000036962,10090.ENSMUSP00000039368,10090.ENSMUSP00000055199,10090.ENSMUSP00000055815,10090.ENSMUSP00000057096,10090.ENSMUSP00000060949,10090.ENSMUSP00000067728…	Cdh1,Cdh4,Pcdhac1,Celsr1,Robo1,Celsr3,Tenm3,Nectin1,Pcdhga12,Clstn1,Ptprf,Pcdh1,Prtg,Dsg2,Pcdhgc5,Pcdhga8,Pcdhgc3,Dchs1,Cdh3,Celsr2,Pcdhga9,Plxnb2,Igsf9,Pcdha11,Palld,Pcdh19,Igsf9b,Fat1,Pcdhgb1,Pcdhga6,Pcdhga5,Pcdhgb5
C-rich	GO Process	GO:0048514	Blood vessel morphogenesis	65	339	0.38	0.88	2.33e-07	10090.ENSMUSP00000001079,10090.ENSMUSP00000001595,10090.ENSMUSP00000005279,10090.ENSMUSP00000013220,10090.ENSMUSP00000016771,10090.ENSMUSP00000020617,10090.ENSMUSP00000021552,10090.ENSMUSP00000023600,10090.ENSMUSP00000024954,10090.ENSMUSP00000025856,10090.ENSMUSP00000026360,10090.ENSMUSP00000028499,10090.ENSMUSP00000028735,10090.ENSMUSP00000029201,10090.ENSMUSP00000030121,10090.ENSMUSP00000030198…	Sec24b,Fkbp10,Klf5,Amotl1,Myh9,Flt4,Zfp36l1,Robo1,Epas1,Lrp5,Itgb8,Itgav,Jag1,Pik3ca,B4galt1,Reck,Adgra2,Col4a1,Col4a2,Mmp2,Tgfbi,Kat6a,Lama1,Lrp1,Thbs1,Cul7,Fn1,Ephb2,Chd7,Fzd5,Sos1,Sema5a,Nf1,Unc5b,Notch2,Dysf,Fgfr1,Pkd2,Bmpr2,Notch3,Fmnl3,Dab2ip,Rnf213,Cemip2,Smarca4,Col18a1,Rasa1,Ephb4,Vangl2,Pbrm1,Amot,Nrp2,Flna,Hdac7,Thsd7a,Pxdn,Heg1,Adamts9,Ptprj,Hspg2,Prox1,Adgrg1,Mia3,Dag1,Qk
C-rich	GO Process	GO:0007423	Sensory organ development	74	416	0.35	0.84	3.05e-07	10090.ENSMUSP00000000312,10090.ENSMUSP00000001079,10090.ENSMUSP00000001179,10090.ENSMUSP00000002603,10090.ENSMUSP00000005815,10090.ENSMUSP00000016172,10090.ENSMUSP00000020107,10090.ENSMUSP00000021918,10090.ENSMUSP00000022782,10090.ENSMUSP00000023123,10090.ENSMUSP00000025497,10090.ENSMUSP00000025856,10090.ENSMUSP00000028280,10090.ENSMUSP00000028735,10090.ENSMUSP00000030917,10090.ENSMUSP00000032322…	Cdh1,Sec24b,Pcnt,Scrib,Kit,Celsr1,Atp2b1,Ror2,Lrp10,Col2a1,Fbn2,Lrp5,Col5a1,Jag1,Ski,Lrp6,Col4a1,Tenm3,Nectin1,Smad3,Myo6,Kdm2b,Ptk7,Kmt2c,Lama1,Sh3pxd2b,Grn,Ror1,Gli2,Ephb2,Chd7,Nipbl,Fzd5,Sos1,Lamb2,Nf1,Alms1,Jag2,Arhgap35,Ppp2r3a,Dchs1,Notch2,Rest,Nphp4,Fgfr1,Whrn,Man2a1,Nhs,Bmpr2,Nes,Frem2,Abr,Smarca4,Shroom2,Fbn1,Ece1,Phactr4,Arid1a,Myo7a,Gli3,Vangl2,Cecr2,Ddr1,Pxdn,Sox3,Fzd3,Smchd1,Acvr2b,B…
C-rich	GO Process	GO:0060284	Regulation of cell development	79	460	0.33	0.82	3.48e-07	10090.ENSMUSP00000000314,10090.ENSMUSP00000002487,10090.ENSMUSP00000002588,10090.ENSMUSP00000004326,10090.ENSMUSP00000005815,10090.ENSMUSP00000008999,10090.ENSMUSP00000019791,10090.ENSMUSP00000020904,10090.ENSMUSP00000021028,10090.ENSMUSP00000021900,10090.ENSMUSP00000022369,10090.ENSMUSP00000022593,10090.ENSMUSP00000023600,10090.ENSMUSP00000023673,10090.ENSMUSP00000027952,10090.ENSMUSP00000029336…	Cdh4,Braf,Tiam1,Plxna3,Kit,Hdac5,Sema6a,Rock2,Itgb3,Sema4d,Vcl,Akap11,Robo1,Runx1,Plxna2,Dhx36,Reck,Dock7,Tnfrsf1b,Ski,Lrp6,Tnfrsf1a,Adgra2,Prex1,Ptprf,Pcm1,Slc7a5,Lrp1,Grn,Cul7,Fn1,Prtg,Ephb2,Sorl1,Chd7,Aspm,Ptprs,Actn4,Map1b,Sema5a,Rock1,Nf1,Etv5,Notch2,Rest,Dock1,Man2a1,Bmpr2,Marcks,Macf1,Dip2b,Mapt,Fbn1,Trp73,Kdm4a,Tenm4,Plxnb2,Gli3,Flna,Dpysl5,Rapgef2,Akap5,Fzd3,Nos1,Megf8,Tnik,Rfx3,Bcar1,Pl…
C-rich	GO Process	GO:0030855	Epithelial cell differentiation	72	403	0.35	0.83	4.21e-07	10090.ENSMUSP00000000312,10090.ENSMUSP00000001079,10090.ENSMUSP00000002603,10090.ENSMUSP00000004968,10090.ENSMUSP00000005279,10090.ENSMUSP00000024954,10090.ENSMUSP00000027629,10090.ENSMUSP00000027752,10090.ENSMUSP00000027888,10090.ENSMUSP00000028735,10090.ENSMUSP00000030121,10090.ENSMUSP00000030443,10090.ENSMUSP00000033898,10090.ENSMUSP00000034090,10090.ENSMUSP00000034478,10090.ENSMUSP00000034973…	Cdh1,Sec24b,Scrib,Plod3,Klf5,Epas1,Tfcp2l1,Lamc1,Abl2,Jag1,B4galt1,Ptch2,Col4a1,Sall1,St14,Smad3,Myo6,Ppl,Ptk7,Lama1,Flnb,Ar,Fasn,Gli2,Ptprs,Klf2,Fzd5,Map1b,Lamb2,Rock1,Plec,Jag2,Notch2,Rest,Mtss1,Cdh3,Fgfr1,Whrn,Ncor2,Bmpr2,Fndc3a,Dlg5,Insm1,Rapgef1,Foxp4,Smarca4,Tjp1,Col18a1,Myo7a,Pbrm1,Shroom3,Men1,Atrx,Flna,Palld,Rapgef2,Dsp,Sox3,Heg1,Myo9a,Pard3,Acvr2b,Rfx3,Bcr,Lats1,Prox1,Gm38394,Pgr,Fat1,F…
C-rich	GO Process	GO:0032990	Cell part morphogenesis	77	446	0.33	0.81	4.45e-07	10090.ENSMUSP00000000314,10090.ENSMUSP00000004326,10090.ENSMUSP00000005406,10090.ENSMUSP00000005671,10090.ENSMUSP00000013559,10090.ENSMUSP00000015791,10090.ENSMUSP00000019791,10090.ENSMUSP00000020706,10090.ENSMUSP00000020904,10090.ENSMUSP00000021028,10090.ENSMUSP00000021900,10090.ENSMUSP00000022369,10090.ENSMUSP00000023291,10090.ENSMUSP00000023600,10090.ENSMUSP00000024238,10090.ENSMUSP00000025083…	Cdh4,Plxna3,App,Igf1r,Igf2bp1,Lama5,Sema6a,Adcy1,Rock2,Itgb3,Sema4d,Vcl,Mapk8ip2,Robo1,Celsr3,Kif5b,Farp1,Prex2,Abl2,Plxna2,Dock7,Wasl,Nectin1,Dip2a,Lama1,Lrp1,Lmtk2,Erbb2,Gli2,Taok1,Prtg,Ephb2,Llgl1,Nrk,B4galt6,Map1b,Sema5a,Lamb2,Rock1,Plec,Szt2,Arhgap35,Unc5b,Notch3,Usp9x,Trio,Celsr2,Nes,Dab2ip,Nefh,Kif5a,Mapt,Ece1,Wasf1,Plxnb2,Gli3,Ephb4,Vangl2,Nckap1,Nrp2,Crmp1,Boc,Dpysl5,Palld,Ddr1,Fzd3,Grip…
C-rich	GO Process	GO:0070887	Cellular response to chemical stimulus	220	1857	0.17	0.65	6.65e-07	10090.ENSMUSP00000000312,10090.ENSMUSP00000000642,10090.ENSMUSP00000001147,10090.ENSMUSP00000001592,10090.ENSMUSP00000001927,10090.ENSMUSP00000002320,10090.ENSMUSP00000002444,10090.ENSMUSP00000002487,10090.ENSMUSP00000004202,10090.ENSMUSP00000005279,10090.ENSMUSP00000005406,10090.ENSMUSP00000005671,10090.ENSMUSP00000005815,10090.ENSMUSP00000007814,10090.ENSMUSP00000014743,10090.ENSMUSP00000016088…	Cdh1,Hk2,Col6a1,Jup,Ltbp1,Ppard,Rfx2,Braf,Dnmt1,Klf5,App,Igf1r,Kit,Khsrp,Csf1,Castor2,Slc12a7,Prpf8,Pelp1,Sema6a,Atp2b1,Eif4ebp2,Cpeb4,Flt4,Adcy1,Rock2,Itgb3,Eftud2,Zfp36l1,Chga,Ror2,Col2a1,Crebbp,Runx1,Epas1,Kif5b,Bag6,Diaph1,Gnaq,Gldc,Rps6ka4,Gbf1,Itgb8,Rptor,Igfbp5,Ptprn,Abl2,Creb3l1,Pik3ca,Dhx36,Lmna,Abca1,Fmn2,Prkaa2,Tnfrsf1b,Slc9a1,Arhgef16,Atp2a2,Pcolce,Itpr1,Lrp6,Tnfrsf1a,Bag3,Col4a1,Col4…
C-rich	GO Process	GO:0045935	Positive regulation of nucleobase-containing compound metabolic process	203	1681	0.18	0.66	7.76e-07	10090.ENSMUSP00000000199,10090.ENSMUSP00000000312,10090.ENSMUSP00000001592,10090.ENSMUSP00000002121,10090.ENSMUSP00000002305,10090.ENSMUSP00000002320,10090.ENSMUSP00000002444,10090.ENSMUSP00000003049,10090.ENSMUSP00000003238,10090.ENSMUSP00000005279,10090.ENSMUSP00000005406,10090.ENSMUSP00000005671,10090.ENSMUSP00000006625,10090.ENSMUSP00000007814,10090.ENSMUSP00000008999,10090.ENSMUSP00000012314…	Ncs1,Cdh1,Jup,Supt6,Kdm7a,Ppard,Rfx2,Med25,Foxj2,Klf5,App,Igf1r,Rbm14,Khsrp,Hdac5,Zfp729a,Glis2,Fhod1,Zc3h18,Wwc1,Pelp1,Arid3a,Nfic,Rock2,Zfp36l1,Ror2,Parg,Crebbp,Runx1,Noct,Tfeb,Epas1,Zfp521,Lrp5,Rps6ka4,Trim8,Rptor,Taf3,Ptprn,Tfcp2l1,Fam129b,Creb3l1,Jag1,Sall4,Dhx36,Fmn2,Prkaa2,Tnfrsf1b,Ssbp3,Slc9a1,Ski,Wasl,Lrp6,Tnfrsf1a,Hcfc1,Tnks,Sall1,Carm1,Smad3,Myo6,Zfp292,Kat6a,Trim62,Creb3l2,Irf2bpl,Usp…
C-rich	GO Process	GO:0071495	Cellular response to endogenous stimulus	114	788	0.26	0.73	7.82e-07	10090.ENSMUSP00000000312,10090.ENSMUSP00000001147,10090.ENSMUSP00000001592,10090.ENSMUSP00000001927,10090.ENSMUSP00000002320,10090.ENSMUSP00000004202,10090.ENSMUSP00000005279,10090.ENSMUSP00000005406,10090.ENSMUSP00000005671,10090.ENSMUSP00000005815,10090.ENSMUSP00000016088,10090.ENSMUSP00000019065,10090.ENSMUSP00000020107,10090.ENSMUSP00000020288,10090.ENSMUSP00000020543,10090.ENSMUSP00000021028…	Cdh1,Col6a1,Jup,Ltbp1,Ppard,Dnmt1,Klf5,App,Igf1r,Kit,Castor2,Pelp1,Atp2b1,Eif4ebp2,Cpeb4,Itgb3,Zfp36l1,Ror2,Col2a1,Runx1,Diaph1,Gnaq,Itgb8,Rptor,Igfbp5,Prkaa2,Slc9a1,Itpr1,Col4a1,Col4a2,Mmp2,Slc27a1,Carm1,Ireb2,Hcn4,Smad3,Xrn1,Git1,Ltbp4,Itpr3,Abhd2,Irs2,Atp1a1,Wdtc1,Slc7a5,Micall1,Lrp1,Klf16,Garem1,Mtss2,Zfp36l2,Ywhag,Setx,Dnmt3b,Ar,Erbb2,Foxo1,Pcsk9,Hivep1,Ephb2,Selenon,Irs1,Klf2,Soga1,Acvr2a,S…
C-rich	GO Process	GO:0010033	Response to organic substance	231	1985	0.16	0.64	9.86e-07	10090.ENSMUSP00000000312,10090.ENSMUSP00000000642,10090.ENSMUSP00000001147,10090.ENSMUSP00000001181,10090.ENSMUSP00000001592,10090.ENSMUSP00000001927,10090.ENSMUSP00000002320,10090.ENSMUSP00000002444,10090.ENSMUSP00000004202,10090.ENSMUSP00000005279,10090.ENSMUSP00000005406,10090.ENSMUSP00000005671,10090.ENSMUSP00000005815,10090.ENSMUSP00000007814,10090.ENSMUSP00000007980,10090.ENSMUSP00000008999…	Cdh1,Hk2,Col6a1,Col6a2,Jup,Ltbp1,Ppard,Rfx2,Dnmt1,Klf5,App,Igf1r,Kit,Khsrp,Hnrnpa0,Hdac5,Csf1,Castor2,Slc12a7,Prpf8,Pelp1,Sema6a,Atp2b1,Eif4ebp2,Cpeb4,Flt4,Adcy1,Rock2,Itgb3,Eftud2,Zfp36l1,Ror2,Col2a1,Crebbp,Runx1,Noct,Igf2r,Kif5b,Bag6,Diaph1,Gnaq,Gldc,Rps6ka4,Scd2,Itgb8,Rptor,Igfbp5,Ptprn,Abl2,Itgav,Creb3l1,Jag1,Pik3ca,Dhx36,Abca1,Prkaa2,Tnfrsf1b,Slc9a1,Atp2a2,Pcolce,Itpr1,Lrp6,Tnfrsf1a,Bag3,Col…
C-rich	GO Process	GO:0048568	Embryonic organ development	66	367	0.35	0.8	1.46e-06	10090.ENSMUSP00000001079,10090.ENSMUSP00000001179,10090.ENSMUSP00000002603,10090.ENSMUSP00000005815,10090.ENSMUSP00000016172,10090.ENSMUSP00000021552,10090.ENSMUSP00000021918,10090.ENSMUSP00000023123,10090.ENSMUSP00000023673,10090.ENSMUSP00000024786,10090.ENSMUSP00000024954,10090.ENSMUSP00000025497,10090.ENSMUSP00000028499,10090.ENSMUSP00000032322,10090.ENSMUSP00000034090,10090.ENSMUSP00000034478…	Sec24b,Pcnt,Scrib,Kit,Celsr1,Zfp36l1,Ror2,Col2a1,Runx1,Tfeb,Epas1,Fbn2,Itgav,Lrp6,Sall1,St14,Smad3,Myo6,Kat6a,Kdm2b,Ptk7,Hectd1,Rbbp6,Bptf,Mib1,Gli2,Rbpms2,Zfpm1,Ephb2,Chd7,Nipbl,Tead1,Fzd5,Hsf1,Notch2,Rest,Fgfr1,Whrn,Ncoa1,Sh2b3,Pkd2,Tcf7,Med12,Nes,Abr,Epn1,Smarca4,Fbn1,Ece1,Phactr4,Arid1a,Tnrc6c,Myo7a,Sp2,Gli3,Vangl2,Nckap1,Sufu,Men1,Fzd3,Megf8,Bcr,Dvl3,Hspg2,Prox1,Llgl2
C-rich	GO Process	GO:0051093	Negative regulation of developmental process	108	742	0.26	0.71	1.48e-06	10090.ENSMUSP00000002320,10090.ENSMUSP00000003238,10090.ENSMUSP00000004202,10090.ENSMUSP00000004326,10090.ENSMUSP00000005406,10090.ENSMUSP00000005815,10090.ENSMUSP00000008999,10090.ENSMUSP00000014421,10090.ENSMUSP00000018993,10090.ENSMUSP00000019791,10090.ENSMUSP00000020904,10090.ENSMUSP00000021028,10090.ENSMUSP00000021552,10090.ENSMUSP00000021900,10090.ENSMUSP00000023673,10090.ENSMUSP00000023849…	Ppard,Foxj2,Dnmt1,Plxna3,App,Kit,Hdac5,Ankrd17,Wwc1,Sema6a,Rock2,Itgb3,Zfp36l1,Sema4d,Runx1,Noct,Lrp5,Huwe1,Igfbp5,Col5a1,Itgav,Creb3l1,Jag1,Lmna,Ski,Lrp6,Col4a2,Sall1,Carm1,Smad3,Trim62,Pcm1,Bicral,Thbs1,Vat1,Gtf2i,Zfp36l2,Erbb2,Mib1,Gli2,Foxo1,Prtg,Rbpms2,Zfpm1,Ephb2,Sorl1,Aspm,Ptprs,Klf2,Actn4,Klf13,Sema5a,Rock1,Itpkb,Nf1,Alms1,Hhip,Rest,Cdh3,Fgfr1,Ncor2,Sh2b3,Bmpr2,Notch3,Trio,Dab2ip,Spred2,A…
C-rich	GO Process	GO:0007411	Axon guidance	40	170	0.47	0.88	2.76e-06	10090.ENSMUSP00000000314,10090.ENSMUSP00000004326,10090.ENSMUSP00000005406,10090.ENSMUSP00000015791,10090.ENSMUSP00000019791,10090.ENSMUSP00000021900,10090.ENSMUSP00000023600,10090.ENSMUSP00000024238,10090.ENSMUSP00000025083,10090.ENSMUSP00000027952,10090.ENSMUSP00000034510,10090.ENSMUSP00000043957,10090.ENSMUSP00000044004,10090.ENSMUSP00000048238,10090.ENSMUSP00000053897,10090.ENSMUSP00000054837…	Cdh4,Plxna3,App,Lama5,Sema6a,Sema4d,Robo1,Celsr3,Kif5b,Plxna2,Nectin1,Lama1,Lrp1,Lmtk2,Erbb2,Gli2,Prtg,Ephb2,Sema5a,Lamb2,Arhgap35,Unc5b,Notch3,Trio,Kif5a,Ece1,Plxnb2,Gli3,Ephb4,Vangl2,Nrp2,Crmp1,Boc,Dpysl5,Palld,Fzd3,Apbb2,Plxna1,Dag1,Sema4c
C-rich	GO Process	GO:0060562	Epithelial tube morphogenesis	56	292	0.38	0.8	2.76e-06	10090.ENSMUSP00000001079,10090.ENSMUSP00000002603,10090.ENSMUSP00000008999,10090.ENSMUSP00000014743,10090.ENSMUSP00000015791,10090.ENSMUSP00000016172,10090.ENSMUSP00000020904,10090.ENSMUSP00000023600,10090.ENSMUSP00000025856,10090.ENSMUSP00000027888,10090.ENSMUSP00000029061,10090.ENSMUSP00000030917,10090.ENSMUSP00000032322,10090.ENSMUSP00000033898,10090.ENSMUSP00000034090,10090.ENSMUSP00000034478…	Sec24b,Scrib,Hdac5,Csf1,Lama5,Celsr1,Rock2,Robo1,Lrp5,Abl2,Sall4,Ski,Lrp6,Col4a1,Sall1,St14,Smad3,Kdm2b,Ptk7,Lama1,Hectd1,Ar,Mib1,Gli2,Tead1,Tmtc3,Sema5a,Arhgap35,Dchs1,Hhip,Notch2,Mtss1,Pkd2,Med12,Dlg5,Kat2a,Phactr4,Arid1a,Tnc,Plxnb2,Gli3,Vangl2,Nckap1,Trim71,Sufu,Cecr2,Shroom3,Slc12a2,Ddr1,Fzd3,Megf8,Nfatc1,Dvl3,Pgr,Dag1,Sema4c
C-rich	GO Process	GO:0045893	Positive regulation of transcription, DNA-templated	170	1371	0.19	0.64	3.21e-06	10090.ENSMUSP00000000312,10090.ENSMUSP00000001592,10090.ENSMUSP00000002121,10090.ENSMUSP00000002305,10090.ENSMUSP00000002320,10090.ENSMUSP00000002444,10090.ENSMUSP00000003049,10090.ENSMUSP00000003238,10090.ENSMUSP00000005279,10090.ENSMUSP00000005406,10090.ENSMUSP00000005671,10090.ENSMUSP00000006625,10090.ENSMUSP00000008999,10090.ENSMUSP00000012314,10090.ENSMUSP00000014447,10090.ENSMUSP00000014922…	Cdh1,Jup,Supt6,Kdm7a,Ppard,Rfx2,Med25,Foxj2,Klf5,App,Igf1r,Rbm14,Hdac5,Zfp729a,Glis2,Fhod1,Wwc1,Pelp1,Arid3a,Nfic,Ror2,Crebbp,Runx1,Tfeb,Epas1,Zfp521,Lrp5,Rps6ka4,Trim8,Rptor,Taf3,Ptprn,Tfcp2l1,Fam129b,Creb3l1,Jag1,Sall4,Dhx36,Ssbp3,Slc9a1,Ski,Wasl,Lrp6,Tnfrsf1a,Hcfc1,Tnks,Sall1,Carm1,Smad3,Myo6,Zfp292,Kat6a,Trim62,Creb3l2,Irf2bpl,Usp22,Akna,Ago2,Kmt2c,Med13,Mybbp1a,Bicral,Phf2,Atad2b,Gtf2i,Peg3,…
C-rich	GO Process	GO:0045944	Positive regulation of transcription by RNA polymerase II	135	1018	0.22	0.66	3.33e-06	10090.ENSMUSP00000001592,10090.ENSMUSP00000002121,10090.ENSMUSP00000002320,10090.ENSMUSP00000002444,10090.ENSMUSP00000003049,10090.ENSMUSP00000003238,10090.ENSMUSP00000005279,10090.ENSMUSP00000005406,10090.ENSMUSP00000006625,10090.ENSMUSP00000008999,10090.ENSMUSP00000012314,10090.ENSMUSP00000014447,10090.ENSMUSP00000014922,10090.ENSMUSP00000019065,10090.ENSMUSP00000019708,10090.ENSMUSP00000020461…	Jup,Supt6,Ppard,Rfx2,Med25,Foxj2,Klf5,App,Rbm14,Hdac5,Zfp729a,Glis2,Fhod1,Pelp1,Arid3a,Nfic,Crebbp,Runx1,Tfeb,Epas1,Zfp521,Lrp5,Rps6ka4,Taf3,Ptprn,Tfcp2l1,Creb3l1,Jag1,Sall4,Dhx36,Ssbp3,Slc9a1,Ski,Wasl,Lrp6,Tnfrsf1a,Hcfc1,Tnks,Sall1,Carm1,Smad3,Myo6,Zfp292,Kat6a,Creb3l2,Irf2bpl,Akna,Ago2,Kmt2c,Med13,Mybbp1a,Atad2b,Gtf2i,Peg3,Setx,Bptf,Ar,Gli2,Foxo1,Hivep1,Zfpm1,Chd7,Maml1,Nipbl,Tead1,Zfp395,Klf2,…
C-rich	GO Process	GO:0061564	Axon development	59	322	0.36	0.77	4.51e-06	10090.ENSMUSP00000000314,10090.ENSMUSP00000004326,10090.ENSMUSP00000005406,10090.ENSMUSP00000005671,10090.ENSMUSP00000015791,10090.ENSMUSP00000019791,10090.ENSMUSP00000020706,10090.ENSMUSP00000021900,10090.ENSMUSP00000022369,10090.ENSMUSP00000023600,10090.ENSMUSP00000024238,10090.ENSMUSP00000025083,10090.ENSMUSP00000027952,10090.ENSMUSP00000030286,10090.ENSMUSP00000034187,10090.ENSMUSP00000034510…	Cdh4,Plxna3,App,Igf1r,Lama5,Sema6a,Adcy1,Sema4d,Vcl,Robo1,Celsr3,Kif5b,Plxna2,Dock7,Mmp2,Nectin1,Lama1,Lrp1,Lmtk2,Erbb2,Gli2,Prtg,Ephb2,Llgl1,B4galt6,Map1b,Sema5a,Lamb2,Szt2,Arhgap35,Unc5b,Notch3,Usp9x,Trio,Nefh,Kif5a,Mtr,Mapt,Ece1,Tnc,Plxnb2,Gli3,Ephb4,Vangl2,Nrp2,Crmp1,Boc,Dpysl5,Palld,Ddr1,Fzd3,Megf8,Apbb2,Plxna1,Dag1,Sema4c,Camsap2,Ulk1,Nin
C-rich	GO Process	GO:0040012	Regulation of locomotion	111	791	0.24	0.67	4.79e-06	10090.ENSMUSP00000000312,10090.ENSMUSP00000001592,10090.ENSMUSP00000002320,10090.ENSMUSP00000002487,10090.ENSMUSP00000002588,10090.ENSMUSP00000002979,10090.ENSMUSP00000004326,10090.ENSMUSP00000005406,10090.ENSMUSP00000005671,10090.ENSMUSP00000005815,10090.ENSMUSP00000008999,10090.ENSMUSP00000013220,10090.ENSMUSP00000014743,10090.ENSMUSP00000015449,10090.ENSMUSP00000015791,10090.ENSMUSP00000019791…	Cdh1,Jup,Ppard,Braf,Tiam1,Lamb1,Plxna3,App,Igf1r,Kit,Hdac5,Amotl1,Csf1,Sash1,Lama5,Sema6a,Lama4,Flt4,Rock2,Itgb3,Sema4d,Ror2,Vcl,Robo1,Diaph1,Fbn2,Igfbp5,Abl2,Plxna2,Itgav,Jag1,Lmna,Reck,Dock7,Wasl,Adgra2,Mmp2,Smad3,Akap12,Camk1d,Abhd2,Irs2,Ripor1,Ago2,Lama1,Lrp1,Thbs1,Grn,Atp1b2,Slk,Fn1,Ephb2,Sorl1,Nipbl,Irs1,Plpp3,Actn4,Sema5a,Rock1,Nf1,Ppp2r3a,Phldb2,Plcg2,Dysf,Fgfr1,Dock1,Fut9,Bmpr2,Nexmif,Dl…
C-rich	GO Process	GO:0009719	Response to endogenous stimulus	131	987	0.22	0.65	5.07e-06	10090.ENSMUSP00000000312,10090.ENSMUSP00000001147,10090.ENSMUSP00000001592,10090.ENSMUSP00000001927,10090.ENSMUSP00000002320,10090.ENSMUSP00000004202,10090.ENSMUSP00000005279,10090.ENSMUSP00000005406,10090.ENSMUSP00000005671,10090.ENSMUSP00000005815,10090.ENSMUSP00000016088,10090.ENSMUSP00000019065,10090.ENSMUSP00000020107,10090.ENSMUSP00000020288,10090.ENSMUSP00000020543,10090.ENSMUSP00000020904…	Cdh1,Col6a1,Jup,Ltbp1,Ppard,Dnmt1,Klf5,App,Igf1r,Kit,Castor2,Pelp1,Atp2b1,Eif4ebp2,Cpeb4,Rock2,Itgb3,Zfp36l1,Ror2,Col2a1,Runx1,Diaph1,Gnaq,Itgb8,Rptor,Igfbp5,Pik3ca,Prkaa2,Slc9a1,Atp2a2,Itpr1,Lrp6,Col4a1,Col4a2,Mmp2,Slc27a1,Carm1,Ireb2,Hcn4,Smad3,Xrn1,Git1,Ltbp4,Dhcr24,Itpr3,Abhd2,Irs2,Atp1a1,Wdtc1,Slc7a5,Micall1,Lrp1,Abca3,Inppl1,Klf16,Garem1,Mtss2,Zfp36l2,Ywhag,Setx,Dnmt3b,Ar,Erbb2,Foxo1,Pcsk9,…
C-rich	GO Process	GO:0050808	Synapse organization	50	252	0.4	0.79	5.67e-06	10090.ENSMUSP00000000312,10090.ENSMUSP00000005406,10090.ENSMUSP00000005671,10090.ENSMUSP00000007738,10090.ENSMUSP00000017458,10090.ENSMUSP00000020904,10090.ENSMUSP00000026635,10090.ENSMUSP00000026750,10090.ENSMUSP00000027888,10090.ENSMUSP00000031695,10090.ENSMUSP00000033450,10090.ENSMUSP00000033898,10090.ENSMUSP00000036003,10090.ENSMUSP00000036181,10090.ENSMUSP00000037210,10090.ENSMUSP00000039368…	Cdh1,App,Igf1r,Hapln4,Mpp2,Rock2,Farp1,Cnksr2,Abl2,Wasl,Gpc4,Col4a1,Tanc1,Myo6,Git1,Ptprf,Ina,Dip2a,Ppp1r9a,Erbb2,Ephb2,Chd4,Pcdhgc5,Ptprs,Fzd5,Map1b,Lamb2,Pcdhgc3,Etv5,Rest,Syn1,Dlg5,Insr,Nefh,Mapt,Wasf1,Sez6l2,Tnc,Nlgn2,Plxnb2,Ckap5,Dctn1,Flna,Palld,Itga3,Myo5a,Igsf9b,Ppfia4,Cacna2d2,Slc8a2
C-rich	GO Process	GO:0021915	Neural tube development	40	177	0.45	0.83	6.39e-06	10090.ENSMUSP00000001079,10090.ENSMUSP00000002603,10090.ENSMUSP00000004968,10090.ENSMUSP00000016172,10090.ENSMUSP00000020904,10090.ENSMUSP00000021552,10090.ENSMUSP00000027888,10090.ENSMUSP00000027952,10090.ENSMUSP00000029061,10090.ENSMUSP00000030367,10090.ENSMUSP00000030917,10090.ENSMUSP00000032322,10090.ENSMUSP00000034090,10090.ENSMUSP00000034478,10090.ENSMUSP00000038229,10090.ENSMUSP00000043703…	Sec24b,Scrib,Plod3,Celsr1,Rock2,Zfp36l1,Abl2,Plxna2,Sall4,Ssbp3,Ski,Lrp6,Sall1,St14,Kdm2b,Ptk7,Hectd1,Mib1,Gli2,Nf1,Arhgap35,Dchs1,Pkd2,Tcf7,Med12,Marcks,Kat2a,Phactr4,Arid1a,Plxnb2,Gli3,Vangl2,Nckap1,Trim71,Sufu,Cecr2,Shroom3,Fzd3,Dvl3,Sema4c
C-rich	GO Process	GO:0051130	Positive regulation of cellular component organization	128	963	0.22	0.64	6.67e-06	10090.ENSMUSP00000000314,10090.ENSMUSP00000002487,10090.ENSMUSP00000002588,10090.ENSMUSP00000003049,10090.ENSMUSP00000004202,10090.ENSMUSP00000004326,10090.ENSMUSP00000005406,10090.ENSMUSP00000005671,10090.ENSMUSP00000005815,10090.ENSMUSP00000014065,10090.ENSMUSP00000014922,10090.ENSMUSP00000018851,10090.ENSMUSP00000018875,10090.ENSMUSP00000020904,10090.ENSMUSP00000021900,10090.ENSMUSP00000021918…	Cdh4,Braf,Tiam1,Med25,Dnmt1,Plxna3,App,Igf1r,Kit,Clip3,Fhod1,Dync1h1,Ap2b1,Rock2,Sema4d,Ror2,Tasor,Sorbs3,Robo1,Kif5b,Osbp,Lrp5,Abl2,Plxna2,Dhx36,Abca1,Fscn1,Wasl,Itpr1,Lrp6,Dock11,Tnks,Tenm3,Katnb1,Phldb1,Smad3,Clstn1,Camk1d,Git1,Ptprf,Creb3l2,Ptk7,Lrp1,Sh3pxd2b,Abca3,Grn,Ppp1r9a,Plekhm1,Atp1b2,Ror1,Ccdc88a,Fnip1,Cul7,Setx,Ar,Eps8,Mib1,Fn1,Pcsk9,Ephb2,Actn4,Map1b,Sema5a,Rock1,Nf1,Hsf1,Adgre5,Arh…
C-rich	GO Process	GO:0031346	Positive regulation of cell projection organization	64	369	0.34	0.73	6.86e-06	10090.ENSMUSP00000000314,10090.ENSMUSP00000002487,10090.ENSMUSP00000002588,10090.ENSMUSP00000004326,10090.ENSMUSP00000005671,10090.ENSMUSP00000005815,10090.ENSMUSP00000021900,10090.ENSMUSP00000021918,10090.ENSMUSP00000023600,10090.ENSMUSP00000027888,10090.ENSMUSP00000027952,10090.ENSMUSP00000029336,10090.ENSMUSP00000031565,10090.ENSMUSP00000031695,10090.ENSMUSP00000032192,10090.ENSMUSP00000032322…	Cdh4,Braf,Tiam1,Plxna3,Igf1r,Kit,Sema4d,Ror2,Robo1,Abl2,Plxna2,Dhx36,Fscn1,Wasl,Itpr1,Lrp6,Dock11,Tenm3,Katnb1,Camk1d,Ptprf,Creb3l2,Ptk7,Lrp1,Grn,Ppp1r9a,Plekhm1,Atp1b2,Ror1,Ccdc88a,Cul7,Setx,Eps8,Fn1,Ephb2,Map1b,Sema5a,Nf1,Arhgap35,Fgfr1,Fut9,Bmpr2,Dab2ip,Marcks,Rapgef1,Macf1,Mapt,Kat2a,Crocc,Arap1,Plxnb2,Nckap1,Flna,Itga3,Rapgef2,Akap5,Megf8,Grip1,Tnik,Ap2a1,Plxna1,Hap1,Map6,Nin
C-rich	GO Process	GO:0098742	Cell-cell adhesion via plasma-membrane adhesion molecules	36	150	0.48	0.84	7.95e-06	10090.ENSMUSP00000000312,10090.ENSMUSP00000000314,10090.ENSMUSP00000007584,10090.ENSMUSP00000016172,10090.ENSMUSP00000023600,10090.ENSMUSP00000024238,10090.ENSMUSP00000033450,10090.ENSMUSP00000033965,10090.ENSMUSP00000034510,10090.ENSMUSP00000036359,10090.ENSMUSP00000036962,10090.ENSMUSP00000039368,10090.ENSMUSP00000055199,10090.ENSMUSP00000055815,10090.ENSMUSP00000057096,10090.ENSMUSP00000060949…	Cdh1,Cdh4,Pcdhac1,Celsr1,Robo1,Celsr3,Gpc4,Tenm3,Nectin1,Pcdhga12,Clstn1,Ptprf,Pcdh1,Prtg,Dsg2,Pcdhgc5,Ptprs,Pcdhga8,Pcdhgc3,Dchs1,Cdh3,Celsr2,Pcdhga9,Tenm4,Plxnb2,Igsf9,Pcdha11,Palld,Pcdh19,Igsf9b,Adgrl1,Fat1,Pcdhgb1,Pcdhga6,Pcdhga5,Pcdhgb5
C-rich	GO Process	GO:0007267	Cell-cell signaling	87	575	0.28	0.68	8.11e-06	10090.ENSMUSP00000000312,10090.ENSMUSP00000001592,10090.ENSMUSP00000002487,10090.ENSMUSP00000002603,10090.ENSMUSP00000005279,10090.ENSMUSP00000007738,10090.ENSMUSP00000013220,10090.ENSMUSP00000016172,10090.ENSMUSP00000017458,10090.ENSMUSP00000017900,10090.ENSMUSP00000018122,10090.ENSMUSP00000021918,10090.ENSMUSP00000023291,10090.ENSMUSP00000024238,10090.ENSMUSP00000025856,10090.ENSMUSP00000026635…	Cdh1,Jup,Braf,Scrib,Klf5,Hapln4,Amotl1,Celsr1,Mpp2,Slc12a7,Cadps2,Ror2,Mapk8ip2,Celsr3,Lrp5,Farp1,Ptprn,Fam129b,Abca1,Reck,Prkaa2,Tnfrsf1b,Grik3,Lrp6,Gpc4,Adgra2,Tnks,Chrnb4,Hcn4,Myo6,Clstn1,Ltbp4,Slc16a2,Ptk7,Grid1,Dagla,Ppp1r9a,Ror1,Ccdc88a,Ston2,Gli2,Foxo1,Kif1b,Ephb2,Rab11fip2,Plpp3,Fzd5,Nf1,Etv5,Cdh3,Syn1,Fgfr1,Pkd2,Tcf7,Med12,Celsr2,Rapgef1,Prkce,Macf1,Slc12a5,Prkcg,Foxo3,Tnc,Nlgn2,Vangl2,C…
C-rich	GO Process	GO:0002064	Epithelial cell development	38	167	0.45	0.81	1.12e-05	10090.ENSMUSP00000000312,10090.ENSMUSP00000002603,10090.ENSMUSP00000004968,10090.ENSMUSP00000005279,10090.ENSMUSP00000024954,10090.ENSMUSP00000027629,10090.ENSMUSP00000028735,10090.ENSMUSP00000030121,10090.ENSMUSP00000034478,10090.ENSMUSP00000052020,10090.ENSMUSP00000052648,10090.ENSMUSP00000052872,10090.ENSMUSP00000064048,10090.ENSMUSP00000067783,10090.ENSMUSP00000069087,10090.ENSMUSP00000069549…	Cdh1,Scrib,Plod3,Klf5,Epas1,Tfcp2l1,Jag1,B4galt1,St14,Flnb,Ar,Fasn,Ptprs,Fzd5,Lamb2,Rock1,Plec,Notch2,Fndc3a,Insm1,Rapgef1,Smarca4,Tjp1,Col18a1,Shroom3,Atrx,Flna,Palld,Rapgef2,Sox3,Heg1,Pard3,Rfx3,Prox1,Pgr,Fat1,Myadm,Tjp2
C-rich	GO Process	GO:0009966	Regulation of signal transduction	246	2222	0.14	0.57	1.29e-05	10090.ENSMUSP00000000291,10090.ENSMUSP00000000312,10090.ENSMUSP00000001927,10090.ENSMUSP00000002320,10090.ENSMUSP00000002487,10090.ENSMUSP00000002588,10090.ENSMUSP00000002979,10090.ENSMUSP00000005406,10090.ENSMUSP00000005532,10090.ENSMUSP00000005671,10090.ENSMUSP00000005815,10090.ENSMUSP00000006629,10090.ENSMUSP00000014421,10090.ENSMUSP00000014447,10090.ENSMUSP00000014743,10090.ENSMUSP00000015449…	Mnt,Cdh1,Ltbp1,Ppard,Braf,Tiam1,Lamb1,App,Nid1,Igf1r,Kit,Sptbn1,Ankrd17,Glis2,Csf1,Sash1,Castor2,Wwc1,Sema6a,Shc2,Flt4,Rock2,Itgb3,Chga,Sema4d,Ror2,Sorbs3,Nptxr,Col2a1,Crebbp,Grina,Mapk8ip2,Robo1,Runx1,Fbn2,Gnaq,Incenp,Trim8,Vwa2,Rfng,Gbf1,Rptor,Cnksr2,Igfbp5,Lamc1,Abl2,Itgav,Creb3l1,Jag1,Pik3ca,Dhx36,Trim33,Lmna,Abca1,Reck,Prkaa2,Slc9a1,Ski,Itpr1,Lrp6,Tnfrsf1a,Gpc4,Adgra2,Tnks,Sh3rf1,Sall1,Carm1…
C-rich	GO Process	GO:0007409	Axonogenesis	53	285	0.37	0.73	1.33e-05	10090.ENSMUSP00000000314,10090.ENSMUSP00000004326,10090.ENSMUSP00000005406,10090.ENSMUSP00000005671,10090.ENSMUSP00000015791,10090.ENSMUSP00000019791,10090.ENSMUSP00000020706,10090.ENSMUSP00000021900,10090.ENSMUSP00000022369,10090.ENSMUSP00000023600,10090.ENSMUSP00000024238,10090.ENSMUSP00000025083,10090.ENSMUSP00000027952,10090.ENSMUSP00000030286,10090.ENSMUSP00000034510,10090.ENSMUSP00000043957…	Cdh4,Plxna3,App,Igf1r,Lama5,Sema6a,Adcy1,Sema4d,Vcl,Robo1,Celsr3,Kif5b,Plxna2,Dock7,Nectin1,Lama1,Lrp1,Lmtk2,Erbb2,Gli2,Prtg,Ephb2,Llgl1,B4galt6,Map1b,Sema5a,Lamb2,Szt2,Arhgap35,Unc5b,Notch3,Usp9x,Trio,Nefh,Kif5a,Mapt,Ece1,Plxnb2,Gli3,Ephb4,Vangl2,Nrp2,Crmp1,Boc,Dpysl5,Palld,Fzd3,Apbb2,Plxna1,Dag1,Sema4c,Ulk1,Nin
C-rich	GO Process	GO:0010557	Positive regulation of macromolecule biosynthetic process	184	1557	0.17	0.58	1.56e-05	10090.ENSMUSP00000000312,10090.ENSMUSP00000001592,10090.ENSMUSP00000002121,10090.ENSMUSP00000002305,10090.ENSMUSP00000002320,10090.ENSMUSP00000002444,10090.ENSMUSP00000003049,10090.ENSMUSP00000003238,10090.ENSMUSP00000005279,10090.ENSMUSP00000005406,10090.ENSMUSP00000005671,10090.ENSMUSP00000006625,10090.ENSMUSP00000008999,10090.ENSMUSP00000012314,10090.ENSMUSP00000013559,10090.ENSMUSP00000014447…	Cdh1,Jup,Supt6,Kdm7a,Ppard,Rfx2,Med25,Foxj2,Klf5,App,Igf1r,Rbm14,Hdac5,Zfp729a,Igf2bp1,Glis2,Fhod1,Wwc1,Pelp1,Arid3a,Nfic,Ror2,Crebbp,Runx1,Tfeb,Epas1,Zfp521,Lrp5,Rps6ka4,Trim8,Rptor,Taf3,Ptprn,Tfcp2l1,Fam129b,Creb3l1,Jag1,Sall4,Dhx36,Ssbp3,Slc9a1,Ski,Wasl,Lrp6,Tnfrsf1a,Hcfc1,Tnks,Sall1,Carm1,Smad3,Akap12,Myo6,Zfp292,Kat6a,Irs2,Trim62,Creb3l2,Irf2bpl,Usp22,Akna,Ago2,Kmt2c,Chtf18,Med13,Mybbp1a,Bic…
C-rich	GO Process	GO:0023056	Positive regulation of signaling	156	1267	0.19	0.59	1.73e-05	10090.ENSMUSP00000000199,10090.ENSMUSP00000002320,10090.ENSMUSP00000002487,10090.ENSMUSP00000002603,10090.ENSMUSP00000002979,10090.ENSMUSP00000005406,10090.ENSMUSP00000005532,10090.ENSMUSP00000005671,10090.ENSMUSP00000005815,10090.ENSMUSP00000014421,10090.ENSMUSP00000014743,10090.ENSMUSP00000015449,10090.ENSMUSP00000017458,10090.ENSMUSP00000018993,10090.ENSMUSP00000020564,10090.ENSMUSP00000020617…	Ncs1,Ppard,Braf,Scrib,Lamb1,App,Nid1,Igf1r,Kit,Ankrd17,Csf1,Sash1,Mpp2,Wwc1,Shc2,Flt4,Adcy1,Rock2,Itgb3,Chga,Sema4d,Ror2,Sorbs3,Crebbp,Mapk8ip2,Robo1,Runx1,Slc4a8,Kif5b,Incenp,Osbp,Trim8,Rfng,Rptor,Igfbp5,Lamc1,Abl2,Itgav,Jag1,Pik3ca,Dhx36,Reck,Slc9a1,Tnfrsf1a,Hcfc1,Adgra2,Tnks,Sh3rf1,Sall1,Chrnb4,Smad3,Akap12,Clstn1,Itpr3,Scube3,Irs2,Trim62,Tab3,Ptk7,Lama1,Lrp1,Thbs1,Ror1,Coro7,Garem1,Ccdc88a,Fn…
C-rich	GO Process	GO:0060255	Regulation of macromolecule metabolic process	461	4725	0.09	0.52	1.73e-05	10090.ENSMUSP00000000291,10090.ENSMUSP00000000312,10090.ENSMUSP00000001592,10090.ENSMUSP00000001927,10090.ENSMUSP00000002121,10090.ENSMUSP00000002305,10090.ENSMUSP00000002320,10090.ENSMUSP00000002444,10090.ENSMUSP00000002487,10090.ENSMUSP00000002603,10090.ENSMUSP00000003049,10090.ENSMUSP00000003238,10090.ENSMUSP00000004202,10090.ENSMUSP00000005279,10090.ENSMUSP00000005406,10090.ENSMUSP00000005671…	Mnt,Cdh1,Jup,Ltbp1,Supt6,Kdm7a,Ppard,Rfx2,Braf,Scrib,Med25,Foxj2,Dnmt1,Klf5,App,Igf1r,Kit,Rbm14,Sptbn1,Khsrp,Hnrnpa0,Hdac5,Adam19,Zfp729a,Igf2bp1,Clip3,Ankrd17,Glis2,Csf1,Fhod1,Sash1,Myh9,Zc3h18,Wwc1,Pelp1,Sart3,Arid3a,Atp2b1,Eif4ebp2,Nfic,Cpeb4,Flt4,Adcy1,Ppp4r3b,Rock2,Itgb3,Atp2a3,Zfp36l1,Chga,Sema4d,Ror2,Tasor,Parg,Akap11,Sorbs3,Col2a1,Crebbp,Mapk8ip2,Robo1,Runx1,Noct,Sympk,Celsr3,Chd1,Mmp25,T…
C-rich	GO Process	GO:1903053	Regulation of extracellular matrix organization	18	42	0.73	0.96	1.73e-05	10090.ENSMUSP00000002979,10090.ENSMUSP00000005532,10090.ENSMUSP00000021028,10090.ENSMUSP00000027752,10090.ENSMUSP00000027888,10090.ENSMUSP00000030336,10090.ENSMUSP00000031565,10090.ENSMUSP00000032491,10090.ENSMUSP00000034611,10090.ENSMUSP00000034973,10090.ENSMUSP00000043957,10090.ENSMUSP00000045634,10090.ENSMUSP00000069024,10090.ENSMUSP00000069087,10090.ENSMUSP00000075672,10090.ENSMUSP00000099987…	Lamb1,Nid1,Itgb3,Lamc1,Abl2,Tnfrsf1b,Fscn1,Tnfrsf1a,Phldb1,Smad3,Lama1,Antxr1,Sema5a,Lamb2,Phldb2,Aebp1,Ddr1,Dag1
C-rich	GO Process	GO:0048562	Embryonic organ morphogenesis	43	211	0.41	0.74	2.31e-05	10090.ENSMUSP00000001079,10090.ENSMUSP00000002603,10090.ENSMUSP00000016172,10090.ENSMUSP00000021918,10090.ENSMUSP00000023123,10090.ENSMUSP00000025497,10090.ENSMUSP00000032322,10090.ENSMUSP00000034973,10090.ENSMUSP00000036181,10090.ENSMUSP00000038229,10090.ENSMUSP00000043703,10090.ENSMUSP00000054428,10090.ENSMUSP00000054837,10090.ENSMUSP00000057600,10090.ENSMUSP00000058135,10090.ENSMUSP00000059079…	Sec24b,Scrib,Celsr1,Ror2,Col2a1,Fbn2,Lrp6,Smad3,Myo6,Kdm2b,Ptk7,Mib1,Gli2,Rbpms2,Ephb2,Chd7,Nipbl,Tead1,Fzd5,Notch2,Rest,Fgfr1,Whrn,Pkd2,Tcf7,Med12,Abr,Smarca4,Fbn1,Phactr4,Arid1a,Myo7a,Gli3,Vangl2,Nckap1,Sufu,Men1,Fzd3,Megf8,Bcr,Dvl3,Hspg2,Prox1
C-rich	GO Process	GO:0009891	Positive regulation of biosynthetic process	193	1664	0.16	0.57	2.35e-05	10090.ENSMUSP00000000199,10090.ENSMUSP00000000312,10090.ENSMUSP00000001592,10090.ENSMUSP00000001927,10090.ENSMUSP00000002121,10090.ENSMUSP00000002305,10090.ENSMUSP00000002320,10090.ENSMUSP00000002444,10090.ENSMUSP00000003049,10090.ENSMUSP00000003238,10090.ENSMUSP00000005279,10090.ENSMUSP00000005406,10090.ENSMUSP00000005671,10090.ENSMUSP00000006625,10090.ENSMUSP00000008999,10090.ENSMUSP00000012314…	Ncs1,Cdh1,Jup,Ltbp1,Supt6,Kdm7a,Ppard,Rfx2,Med25,Foxj2,Klf5,App,Igf1r,Rbm14,Hdac5,Zfp729a,Igf2bp1,Glis2,Fhod1,Wwc1,Pelp1,Arid3a,Nfic,Ppp4r3b,Ror2,Crebbp,Runx1,Tfeb,Epas1,Zfp521,Lrp5,Rps6ka4,Trim8,Rptor,Taf3,Ptprn,Tfcp2l1,Fam129b,Creb3l1,Jag1,Sall4,Dhx36,Ssbp3,Slc9a1,Ski,Wasl,Lrp6,Tnfrsf1a,Hcfc1,Tnks,Sall1,Slc27a1,Carm1,Smad3,Akap12,Myo6,Zfp292,Kat6a,Irs2,Trim62,Creb3l2,Irf2bpl,Usp22,Akna,Ago2,Kmt…
C-rich	GO Process	GO:0090596	Sensory organ morphogenesis	42	205	0.41	0.74	2.76e-05	10090.ENSMUSP00000001079,10090.ENSMUSP00000002603,10090.ENSMUSP00000016172,10090.ENSMUSP00000021918,10090.ENSMUSP00000023123,10090.ENSMUSP00000025497,10090.ENSMUSP00000025856,10090.ENSMUSP00000028280,10090.ENSMUSP00000028735,10090.ENSMUSP00000030917,10090.ENSMUSP00000032322,10090.ENSMUSP00000033965,10090.ENSMUSP00000034510,10090.ENSMUSP00000036181,10090.ENSMUSP00000038229,10090.ENSMUSP00000043703…	Sec24b,Scrib,Celsr1,Ror2,Col2a1,Fbn2,Lrp5,Col5a1,Jag1,Ski,Lrp6,Tenm3,Nectin1,Myo6,Kdm2b,Ptk7,Gli2,Ephb2,Chd7,Nipbl,Fzd5,Nf1,Alms1,Ppp2r3a,Notch2,Rest,Fgfr1,Whrn,Man2a1,Abr,Shroom2,Fbn1,Phactr4,Arid1a,Myo7a,Gli3,Vangl2,Fzd3,Bcr,Dvl3,Prox1,Fat1
C-rich	GO Process	GO:0009987	Cellular process	887	10287	0.03	0.48	2.86e-05	10090.ENSMUSP00000000199,10090.ENSMUSP00000000291,10090.ENSMUSP00000000312,10090.ENSMUSP00000000314,10090.ENSMUSP00000000642,10090.ENSMUSP00000001079,10090.ENSMUSP00000001147,10090.ENSMUSP00000001179,10090.ENSMUSP00000001181,10090.ENSMUSP00000001592,10090.ENSMUSP00000001595,10090.ENSMUSP00000001927,10090.ENSMUSP00000002121,10090.ENSMUSP00000002305,10090.ENSMUSP00000002320,10090.ENSMUSP00000002412…	Ncs1,Mnt,Cdh1,Cdh4,Hk2,Sec24b,Col6a1,Pcnt,Col6a2,Jup,Fkbp10,Ltbp1,Supt6,Kdm7a,Ppard,Ncan,Rfx2,Braf,Tiam1,Scrib,Flii,Lamb1,Med25,Bcam,Lipe,Foxj2,Btbd2,Col5a3,Dnmt1,Plxna3,Plod3,Sgsh,Klf5,App,Nid1,Igf1r,Kit,Fblim1,Tep1,Rbm14,Sptbn1,Pcdhac1,Hapln4,Khsrp,Hdac5,Fads1,Dgcr2,Amotl1,Igf2bp1,Cad,Clip3,Glis2,Csf1,Fhod1,Lama5,Castor2,Celsr1,Myh9,Mpp2,Slc12a7,Cadps2,Prpf8,Dync1h1,Ap2b1,Wwc1,Pelp1,Sart3,Nrbp2…
C-rich	GO Process	GO:0019222	Regulation of metabolic process	489	5088	0.08	0.51	3.01e-05	10090.ENSMUSP00000000199,10090.ENSMUSP00000000291,10090.ENSMUSP00000000312,10090.ENSMUSP00000000642,10090.ENSMUSP00000001592,10090.ENSMUSP00000001927,10090.ENSMUSP00000002121,10090.ENSMUSP00000002305,10090.ENSMUSP00000002320,10090.ENSMUSP00000002444,10090.ENSMUSP00000002487,10090.ENSMUSP00000002603,10090.ENSMUSP00000003049,10090.ENSMUSP00000003238,10090.ENSMUSP00000004202,10090.ENSMUSP00000005279…	Ncs1,Mnt,Cdh1,Hk2,Jup,Ltbp1,Supt6,Kdm7a,Ppard,Rfx2,Braf,Scrib,Med25,Foxj2,Dnmt1,Klf5,App,Igf1r,Kit,Rbm14,Sptbn1,Khsrp,Hnrnpa0,Hdac5,Adam19,Zfp729a,Igf2bp1,Clip3,Ankrd17,Glis2,Csf1,Fhod1,Sash1,Myh9,Zc3h18,Dync1h1,Wwc1,Pelp1,Sart3,Nrbp2,Arid3a,Lama4,Atp2b1,Eif4ebp2,Nfic,Cpeb4,Flt4,Adcy1,Ppp4r3b,Rock2,Itgb3,Atp2a3,Zfp36l1,Chga,Sema4d,Ror2,Tasor,Parg,Akap11,Sorbs3,Col2a1,Crebbp,Mapk8ip2,Robo1,Runx1,N…
C-rich	GO Process	GO:0070848	Response to growth factor	65	397	0.31	0.67	3.05e-05	10090.ENSMUSP00000001927,10090.ENSMUSP00000004202,10090.ENSMUSP00000005406,10090.ENSMUSP00000005671,10090.ENSMUSP00000019791,10090.ENSMUSP00000020617,10090.ENSMUSP00000020904,10090.ENSMUSP00000021028,10090.ENSMUSP00000021552,10090.ENSMUSP00000021918,10090.ENSMUSP00000023123,10090.ENSMUSP00000023165,10090.ENSMUSP00000023673,10090.ENSMUSP00000026360,10090.ENSMUSP00000029201,10090.ENSMUSP00000030336…	Ltbp1,Dnmt1,App,Igf1r,Sema6a,Flt4,Rock2,Itgb3,Zfp36l1,Ror2,Col2a1,Crebbp,Runx1,Itgb8,Pik3ca,Tnfrsf1b,Col4a2,Ireb2,Smad3,Git1,Ltbp4,Micall1,Thbs1,Lmtk2,Garem1,Mtss2,Zfp36l2,Setx,Erbb2,Hivep1,Acvr2a,Sos1,Map1b,Rock1,Yes1,Notch2,Fgfr1,Bmpr2,Usp9x,Dab2ip,Insr,Rapgef1,Prkce,Kat2a,Fbn1,Foxo3,Wasf1,Arap1,Myo1c,Rasa1,Trim71,Adamts7,Men1,Nrp2,Rapgef2,Nos1,Megf8,Acvr2b,Zyx,Bcar1,Glg1,Hap1,Ube3a,Zfhx3,Acap2
C-rich	GO Process	GO:0010647	Positive regulation of cell communication	154	1261	0.18	0.58	3.09e-05	10090.ENSMUSP00000000199,10090.ENSMUSP00000002320,10090.ENSMUSP00000002487,10090.ENSMUSP00000002979,10090.ENSMUSP00000005406,10090.ENSMUSP00000005532,10090.ENSMUSP00000005671,10090.ENSMUSP00000005815,10090.ENSMUSP00000014421,10090.ENSMUSP00000014743,10090.ENSMUSP00000015449,10090.ENSMUSP00000017458,10090.ENSMUSP00000018993,10090.ENSMUSP00000020564,10090.ENSMUSP00000020617,10090.ENSMUSP00000020706…	Ncs1,Ppard,Braf,Lamb1,App,Nid1,Igf1r,Kit,Ankrd17,Csf1,Sash1,Mpp2,Wwc1,Shc2,Flt4,Adcy1,Rock2,Itgb3,Chga,Sema4d,Ror2,Sorbs3,Crebbp,Mapk8ip2,Robo1,Runx1,Slc4a8,Kif5b,Incenp,Osbp,Trim8,Rfng,Rptor,Igfbp5,Lamc1,Abl2,Itgav,Jag1,Pik3ca,Dhx36,Reck,Slc9a1,Tnfrsf1a,Hcfc1,Adgra2,Tnks,Sh3rf1,Sall1,Chrnb4,Smad3,Akap12,Clstn1,Itpr3,Scube3,Irs2,Trim62,Tab3,Ptk7,Lama1,Lrp1,Thbs1,Ror1,Coro7,Garem1,Ccdc88a,Fnip1,Ar…
C-rich	GO Process	GO:0030155	Regulation of cell adhesion	85	579	0.26	0.63	3.22e-05	10090.ENSMUSP00000000312,10090.ENSMUSP00000001592,10090.ENSMUSP00000002487,10090.ENSMUSP00000002603,10090.ENSMUSP00000002979,10090.ENSMUSP00000004326,10090.ENSMUSP00000005532,10090.ENSMUSP00000011400,10090.ENSMUSP00000014743,10090.ENSMUSP00000015791,10090.ENSMUSP00000019791,10090.ENSMUSP00000019992,10090.ENSMUSP00000021028,10090.ENSMUSP00000021900,10090.ENSMUSP00000022369,10090.ENSMUSP00000023673…	Cdh1,Jup,Braf,Scrib,Lamb1,Plxna3,Nid1,Adam19,Csf1,Lama5,Sema6a,Lama4,Itgb3,Sema4d,Vcl,Runx1,Lamc1,Spta1,Abl2,Plxna2,Itgav,Jag1,Tenm3,Mmp2,Smad3,Prex1,Akna,Lama1,Lrp1,Thbs1,Slc7a1,Fbln2,Slk,Erbb2,Fn1,Ephb2,Plpp3,Actn4,Sema5a,Lamb2,Rock1,Itpkb,Nf1,Jag2,Phldb2,Dysf,Erbb3,Dock1,Fut9,Sh2b3,Nexmif,Dlg5,Celsr2,Piezo1,Prkce,Macf1,Smarca4,Rasgrp1,Tjp1,Foxo3,Arid1a,Tnc,Plxnb2,Rasa1,Gli3,Ephb4,Pbrm1,Men1,Fl…
C-rich	GO Process	GO:0032970	Regulation of actin filament-based process	59	347	0.33	0.67	3.51e-05	10090.ENSMUSP00000001592,10090.ENSMUSP00000002487,10090.ENSMUSP00000002889,10090.ENSMUSP00000006629,10090.ENSMUSP00000014922,10090.ENSMUSP00000016172,10090.ENSMUSP00000016771,10090.ENSMUSP00000020904,10090.ENSMUSP00000021028,10090.ENSMUSP00000021458,10090.ENSMUSP00000022078,10090.ENSMUSP00000022682,10090.ENSMUSP00000027817,10090.ENSMUSP00000029201,10090.ENSMUSP00000031423,10090.ENSMUSP00000031565…	Jup,Braf,Flii,Sptbn1,Fhod1,Celsr1,Myh9,Rock2,Itgb3,Sptb,Rhobtb3,Sorbs3,Spta1,Pik3ca,Atp2a2,Fscn1,Wasl,Kank2,Hcn4,Smad3,Washc4,Atp1a1,Lrp1,Sh3pxd2b,Ppp1r9a,Ccdc88a,Eps8,Taok1,Dsg2,Sema5a,Rock1,Alms1,Arhgap35,Phldb2,Notch2,Mtss1,Arfgef1,Naa80,Prkce,Shroom2,Tjp1,Wasf1,Arap1,Kirrel,Myo1c,Rasa1,Vangl2,Nckap1,Flna,Scn5a,Dsp,Nos1,Pard3,Cyfip2,Lats1,Prox1,Ssh2,Ank2,Myadm
C-rich	GO Process	GO:0010468	Regulation of gene expression	373	3707	0.1	0.52	3.53e-05	10090.ENSMUSP00000000291,10090.ENSMUSP00000000312,10090.ENSMUSP00000001592,10090.ENSMUSP00000001927,10090.ENSMUSP00000002121,10090.ENSMUSP00000002305,10090.ENSMUSP00000002320,10090.ENSMUSP00000002444,10090.ENSMUSP00000002487,10090.ENSMUSP00000002603,10090.ENSMUSP00000003049,10090.ENSMUSP00000003238,10090.ENSMUSP00000004202,10090.ENSMUSP00000005279,10090.ENSMUSP00000005406,10090.ENSMUSP00000005671…	Mnt,Cdh1,Jup,Ltbp1,Supt6,Kdm7a,Ppard,Rfx2,Braf,Scrib,Med25,Foxj2,Dnmt1,Klf5,App,Igf1r,Kit,Rbm14,Sptbn1,Khsrp,Hnrnpa0,Hdac5,Adam19,Zfp729a,Igf2bp1,Glis2,Csf1,Fhod1,Myh9,Zc3h18,Wwc1,Pelp1,Sart3,Arid3a,Atp2b1,Eif4ebp2,Nfic,Cpeb4,Flt4,Adcy1,Rock2,Itgb3,Zfp36l1,Sema4d,Ror2,Tasor,Sorbs3,Col2a1,Crebbp,Robo1,Runx1,Noct,Chd1,Tfeb,Epas1,Tapbp,Zfp521,Setbp1,Lrp5,Rps6ka4,Trim8,Zfhx4,Huwe1,Itgb8,Rptor,Taf3,Ig…
C-rich	GO Process	GO:0044087	Regulation of cellular component biogenesis	112	841	0.22	0.6	3.77e-05	10090.ENSMUSP00000002487,10090.ENSMUSP00000002889,10090.ENSMUSP00000003049,10090.ENSMUSP00000004202,10090.ENSMUSP00000005279,10090.ENSMUSP00000005406,10090.ENSMUSP00000005815,10090.ENSMUSP00000006381,10090.ENSMUSP00000006625,10090.ENSMUSP00000006629,10090.ENSMUSP00000014065,10090.ENSMUSP00000014922,10090.ENSMUSP00000018851,10090.ENSMUSP00000020904,10090.ENSMUSP00000021458,10090.ENSMUSP00000021610…	Braf,Flii,Med25,Dnmt1,Klf5,App,Kit,Fblim1,Rbm14,Sptbn1,Clip3,Fhod1,Dync1h1,Rock2,Sptb,Chga,Sema4d,Vcl,Tasor,Sorbs3,Nptxr,Farp1,Spta1,Pik3ca,Abca1,Prkaa2,Fscn1,Wasl,Dock11,Gpc4,Hcfc1,Nectin1,Phldb1,Kank2,Smad3,Map4,Clstn1,Git1,Atp13a2,Lrp1,Sh3pxd2b,Abca3,Antxr1,Ppp1r9a,Phf2,Plekhm1,Setd5,Ccdc88a,Fnip1,Slk,Eps8,Ubqln2,Ephb2,Sorl1,Ptprs,Fzd5,Map1b,Rock1,Tubb4a,Alms1,Hsf1,Adgre5,Arhgap35,Fnip2,Phldb2…
C-rich	GO Process	GO:0031328	Positive regulation of cellular biosynthetic process	188	1628	0.16	0.55	4.27e-05	10090.ENSMUSP00000000199,10090.ENSMUSP00000000312,10090.ENSMUSP00000001592,10090.ENSMUSP00000002121,10090.ENSMUSP00000002305,10090.ENSMUSP00000002320,10090.ENSMUSP00000002444,10090.ENSMUSP00000003049,10090.ENSMUSP00000003238,10090.ENSMUSP00000005279,10090.ENSMUSP00000005406,10090.ENSMUSP00000005671,10090.ENSMUSP00000006625,10090.ENSMUSP00000008999,10090.ENSMUSP00000012314,10090.ENSMUSP00000013559…	Ncs1,Cdh1,Jup,Supt6,Kdm7a,Ppard,Rfx2,Med25,Foxj2,Klf5,App,Igf1r,Rbm14,Hdac5,Zfp729a,Igf2bp1,Glis2,Fhod1,Wwc1,Pelp1,Arid3a,Nfic,Ppp4r3b,Ror2,Crebbp,Runx1,Tfeb,Epas1,Zfp521,Lrp5,Rps6ka4,Trim8,Rptor,Taf3,Ptprn,Tfcp2l1,Fam129b,Creb3l1,Jag1,Sall4,Dhx36,Ssbp3,Slc9a1,Ski,Wasl,Lrp6,Tnfrsf1a,Hcfc1,Tnks,Sall1,Slc27a1,Carm1,Smad3,Myo6,Zfp292,Kat6a,Irs2,Trim62,Creb3l2,Irf2bpl,Usp22,Akna,Ago2,Kmt2c,Chtf18,Med…
C-rich	GO Process	GO:0001843	Neural tube closure	28	107	0.52	0.78	4.29e-05	10090.ENSMUSP00000001079,10090.ENSMUSP00000002603,10090.ENSMUSP00000016172,10090.ENSMUSP00000020904,10090.ENSMUSP00000027888,10090.ENSMUSP00000029061,10090.ENSMUSP00000030917,10090.ENSMUSP00000032322,10090.ENSMUSP00000034090,10090.ENSMUSP00000034478,10090.ENSMUSP00000038229,10090.ENSMUSP00000043703,10090.ENSMUSP00000046766,10090.ENSMUSP00000075242,10090.ENSMUSP00000085260,10090.ENSMUSP00000099407…	Sec24b,Scrib,Celsr1,Rock2,Abl2,Sall4,Ski,Lrp6,Sall1,St14,Kdm2b,Ptk7,Hectd1,Arhgap35,Med12,Kat2a,Phactr4,Arid1a,Plxnb2,Vangl2,Nckap1,Trim71,Sufu,Cecr2,Shroom3,Fzd3,Dvl3,Sema4c
C-rich	GO Process	GO:0051240	Positive regulation of multicellular organismal process	140	1127	0.19	0.57	4.62e-05	10090.ENSMUSP00000000314,10090.ENSMUSP00000000642,10090.ENSMUSP00000001592,10090.ENSMUSP00000002487,10090.ENSMUSP00000002588,10090.ENSMUSP00000002603,10090.ENSMUSP00000004326,10090.ENSMUSP00000005406,10090.ENSMUSP00000005671,10090.ENSMUSP00000005815,10090.ENSMUSP00000006629,10090.ENSMUSP00000014743,10090.ENSMUSP00000015449,10090.ENSMUSP00000018851,10090.ENSMUSP00000020107,10090.ENSMUSP00000020617…	Cdh4,Hk2,Jup,Braf,Tiam1,Scrib,Plxna3,App,Igf1r,Kit,Sptbn1,Csf1,Sash1,Dync1h1,Atp2b1,Flt4,Rock2,Itgb3,Zfp36l1,Chga,Sema4d,Ror2,Bmp1,Robo1,Runx1,Epas1,Fbn2,Itgb8,Abl2,Plxna2,Jag1,Dhx36,Abca1,Tnfrsf1b,Slc9a1,Lrp6,Tnfrsf1a,Stim1,Sall1,Slc27a1,Chrnb4,Smad3,Akap12,Scd1,Clstn1,Kdm2b,Ptprf,Atp1a1,Slc7a5,Ago2,Lrp1,Sh3pxd2b,Bicral,Thbs1,Grn,Cul7,Ar,Fn1,Zfpm1,Ephb2,Sorl1,Chd7,Aspm,Nipbl,Tead1,Acvr2a,Fzd5,Ma…
C-rich	GO Process	GO:0060541	Respiratory system development	39	189	0.41	0.71	5.67e-05	10090.ENSMUSP00000001079,10090.ENSMUSP00000004968,10090.ENSMUSP00000015791,10090.ENSMUSP00000016172,10090.ENSMUSP00000020617,10090.ENSMUSP00000024954,10090.ENSMUSP00000025250,10090.ENSMUSP00000027377,10090.ENSMUSP00000030917,10090.ENSMUSP00000032322,10090.ENSMUSP00000043703,10090.ENSMUSP00000043957,10090.ENSMUSP00000045285,10090.ENSMUSP00000054837,10090.ENSMUSP00000059079,10090.ENSMUSP00000060026…	Sec24b,Plod3,Lama5,Celsr1,Flt4,Epas1,Bag6,Igfbp5,Ski,Lrp6,Ptk7,Lama1,Abca3,Gli2,Chd7,Selenon,Tmtc3,Klf2,Hhip,Fgfr1,Ncor2,Man2a1,Bmpr2,Dlg5,Foxp4,Tnc,Wwp1,Gli3,Vangl2,Eda,Itga3,Heg1,Smchd1,Acvr2b,Cic,Prox1,Pgr,Fndc3b,Dag1
C-rich	GO Process	GO:0006935	Chemotaxis	53	303	0.34	0.66	6.07e-05	10090.ENSMUSP00000000314,10090.ENSMUSP00000002603,10090.ENSMUSP00000004326,10090.ENSMUSP00000005406,10090.ENSMUSP00000005815,10090.ENSMUSP00000015791,10090.ENSMUSP00000019791,10090.ENSMUSP00000021028,10090.ENSMUSP00000021610,10090.ENSMUSP00000021900,10090.ENSMUSP00000023600,10090.ENSMUSP00000024238,10090.ENSMUSP00000025083,10090.ENSMUSP00000026254,10090.ENSMUSP00000027952,10090.ENSMUSP00000028499…	Cdh4,Scrib,Plxna3,App,Kit,Lama5,Sema6a,Itgb3,Chga,Sema4d,Robo1,Celsr3,Kif5b,Gbf1,Plxna2,Itgav,Arhgef16,Nectin1,Prex1,Lama1,Lrp1,Lmtk2,Erbb2,Gli2,Prtg,Ephb2,Sema5a,Lamb2,Plec,Arhgap35,Unc5b,Notch3,Trio,Kif5a,Ece1,Plxnb2,Gli3,Ephb4,Vangl2,Amot,Nrp2,Crmp1,Boc,Dpysl5,Slc12a2,Palld,Fzd3,Apbb2,Bcar1,Ptprj,Plxna1,Dag1,Sema4c
C-rich	GO Process	GO:0071363	Cellular response to growth factor stimulus	61	376	0.31	0.63	8.38e-05	10090.ENSMUSP00000001927,10090.ENSMUSP00000004202,10090.ENSMUSP00000005406,10090.ENSMUSP00000005671,10090.ENSMUSP00000019791,10090.ENSMUSP00000020617,10090.ENSMUSP00000021028,10090.ENSMUSP00000021552,10090.ENSMUSP00000021918,10090.ENSMUSP00000023123,10090.ENSMUSP00000023165,10090.ENSMUSP00000023673,10090.ENSMUSP00000026360,10090.ENSMUSP00000029201,10090.ENSMUSP00000030336,10090.ENSMUSP00000033899…	Ltbp1,Dnmt1,App,Igf1r,Sema6a,Flt4,Itgb3,Zfp36l1,Ror2,Col2a1,Crebbp,Runx1,Itgb8,Pik3ca,Tnfrsf1b,Col4a2,Ireb2,Smad3,Git1,Ltbp4,Micall1,Thbs1,Lmtk2,Garem1,Mtss2,Zfp36l2,Setx,Erbb2,Hivep1,Acvr2a,Sos1,Map1b,Yes1,Notch2,Fgfr1,Bmpr2,Usp9x,Dab2ip,Insr,Rapgef1,Prkce,Kat2a,Fbn1,Foxo3,Wasf1,Arap1,Myo1c,Rasa1,Trim71,Adamts7,Nrp2,Rapgef2,Nos1,Megf8,Acvr2b,Zyx,Bcar1,Glg1,Hap1,Ube3a,Acap2
C-rich	GO Process	GO:0030900	Forebrain development	55	326	0.32	0.63	9.93e-05	10090.ENSMUSP00000000312,10090.ENSMUSP00000001179,10090.ENSMUSP00000002979,10090.ENSMUSP00000004326,10090.ENSMUSP00000005406,10090.ENSMUSP00000005671,10090.ENSMUSP00000013559,10090.ENSMUSP00000023600,10090.ENSMUSP00000025083,10090.ENSMUSP00000025541,10090.ENSMUSP00000030286,10090.ENSMUSP00000030917,10090.ENSMUSP00000032322,10090.ENSMUSP00000034090,10090.ENSMUSP00000035328,10090.ENSMUSP00000038229…	Cdh1,Pcnt,Lamb1,Plxna3,App,Igf1r,Igf2bp1,Robo1,Kif5b,Gnaq,Dock7,Ski,Lrp6,Sall1,Uba6,Kdm2b,Pcm1,Akna,Atp1b2,Gli2,Sall3,Ephb2,Chd7,Aspm,Ptprs,Sema5a,Nf1,Szt2,Arhgap35,Atp1a3,Fgfr1,Tacc2,Ncor2,Notch3,Usp9x,Trappc9,Dab2ip,Smarca4,Kat2a,Trp73,Arid1a,Gli3,Kif1a,Atrx,Nrp2,Rapgef2,Sox3,Sin3a,Plxna1,Hap1,Prox1,Adgrg1,Nin,Ccdc85c,Zswim6
C-rich	GO Process	GO:0031589	Cell-substrate adhesion	32	143	0.45	0.69	0.00012	10090.ENSMUSP00000002320,10090.ENSMUSP00000002487,10090.ENSMUSP00000002588,10090.ENSMUSP00000002979,10090.ENSMUSP00000003061,10090.ENSMUSP00000004201,10090.ENSMUSP00000005532,10090.ENSMUSP00000015791,10090.ENSMUSP00000021028,10090.ENSMUSP00000022340,10090.ENSMUSP00000022682,10090.ENSMUSP00000026068,10090.ENSMUSP00000026360,10090.ENSMUSP00000027752,10090.ENSMUSP00000028499,10090.ENSMUSP00000045634…	Ppard,Braf,Tiam1,Lamb1,Bcam,Col5a3,Nid1,Lama5,Itgb3,Nid2,Sorbs3,Vwa2,Itgb8,Lamc1,Itgav,Antxr1,Atp1b2,Sned1,Fn1,Lamb2,Marcks,Prkce,Megf9,Eda,Ddr1,Itga3,Bcr,Adamts9,Zyx,Itgb4,Fndc3b,Dag1
C-rich	GO Process	GO:0048583	Regulation of response to stimulus	296	2864	0.11	0.49	0.00013	10090.ENSMUSP00000000291,10090.ENSMUSP00000000312,10090.ENSMUSP00000001927,10090.ENSMUSP00000002121,10090.ENSMUSP00000002320,10090.ENSMUSP00000002487,10090.ENSMUSP00000002588,10090.ENSMUSP00000002979,10090.ENSMUSP00000004326,10090.ENSMUSP00000005406,10090.ENSMUSP00000005532,10090.ENSMUSP00000005671,10090.ENSMUSP00000005815,10090.ENSMUSP00000006625,10090.ENSMUSP00000006629,10090.ENSMUSP00000014421…	Mnt,Cdh1,Ltbp1,Supt6,Ppard,Braf,Tiam1,Lamb1,Plxna3,App,Nid1,Igf1r,Kit,Rbm14,Sptbn1,Ankrd17,Glis2,Csf1,Sash1,Castor2,Wwc1,Sema6a,Atp2b1,Shc2,Flt4,Ppp4r3b,Rock2,Itgb3,Chga,Sema4d,Ror2,Parg,Sorbs3,Nptxr,Col2a1,Crebbp,Grina,Mapk8ip2,Robo1,Runx1,Tapbp,Bag6,Fbn2,Gnaq,Incenp,Trim8,Vwa2,Rfng,Gbf1,Rptor,Cnksr2,Igfbp5,Lamc1,Abl2,Itgav,Creb3l1,Jag1,Pik3ca,Dhx36,Trim33,Lmna,Abca1,Fmn2,Reck,Prkaa2,Tnfrsf1b,Sl…
C-rich	GO Process	GO:0040011	Locomotion	54	322	0.32	0.61	0.00014	10090.ENSMUSP00000000314,10090.ENSMUSP00000002603,10090.ENSMUSP00000004326,10090.ENSMUSP00000005406,10090.ENSMUSP00000005815,10090.ENSMUSP00000015791,10090.ENSMUSP00000019791,10090.ENSMUSP00000021028,10090.ENSMUSP00000021610,10090.ENSMUSP00000021900,10090.ENSMUSP00000023600,10090.ENSMUSP00000024238,10090.ENSMUSP00000025083,10090.ENSMUSP00000026254,10090.ENSMUSP00000027952,10090.ENSMUSP00000028499…	Cdh4,Scrib,Plxna3,App,Kit,Lama5,Sema6a,Itgb3,Chga,Sema4d,Robo1,Celsr3,Kif5b,Gbf1,Plxna2,Itgav,Arhgef16,Nectin1,Prex1,Lama1,Lrp1,Lmtk2,Erbb2,Gli2,Prtg,Ephb2,Sema5a,Lamb2,Plec,Arhgap35,Unc5b,Notch3,Trio,Kif5a,Ece1,Plxnb2,Gli3,Ephb4,Vangl2,Amot,Nrp2,Crmp1,Boc,Dpysl5,Slc12a2,Palld,Fzd3,Myo5a,Apbb2,Bcar1,Ptprj,Plxna1,Dag1,Sema4c
C-rich	GO Process	GO:0008544	Epidermis development	37	183	0.4	0.66	0.00015	10090.ENSMUSP00000001079,10090.ENSMUSP00000002320,10090.ENSMUSP00000002603,10090.ENSMUSP00000004968,10090.ENSMUSP00000005671,10090.ENSMUSP00000015791,10090.ENSMUSP00000016172,10090.ENSMUSP00000023673,10090.ENSMUSP00000027377,10090.ENSMUSP00000027752,10090.ENSMUSP00000028735,10090.ENSMUSP00000030443,10090.ENSMUSP00000034478,10090.ENSMUSP00000036181,10090.ENSMUSP00000039360,10090.ENSMUSP00000052020…	Sec24b,Ppard,Scrib,Plod3,Igf1r,Lama5,Celsr1,Runx1,Igfbp5,Lamc1,Jag1,Ptch2,St14,Myo6,Ppl,Flnb,Gli2,Sos1,Nf1,Plec,Jag2,Rest,Cdh3,Fgfr1,Whrn,Ncor2,Insr,Smarca4,Myo7a,Vangl2,Eda,Palld,Dsp,Fzd3,Myo5a,Bcr,Lats1
C-rich	GO Process	GO:0022612	Gland morphogenesis	25	95	0.52	0.72	0.00015	10090.ENSMUSP00000000312,10090.ENSMUSP00000002603,10090.ENSMUSP00000005671,10090.ENSMUSP00000014743,10090.ENSMUSP00000015791,10090.ENSMUSP00000023600,10090.ENSMUSP00000025856,10090.ENSMUSP00000027377,10090.ENSMUSP00000032322,10090.ENSMUSP00000033310,10090.ENSMUSP00000034187,10090.ENSMUSP00000043957,10090.ENSMUSP00000052648,10090.ENSMUSP00000054837,10090.ENSMUSP00000078741,10090.ENSMUSP00000081041…	Cdh1,Scrib,Igf1r,Csf1,Lama5,Robo1,Lrp5,Igfbp5,Lrp6,Mki67,Mmp2,Lama1,Ar,Gli2,Notch2,Fgfr1,Tnc,Gli3,Eda,Slc12a2,Ddr1,Plxna1,Prox1,Pgr,Dag1
C-rich	GO Process	GO:0043583	Ear development	34	160	0.43	0.67	0.00015	10090.ENSMUSP00000000312,10090.ENSMUSP00000001079,10090.ENSMUSP00000002603,10090.ENSMUSP00000016172,10090.ENSMUSP00000021918,10090.ENSMUSP00000022782,10090.ENSMUSP00000023123,10090.ENSMUSP00000028735,10090.ENSMUSP00000036181,10090.ENSMUSP00000043703,10090.ENSMUSP00000048171,10090.ENSMUSP00000054837,10090.ENSMUSP00000058135,10090.ENSMUSP00000059079,10090.ENSMUSP00000059385,10090.ENSMUSP00000071904…	Cdh1,Sec24b,Scrib,Celsr1,Ror2,Lrp10,Col2a1,Jag1,Myo6,Ptk7,Ror1,Gli2,Ephb2,Chd7,Nipbl,Alms1,Jag2,Dchs1,Rest,Fgfr1,Whrn,Frem2,Abr,Shroom2,Ece1,Myo7a,Gli3,Vangl2,Cecr2,Ddr1,Fzd3,Bcr,Dvl3,Prox1
C-rich	GO Process	GO:0006357	Regulation of transcription by RNA polymerase II	215	1961	0.14	0.5	0.00016	10090.ENSMUSP00000000291,10090.ENSMUSP00000001592,10090.ENSMUSP00000002121,10090.ENSMUSP00000002305,10090.ENSMUSP00000002320,10090.ENSMUSP00000002444,10090.ENSMUSP00000003049,10090.ENSMUSP00000003238,10090.ENSMUSP00000004202,10090.ENSMUSP00000005279,10090.ENSMUSP00000005406,10090.ENSMUSP00000006625,10090.ENSMUSP00000008999,10090.ENSMUSP00000012314,10090.ENSMUSP00000014447,10090.ENSMUSP00000014922…	Mnt,Jup,Supt6,Kdm7a,Ppard,Rfx2,Med25,Foxj2,Dnmt1,Klf5,App,Rbm14,Hdac5,Zfp729a,Glis2,Fhod1,Wwc1,Pelp1,Arid3a,Nfic,Sema4d,Sorbs3,Crebbp,Runx1,Chd1,Tfeb,Epas1,Zfp521,Lrp5,Rps6ka4,Zfhx4,Taf3,Ptprn,Tfcp2l1,Creb3l1,Jag1,Sall4,Dhx36,Ssbp3,Slc9a1,Ski,Wasl,Lrp6,Tnfrsf1a,Bag3,Hcfc1,Tnks,Sall1,Carm1,Kank2,Smad3,Myo6,Zfp292,Kat6a,Kdm2b,Creb3l2,Wdtc1,Irf2bpl,Zfp704,Usp22,Akna,Ago2,Kmt2c,Med13,Mybbp1a,Bicral,P…
C-rich	GO Process	GO:0030198	Extracellular matrix organization	34	161	0.42	0.66	0.00017	10090.ENSMUSP00000001595,10090.ENSMUSP00000002979,10090.ENSMUSP00000004201,10090.ENSMUSP00000004968,10090.ENSMUSP00000005406,10090.ENSMUSP00000005532,10090.ENSMUSP00000023123,10090.ENSMUSP00000024696,10090.ENSMUSP00000027752,10090.ENSMUSP00000028280,10090.ENSMUSP00000028663,10090.ENSMUSP00000030121,10090.ENSMUSP00000030198,10090.ENSMUSP00000031390,10090.ENSMUSP00000033898,10090.ENSMUSP00000033899…	Fkbp10,Lamb1,Col5a3,Plod3,App,Nid1,Col2a1,Mmp25,Lamc1,Col5a1,Creb3l1,B4galt1,Reck,Mmp17,Col4a1,Col4a2,Mmp2,Ltbp4,Tgfbi,Sh3pxd2b,Fbln2,Fn1,Lamb2,Nf1,Smarca4,Col18a1,Nfkb2,Adamts7,Pxdn,Apbb2,Adamts9,Hspg2,Mia3,Dag1
C-rich	GO Process	GO:0048732	Gland development	56	342	0.31	0.6	0.00017	10090.ENSMUSP00000000312,10090.ENSMUSP00000000642,10090.ENSMUSP00000002487,10090.ENSMUSP00000002603,10090.ENSMUSP00000005671,10090.ENSMUSP00000014743,10090.ENSMUSP00000015791,10090.ENSMUSP00000019937,10090.ENSMUSP00000023600,10090.ENSMUSP00000023673,10090.ENSMUSP00000024599,10090.ENSMUSP00000025856,10090.ENSMUSP00000027377,10090.ENSMUSP00000027629,10090.ENSMUSP00000029201,10090.ENSMUSP00000032192…	Cdh1,Hk2,Braf,Scrib,Igf1r,Csf1,Lama5,Sec63,Robo1,Runx1,Igf2r,Lrp5,Igfbp5,Tfcp2l1,Pik3ca,Itpr1,Lrp6,Mki67,Sall1,Mmp2,Smad3,Scd1,Irs2,Slc7a5,Lama1,Igsf3,Ar,Fasn,Gli2,Pcsk9,Irs1,Nf1,Arhgap35,Notch2,Fgfr1,Ncor2,Man2a1,Pkd2,Insr,Insm1,Smarca4,Tnc,Gli3,Eda,Slc12a2,Ctc1,Ddr1,Sox3,Plxna1,Lats1,Prox1,Pgr,Ash1l,Dag1,Ube3a,Arid5b
C-rich	GO Process	GO:0045596	Negative regulation of cell differentiation	78	544	0.25	0.56	0.00019	10090.ENSMUSP00000002320,10090.ENSMUSP00000003238,10090.ENSMUSP00000004202,10090.ENSMUSP00000004326,10090.ENSMUSP00000005406,10090.ENSMUSP00000008999,10090.ENSMUSP00000014421,10090.ENSMUSP00000019791,10090.ENSMUSP00000021028,10090.ENSMUSP00000021552,10090.ENSMUSP00000021900,10090.ENSMUSP00000023673,10090.ENSMUSP00000023849,10090.ENSMUSP00000025856,10090.ENSMUSP00000027377,10090.ENSMUSP00000028280…	Ppard,Foxj2,Dnmt1,Plxna3,App,Hdac5,Ankrd17,Sema6a,Itgb3,Zfp36l1,Sema4d,Runx1,Noct,Lrp5,Igfbp5,Col5a1,Itgav,Jag1,Ski,Lrp6,Sall1,Smad3,Trim62,Pcm1,Bicral,Zfp36l2,Erbb2,Mib1,Gli2,Foxo1,Prtg,Rbpms2,Zfpm1,Ephb2,Sorl1,Aspm,Ptprs,Actn4,Klf13,Sema5a,Itpkb,Nf1,Rest,Fgfr1,Ncor2,Bmpr2,Notch3,Trio,Dab2ip,Spred2,Foxp4,Smarca4,Dip2b,Fbn1,Foxo3,Trp73,Kdm4a,Gli3,Crim1,Adamts7,Men1,Dpysl5,Hdac7,Usf3,Rapgef2,Lrp3,…
C-rich	GO Process	GO:0007167	Enzyme-linked receptor protein signaling pathway	68	452	0.28	0.57	0.0002	10090.ENSMUSP00000001927,10090.ENSMUSP00000002487,10090.ENSMUSP00000002588,10090.ENSMUSP00000005671,10090.ENSMUSP00000005815,10090.ENSMUSP00000006625,10090.ENSMUSP00000006629,10090.ENSMUSP00000014743,10090.ENSMUSP00000020288,10090.ENSMUSP00000020564,10090.ENSMUSP00000020617,10090.ENSMUSP00000021028,10090.ENSMUSP00000021918,10090.ENSMUSP00000026360,10090.ENSMUSP00000027377,10090.ENSMUSP00000027888…	Ltbp1,Braf,Tiam1,Igf1r,Kit,Rbm14,Sptbn1,Csf1,Eif4ebp2,Shc2,Flt4,Itgb3,Ror2,Itgb8,Igfbp5,Abl2,Pik3ca,Ppm1l,Ski,Gigyf1,Col4a1,Col4a2,Smad3,Git1,Ltbp4,Irs2,Lrp1,Lmtk2,Pakap,Garem1,Setx,Ar,Erbb2,Foxo1,Hivep1,Ephb2,Irs1,Soga1,Acvr2a,Sos1,Yes1,Sh2d3c,Notch2,Erbb3,Fgfr1,Sh2b3,Bmpr2,Usp9x,Dab2ip,Insr,Rapgef1,Btbd11,Arap1,Myo1c,Ephb4,Trim71,Nrp2,Ddr1,Rapgef2,Megf8,Acvr2b,Bcr,Zyx,Bcar1,Ptprj,Glg1,Hap1,Arid…
C-rich	GO Process	GO:0016331	Morphogenesis of embryonic epithelium	33	155	0.43	0.65	0.0002	10090.ENSMUSP00000001079,10090.ENSMUSP00000002603,10090.ENSMUSP00000015791,10090.ENSMUSP00000016172,10090.ENSMUSP00000020904,10090.ENSMUSP00000027888,10090.ENSMUSP00000029061,10090.ENSMUSP00000030917,10090.ENSMUSP00000032322,10090.ENSMUSP00000034090,10090.ENSMUSP00000034478,10090.ENSMUSP00000038229,10090.ENSMUSP00000043703,10090.ENSMUSP00000046766,10090.ENSMUSP00000054428,10090.ENSMUSP00000054837…	Sec24b,Scrib,Lama5,Celsr1,Rock2,Abl2,Sall4,Ski,Lrp6,Sall1,St14,Kdm2b,Ptk7,Hectd1,Mib1,Gli2,Jag2,Arhgap35,Med12,Kat2a,Phactr4,Arid1a,Plxnb2,Vangl2,Nckap1,Trim71,Sufu,Cecr2,Shroom3,Fzd3,Dvl3,Llgl2,Sema4c
C-rich	GO Process	GO:0051171	Regulation of nitrogen compound metabolic process	426	4409	0.08	0.46	0.0002	10090.ENSMUSP00000000199,10090.ENSMUSP00000000291,10090.ENSMUSP00000000312,10090.ENSMUSP00000001592,10090.ENSMUSP00000002121,10090.ENSMUSP00000002305,10090.ENSMUSP00000002320,10090.ENSMUSP00000002444,10090.ENSMUSP00000002487,10090.ENSMUSP00000003049,10090.ENSMUSP00000003238,10090.ENSMUSP00000004202,10090.ENSMUSP00000005279,10090.ENSMUSP00000005406,10090.ENSMUSP00000005671,10090.ENSMUSP00000005815…	Ncs1,Mnt,Cdh1,Jup,Supt6,Kdm7a,Ppard,Rfx2,Braf,Med25,Foxj2,Dnmt1,Klf5,App,Igf1r,Kit,Rbm14,Khsrp,Hnrnpa0,Hdac5,Zfp729a,Igf2bp1,Clip3,Ankrd17,Glis2,Csf1,Fhod1,Sash1,Myh9,Zc3h18,Wwc1,Pelp1,Sart3,Arid3a,Eif4ebp2,Nfic,Cpeb4,Flt4,Adcy1,Ppp4r3b,Rock2,Itgb3,Atp2a3,Zfp36l1,Chga,Sema4d,Ror2,Parg,Akap11,Sorbs3,Crebbp,Mapk8ip2,Robo1,Runx1,Noct,Sympk,Celsr3,Chd1,Mmp25,Tfeb,Epas1,Bag6,Zfp521,Setbp1,Gnaq,Incenp,…
C-rich	GO Process	GO:0001841	Neural tube formation	29	126	0.46	0.67	0.00021	10090.ENSMUSP00000001079,10090.ENSMUSP00000002603,10090.ENSMUSP00000016172,10090.ENSMUSP00000020904,10090.ENSMUSP00000027888,10090.ENSMUSP00000029061,10090.ENSMUSP00000030917,10090.ENSMUSP00000032322,10090.ENSMUSP00000034090,10090.ENSMUSP00000034478,10090.ENSMUSP00000038229,10090.ENSMUSP00000043703,10090.ENSMUSP00000046766,10090.ENSMUSP00000054428,10090.ENSMUSP00000075242,10090.ENSMUSP00000085260…	Sec24b,Scrib,Celsr1,Rock2,Abl2,Sall4,Ski,Lrp6,Sall1,St14,Kdm2b,Ptk7,Hectd1,Mib1,Arhgap35,Med12,Kat2a,Phactr4,Arid1a,Plxnb2,Vangl2,Nckap1,Trim71,Sufu,Cecr2,Shroom3,Fzd3,Dvl3,Sema4c
C-rich	GO Process	GO:0080090	Regulation of primary metabolic process	435	4524	0.08	0.46	0.00022	10090.ENSMUSP00000000199,10090.ENSMUSP00000000291,10090.ENSMUSP00000000312,10090.ENSMUSP00000001592,10090.ENSMUSP00000002121,10090.ENSMUSP00000002305,10090.ENSMUSP00000002320,10090.ENSMUSP00000002444,10090.ENSMUSP00000002487,10090.ENSMUSP00000003049,10090.ENSMUSP00000003238,10090.ENSMUSP00000004202,10090.ENSMUSP00000005279,10090.ENSMUSP00000005406,10090.ENSMUSP00000005671,10090.ENSMUSP00000005815…	Ncs1,Mnt,Cdh1,Jup,Supt6,Kdm7a,Ppard,Rfx2,Braf,Med25,Foxj2,Dnmt1,Klf5,App,Igf1r,Kit,Rbm14,Khsrp,Hnrnpa0,Hdac5,Zfp729a,Igf2bp1,Clip3,Ankrd17,Glis2,Csf1,Fhod1,Sash1,Myh9,Zc3h18,Wwc1,Pelp1,Sart3,Arid3a,Eif4ebp2,Nfic,Cpeb4,Flt4,Adcy1,Ppp4r3b,Rock2,Itgb3,Atp2a3,Zfp36l1,Chga,Sema4d,Ror2,Parg,Akap11,Sorbs3,Crebbp,Mapk8ip2,Robo1,Runx1,Noct,Sympk,Celsr3,Chd1,Mmp25,Tfeb,Epas1,Bag6,Zfp521,Setbp1,Gnaq,Incenp,…
C-rich	GO Process	GO:0003279	Cardiac septum development	25	99	0.5	0.68	0.00025	10090.ENSMUSP00000001927,10090.ENSMUSP00000018875,10090.ENSMUSP00000023600,10090.ENSMUSP00000028735,10090.ENSMUSP00000029061,10090.ENSMUSP00000032322,10090.ENSMUSP00000034090,10090.ENSMUSP00000043703,10090.ENSMUSP00000044004,10090.ENSMUSP00000046766,10090.ENSMUSP00000058037,10090.ENSMUSP00000059079,10090.ENSMUSP00000059210,10090.ENSMUSP00000078741,10090.ENSMUSP00000084701,10090.ENSMUSP00000096547…	Ltbp1,Ap2b1,Robo1,Jag1,Sall4,Lrp6,Sall1,Ptk7,Lrp1,Hectd1,Zfpm1,Chd7,Maml1,Notch2,Bmpr2,Smarca4,Vangl2,Sufu,Nrp2,Heg1,Nfatc1,Dvl3,Prox1,Ank2,Kif7
C-rich	GO Process	GO:0030324	Lung development	34	165	0.41	0.63	0.00026	10090.ENSMUSP00000001079,10090.ENSMUSP00000004968,10090.ENSMUSP00000015791,10090.ENSMUSP00000016172,10090.ENSMUSP00000020617,10090.ENSMUSP00000024954,10090.ENSMUSP00000025250,10090.ENSMUSP00000027377,10090.ENSMUSP00000043703,10090.ENSMUSP00000043957,10090.ENSMUSP00000045285,10090.ENSMUSP00000054837,10090.ENSMUSP00000060026,10090.ENSMUSP00000061470,10090.ENSMUSP00000064823,10090.ENSMUSP00000078047…	Sec24b,Plod3,Lama5,Celsr1,Flt4,Epas1,Bag6,Igfbp5,Ptk7,Lama1,Abca3,Gli2,Selenon,Tmtc3,Klf2,Hhip,Fgfr1,Ncor2,Man2a1,Bmpr2,Dlg5,Foxp4,Tnc,Wwp1,Gli3,Vangl2,Itga3,Heg1,Acvr2b,Cic,Prox1,Pgr,Fndc3b,Dag1
C-rich	GO Process	GO:0009892	Negative regulation of metabolic process	249	2359	0.12	0.48	0.00027	10090.ENSMUSP00000000291,10090.ENSMUSP00000000312,10090.ENSMUSP00000000642,10090.ENSMUSP00000002121,10090.ENSMUSP00000002320,10090.ENSMUSP00000003049,10090.ENSMUSP00000004202,10090.ENSMUSP00000005279,10090.ENSMUSP00000005406,10090.ENSMUSP00000007814,10090.ENSMUSP00000007980,10090.ENSMUSP00000008999,10090.ENSMUSP00000012314,10090.ENSMUSP00000013559,10090.ENSMUSP00000014447,10090.ENSMUSP00000018993…	Mnt,Cdh1,Hk2,Supt6,Ppard,Med25,Dnmt1,Klf5,App,Khsrp,Hnrnpa0,Hdac5,Zfp729a,Igf2bp1,Glis2,Wwc1,Nrbp2,Lama4,Atp2b1,Eif4ebp2,Nfic,Cpeb4,Ppp4r3b,Rock2,Itgb3,Zfp36l1,Sema4d,Tasor,Sorbs3,Crebbp,Robo1,Runx1,Noct,Epas1,Bag6,Gnaq,Lrp5,Itgb8,Rptor,Taf3,Igfbp5,Tfcp2l1,Mastl,Fam129b,Itgav,Creb3l1,Sall4,Pik3ca,Dhx36,Lmna,Fmn2,Reck,Prkaa2,Dock7,Ski,Lrp6,Tnfrsf1a,Bag3,Hcfc1,Tnks,Sh3rf1,Sall1,Slc27a1,Kank2,Ireb2,…
C-rich	GO Process	GO:0003205	Cardiac chamber development	31	143	0.43	0.64	0.00028	10090.ENSMUSP00000001927,10090.ENSMUSP00000005671,10090.ENSMUSP00000018875,10090.ENSMUSP00000023600,10090.ENSMUSP00000028735,10090.ENSMUSP00000029061,10090.ENSMUSP00000032322,10090.ENSMUSP00000034090,10090.ENSMUSP00000043703,10090.ENSMUSP00000044004,10090.ENSMUSP00000046766,10090.ENSMUSP00000058037,10090.ENSMUSP00000059079,10090.ENSMUSP00000059210,10090.ENSMUSP00000067786,10090.ENSMUSP00000078741…	Ltbp1,Igf1r,Ap2b1,Robo1,Jag1,Sall4,Lrp6,Sall1,Ptk7,Lrp1,Hectd1,Zfpm1,Chd7,Maml1,Sos1,Notch2,Bmpr2,Smarca4,Ube4b,Arid1a,Vangl2,Sufu,Nrp2,Scn5a,Dsp,Heg1,Nfatc1,Dvl3,Prox1,Ank2,Kif7
C-rich	GO Process	GO:0010975	Regulation of neuron projection development	68	458	0.27	0.56	0.00028	10090.ENSMUSP00000000199,10090.ENSMUSP00000000314,10090.ENSMUSP00000002487,10090.ENSMUSP00000002588,10090.ENSMUSP00000004326,10090.ENSMUSP00000005671,10090.ENSMUSP00000019791,10090.ENSMUSP00000021900,10090.ENSMUSP00000021918,10090.ENSMUSP00000022638,10090.ENSMUSP00000023600,10090.ENSMUSP00000027888,10090.ENSMUSP00000027952,10090.ENSMUSP00000029336,10090.ENSMUSP00000032192,10090.ENSMUSP00000032322…	Ncs1,Cdh4,Braf,Tiam1,Plxna3,Igf1r,Sema6a,Sema4d,Ror2,Nefm,Robo1,Abl2,Plxna2,Dhx36,Itpr1,Lrp6,Tenm3,Katnb1,Carm1,Camk1d,Ptprf,Creb3l2,Ptk7,Lrp1,Grn,Ppp1r9a,Atp1b2,Inppl1,Ror1,Ccdc88a,Cul7,Setx,Fn1,Ephb2,Ptprs,Map1b,Sema5a,Nf1,Arhgap35,Fgfr1,Fut9,Bmpr2,Dab2ip,Marcks,Rapgef1,Macf1,Dip2b,Mapt,Plxnb2,Kif1a,Crmp1,Flna,Dpysl5,Itga3,Rapgef2,Akap5,Megf8,Tnik,Runx1t1,Ap2a1,Plxna1,Hap1,Sema4c,Camsap2,Ulk1,U…
C-rich	GO Process	GO:0003008	System process	117	938	0.19	0.51	0.0003	10090.ENSMUSP00000000312,10090.ENSMUSP00000002320,10090.ENSMUSP00000002487,10090.ENSMUSP00000002979,10090.ENSMUSP00000004968,10090.ENSMUSP00000005406,10090.ENSMUSP00000005815,10090.ENSMUSP00000012152,10090.ENSMUSP00000017458,10090.ENSMUSP00000020107,10090.ENSMUSP00000020288,10090.ENSMUSP00000020617,10090.ENSMUSP00000020706,10090.ENSMUSP00000020904,10090.ENSMUSP00000021610,10090.ENSMUSP00000022593…	Cdh1,Ppard,Braf,Lamb1,Plod3,App,Kit,Dgcr2,Mpp2,Atp2b1,Eif4ebp2,Flt4,Adcy1,Rock2,Chga,Akap11,Col2a1,Crebbp,Mapk8ip2,Epas1,Diaph1,Gnaq,Lrp5,Plcb3,Abl2,Fam129b,Pik3ca,Slc9a1,Grik3,Atp2a2,Itpr1,Mmp2,Slc27a1,Ireb2,Chrnb4,Igdcc3,Smad3,Uba6,Akap12,Tanc1,Myo6,Git1,Slc16a2,Itpr3,Atp1a1,Piezo2,Ppip5k2,Lrp1,Grid1,Dop1b,Ppp1r9a,Setd5,Wfs1,Ror1,Ar,Ephb2,Chd7,Nipbl,Selenon,Ubr3,Klf2,Sema5a,Lamb2,Rock1,Nf1,Alms…
C-rich	GO Process	GO:0009611	Response to wounding	48	281	0.33	0.59	0.0003	10090.ENSMUSP00000001595,10090.ENSMUSP00000002320,10090.ENSMUSP00000002603,10090.ENSMUSP00000016172,10090.ENSMUSP00000016771,10090.ENSMUSP00000021028,10090.ENSMUSP00000021552,10090.ENSMUSP00000028280,10090.ENSMUSP00000030121,10090.ENSMUSP00000034187,10090.ENSMUSP00000038361,10090.ENSMUSP00000039360,10090.ENSMUSP00000039966,10090.ENSMUSP00000040208,10090.ENSMUSP00000043703,10090.ENSMUSP00000045036…	Fkbp10,Ppard,Scrib,Celsr1,Myh9,Itgb3,Zfp36l1,Col5a1,B4galt1,Mmp2,Abhd2,Ppl,Ripor1,Creb3l2,Ptk7,Myof,Zfp36l2,Erbb2,Fn1,Plpp3,Map1b,Lamb2,Nf1,Plec,Arhgap35,Notch2,Cdh3,Plcg2,Dysf,F5,Nefh,Map3k5,Macf1,Mtr,Tnc,Gli3,Vangl2,Flna,Ddr1,Dsp,Pard3,Itgb4,Ptprj,Mia3,Dag1,Kcnb1,Syt7,Eppk1
C-rich	GO Process	GO:0031323	Regulation of cellular metabolic process	422	4382	0.08	0.45	0.0003	10090.ENSMUSP00000000199,10090.ENSMUSP00000000291,10090.ENSMUSP00000000312,10090.ENSMUSP00000000642,10090.ENSMUSP00000001592,10090.ENSMUSP00000002121,10090.ENSMUSP00000002305,10090.ENSMUSP00000002320,10090.ENSMUSP00000002444,10090.ENSMUSP00000002487,10090.ENSMUSP00000002603,10090.ENSMUSP00000003049,10090.ENSMUSP00000003238,10090.ENSMUSP00000004202,10090.ENSMUSP00000005279,10090.ENSMUSP00000005406…	Ncs1,Mnt,Cdh1,Hk2,Jup,Supt6,Kdm7a,Ppard,Rfx2,Braf,Scrib,Med25,Foxj2,Dnmt1,Klf5,App,Igf1r,Kit,Rbm14,Khsrp,Hnrnpa0,Hdac5,Zfp729a,Igf2bp1,Clip3,Ankrd17,Glis2,Csf1,Fhod1,Sash1,Zc3h18,Wwc1,Pelp1,Nrbp2,Arid3a,Eif4ebp2,Nfic,Cpeb4,Flt4,Adcy1,Ppp4r3b,Rock2,Itgb3,Zfp36l1,Chga,Sema4d,Ror2,Parg,Akap11,Sorbs3,Crebbp,Mapk8ip2,Robo1,Runx1,Noct,Sympk,Celsr3,Chd1,Tfeb,Epas1,Bag6,Zfp521,Setbp1,Gnaq,Incenp,Osbp,Lrp…
C-rich	GO Process	GO:0043588	Skin development	35	175	0.4	0.62	0.00031	10090.ENSMUSP00000001592,10090.ENSMUSP00000015791,10090.ENSMUSP00000016172,10090.ENSMUSP00000023673,10090.ENSMUSP00000027377,10090.ENSMUSP00000027752,10090.ENSMUSP00000028280,10090.ENSMUSP00000030443,10090.ENSMUSP00000034478,10090.ENSMUSP00000036936,10090.ENSMUSP00000038063,10090.ENSMUSP00000039360,10090.ENSMUSP00000043250,10090.ENSMUSP00000052020,10090.ENSMUSP00000054837,10090.ENSMUSP00000067786…	Jup,Lama5,Celsr1,Runx1,Igfbp5,Lamc1,Col5a1,Ptch2,St14,Scd1,Dhcr24,Ppl,Fras1,Flnb,Gli2,Sos1,Nf1,Plec,Cdh3,Ncor2,Smarca4,Vangl2,Sufu,Eda,Tcf7l1,Palld,Itga3,Dsp,Fzd3,Myo5a,Bcr,Itgb4,Lats1,Ryr1,Ash1l
C-rich	GO Process	GO:0051493	Regulation of cytoskeleton organization	70	479	0.26	0.55	0.00031	10090.ENSMUSP00000002487,10090.ENSMUSP00000002889,10090.ENSMUSP00000004326,10090.ENSMUSP00000006625,10090.ENSMUSP00000006629,10090.ENSMUSP00000014065,10090.ENSMUSP00000014922,10090.ENSMUSP00000016172,10090.ENSMUSP00000018851,10090.ENSMUSP00000020904,10090.ENSMUSP00000021028,10090.ENSMUSP00000021458,10090.ENSMUSP00000022078,10090.ENSMUSP00000022682,10090.ENSMUSP00000025337,10090.ENSMUSP00000027817…	Braf,Flii,Plxna3,Rbm14,Sptbn1,Clip3,Fhod1,Celsr1,Dync1h1,Rock2,Itgb3,Sptb,Rhobtb3,Sorbs3,Diaph1,Spta1,Pik3ca,Prkaa2,Fscn1,Wasl,Katnb1,Phldb1,Kank2,Smad3,Git1,Washc4,Lrp1,Sh3pxd2b,Ppp1r9a,Ccdc88a,Eps8,Taok1,Map1b,Sema5a,Rock1,Tubb4a,Alms1,Arhgap35,Phldb2,Notch2,Mtss1,Numa1,Arfgef1,Nes,Naa80,Prkce,Cep295,Mapt,Shroom2,Kat2a,Cltc,Tjp1,Wasf1,Arap1,Kirrel,Myo1c,Rasa1,Vangl2,Ckap5,Nckap1,Dctn1,Flna,Senp…
C-rich	GO Process	GO:0001501	Skeletal system development	56	352	0.3	0.57	0.00032	10090.ENSMUSP00000002412,10090.ENSMUSP00000005815,10090.ENSMUSP00000007738,10090.ENSMUSP00000021900,10090.ENSMUSP00000021918,10090.ENSMUSP00000022693,10090.ENSMUSP00000023123,10090.ENSMUSP00000023673,10090.ENSMUSP00000025497,10090.ENSMUSP00000025541,10090.ENSMUSP00000025856,10090.ENSMUSP00000026360,10090.ENSMUSP00000030917,10090.ENSMUSP00000032322,10090.ENSMUSP00000034187,10090.ENSMUSP00000034703…	Ncan,Kit,Hapln4,Sema4d,Ror2,Bmp1,Col2a1,Runx1,Fbn2,Gnaq,Lrp5,Itgb8,Ski,Lrp6,Mmp2,Carm1,Smad3,Tgfbi,Creb3l2,Sh3pxd2b,Thbs1,Inppl1,Gli2,Zfpm1,Chd7,Nipbl,Acvr2a,Jag2,Dchs1,Hhip,Notch2,Fgfr1,Sh2b3,Bmpr2,Med12,Ankrd11,Fbn1,Mef2d,Vcan,Gli3,Adamts7,Men1,Flna,Etl4,Ctc1,Bbx,Megf8,Acvr2b,Zfp385a,Hspg2,Glg1,Snx19,Ryr1,Ash1l,Mia3,Arid5b
C-rich	GO Process	GO:0097435	Supramolecular fiber organization	63	415	0.28	0.56	0.00032	10090.ENSMUSP00000001595,10090.ENSMUSP00000002487,10090.ENSMUSP00000002889,10090.ENSMUSP00000004968,10090.ENSMUSP00000005406,10090.ENSMUSP00000014065,10090.ENSMUSP00000014922,10090.ENSMUSP00000018851,10090.ENSMUSP00000022078,10090.ENSMUSP00000022638,10090.ENSMUSP00000022682,10090.ENSMUSP00000023123,10090.ENSMUSP00000025337,10090.ENSMUSP00000027888,10090.ENSMUSP00000028280,10090.ENSMUSP00000030039…	Fkbp10,Braf,Flii,Plod3,App,Clip3,Fhod1,Dync1h1,Rhobtb3,Nefm,Sorbs3,Col2a1,Diaph1,Abl2,Col5a1,Fmn2,Fscn1,Wasl,Katnb1,Myo6,Ltbp4,Pcm1,Ina,Ppp1r9a,Inppl1,Coro7,Pakap,Ccdc88a,Slk,Eps8,Samd14,Flnc,Actn4,Nf1,Plec,Mtss1,Tacc2,Numa1,Marcks,Nefh,Wipf1,Mapt,Shroom2,Shroom4,Myo7a,Myo1c,Ckap5,Shroom3,Adamts7,Dctn1,Flna,Fam171a1,Pxdn,Dsp,Myo5a,Zyx,Bcar1,Prox1,Fat1,Mia3,Camsap2,Nin,Eppk1
C-rich	GO Process	GO:0042127	Regulation of cell population proliferation	143	1210	0.17	0.5	0.00033	10090.ENSMUSP00000000312,10090.ENSMUSP00000001592,10090.ENSMUSP00000002320,10090.ENSMUSP00000002487,10090.ENSMUSP00000002588,10090.ENSMUSP00000002603,10090.ENSMUSP00000003049,10090.ENSMUSP00000003238,10090.ENSMUSP00000004202,10090.ENSMUSP00000005279,10090.ENSMUSP00000005406,10090.ENSMUSP00000005671,10090.ENSMUSP00000005815,10090.ENSMUSP00000008999,10090.ENSMUSP00000014743,10090.ENSMUSP00000015791…	Cdh1,Jup,Ppard,Braf,Tiam1,Scrib,Med25,Foxj2,Dnmt1,Klf5,App,Igf1r,Kit,Hdac5,Csf1,Lama5,Flt4,Itgb3,Zfp36l1,Robo1,Runx1,Gnaq,Lrp5,Rptor,Igfbp5,Ptprn,Spta1,Fam129b,Itgav,Jag1,Pik3ca,Lmna,B4galt1,Tnfrsf1b,Ssbp3,Ski,Itpr1,Lrp6,Sh3rf1,Sall1,Mmp2,Carm1,Kank2,Smad3,Slc16a2,Dhcr24,Kdm2b,Irs2,Ptprf,Wapl,Slc7a5,Kmt2c,Bicral,Thbs1,Grn,Slc7a1,Inppl1,Garem1,Ccdc88a,Fnip1,Ar,Erbb2,Fn1,Gli2,Foxo1,Rbpms2,Ephb2,Asp…
C-rich	GO Process	GO:0060840	Artery development	21	75	0.54	0.68	0.00036	10090.ENSMUSP00000001079,10090.ENSMUSP00000001595,10090.ENSMUSP00000001927,10090.ENSMUSP00000018875,10090.ENSMUSP00000023600,10090.ENSMUSP00000028735,10090.ENSMUSP00000038181,10090.ENSMUSP00000044004,10090.ENSMUSP00000046766,10090.ENSMUSP00000059079,10090.ENSMUSP00000071289,10090.ENSMUSP00000084041,10090.ENSMUSP00000084701,10090.ENSMUSP00000085016,10090.ENSMUSP00000096547,10090.ENSMUSP00000106137…	Sec24b,Fkbp10,Ltbp1,Ap2b1,Robo1,Jag1,Kat6a,Lrp1,Hectd1,Chd7,Nf1,Pkd2,Bmpr2,Notch3,Smarca4,Gli3,Sufu,Acvr2b,Adamts9,Prox1,Kif7
C-rich	GO Process	GO:0009967	Positive regulation of signal transduction	135	1129	0.18	0.5	0.00037	10090.ENSMUSP00000002320,10090.ENSMUSP00000002487,10090.ENSMUSP00000002979,10090.ENSMUSP00000005406,10090.ENSMUSP00000005532,10090.ENSMUSP00000005671,10090.ENSMUSP00000005815,10090.ENSMUSP00000014421,10090.ENSMUSP00000014743,10090.ENSMUSP00000015449,10090.ENSMUSP00000018993,10090.ENSMUSP00000020564,10090.ENSMUSP00000020617,10090.ENSMUSP00000020904,10090.ENSMUSP00000021028,10090.ENSMUSP00000021610…	Ppard,Braf,Lamb1,App,Nid1,Igf1r,Kit,Ankrd17,Csf1,Sash1,Wwc1,Shc2,Flt4,Rock2,Itgb3,Chga,Sema4d,Ror2,Sorbs3,Crebbp,Mapk8ip2,Robo1,Incenp,Trim8,Rfng,Rptor,Igfbp5,Lamc1,Abl2,Itgav,Jag1,Pik3ca,Dhx36,Reck,Slc9a1,Tnfrsf1a,Adgra2,Tnks,Sh3rf1,Sall1,Smad3,Akap12,Scube3,Trim62,Tab3,Ptk7,Lama1,Lrp1,Thbs1,Ror1,Coro7,Garem1,Ccdc88a,Fnip1,Ar,Erbb2,Fn1,Taok1,Phlpp1,Sorl1,Aspm,Nrk,Irs1,Klf2,Actn4,Acvr2a,Fzd5,Sos1…
C-rich	GO Process	GO:0051960	Regulation of nervous system development	64	427	0.27	0.55	0.00038	10090.ENSMUSP00000000314,10090.ENSMUSP00000002487,10090.ENSMUSP00000002588,10090.ENSMUSP00000004326,10090.ENSMUSP00000005815,10090.ENSMUSP00000019791,10090.ENSMUSP00000021900,10090.ENSMUSP00000023600,10090.ENSMUSP00000027952,10090.ENSMUSP00000029336,10090.ENSMUSP00000030286,10090.ENSMUSP00000030336,10090.ENSMUSP00000030917,10090.ENSMUSP00000032322,10090.ENSMUSP00000036962,10090.ENSMUSP00000039368…	Cdh4,Braf,Tiam1,Plxna3,Kit,Sema6a,Sema4d,Robo1,Plxna2,Dhx36,Dock7,Tnfrsf1b,Ski,Lrp6,Clstn1,Ptprf,Pcm1,Slc7a5,Lrp1,Cul7,Fn1,Prtg,Ephb2,Sorl1,Chd7,Aspm,Ptprs,Map1b,Sema5a,Nf1,Adgre5,Etv5,Rest,Man2a1,Bmpr2,Dlg5,Marcks,Macf1,Dip2b,Mapt,Trp73,Kdm4a,Tenm4,Nlgn2,Plxnb2,Gli3,Dpysl5,Rapgef2,Akap5,Fzd3,Adgrl1,Nos1,Megf8,Tnik,Pard3,Plxna1,Hap1,Prox1,Myrf,Dag1,Sema4c,Ulk1,Map6,Nin
C-rich	GO Process	GO:0003007	Heart morphogenesis	38	202	0.37	0.59	0.00041	10090.ENSMUSP00000001079,10090.ENSMUSP00000023123,10090.ENSMUSP00000023600,10090.ENSMUSP00000028280,10090.ENSMUSP00000028735,10090.ENSMUSP00000032322,10090.ENSMUSP00000034973,10090.ENSMUSP00000038181,10090.ENSMUSP00000044903,10090.ENSMUSP00000054428,10090.ENSMUSP00000058037,10090.ENSMUSP00000059079,10090.ENSMUSP00000059385,10090.ENSMUSP00000060671,10090.ENSMUSP00000067786,10090.ENSMUSP00000077574…	Sec24b,Col2a1,Robo1,Col5a1,Jag1,Lrp6,Smad3,Kat6a,Thbs1,Mib1,Zfpm1,Chd7,Nipbl,Tead1,Sos1,Dchs1,Notch2,Ncor2,Pkd2,Bmpr2,Insr,Smarca4,Ube4b,Gaa,Ephb4,Vangl2,Sufu,Pbrm1,Nrp2,Flna,Dsp,Heg1,Megf8,Nfatc1,Rbm20,Dvl3,Prox1,Ryr1
C-rich	GO Process	GO:0030335	Positive regulation of cell migration	64	428	0.27	0.54	0.00041	10090.ENSMUSP00000002588,10090.ENSMUSP00000002979,10090.ENSMUSP00000005406,10090.ENSMUSP00000005671,10090.ENSMUSP00000005815,10090.ENSMUSP00000013220,10090.ENSMUSP00000014743,10090.ENSMUSP00000015449,10090.ENSMUSP00000019791,10090.ENSMUSP00000020617,10090.ENSMUSP00000020904,10090.ENSMUSP00000021028,10090.ENSMUSP00000021900,10090.ENSMUSP00000021918,10090.ENSMUSP00000025337,10090.ENSMUSP00000027377…	Tiam1,Lamb1,App,Igf1r,Kit,Amotl1,Csf1,Sash1,Sema6a,Flt4,Rock2,Itgb3,Sema4d,Ror2,Diaph1,Igfbp5,Abl2,Itgav,Dock7,Adgra2,Mmp2,Smad3,Akap12,Camk1d,Irs2,Ripor1,Ago2,Lrp1,Thbs1,Grn,Fn1,Ephb2,Nipbl,Irs1,Plpp3,Actn4,Sema5a,Plcg2,Dysf,Fgfr1,Dock1,Bmpr2,Dab2ip,Insr,Insm1,Prkce,Iqsec1,Tjp1,Col18a1,Myo1c,Amot,Flna,Hdac7,Itga3,Rapgef2,Myo5a,Bcar1,Ptprj,Prox1,Ssh2,Pgr,Mia3,Sema4c,Myadm
C-rich	GO Process	GO:0035148	Tube formation	32	155	0.41	0.61	0.00043	10090.ENSMUSP00000000312,10090.ENSMUSP00000001079,10090.ENSMUSP00000002603,10090.ENSMUSP00000016172,10090.ENSMUSP00000020904,10090.ENSMUSP00000027888,10090.ENSMUSP00000029061,10090.ENSMUSP00000030917,10090.ENSMUSP00000032322,10090.ENSMUSP00000034090,10090.ENSMUSP00000034478,10090.ENSMUSP00000038229,10090.ENSMUSP00000043703,10090.ENSMUSP00000046766,10090.ENSMUSP00000054428,10090.ENSMUSP00000075242…	Cdh1,Sec24b,Scrib,Celsr1,Rock2,Abl2,Sall4,Ski,Lrp6,Sall1,St14,Kdm2b,Ptk7,Hectd1,Mib1,Arhgap35,Med12,Dab2ip,Kat2a,Phactr4,Arid1a,Plxnb2,Vangl2,Nckap1,Trim71,Sufu,Cecr2,Shroom3,Eda,Fzd3,Dvl3,Sema4c
C-rich	GO Process	GO:0001667	Ameboidal-type cell migration	33	163	0.4	0.6	0.00044	10090.ENSMUSP00000002320,10090.ENSMUSP00000005815,10090.ENSMUSP00000013220,10090.ENSMUSP00000015791,10090.ENSMUSP00000016771,10090.ENSMUSP00000019791,10090.ENSMUSP00000021900,10090.ENSMUSP00000023600,10090.ENSMUSP00000025856,10090.ENSMUSP00000028499,10090.ENSMUSP00000032322,10090.ENSMUSP00000033876,10090.ENSMUSP00000034717,10090.ENSMUSP00000038514,10090.ENSMUSP00000054499,10090.ENSMUSP00000063795…	Ppard,Kit,Amotl1,Lama5,Myh9,Sema6a,Sema4d,Robo1,Lrp5,Itgav,Lrp6,Adgra2,Kank2,Irs2,Fn1,Irs1,Sema5a,Rock1,Plec,Phactr4,Col18a1,Ephb4,Nckap1,Amot,Nrp2,Megf8,Itgb4,Tns1,Prox1,Mia3,Fndc3b,Sema4c,Arid5b
C-rich	GO Process	GO:0010558	Negative regulation of macromolecule biosynthetic process	145	1239	0.17	0.49	0.00044	10090.ENSMUSP00000000291,10090.ENSMUSP00000002320,10090.ENSMUSP00000003049,10090.ENSMUSP00000004202,10090.ENSMUSP00000005279,10090.ENSMUSP00000005406,10090.ENSMUSP00000007814,10090.ENSMUSP00000008999,10090.ENSMUSP00000012314,10090.ENSMUSP00000013559,10090.ENSMUSP00000014447,10090.ENSMUSP00000018993,10090.ENSMUSP00000020288,10090.ENSMUSP00000020461,10090.ENSMUSP00000020543,10090.ENSMUSP00000020904…	Mnt,Ppard,Med25,Dnmt1,Klf5,App,Khsrp,Hdac5,Zfp729a,Igf2bp1,Glis2,Wwc1,Eif4ebp2,Nfic,Cpeb4,Rock2,Zfp36l1,Sema4d,Sorbs3,Crebbp,Runx1,Noct,Epas1,Taf3,Igfbp5,Tfcp2l1,Fam129b,Creb3l1,Sall4,Dhx36,Ski,Bag3,Hcfc1,Sall1,Kank2,Ireb2,Smad3,Xrn1,Kat6a,Kdm2b,Wdtc1,Irf2bpl,Ago2,Bahd1,Mybbp1a,Wfs1,Klf16,Fnip1,Zfp81,Peg3,Zfp36l2,Dnmt3b,Bptf,Ar,Gli2,Foxo1,Hivep1,Zfpm1,Nipbl,Pura,Chd4,Patl1,Klf2,Khdrbs1,Lcor,Rock1…
C-rich	GO Process	GO:0010605	Negative regulation of macromolecule metabolic process	232	2188	0.12	0.46	0.00044	10090.ENSMUSP00000000291,10090.ENSMUSP00000000312,10090.ENSMUSP00000002121,10090.ENSMUSP00000002320,10090.ENSMUSP00000003049,10090.ENSMUSP00000004202,10090.ENSMUSP00000005279,10090.ENSMUSP00000005406,10090.ENSMUSP00000007814,10090.ENSMUSP00000007980,10090.ENSMUSP00000008999,10090.ENSMUSP00000012314,10090.ENSMUSP00000013559,10090.ENSMUSP00000014447,10090.ENSMUSP00000018993,10090.ENSMUSP00000020107…	Mnt,Cdh1,Supt6,Ppard,Med25,Dnmt1,Klf5,App,Khsrp,Hnrnpa0,Hdac5,Zfp729a,Igf2bp1,Glis2,Wwc1,Atp2b1,Eif4ebp2,Nfic,Cpeb4,Ppp4r3b,Rock2,Itgb3,Zfp36l1,Sema4d,Tasor,Sorbs3,Crebbp,Robo1,Runx1,Noct,Epas1,Bag6,Gnaq,Lrp5,Itgb8,Taf3,Igfbp5,Tfcp2l1,Mastl,Fam129b,Itgav,Creb3l1,Sall4,Pik3ca,Dhx36,Lmna,Fmn2,Reck,Prkaa2,Ski,Lrp6,Tnfrsf1a,Bag3,Hcfc1,Tnks,Sh3rf1,Sall1,Kank2,Ireb2,Smad3,Xrn1,Skiv2l,Git1,Dhcr24,Kat6a,…
C-rich	GO Process	GO:0048839	Inner ear development	30	140	0.43	0.61	0.00044	10090.ENSMUSP00000000312,10090.ENSMUSP00000001079,10090.ENSMUSP00000002603,10090.ENSMUSP00000016172,10090.ENSMUSP00000021918,10090.ENSMUSP00000022782,10090.ENSMUSP00000023123,10090.ENSMUSP00000028735,10090.ENSMUSP00000036181,10090.ENSMUSP00000043703,10090.ENSMUSP00000048171,10090.ENSMUSP00000054837,10090.ENSMUSP00000058135,10090.ENSMUSP00000059079,10090.ENSMUSP00000071904,10090.ENSMUSP00000075224…	Cdh1,Sec24b,Scrib,Celsr1,Ror2,Lrp10,Col2a1,Jag1,Myo6,Ptk7,Ror1,Gli2,Ephb2,Chd7,Alms1,Jag2,Dchs1,Rest,Fgfr1,Whrn,Frem2,Abr,Myo7a,Gli3,Vangl2,Cecr2,Fzd3,Bcr,Dvl3,Prox1
C-rich	GO Process	GO:0035556	Intracellular signal transduction	136	1148	0.17	0.48	0.00049	10090.ENSMUSP00000000199,10090.ENSMUSP00000002320,10090.ENSMUSP00000002487,10090.ENSMUSP00000002588,10090.ENSMUSP00000004202,10090.ENSMUSP00000005406,10090.ENSMUSP00000005671,10090.ENSMUSP00000005815,10090.ENSMUSP00000013220,10090.ENSMUSP00000014743,10090.ENSMUSP00000016172,10090.ENSMUSP00000019516,10090.ENSMUSP00000020288,10090.ENSMUSP00000020564,10090.ENSMUSP00000020706,10090.ENSMUSP00000020904…	Ncs1,Ppard,Braf,Tiam1,Dnmt1,App,Igf1r,Kit,Amotl1,Csf1,Celsr1,Nrbp2,Eif4ebp2,Shc2,Adcy1,Rock2,Atp2a3,Zfp36l1,Ror2,Rhobtb3,Sorbs3,Mapk8ip2,Bag6,Rps6ka4,Plcb3,Rptor,Cnksr2,Prex2,Igfbp5,Abl2,Mastl,Itgav,Pik3ca,Ppm1l,Prkaa2,Dock7,Tnfrsf1b,Slc9a1,Atp2a2,Itpr1,Tnfrsf1a,Dock11,Smad3,Myo6,Prex1,Dhcr24,Itpr3,Ripor1,Tpcn1,Mybbp1a,Ppp1r9a,Dock3,Ccdc88a,Fnip1,Zfp36l2,Setx,Ar,Eps8,Erbb2,Taok1,Tead1,Uaca,Samd14…
C-rich	GO Process	GO:0040017	Positive regulation of locomotion	66	451	0.26	0.53	0.00052	10090.ENSMUSP00000002588,10090.ENSMUSP00000002979,10090.ENSMUSP00000005406,10090.ENSMUSP00000005671,10090.ENSMUSP00000005815,10090.ENSMUSP00000013220,10090.ENSMUSP00000014743,10090.ENSMUSP00000015449,10090.ENSMUSP00000019791,10090.ENSMUSP00000020617,10090.ENSMUSP00000020904,10090.ENSMUSP00000021028,10090.ENSMUSP00000021900,10090.ENSMUSP00000021918,10090.ENSMUSP00000025337,10090.ENSMUSP00000027377…	Tiam1,Lamb1,App,Igf1r,Kit,Amotl1,Csf1,Sash1,Sema6a,Flt4,Rock2,Itgb3,Sema4d,Ror2,Diaph1,Igfbp5,Abl2,Itgav,Dock7,Wasl,Adgra2,Mmp2,Smad3,Akap12,Camk1d,Irs2,Ripor1,Ago2,Lrp1,Thbs1,Grn,Fn1,Ephb2,Nipbl,Irs1,Plpp3,Actn4,Sema5a,Plcg2,Dysf,Fgfr1,Dock1,Bmpr2,Dab2ip,Insr,Insm1,Prkce,Iqsec1,Tjp1,Col18a1,Myo1c,Amot,Flna,Hdac7,Itga3,Rapgef2,Myo5a,Megf8,Bcar1,Ptprj,Prox1,Ssh2,Pgr,Mia3,Sema4c,Myadm
C-rich	GO Process	GO:1901701	Cellular response to oxygen-containing compound	99	770	0.21	0.5	0.00052	10090.ENSMUSP00000000312,10090.ENSMUSP00000001147,10090.ENSMUSP00000001592,10090.ENSMUSP00000002320,10090.ENSMUSP00000004202,10090.ENSMUSP00000005279,10090.ENSMUSP00000005406,10090.ENSMUSP00000005671,10090.ENSMUSP00000016088,10090.ENSMUSP00000017900,10090.ENSMUSP00000018449,10090.ENSMUSP00000020107,10090.ENSMUSP00000020288,10090.ENSMUSP00000020543,10090.ENSMUSP00000020706,10090.ENSMUSP00000020904…	Cdh1,Col6a1,Jup,Ppard,Dnmt1,Klf5,App,Igf1r,Castor2,Slc12a7,Prpf8,Atp2b1,Eif4ebp2,Cpeb4,Adcy1,Rock2,Itgb3,Zfp36l1,Gnaq,Rptor,Igfbp5,Ptprn,Abl2,Pik3ca,Dhx36,Abca1,Prkaa2,Tnfrsf1b,Slc9a1,Itpr1,Lrp6,Col4a1,Mmp2,Slc27a1,Ireb2,Hcn4,Xrn1,Git1,Itpr3,Irs2,Wdtc1,Slc7a5,Ptk7,Lrp1,Thbs1,Klf16,Ywhag,Setx,Dnmt3b,Ar,Foxo1,Pcsk9,Ephb2,Rab11fip2,Tead1,Irs1,Klf2,Soga1,Sh3bp4,Lcor,Map1b,Yes1,Hsf1,Plec,Upf1,Dapk1,At…
C-rich	GO Process	GO:0061138	Morphogenesis of a branching epithelium	30	142	0.42	0.6	0.00053	10090.ENSMUSP00000014743,10090.ENSMUSP00000015791,10090.ENSMUSP00000016172,10090.ENSMUSP00000025856,10090.ENSMUSP00000032322,10090.ENSMUSP00000033898,10090.ENSMUSP00000034090,10090.ENSMUSP00000034478,10090.ENSMUSP00000043957,10090.ENSMUSP00000052648,10090.ENSMUSP00000054837,10090.ENSMUSP00000061470,10090.ENSMUSP00000067783,10090.ENSMUSP00000069024,10090.ENSMUSP00000077574,10090.ENSMUSP00000078047…	Csf1,Lama5,Celsr1,Lrp5,Lrp6,Col4a1,Sall1,St14,Lama1,Ar,Gli2,Tmtc3,Fzd5,Sema5a,Dchs1,Hhip,Fgfr1,Pkd2,Dlg5,Tnc,Gli3,Vangl2,Slc12a2,Ddr1,Nfatc1,Plxna1,Prox1,Llgl2,Pgr,Dag1
C-rich	GO Process	GO:0051179	Localization	333	3356	0.09	0.44	0.00055	10090.ENSMUSP00000000199,10090.ENSMUSP00000000312,10090.ENSMUSP00000000642,10090.ENSMUSP00000001079,10090.ENSMUSP00000001592,10090.ENSMUSP00000001927,10090.ENSMUSP00000002121,10090.ENSMUSP00000002320,10090.ENSMUSP00000002487,10090.ENSMUSP00000002603,10090.ENSMUSP00000004968,10090.ENSMUSP00000005279,10090.ENSMUSP00000005406,10090.ENSMUSP00000005671,10090.ENSMUSP00000005815,10090.ENSMUSP00000006629…	Ncs1,Cdh1,Hk2,Sec24b,Jup,Ltbp1,Supt6,Ppard,Braf,Scrib,Plod3,Klf5,App,Igf1r,Kit,Sptbn1,Khsrp,Igf2bp1,Clip3,Fhod1,Lama5,Celsr1,Myh9,Slc12a7,Cadps2,Dync1h1,Ap2b1,Nrbp2,Sema6a,Sec63,Atp2b1,Rock2,Itgb3,Atp2a3,Zfp36l1,Chga,Rhobtb3,Zfyve16,Vcl,Anxa11,Tasor,Akap11,Nefm,Lrp10,Nptxr,Slc4a8,Igf2r,Tfeb,Kif5b,Bag6,Diaph1,Fbn2,Incenp,Osbp,Cdc42bpg,Lrp5,Plcb3,Gbf1,Esyt1,Taf3,Ptprn,Agap1,Abl2,Plxna2,Fam129b,Ly75…
C-rich	GO Process	GO:0009890	Negative regulation of biosynthetic process	152	1321	0.16	0.47	0.00056	10090.ENSMUSP00000000291,10090.ENSMUSP00000002320,10090.ENSMUSP00000003049,10090.ENSMUSP00000004202,10090.ENSMUSP00000005279,10090.ENSMUSP00000005406,10090.ENSMUSP00000007814,10090.ENSMUSP00000008999,10090.ENSMUSP00000012314,10090.ENSMUSP00000013559,10090.ENSMUSP00000014447,10090.ENSMUSP00000018993,10090.ENSMUSP00000020288,10090.ENSMUSP00000020461,10090.ENSMUSP00000020543,10090.ENSMUSP00000020904…	Mnt,Ppard,Med25,Dnmt1,Klf5,App,Khsrp,Hdac5,Zfp729a,Igf2bp1,Glis2,Wwc1,Eif4ebp2,Nfic,Cpeb4,Rock2,Zfp36l1,Sema4d,Sorbs3,Crebbp,Runx1,Noct,Epas1,Taf3,Igfbp5,Tfcp2l1,Fam129b,Creb3l1,Sall4,Dhx36,Ski,Bag3,Hcfc1,Sall1,Slc27a1,Kank2,Ireb2,Smad3,Xrn1,Kat6a,Kdm2b,Atp1a1,Wdtc1,Irf2bpl,Ago2,Bahd1,Mybbp1a,Wfs1,Klf16,Fnip1,Zfp81,Peg3,Zfp36l2,Dnmt3b,Bptf,Ar,Fn1,Gli2,Foxo1,Hivep1,Zfpm1,Nipbl,Pura,Chd4,Patl1,Klf2…
C-rich	GO Process	GO:0031344	Regulation of cell projection organization	84	625	0.23	0.51	0.00059	10090.ENSMUSP00000000199,10090.ENSMUSP00000000314,10090.ENSMUSP00000002487,10090.ENSMUSP00000002588,10090.ENSMUSP00000004326,10090.ENSMUSP00000005279,10090.ENSMUSP00000005406,10090.ENSMUSP00000005671,10090.ENSMUSP00000005815,10090.ENSMUSP00000019791,10090.ENSMUSP00000021900,10090.ENSMUSP00000021918,10090.ENSMUSP00000022638,10090.ENSMUSP00000023600,10090.ENSMUSP00000027888,10090.ENSMUSP00000027952…	Ncs1,Cdh4,Braf,Tiam1,Plxna3,Klf5,App,Igf1r,Kit,Sema6a,Sema4d,Ror2,Nefm,Robo1,Abl2,Plxna2,Dhx36,Fscn1,Wasl,Itpr1,Lrp6,Dock11,Tenm3,Katnb1,Carm1,Map4,Camk1d,Ptprf,Creb3l2,Ptk7,Lrp1,Grn,Ppp1r9a,Plekhm1,Atp1b2,Inppl1,Ror1,Ccdc88a,Cul7,Setx,Eps8,Fn1,Ephb2,Ptprs,Map1b,Sema5a,Nf1,Arhgap35,Fgfr1,Fut9,Bmpr2,Dab2ip,Marcks,Rapgef1,Macf1,Dip2b,Mapt,Kat2a,Crocc,Arap1,Plxnb2,Nckap1,Kif1a,Crmp1,Flna,Dpysl5,Itga…
C-rich	GO Process	GO:0045667	Regulation of osteoblast differentiation	25	106	0.47	0.61	0.00059	10090.ENSMUSP00000008999,10090.ENSMUSP00000021900,10090.ENSMUSP00000023849,10090.ENSMUSP00000025497,10090.ENSMUSP00000025856,10090.ENSMUSP00000027377,10090.ENSMUSP00000028735,10090.ENSMUSP00000029699,10090.ENSMUSP00000030917,10090.ENSMUSP00000034973,10090.ENSMUSP00000038366,10090.ENSMUSP00000044815,10090.ENSMUSP00000067305,10090.ENSMUSP00000079231,10090.ENSMUSP00000081041,10090.ENSMUSP00000084701…	Hdac5,Sema4d,Noct,Fbn2,Lrp5,Igfbp5,Jag1,Lmna,Ski,Smad3,Scube3,Suco,Acvr2a,Rest,Fgfr1,Bmpr2,Gli3,Crim1,Men1,Hdac7,Lrp3,Acvr2b,Nfatc1,Cd276,Fndc3b
C-rich	GO Process	GO:0050767	Regulation of neurogenesis	56	362	0.29	0.53	0.0006	10090.ENSMUSP00000000314,10090.ENSMUSP00000002487,10090.ENSMUSP00000002588,10090.ENSMUSP00000004326,10090.ENSMUSP00000005815,10090.ENSMUSP00000019791,10090.ENSMUSP00000021900,10090.ENSMUSP00000023600,10090.ENSMUSP00000027952,10090.ENSMUSP00000029336,10090.ENSMUSP00000030286,10090.ENSMUSP00000030336,10090.ENSMUSP00000030917,10090.ENSMUSP00000039368,10090.ENSMUSP00000039709,10090.ENSMUSP00000041557…	Cdh4,Braf,Tiam1,Plxna3,Kit,Sema6a,Sema4d,Robo1,Plxna2,Dhx36,Dock7,Tnfrsf1b,Ski,Ptprf,Pcm1,Slc7a5,Lrp1,Cul7,Fn1,Prtg,Ephb2,Sorl1,Chd7,Aspm,Ptprs,Map1b,Sema5a,Nf1,Etv5,Rest,Man2a1,Bmpr2,Marcks,Macf1,Dip2b,Mapt,Trp73,Kdm4a,Tenm4,Plxnb2,Gli3,Dpysl5,Rapgef2,Akap5,Fzd3,Nos1,Megf8,Tnik,Plxna1,Hap1,Prox1,Dag1,Sema4c,Ulk1,Map6,Nin
C-rich	GO Process	GO:1902903	Regulation of supramolecular fiber organization	53	337	0.29	0.53	0.00068	10090.ENSMUSP00000002487,10090.ENSMUSP00000002889,10090.ENSMUSP00000005406,10090.ENSMUSP00000006629,10090.ENSMUSP00000014065,10090.ENSMUSP00000014922,10090.ENSMUSP00000020904,10090.ENSMUSP00000021458,10090.ENSMUSP00000022682,10090.ENSMUSP00000027817,10090.ENSMUSP00000029201,10090.ENSMUSP00000031695,10090.ENSMUSP00000034239,10090.ENSMUSP00000034717,10090.ENSMUSP00000034973,10090.ENSMUSP00000037210…	Braf,Flii,App,Sptbn1,Clip3,Fhod1,Rock2,Sptb,Sorbs3,Spta1,Pik3ca,Wasl,Katnb1,Kank2,Smad3,Git1,Washc4,Sh3pxd2b,Ppp1r9a,Ccdc88a,Eps8,Taok1,Map1b,Sema5a,Tubb4a,Alms1,Arhgap35,Phldb2,Mtss1,Numa1,Arfgef1,Naa80,Prkce,Mapt,Shroom2,Tjp1,Aebp1,Wasf1,Arap1,Kirrel,Myo1c,Rasa1,Ckap5,Nckap1,Dctn1,Flna,Cyfip2,Hspg2,Lats1,Prox1,Ssh2,Camsap2,Myadm
C-rich	GO Process	GO:0031327	Negative regulation of cellular biosynthetic process	148	1285	0.16	0.47	0.00069	10090.ENSMUSP00000000291,10090.ENSMUSP00000002320,10090.ENSMUSP00000003049,10090.ENSMUSP00000004202,10090.ENSMUSP00000005279,10090.ENSMUSP00000005406,10090.ENSMUSP00000007814,10090.ENSMUSP00000008999,10090.ENSMUSP00000012314,10090.ENSMUSP00000013559,10090.ENSMUSP00000014447,10090.ENSMUSP00000018993,10090.ENSMUSP00000020288,10090.ENSMUSP00000020461,10090.ENSMUSP00000020543,10090.ENSMUSP00000020904…	Mnt,Ppard,Med25,Dnmt1,Klf5,App,Khsrp,Hdac5,Zfp729a,Igf2bp1,Glis2,Wwc1,Eif4ebp2,Nfic,Cpeb4,Rock2,Zfp36l1,Sema4d,Sorbs3,Crebbp,Runx1,Noct,Epas1,Taf3,Igfbp5,Tfcp2l1,Fam129b,Creb3l1,Sall4,Dhx36,Ski,Bag3,Hcfc1,Sall1,Slc27a1,Kank2,Ireb2,Smad3,Xrn1,Kat6a,Kdm2b,Atp1a1,Wdtc1,Irf2bpl,Ago2,Bahd1,Mybbp1a,Wfs1,Klf16,Fnip1,Zfp81,Peg3,Zfp36l2,Dnmt3b,Bptf,Ar,Gli2,Foxo1,Hivep1,Zfpm1,Nipbl,Pura,Chd4,Patl1,Klf2,Khd…
C-rich	GO Process	GO:0032879	Regulation of localization	181	1645	0.14	0.45	0.00079	10090.ENSMUSP00000000199,10090.ENSMUSP00000000312,10090.ENSMUSP00000000642,10090.ENSMUSP00000001079,10090.ENSMUSP00000001179,10090.ENSMUSP00000001592,10090.ENSMUSP00000002121,10090.ENSMUSP00000002320,10090.ENSMUSP00000002487,10090.ENSMUSP00000002603,10090.ENSMUSP00000005406,10090.ENSMUSP00000006629,10090.ENSMUSP00000014065,10090.ENSMUSP00000014447,10090.ENSMUSP00000018122,10090.ENSMUSP00000018851…	Ncs1,Cdh1,Hk2,Sec24b,Pcnt,Jup,Supt6,Ppard,Braf,Scrib,App,Sptbn1,Clip3,Glis2,Cadps2,Dync1h1,Ap2b1,Atp2b1,Adcy1,Rock2,Itgb3,Zfp36l1,Chga,Vcl,Mapk8ip2,Runx1,Slc4a8,Celsr3,Kif5b,Diaph1,Gnaq,Incenp,Osbp,Lrp5,Trim8,Gbf1,Rptor,Ptprn,Itgav,Dhx36,Lmna,Abca1,Prkaa2,Tnfrsf1b,Slc9a1,Arhgef16,Atp2a2,Wasl,Itpr1,Tnfrsf1a,Bag3,Stim1,Gpc4,Hcfc1,Hcn4,Myo6,Camk1d,Git1,Itpr3,Irs2,Atp13a2,Atp1a1,Pcm1,Ripor1,Wapl,Slc7…
C-rich	GO Process	GO:0001654	Eye development	47	288	0.31	0.52	0.00091	10090.ENSMUSP00000001179,10090.ENSMUSP00000002603,10090.ENSMUSP00000020107,10090.ENSMUSP00000025497,10090.ENSMUSP00000025856,10090.ENSMUSP00000028280,10090.ENSMUSP00000028735,10090.ENSMUSP00000030917,10090.ENSMUSP00000032322,10090.ENSMUSP00000033898,10090.ENSMUSP00000033965,10090.ENSMUSP00000034510,10090.ENSMUSP00000034973,10090.ENSMUSP00000038229,10090.ENSMUSP00000043874,10090.ENSMUSP00000043957…	Pcnt,Scrib,Atp2b1,Fbn2,Lrp5,Col5a1,Jag1,Ski,Lrp6,Col4a1,Tenm3,Nectin1,Smad3,Kdm2b,Kmt2c,Lama1,Sh3pxd2b,Grn,Ephb2,Chd7,Nipbl,Fzd5,Sos1,Lamb2,Nf1,Alms1,Arhgap35,Ppp2r3a,Notch2,Nphp4,Man2a1,Nhs,Bmpr2,Nes,Frem2,Smarca4,Shroom2,Fbn1,Phactr4,Arid1a,Gli3,Pxdn,Acvr2b,Prox1,Fat1,Pds5b,Crybg3
C-rich	GO Process	GO:0048608	Reproductive structure development	57	378	0.28	0.51	0.00094	10090.ENSMUSP00000000312,10090.ENSMUSP00000002320,10090.ENSMUSP00000005671,10090.ENSMUSP00000005815,10090.ENSMUSP00000011400,10090.ENSMUSP00000021552,10090.ENSMUSP00000021918,10090.ENSMUSP00000022078,10090.ENSMUSP00000024786,10090.ENSMUSP00000024954,10090.ENSMUSP00000025497,10090.ENSMUSP00000027404,10090.ENSMUSP00000028499,10090.ENSMUSP00000032322,10090.ENSMUSP00000034090,10090.ENSMUSP00000034187…	Cdh1,Ppard,Igf1r,Kit,Adam19,Zfp36l1,Ror2,Rhobtb3,Tfeb,Epas1,Fbn2,Ptprn,Itgav,Lrp6,Sall1,Mmp2,St14,Dhcr24,Hectd1,Cul7,Bptf,Ar,Gli2,Chd7,Aspm,Nipbl,Acvr2a,Fzd5,Hsf1,Stox2,Notch2,Ncoa1,Pkd2,Tcf7,Bmpr2,Fndc3a,Insr,Nefh,Foxo3,Arid1a,Tnc,Kmt2b,Gli3,Pbrm1,Men1,Atrx,Flna,Nrip1,Sox3,Peg10,Llgl2,Adgrg1,Pgr,Ash1l,Ube3a,Zfp42,Arid5b
C-rich	GO Process	GO:1901700	Response to oxygen-containing compound	134	1146	0.17	0.46	0.00096	10090.ENSMUSP00000000312,10090.ENSMUSP00000001147,10090.ENSMUSP00000001181,10090.ENSMUSP00000001592,10090.ENSMUSP00000002320,10090.ENSMUSP00000004202,10090.ENSMUSP00000005279,10090.ENSMUSP00000005406,10090.ENSMUSP00000005671,10090.ENSMUSP00000007980,10090.ENSMUSP00000008999,10090.ENSMUSP00000016088,10090.ENSMUSP00000017900,10090.ENSMUSP00000018449,10090.ENSMUSP00000020107,10090.ENSMUSP00000020288…	Cdh1,Col6a1,Col6a2,Jup,Ppard,Dnmt1,Klf5,App,Igf1r,Hnrnpa0,Hdac5,Castor2,Slc12a7,Prpf8,Atp2b1,Eif4ebp2,Cpeb4,Adcy1,Rock2,Itgb3,Eftud2,Zfp36l1,Crebbp,Runx1,Noct,Igf2r,Gnaq,Gldc,Scd2,Rptor,Igfbp5,Ptprn,Abl2,Itgav,Jag1,Pik3ca,Dhx36,Abca1,Prkaa2,Tnfrsf1b,Slc9a1,Atp2a2,Itpr1,Lrp6,Col4a1,Mmp2,Slc27a1,Carm1,Ireb2,Hcn4,Xrn1,Akap12,Scd1,Git1,Itpr3,Abhd2,Irs2,Wdtc1,Slc7a5,Ptk7,Lrp1,Thbs1,Grn,Inppl1,Klf16,Yw…
C-rich	GO Process	GO:0051252	Regulation of RNA metabolic process	290	2881	0.1	0.43	0.00097	10090.ENSMUSP00000000291,10090.ENSMUSP00000000312,10090.ENSMUSP00000001592,10090.ENSMUSP00000002121,10090.ENSMUSP00000002305,10090.ENSMUSP00000002320,10090.ENSMUSP00000002444,10090.ENSMUSP00000003049,10090.ENSMUSP00000003238,10090.ENSMUSP00000004202,10090.ENSMUSP00000005279,10090.ENSMUSP00000005406,10090.ENSMUSP00000005671,10090.ENSMUSP00000005815,10090.ENSMUSP00000006625,10090.ENSMUSP00000007814…	Mnt,Cdh1,Jup,Supt6,Kdm7a,Ppard,Rfx2,Med25,Foxj2,Dnmt1,Klf5,App,Igf1r,Kit,Rbm14,Khsrp,Hnrnpa0,Hdac5,Zfp729a,Igf2bp1,Glis2,Fhod1,Zc3h18,Wwc1,Pelp1,Arid3a,Nfic,Adcy1,Rock2,Zfp36l1,Sema4d,Ror2,Sorbs3,Crebbp,Runx1,Noct,Chd1,Tfeb,Epas1,Zfp521,Setbp1,Lrp5,Rps6ka4,Trim8,Zfhx4,Rptor,Taf3,Ptprn,Tfcp2l1,Cdk18,Fam129b,Creb3l1,Jag1,Sall4,Dhx36,Tnfrsf1b,Ssbp3,Slc9a1,Ski,Wasl,Lrp6,Tnfrsf1a,Bag3,Hcfc1,Tnks,Sall1…
C-rich	GO Process	GO:0001525	Angiogenesis	42	248	0.33	0.52	0.0011	10090.ENSMUSP00000005279,10090.ENSMUSP00000013220,10090.ENSMUSP00000016771,10090.ENSMUSP00000020617,10090.ENSMUSP00000023600,10090.ENSMUSP00000024954,10090.ENSMUSP00000028499,10090.ENSMUSP00000029201,10090.ENSMUSP00000030121,10090.ENSMUSP00000030198,10090.ENSMUSP00000033876,10090.ENSMUSP00000033898,10090.ENSMUSP00000033899,10090.ENSMUSP00000034187,10090.ENSMUSP00000037719,10090.ENSMUSP00000044903…	Klf5,Amotl1,Myh9,Flt4,Robo1,Epas1,Itgav,Pik3ca,B4galt1,Reck,Adgra2,Col4a1,Col4a2,Mmp2,Tgfbi,Thbs1,Fn1,Ephb2,Fzd5,Sema5a,Nf1,Unc5b,Notch2,Dysf,Fgfr1,Notch3,Fmnl3,Dab2ip,Rnf213,Cemip2,Col18a1,Ephb4,Vangl2,Amot,Nrp2,Flna,Thsd7a,Pxdn,Hspg2,Adgrg1,Mia3,Dag1
C-rich	GO Process	GO:0110011	Regulation of basement membrane organization	8	10	1	0.71	0.0011	10090.ENSMUSP00000002979,10090.ENSMUSP00000005532,10090.ENSMUSP00000027752,10090.ENSMUSP00000034611,10090.ENSMUSP00000043957,10090.ENSMUSP00000069087,10090.ENSMUSP00000075672,10090.ENSMUSP00000142109	Lamb1,Nid1,Lamc1,Phldb1,Lama1,Lamb2,Phldb2,Dag1
C-rich	GO Process	GO:0031324	Negative regulation of cellular metabolic process	200	1868	0.13	0.43	0.0012	10090.ENSMUSP00000000291,10090.ENSMUSP00000000642,10090.ENSMUSP00000002121,10090.ENSMUSP00000002320,10090.ENSMUSP00000003049,10090.ENSMUSP00000004202,10090.ENSMUSP00000005279,10090.ENSMUSP00000005406,10090.ENSMUSP00000007814,10090.ENSMUSP00000007980,10090.ENSMUSP00000008999,10090.ENSMUSP00000012314,10090.ENSMUSP00000013559,10090.ENSMUSP00000014447,10090.ENSMUSP00000018993,10090.ENSMUSP00000019516…	Mnt,Hk2,Supt6,Ppard,Med25,Dnmt1,Klf5,App,Khsrp,Hnrnpa0,Hdac5,Zfp729a,Igf2bp1,Glis2,Wwc1,Nrbp2,Eif4ebp2,Nfic,Cpeb4,Ppp4r3b,Rock2,Itgb3,Zfp36l1,Sema4d,Sorbs3,Crebbp,Runx1,Noct,Epas1,Bag6,Gnaq,Lrp5,Rptor,Taf3,Igfbp5,Tfcp2l1,Mastl,Fam129b,Itgav,Creb3l1,Sall4,Dhx36,Ski,Lrp6,Bag3,Hcfc1,Tnks,Sall1,Slc27a1,Kank2,Ireb2,Smad3,Xrn1,Git1,Kat6a,Kdm2b,Irs2,Atp1a1,Rbm42,Wapl,Wdtc1,Irf2bpl,Slc7a5,Ago2,Bahd1,Lrp1…
C-rich	GO Process	GO:0007169	Transmembrane receptor protein tyrosine kinase signaling pathway	47	294	0.3	0.5	0.0013	10090.ENSMUSP00000002487,10090.ENSMUSP00000002588,10090.ENSMUSP00000005671,10090.ENSMUSP00000005815,10090.ENSMUSP00000014743,10090.ENSMUSP00000020288,10090.ENSMUSP00000020564,10090.ENSMUSP00000020617,10090.ENSMUSP00000021028,10090.ENSMUSP00000021918,10090.ENSMUSP00000027377,10090.ENSMUSP00000027888,10090.ENSMUSP00000029201,10090.ENSMUSP00000031727,10090.ENSMUSP00000033898,10090.ENSMUSP00000033899…	Braf,Tiam1,Igf1r,Kit,Csf1,Eif4ebp2,Shc2,Flt4,Itgb3,Ror2,Igfbp5,Abl2,Pik3ca,Gigyf1,Col4a1,Col4a2,Git1,Irs2,Lmtk2,Garem1,Setx,Ar,Erbb2,Foxo1,Ephb2,Irs1,Soga1,Sos1,Yes1,Sh2d3c,Erbb3,Fgfr1,Sh2b3,Dab2ip,Insr,Rapgef1,Myo1c,Ephb4,Trim71,Nrp2,Ddr1,Rapgef2,Bcr,Bcar1,Ptprj,Hap1,Arid5b
C-rich	GO Process	GO:0044089	Positive regulation of cellular component biogenesis	62	430	0.26	0.48	0.0013	10090.ENSMUSP00000002487,10090.ENSMUSP00000003049,10090.ENSMUSP00000004202,10090.ENSMUSP00000005815,10090.ENSMUSP00000014922,10090.ENSMUSP00000018851,10090.ENSMUSP00000020904,10090.ENSMUSP00000021610,10090.ENSMUSP00000021900,10090.ENSMUSP00000022450,10090.ENSMUSP00000022682,10090.ENSMUSP00000030010,10090.ENSMUSP00000031565,10090.ENSMUSP00000031695,10090.ENSMUSP00000033419,10090.ENSMUSP00000034611…	Braf,Med25,Dnmt1,Kit,Fhod1,Dync1h1,Rock2,Chga,Sema4d,Tasor,Sorbs3,Abca1,Fscn1,Wasl,Dock11,Phldb1,Smad3,Clstn1,Git1,Atp13a2,Sh3pxd2b,Abca3,Plekhm1,Ccdc88a,Fnip1,Eps8,Ephb2,Map1b,Rock1,Hsf1,Adgre5,Arhgap35,Fnip2,Phldb2,Mtss1,Plcg2,Nphp4,Numa1,Dlg5,Dab2ip,Piezo1,Prkce,Epn1,Cep295,Mapt,Crocc,Hgs,Arap1,Kirrel,Myo1c,Nlgn2,Ckap5,Nckap1,Dctn1,Flna,Adgrl1,Ptprj,Sin3a,Hap1,Asap1,Dag1,Ulk1
C-rich	GO Process	GO:0060341	Regulation of cellular localization	107	873	0.19	0.46	0.0013	10090.ENSMUSP00000000312,10090.ENSMUSP00000001079,10090.ENSMUSP00000001179,10090.ENSMUSP00000001592,10090.ENSMUSP00000002121,10090.ENSMUSP00000002320,10090.ENSMUSP00000005406,10090.ENSMUSP00000006629,10090.ENSMUSP00000014065,10090.ENSMUSP00000014447,10090.ENSMUSP00000018851,10090.ENSMUSP00000018875,10090.ENSMUSP00000020904,10090.ENSMUSP00000021028,10090.ENSMUSP00000021552,10090.ENSMUSP00000021610…	Cdh1,Sec24b,Pcnt,Jup,Supt6,Ppard,App,Sptbn1,Clip3,Glis2,Dync1h1,Ap2b1,Rock2,Itgb3,Zfp36l1,Chga,Vcl,Celsr3,Kif5b,Osbp,Lrp5,Trim8,Gbf1,Rptor,Dhx36,Lmna,Prkaa2,Arhgef16,Wasl,Tnfrsf1a,Bag3,Gpc4,Hcfc1,Irs2,Atp13a2,Pcm1,Ripor1,Wapl,Lrp1,Hectd1,Midn,Ccdc88a,Vcpip1,Ar,Erbb2,Foxo1,Pcsk9,Rab11fip1,Ephb2,Sorl1,Rab11fip2,Llgl1,Uaca,Irs1,C2cd2l,Khdrbs1,Map1b,Nf1,Rest,Numa1,Aak1,Celsr2,Nefh,Wipf1,Lrrc8a,Prkce,…
C-rich	GO Process	GO:0060560	Developmental growth involved in morphogenesis	26	120	0.43	0.55	0.0013	10090.ENSMUSP00000000314,10090.ENSMUSP00000004326,10090.ENSMUSP00000005406,10090.ENSMUSP00000014743,10090.ENSMUSP00000022369,10090.ENSMUSP00000023600,10090.ENSMUSP00000032322,10090.ENSMUSP00000034090,10090.ENSMUSP00000043703,10090.ENSMUSP00000061470,10090.ENSMUSP00000068374,10090.ENSMUSP00000069024,10090.ENSMUSP00000069087,10090.ENSMUSP00000085260,10090.ENSMUSP00000086716,10090.ENSMUSP00000097919…	Cdh4,Plxna3,App,Csf1,Vcl,Robo1,Lrp6,Sall1,Ptk7,Tmtc3,Map1b,Sema5a,Lamb2,Med12,Usp9x,Mapt,Wasf1,Tnc,Vangl2,Nrp2,Slc12a2,Ddr1,Cyfip2,Plxna1,Ulk1,Nin
C-rich	GO Process	GO:0071407	Cellular response to organic cyclic compound	54	357	0.28	0.49	0.0013	10090.ENSMUSP00000000312,10090.ENSMUSP00000001592,10090.ENSMUSP00000004202,10090.ENSMUSP00000005279,10090.ENSMUSP00000005406,10090.ENSMUSP00000005671,10090.ENSMUSP00000020107,10090.ENSMUSP00000020706,10090.ENSMUSP00000020904,10090.ENSMUSP00000021552,10090.ENSMUSP00000025337,10090.ENSMUSP00000025541,10090.ENSMUSP00000027377,10090.ENSMUSP00000030669,10090.ENSMUSP00000032192,10090.ENSMUSP00000032322…	Cdh1,Jup,Dnmt1,Klf5,App,Igf1r,Atp2b1,Adcy1,Rock2,Zfp36l1,Diaph1,Gnaq,Igfbp5,Slc9a1,Itpr1,Lrp6,Mmp2,Carm1,Hcn4,Xrn1,Itpr3,Abhd2,Epg5,Atp1a1,Klf16,Zfp36l2,Dnmt3b,Ar,Gli2,Foxo1,Selenon,Klf2,Lcor,Hsf1,Wbp2,Rest,Pkd2,Rapgef1,Hcn2,Foxo3,Arid1a,Pak4,Flna,Zc3hav1,Nrip1,Rapgef2,Nos1,Sin3a,Larp1,Ryr1,Pgr,Paqr8,Dag1,Ube3a
C-rich	GO Process	GO:1901699	Cellular response to nitrogen compound	67	477	0.25	0.48	0.0013	10090.ENSMUSP00000000312,10090.ENSMUSP00000001147,10090.ENSMUSP00000001592,10090.ENSMUSP00000004202,10090.ENSMUSP00000005279,10090.ENSMUSP00000005406,10090.ENSMUSP00000005671,10090.ENSMUSP00000016088,10090.ENSMUSP00000020288,10090.ENSMUSP00000020543,10090.ENSMUSP00000020904,10090.ENSMUSP00000021028,10090.ENSMUSP00000021552,10090.ENSMUSP00000025337,10090.ENSMUSP00000025541,10090.ENSMUSP00000026671…	Cdh1,Col6a1,Jup,Dnmt1,Klf5,App,Igf1r,Castor2,Eif4ebp2,Cpeb4,Rock2,Itgb3,Zfp36l1,Diaph1,Gnaq,Rptor,Igfbp5,Slc9a1,Itpr1,Col4a1,Mmp2,Slc27a1,Hcn4,Xrn1,Itpr3,Irs2,Epg5,Wdtc1,Slc7a5,Lrp1,Thbs1,Klf16,Ywhag,Dnmt3b,Foxo1,Pcsk9,Ephb2,Selenon,Irs1,Klf2,Soga1,Sh3bp4,Map1b,Hsf1,Atp1a3,Pkd2,Insr,Rapgef1,Map3k5,Hcn2,Mtr,Fbn1,Foxo3,Ubr2,Men1,Atrx,Flna,Zc3hav1,Arid1b,Rapgef2,Myo5a,Nos1,Bcar1,Sin3a,Ddi2,Larp1,Ryr1
C-rich	GO Process	GO:0035264	Multicellular organism growth	23	99	0.46	0.56	0.0014	10090.ENSMUSP00000001179,10090.ENSMUSP00000021552,10090.ENSMUSP00000027888,10090.ENSMUSP00000040647,10090.ENSMUSP00000043874,10090.ENSMUSP00000049528,10090.ENSMUSP00000052648,10090.ENSMUSP00000064823,10090.ENSMUSP00000067786,10090.ENSMUSP00000073124,10090.ENSMUSP00000077423,10090.ENSMUSP00000078741,10090.ENSMUSP00000081567,10090.ENSMUSP00000095939,10090.ENSMUSP00000096690,10090.ENSMUSP00000099407…	Pcnt,Zfp36l1,Abl2,Wdtc1,Kmt2c,Rbbp6,Ar,Klf2,Sos1,Plec,Rasal2,Notch2,Wdr11,Ankrd11,Slc12a5,Kat2a,Sp2,Atrx,Slc12a2,Ctc1,Heg1,Llgl2,Arid5b
C-rich	GO Process	GO:0065009	Regulation of molecular function	237	2293	0.11	0.42	0.0015	10090.ENSMUSP00000000199,10090.ENSMUSP00000000312,10090.ENSMUSP00000001592,10090.ENSMUSP00000002320,10090.ENSMUSP00000002588,10090.ENSMUSP00000002603,10090.ENSMUSP00000003049,10090.ENSMUSP00000004326,10090.ENSMUSP00000005406,10090.ENSMUSP00000005671,10090.ENSMUSP00000005815,10090.ENSMUSP00000008999,10090.ENSMUSP00000014447,10090.ENSMUSP00000014743,10090.ENSMUSP00000015449,10090.ENSMUSP00000020617…	Ncs1,Cdh1,Jup,Ppard,Tiam1,Scrib,Med25,Plxna3,App,Igf1r,Kit,Hdac5,Glis2,Csf1,Sash1,Flt4,Adcy1,Ppp4r3b,Rock2,Itgb3,Atp2a3,Sema4d,Ror2,Akap11,Nptxr,Crebbp,Mapk8ip2,Robo1,Sympk,Mmp25,Kif5b,Gnaq,Incenp,Lrp5,Trim8,Rfng,Gbf1,Fgd1,Farp1,Rptor,Taf3,Prex2,Agap1,Spta1,Abl2,Plxna2,Mastl,Fam129b,Itgav,Pik3ca,Reck,Dock7,Slc9a1,Arhgef16,Ski,Atp2a2,Pcolce,Lrp6,Stim1,Dock11,Tnks,Sh3rf1,Vac14,Slc27a1,Carm1,Hcn4,Sm…
C-rich	GO Process	GO:0009605	Response to external stimulus	164	1484	0.14	0.43	0.0016	10090.ENSMUSP00000000312,10090.ENSMUSP00000000314,10090.ENSMUSP00000001592,10090.ENSMUSP00000002320,10090.ENSMUSP00000002603,10090.ENSMUSP00000004326,10090.ENSMUSP00000005406,10090.ENSMUSP00000005671,10090.ENSMUSP00000005815,10090.ENSMUSP00000006625,10090.ENSMUSP00000007980,10090.ENSMUSP00000010807,10090.ENSMUSP00000014421,10090.ENSMUSP00000014743,10090.ENSMUSP00000015791,10090.ENSMUSP00000018122…	Cdh1,Cdh4,Jup,Ppard,Scrib,Plxna3,App,Igf1r,Kit,Rbm14,Hnrnpa0,Fads1,Ankrd17,Csf1,Lama5,Cadps2,Prpf8,Sema6a,Atp2b1,Cpeb4,Itgb3,Chga,Sema4d,Parg,Crebbp,Robo1,Noct,Celsr3,Tfeb,Kif5b,Trim8,Gbf1,Itgb8,Rptor,Abl2,Plxna2,Itgav,Pik3ca,Dhx36,Abca1,Prkaa2,Tnfrsf1b,Slc9a1,Arhgef16,Atp2a2,Wasl,Lrp6,Tnfrsf1a,Bag3,Tnks,Mmp2,Nectin1,Ireb2,Smad3,Akap12,Scd1,Prex1,Git1,Trim62,Ppl,Atp1a1,Ripor1,Piezo2,Slc7a5,Lama1,…
C-rich	GO Process	GO:0042472	Inner ear morphogenesis	19	72	0.52	0.57	0.0016	10090.ENSMUSP00000001079,10090.ENSMUSP00000002603,10090.ENSMUSP00000016172,10090.ENSMUSP00000021918,10090.ENSMUSP00000023123,10090.ENSMUSP00000036181,10090.ENSMUSP00000043703,10090.ENSMUSP00000054837,10090.ENSMUSP00000058135,10090.ENSMUSP00000059079,10090.ENSMUSP00000079231,10090.ENSMUSP00000081041,10090.ENSMUSP00000081557,10090.ENSMUSP00000091551,10090.ENSMUSP00000102745,10090.ENSMUSP00000106894…	Sec24b,Scrib,Celsr1,Ror2,Col2a1,Myo6,Ptk7,Gli2,Ephb2,Chd7,Rest,Fgfr1,Whrn,Abr,Myo7a,Vangl2,Fzd3,Bcr,Dvl3
C-rich	GO Process	GO:0051241	Negative regulation of multicellular organismal process	95	757	0.2	0.45	0.0016	10090.ENSMUSP00000001592,10090.ENSMUSP00000003238,10090.ENSMUSP00000004326,10090.ENSMUSP00000005406,10090.ENSMUSP00000007814,10090.ENSMUSP00000008999,10090.ENSMUSP00000018993,10090.ENSMUSP00000019791,10090.ENSMUSP00000019992,10090.ENSMUSP00000020107,10090.ENSMUSP00000020904,10090.ENSMUSP00000021900,10090.ENSMUSP00000023165,10090.ENSMUSP00000023600,10090.ENSMUSP00000023673,10090.ENSMUSP00000027377…	Jup,Foxj2,Plxna3,App,Khsrp,Hdac5,Wwc1,Sema6a,Lama4,Atp2b1,Rock2,Sema4d,Crebbp,Robo1,Runx1,Igfbp5,Creb3l1,Lmna,Dock7,Tnfrsf1b,Ski,Atp2a2,Lrp6,Tnfrsf1a,Col4a2,Mmp2,Smad3,Git1,Trim62,Atp1a1,Pcm1,Thbs1,Grn,Gtf2i,Erbb2,Fn1,Gli2,Foxo1,Pcsk9,Prtg,Zfpm1,Rab11fip1,Ephb2,Sorl1,Ptprs,Klf2,Sema5a,Rock1,Nf1,Alms1,Hsf1,Hhip,Rest,Cdh3,Fgfr1,Sh2b3,Bmpr2,Dab2ip,Insr,Spred2,Abr,Foxp4,Epn1,Dip2b,Fbn1,Rel,Trp73,Hgs,…
C-rich	GO Process	GO:0055082	Cellular chemical homeostasis	57	387	0.27	0.48	0.0016	10090.ENSMUSP00000000199,10090.ENSMUSP00000000642,10090.ENSMUSP00000005406,10090.ENSMUSP00000005671,10090.ENSMUSP00000017900,10090.ENSMUSP00000020107,10090.ENSMUSP00000021142,10090.ENSMUSP00000021610,10090.ENSMUSP00000023225,10090.ENSMUSP00000023776,10090.ENSMUSP00000027404,10090.ENSMUSP00000029201,10090.ENSMUSP00000030243,10090.ENSMUSP00000030669,10090.ENSMUSP00000031423,10090.ENSMUSP00000032192…	Ncs1,Hk2,App,Igf1r,Slc12a7,Atp2b1,Atp2a3,Chga,Grina,Slc4a8,Ptprn,Pik3ca,Prkaa2,Slc9a1,Atp2a2,Itpr1,Stim1,Ireb2,Clstn1,Irs2,Atp13a2,Atp1a1,Wdtc1,Grn,Atp1b2,Wfs1,Tspoap1,Rab11fip2,Alms1,Foxk1,Atp1a3,Pkd2,Lrrc8a,Prkce,Slc12a5,Pdzd8,Slc4a11,Tjp1,Abca2,Foxo3,Steap3,Men1,Slc12a2,Hk1,Ccdc186,Lrrc8d,Myo5a,Slc4a4,Sin3a,Ryr1,Dmxl1,Ank2,Ube3a,Rab11fip5,Kcnb1,Slc8a2,Cherp
C-rich	GO Process	GO:0016192	Vesicle-mediated transport	120	1017	0.17	0.44	0.0017	10090.ENSMUSP00000001079,10090.ENSMUSP00000002487,10090.ENSMUSP00000002603,10090.ENSMUSP00000005406,10090.ENSMUSP00000005671,10090.ENSMUSP00000005815,10090.ENSMUSP00000006629,10090.ENSMUSP00000016771,10090.ENSMUSP00000018122,10090.ENSMUSP00000018875,10090.ENSMUSP00000019516,10090.ENSMUSP00000021028,10090.ENSMUSP00000021610,10090.ENSMUSP00000022078,10090.ENSMUSP00000022217,10090.ENSMUSP00000022416…	Sec24b,Braf,Scrib,App,Igf1r,Kit,Sptbn1,Myh9,Cadps2,Ap2b1,Nrbp2,Itgb3,Chga,Rhobtb3,Zfyve16,Anxa11,Lrp10,Lrp5,Plcb3,Gbf1,Abl2,Ly75,Itgav,Pik3ca,Nbea,Abca1,Fmn2,Tln1,Wasl,Lrp6,Rab6b,Myo6,Clstn1,Git1,Epg5,Washc4,Tln2,Atp13a2,Creb3l2,Micall1,Tpcn1,Lrp1,Dop1b,Thbs1,Grn,Dennd3,Plekhm1,Inppl1,Lmtk2,Coro7,Sgsm2,Neurl1b,Ston2,Mib1,Kif13a,Kif1b,Rab11fip1,Ephb2,Sorl1,Cog7,Rab11fip2,Llgl1,Eea1,Plpp3,Sh3bp4,Xk…
C-rich	GO Process	GO:0051056	Regulation of small GTPase mediated signal transduction	36	203	0.35	0.51	0.0017	10090.ENSMUSP00000014743,10090.ENSMUSP00000023600,10090.ENSMUSP00000026254,10090.ENSMUSP00000027888,10090.ENSMUSP00000028499,10090.ENSMUSP00000030010,10090.ENSMUSP00000034717,10090.ENSMUSP00000037210,10090.ENSMUSP00000037915,10090.ENSMUSP00000039966,10090.ENSMUSP00000044491,10090.ENSMUSP00000046774,10090.ENSMUSP00000052776,10090.ENSMUSP00000053897,10090.ENSMUSP00000058135,10090.ENSMUSP00000067786…	Csf1,Robo1,Gbf1,Abl2,Itgav,Abca1,Kank2,Git1,Dennd4a,Ripor1,Stard8,Dennd3,Eps8,Erbb2,Ephb2,Sos1,Itpkb,Nf1,Arhgap35,Notch2,Ralgapa1,Arfgef1,Dab2ip,Rapgef1,Inf2,Iqsec1,Rasgrp1,Rasa1,Amot,Itga3,Heg1,Bcr,Iqsec2,Adgrg1,Sipa1l2,Arfgef3
C-rich	GO Process	GO:0051172	Negative regulation of nitrogen compound metabolic process	204	1928	0.12	0.42	0.0017	10090.ENSMUSP00000000291,10090.ENSMUSP00000000312,10090.ENSMUSP00000002121,10090.ENSMUSP00000002320,10090.ENSMUSP00000003049,10090.ENSMUSP00000004202,10090.ENSMUSP00000005279,10090.ENSMUSP00000005406,10090.ENSMUSP00000007814,10090.ENSMUSP00000007980,10090.ENSMUSP00000008999,10090.ENSMUSP00000012314,10090.ENSMUSP00000013559,10090.ENSMUSP00000014447,10090.ENSMUSP00000018993,10090.ENSMUSP00000020288…	Mnt,Cdh1,Supt6,Ppard,Med25,Dnmt1,Klf5,App,Khsrp,Hnrnpa0,Hdac5,Zfp729a,Igf2bp1,Glis2,Wwc1,Eif4ebp2,Nfic,Cpeb4,Ppp4r3b,Rock2,Itgb3,Zfp36l1,Sema4d,Sorbs3,Crebbp,Runx1,Noct,Epas1,Bag6,Gnaq,Lrp5,Taf3,Igfbp5,Tfcp2l1,Mastl,Fam129b,Itgav,Creb3l1,Sall4,Dhx36,Fmn2,Reck,Prkaa2,Ski,Lrp6,Bag3,Hcfc1,Tnks,Sh3rf1,Sall1,Kank2,Ireb2,Smad3,Xrn1,Git1,Dhcr24,Kat6a,Kdm2b,Rbm42,Wapl,Wdtc1,Irf2bpl,Ago2,Bahd1,Lrp1,Mybbp1…
C-rich	GO Process	GO:0010976	Positive regulation of neuron projection development	34	187	0.36	0.51	0.0018	10090.ENSMUSP00000002487,10090.ENSMUSP00000002588,10090.ENSMUSP00000005671,10090.ENSMUSP00000021918,10090.ENSMUSP00000027888,10090.ENSMUSP00000029336,10090.ENSMUSP00000032192,10090.ENSMUSP00000032322,10090.ENSMUSP00000033965,10090.ENSMUSP00000034239,10090.ENSMUSP00000037028,10090.ENSMUSP00000040208,10090.ENSMUSP00000043703,10090.ENSMUSP00000044004,10090.ENSMUSP00000046340,10090.ENSMUSP00000046906…	Braf,Tiam1,Igf1r,Ror2,Abl2,Dhx36,Itpr1,Lrp6,Tenm3,Katnb1,Camk1d,Creb3l2,Ptk7,Lrp1,Grn,Ppp1r9a,Atp1b2,Ror1,Setx,Ephb2,Nf1,Arhgap35,Fgfr1,Fut9,Dab2ip,Marcks,Rapgef1,Mapt,Plxnb2,Flna,Itga3,Rapgef2,Ap2a1,Hap1
C-rich	GO Process	GO:0019219	Regulation of nucleobase-containing compound metabolic process	311	3156	0.09	0.4	0.0019	10090.ENSMUSP00000000199,10090.ENSMUSP00000000291,10090.ENSMUSP00000000312,10090.ENSMUSP00000001592,10090.ENSMUSP00000002121,10090.ENSMUSP00000002305,10090.ENSMUSP00000002320,10090.ENSMUSP00000002444,10090.ENSMUSP00000003049,10090.ENSMUSP00000003238,10090.ENSMUSP00000004202,10090.ENSMUSP00000005279,10090.ENSMUSP00000005406,10090.ENSMUSP00000005671,10090.ENSMUSP00000005815,10090.ENSMUSP00000006625…	Ncs1,Mnt,Cdh1,Jup,Supt6,Kdm7a,Ppard,Rfx2,Med25,Foxj2,Dnmt1,Klf5,App,Igf1r,Kit,Rbm14,Khsrp,Hnrnpa0,Hdac5,Zfp729a,Igf2bp1,Ankrd17,Glis2,Fhod1,Zc3h18,Wwc1,Pelp1,Arid3a,Nfic,Adcy1,Ppp4r3b,Rock2,Zfp36l1,Sema4d,Ror2,Parg,Sorbs3,Crebbp,Runx1,Noct,Chd1,Tfeb,Epas1,Zfp521,Setbp1,Lrp5,Rps6ka4,Trim8,Zfhx4,Rptor,Taf3,Ptprn,Tfcp2l1,Cdk18,Fam129b,Creb3l1,Jag1,Sall4,Pik3ca,Dhx36,Lmna,Fmn2,Prkaa2,Tnfrsf1b,Ssbp3,S…
C-rich	GO Process	GO:0000122	Negative regulation of transcription by RNA polymerase II	97	783	0.19	0.44	0.002	10090.ENSMUSP00000000291,10090.ENSMUSP00000002320,10090.ENSMUSP00000003049,10090.ENSMUSP00000004202,10090.ENSMUSP00000005279,10090.ENSMUSP00000005406,10090.ENSMUSP00000008999,10090.ENSMUSP00000014447,10090.ENSMUSP00000018993,10090.ENSMUSP00000020461,10090.ENSMUSP00000021900,10090.ENSMUSP00000022682,10090.ENSMUSP00000023165,10090.ENSMUSP00000023673,10090.ENSMUSP00000024954,10090.ENSMUSP00000026888…	Mnt,Ppard,Med25,Dnmt1,Klf5,App,Hdac5,Glis2,Wwc1,Nfic,Sema4d,Sorbs3,Crebbp,Runx1,Epas1,Taf3,Tfcp2l1,Creb3l1,Sall4,Ski,Bag3,Hcfc1,Sall1,Kank2,Smad3,Kdm2b,Wdtc1,Irf2bpl,Wfs1,Klf16,Fnip1,Zfp81,Peg3,Dnmt3b,Bptf,Ar,Gli2,Foxo1,Hivep1,Zfpm1,Nipbl,Pura,Chd4,Klf2,Khdrbs1,Lcor,Foxk1,Hsf1,Pou6f1,Fnip2,Scaf8,Etv5,Notch2,Rest,Fgfr1,Ncor2,Tcf7,Notch3,Dab2ip,Insm1,Foxp4,Smarca4,Aebp1,Foxo3,Arid1a,Sp2,Bach2,Chd3,…
C-rich	GO Process	GO:0001701	In utero embryonic development	64	458	0.24	0.46	0.002	10090.ENSMUSP00000000312,10090.ENSMUSP00000001179,10090.ENSMUSP00000001595,10090.ENSMUSP00000002121,10090.ENSMUSP00000004968,10090.ENSMUSP00000016771,10090.ENSMUSP00000021552,10090.ENSMUSP00000022450,10090.ENSMUSP00000023673,10090.ENSMUSP00000024783,10090.ENSMUSP00000024786,10090.ENSMUSP00000024954,10090.ENSMUSP00000028499,10090.ENSMUSP00000029061,10090.ENSMUSP00000033761,10090.ENSMUSP00000034478…	Cdh1,Pcnt,Fkbp10,Supt6,Plod3,Myh9,Zfp36l1,Tasor,Runx1,Bysl,Tfeb,Epas1,Itgav,Sall4,Hcfc1,St14,Hcn4,Smad3,Wdtc1,Grn,Hectd1,Rbbp6,Bptf,Ar,Mib1,Gli2,Chd7,Ubr3,Klf2,Prrc2b,Fzd5,Hsf1,Jag2,Notch2,Mtss1,Sh3pxd2a,Fgfr1,Ncoa1,Ncor2,Man2a1,Pkd2,Usp9x,Atp11a,Ankrd11,Epn1,Smarca4,Mbnl1,Kat2a,Tjp1,Sp2,Gli3,Nckap1,Pbrm1,Amot,Bcor,Heg1,Exoc3l2,Sin3a,Cmip,Lats1,Gm38394,Llgl2,Ints1,Zfp42
C-rich	GO Process	GO:0010720	Positive regulation of cell development	46	291	0.3	0.48	0.002	10090.ENSMUSP00000000314,10090.ENSMUSP00000002487,10090.ENSMUSP00000002588,10090.ENSMUSP00000004326,10090.ENSMUSP00000005815,10090.ENSMUSP00000021028,10090.ENSMUSP00000021900,10090.ENSMUSP00000022593,10090.ENSMUSP00000023600,10090.ENSMUSP00000023673,10090.ENSMUSP00000027952,10090.ENSMUSP00000029336,10090.ENSMUSP00000030336,10090.ENSMUSP00000037180,10090.ENSMUSP00000039368,10090.ENSMUSP00000041557…	Cdh4,Braf,Tiam1,Plxna3,Kit,Itgb3,Sema4d,Akap11,Robo1,Runx1,Plxna2,Dhx36,Tnfrsf1b,Prex1,Ptprf,Slc7a5,Lrp1,Cul7,Fn1,Ephb2,Aspm,Map1b,Sema5a,Etv5,Dock1,Man2a1,Bmpr2,Marcks,Macf1,Mapt,Trp73,Tenm4,Plxnb2,Gli3,Flna,Akap5,Fzd3,Megf8,Tnik,Rfx3,Plxna1,Hap1,Dag1,Myadm,Map6,Nin
C-rich	GO Process	GO:0035904	Aorta development	16	54	0.57	0.57	0.002	10090.ENSMUSP00000001079,10090.ENSMUSP00000001595,10090.ENSMUSP00000001927,10090.ENSMUSP00000018875,10090.ENSMUSP00000023600,10090.ENSMUSP00000028735,10090.ENSMUSP00000038181,10090.ENSMUSP00000044004,10090.ENSMUSP00000046766,10090.ENSMUSP00000059079,10090.ENSMUSP00000084041,10090.ENSMUSP00000096547,10090.ENSMUSP00000107498,10090.ENSMUSP00000126498,10090.ENSMUSP00000135703,10090.ENSMUSP00000139359	Sec24b,Fkbp10,Ltbp1,Ap2b1,Robo1,Jag1,Kat6a,Lrp1,Hectd1,Chd7,Pkd2,Smarca4,Sufu,Adamts9,Prox1,Kif7
C-rich	GO Process	GO:0035108	Limb morphogenesis	26	125	0.42	0.52	0.0021	10090.ENSMUSP00000001179,10090.ENSMUSP00000021918,10090.ENSMUSP00000023123,10090.ENSMUSP00000025497,10090.ENSMUSP00000025541,10090.ENSMUSP00000025856,10090.ENSMUSP00000027952,10090.ENSMUSP00000029061,10090.ENSMUSP00000030198,10090.ENSMUSP00000030917,10090.ENSMUSP00000032322,10090.ENSMUSP00000034090,10090.ENSMUSP00000043250,10090.ENSMUSP00000054837,10090.ENSMUSP00000056967,10090.ENSMUSP00000059079…	Pcnt,Ror2,Col2a1,Fbn2,Gnaq,Lrp5,Plxna2,Sall4,Reck,Ski,Lrp6,Sall1,Fras1,Gli2,Sall3,Chd7,Nipbl,Notch2,Fgfr1,Frem2,Smarca4,Mbnl1,Ece1,Gli3,Atrx,Megf8
C-rich	GO Process	GO:0061061	Muscle structure development	55	375	0.26	0.46	0.0022	10090.ENSMUSP00000002889,10090.ENSMUSP00000005279,10090.ENSMUSP00000015791,10090.ENSMUSP00000016771,10090.ENSMUSP00000024954,10090.ENSMUSP00000027377,10090.ENSMUSP00000029699,10090.ENSMUSP00000030669,10090.ENSMUSP00000030917,10090.ENSMUSP00000031423,10090.ENSMUSP00000032322,10090.ENSMUSP00000033289,10090.ENSMUSP00000036003,10090.ENSMUSP00000045036,10090.ENSMUSP00000052020,10090.ENSMUSP00000058037…	Flii,Klf5,Lama5,Myh9,Epas1,Igfbp5,Lmna,Slc9a1,Ski,Atp2a2,Lrp6,Stim1,Tanc1,Myof,Flnb,Zfpm1,Chd7,Maml1,Selenon,Tmtc3,Flnc,Actn4,Nf1,Foxk1,Plec,Ppp2r3a,Rest,Mtss1,Dysf,Dock1,Smarca4,Mbnl1,Ube4b,Ptgfrn,Cntfr,Arid1a,Alpk3,Mef2d,Vangl2,Pbrm1,Plagl1,Dsp,Heg1,Cacna2d2,Zbtb42,Dyrk1b,Prox1,Ryr1,Ank2,Dag1,Sema4c,Arid5b,Bcl9l,Zfhx3,Qk
C-rich	GO Process	GO:0120035	Regulation of plasma membrane bounded cell projection organization	80	615	0.21	0.44	0.0022	10090.ENSMUSP00000000199,10090.ENSMUSP00000000314,10090.ENSMUSP00000002487,10090.ENSMUSP00000002588,10090.ENSMUSP00000004326,10090.ENSMUSP00000005279,10090.ENSMUSP00000005406,10090.ENSMUSP00000005671,10090.ENSMUSP00000005815,10090.ENSMUSP00000019791,10090.ENSMUSP00000021900,10090.ENSMUSP00000021918,10090.ENSMUSP00000022638,10090.ENSMUSP00000023600,10090.ENSMUSP00000027888,10090.ENSMUSP00000027952…	Ncs1,Cdh4,Braf,Tiam1,Plxna3,Klf5,App,Igf1r,Kit,Sema6a,Sema4d,Ror2,Nefm,Robo1,Abl2,Plxna2,Dhx36,Fscn1,Wasl,Itpr1,Lrp6,Dock11,Tenm3,Katnb1,Carm1,Map4,Camk1d,Ptprf,Creb3l2,Ptk7,Lrp1,Grn,Ppp1r9a,Plekhm1,Atp1b2,Inppl1,Ror1,Ccdc88a,Cul7,Setx,Eps8,Fn1,Ephb2,Ptprs,Map1b,Sema5a,Nf1,Arhgap35,Fgfr1,Fut9,Bmpr2,Dab2ip,Marcks,Rapgef1,Macf1,Dip2b,Mapt,Crocc,Arap1,Plxnb2,Nckap1,Kif1a,Crmp1,Flna,Dpysl5,Itga3,Rapg…
C-rich	GO Process	GO:1902533	Positive regulation of intracellular signal transduction	90	717	0.2	0.43	0.0024	10090.ENSMUSP00000002320,10090.ENSMUSP00000002487,10090.ENSMUSP00000005406,10090.ENSMUSP00000005671,10090.ENSMUSP00000005815,10090.ENSMUSP00000014421,10090.ENSMUSP00000014743,10090.ENSMUSP00000015449,10090.ENSMUSP00000018993,10090.ENSMUSP00000020564,10090.ENSMUSP00000020617,10090.ENSMUSP00000020904,10090.ENSMUSP00000021028,10090.ENSMUSP00000021610,10090.ENSMUSP00000021900,10090.ENSMUSP00000021918…	Ppard,Braf,App,Igf1r,Kit,Ankrd17,Csf1,Sash1,Wwc1,Shc2,Flt4,Rock2,Itgb3,Chga,Sema4d,Ror2,Sorbs3,Crebbp,Mapk8ip2,Robo1,Incenp,Trim8,Rptor,Igfbp5,Abl2,Itgav,Pik3ca,Dhx36,Slc9a1,Tnfrsf1a,Sh3rf1,Akap12,Trim62,Tab3,Lrp1,Thbs1,Ror1,Coro7,Garem1,Fnip1,Ar,Erbb2,Fn1,Taok1,Phlpp1,Nrk,Actn4,Fzd5,Sos1,Sema5a,Rock1,Itpkb,Unc5b,Notch2,Plcg2,Erbb3,Fgfr1,Arfgef1,Usp9x,Dlg5,Dab2ip,Insr,Spred2,Rapgef1,Map3k5,Prkce,…
C-rich	GO Process	GO:0044093	Positive regulation of molecular function	137	1209	0.15	0.41	0.0026	10090.ENSMUSP00000000199,10090.ENSMUSP00000001592,10090.ENSMUSP00000002588,10090.ENSMUSP00000002603,10090.ENSMUSP00000003049,10090.ENSMUSP00000005406,10090.ENSMUSP00000005671,10090.ENSMUSP00000005815,10090.ENSMUSP00000008999,10090.ENSMUSP00000014743,10090.ENSMUSP00000015449,10090.ENSMUSP00000020617,10090.ENSMUSP00000020706,10090.ENSMUSP00000020904,10090.ENSMUSP00000021028,10090.ENSMUSP00000021142…	Ncs1,Jup,Tiam1,Scrib,Med25,App,Igf1r,Kit,Hdac5,Csf1,Sash1,Flt4,Adcy1,Rock2,Itgb3,Atp2a3,Sema4d,Ror2,Crebbp,Mapk8ip2,Robo1,Mmp25,Kif5b,Gnaq,Incenp,Lrp5,Trim8,Rfng,Rptor,Agap1,Spta1,Abl2,Mastl,Fam129b,Pik3ca,Dock7,Slc9a1,Arhgef16,Ski,Pcolce,Lrp6,Stim1,Dock11,Tnks,Vac14,Slc27a1,Carm1,Smad3,Camk1d,Prex1,Trim62,Ripor1,Chtf18,Lrp1,Thbs1,Psme4,Antxr1,Grn,Ppp1r9a,Atp1b2,Ror1,Lmtk2,Ccdc88a,Mtss2,Sgsm2,Ar,…
C-rich	GO Process	GO:1901698	Response to nitrogen compound	100	821	0.18	0.42	0.0026	10090.ENSMUSP00000000312,10090.ENSMUSP00000001147,10090.ENSMUSP00000001592,10090.ENSMUSP00000004202,10090.ENSMUSP00000005279,10090.ENSMUSP00000005406,10090.ENSMUSP00000005671,10090.ENSMUSP00000008999,10090.ENSMUSP00000016088,10090.ENSMUSP00000020288,10090.ENSMUSP00000020543,10090.ENSMUSP00000020904,10090.ENSMUSP00000021028,10090.ENSMUSP00000021306,10090.ENSMUSP00000021552,10090.ENSMUSP00000023165…	Cdh1,Col6a1,Jup,Dnmt1,Klf5,App,Igf1r,Hdac5,Castor2,Eif4ebp2,Cpeb4,Rock2,Itgb3,Eftud2,Zfp36l1,Crebbp,Bag6,Diaph1,Gnaq,Gldc,Rptor,Igfbp5,Itgav,Jag1,Pik3ca,Dhx36,Prkaa2,Slc9a1,Atp2a2,Itpr1,Lrp6,Col4a1,Mmp2,Slc27a1,Carm1,Hcn4,Xrn1,Itpr3,Irs2,Epg5,Wdtc1,Slc7a5,Lrp1,Thbs1,Wfs1,Inppl1,Klf16,Ywhag,Dnmt3b,Foxo1,Pcsk9,Ubqln2,Ephb2,Selenon,Irs1,Klf2,Soga1,Sh3bp4,Map1b,Rock1,Hsf1,Vps13c,Atp1a3,Plcg2,Ncor2,Pk…
C-rich	GO Process	GO:0032956	Regulation of actin cytoskeleton organization	48	314	0.28	0.46	0.0027	10090.ENSMUSP00000002487,10090.ENSMUSP00000002889,10090.ENSMUSP00000006629,10090.ENSMUSP00000014922,10090.ENSMUSP00000016172,10090.ENSMUSP00000020904,10090.ENSMUSP00000021028,10090.ENSMUSP00000021458,10090.ENSMUSP00000022078,10090.ENSMUSP00000022682,10090.ENSMUSP00000027817,10090.ENSMUSP00000029201,10090.ENSMUSP00000031565,10090.ENSMUSP00000031695,10090.ENSMUSP00000034717,10090.ENSMUSP00000034973…	Braf,Flii,Sptbn1,Fhod1,Celsr1,Rock2,Itgb3,Sptb,Rhobtb3,Sorbs3,Spta1,Pik3ca,Fscn1,Wasl,Kank2,Smad3,Washc4,Lrp1,Sh3pxd2b,Ppp1r9a,Ccdc88a,Eps8,Taok1,Sema5a,Rock1,Alms1,Arhgap35,Phldb2,Notch2,Mtss1,Arfgef1,Naa80,Prkce,Shroom2,Tjp1,Wasf1,Arap1,Kirrel,Myo1c,Rasa1,Vangl2,Nckap1,Flna,Cyfip2,Lats1,Prox1,Ssh2,Myadm
C-rich	GO Process	GO:1905114	Cell surface receptor signaling pathway involved in cell-cell signaling	44	278	0.3	0.46	0.0027	10090.ENSMUSP00000000312,10090.ENSMUSP00000001592,10090.ENSMUSP00000013220,10090.ENSMUSP00000016172,10090.ENSMUSP00000017458,10090.ENSMUSP00000021918,10090.ENSMUSP00000023291,10090.ENSMUSP00000024238,10090.ENSMUSP00000025856,10090.ENSMUSP00000030198,10090.ENSMUSP00000030243,10090.ENSMUSP00000030676,10090.ENSMUSP00000032322,10090.ENSMUSP00000033450,10090.ENSMUSP00000033876,10090.ENSMUSP00000033929…	Cdh1,Jup,Amotl1,Celsr1,Mpp2,Ror2,Mapk8ip2,Celsr3,Lrp5,Reck,Prkaa2,Grik3,Lrp6,Gpc4,Adgra2,Tnks,Chrnb4,Ptk7,Grid1,Ppp1r9a,Ror1,Ccdc88a,Gli2,Foxo1,Plpp3,Fzd5,Cdh3,Pkd2,Tcf7,Med12,Celsr2,Rapgef1,Macf1,Foxo3,Vangl2,Ckap5,Eda,Tcf7l1,Fzd3,Strn,Tnik,Dvl3,Usp34,Bcl9l
C-rich	GO Process	GO:0051962	Positive regulation of nervous system development	43	270	0.3	0.46	0.0028	10090.ENSMUSP00000000314,10090.ENSMUSP00000002487,10090.ENSMUSP00000002588,10090.ENSMUSP00000004326,10090.ENSMUSP00000005815,10090.ENSMUSP00000021900,10090.ENSMUSP00000023600,10090.ENSMUSP00000027952,10090.ENSMUSP00000029336,10090.ENSMUSP00000030336,10090.ENSMUSP00000036962,10090.ENSMUSP00000039368,10090.ENSMUSP00000041557,10090.ENSMUSP00000044004,10090.ENSMUSP00000049128,10090.ENSMUSP00000054499…	Cdh4,Braf,Tiam1,Plxna3,Kit,Sema4d,Robo1,Plxna2,Dhx36,Tnfrsf1b,Clstn1,Ptprf,Slc7a5,Lrp1,Cul7,Fn1,Ephb2,Aspm,Map1b,Sema5a,Adgre5,Etv5,Man2a1,Bmpr2,Dlg5,Marcks,Macf1,Mapt,Trp73,Tenm4,Nlgn2,Plxnb2,Gli3,Akap5,Fzd3,Adgrl1,Megf8,Tnik,Plxna1,Hap1,Dag1,Map6,Nin
C-rich	GO Process	GO:0043010	Camera-type eye development	41	253	0.31	0.46	0.0029	10090.ENSMUSP00000001179,10090.ENSMUSP00000002603,10090.ENSMUSP00000020107,10090.ENSMUSP00000025497,10090.ENSMUSP00000025856,10090.ENSMUSP00000028735,10090.ENSMUSP00000030917,10090.ENSMUSP00000032322,10090.ENSMUSP00000033898,10090.ENSMUSP00000033965,10090.ENSMUSP00000034510,10090.ENSMUSP00000034973,10090.ENSMUSP00000038229,10090.ENSMUSP00000043874,10090.ENSMUSP00000043957,10090.ENSMUSP00000046340…	Pcnt,Scrib,Atp2b1,Fbn2,Lrp5,Jag1,Ski,Lrp6,Col4a1,Tenm3,Nectin1,Smad3,Kdm2b,Kmt2c,Lama1,Grn,Ephb2,Chd7,Fzd5,Sos1,Lamb2,Nf1,Alms1,Arhgap35,Notch2,Nphp4,Man2a1,Nhs,Bmpr2,Nes,Smarca4,Shroom2,Fbn1,Phactr4,Arid1a,Gli3,Acvr2b,Prox1,Fat1,Pds5b,Crybg3
C-rich	GO Process	GO:0090287	Regulation of cellular response to growth factor stimulus	40	244	0.31	0.47	0.0029	10090.ENSMUSP00000001927,10090.ENSMUSP00000019791,10090.ENSMUSP00000023165,10090.ENSMUSP00000023600,10090.ENSMUSP00000025497,10090.ENSMUSP00000028663,10090.ENSMUSP00000029444,10090.ENSMUSP00000030917,10090.ENSMUSP00000033876,10090.ENSMUSP00000034973,10090.ENSMUSP00000038366,10090.ENSMUSP00000039368,10090.ENSMUSP00000044004,10090.ENSMUSP00000044903,10090.ENSMUSP00000045036,10090.ENSMUSP00000057600…	Ltbp1,Sema6a,Crebbp,Robo1,Fbn2,Creb3l1,Trim33,Ski,Adgra2,Smad3,Scube3,Ptprf,Lrp1,Thbs1,Myof,Rbpms2,Sorl1,Hhip,Notch2,Ube2o,Fgfr1,Numa1,Bmpr2,Dab2ip,Spred2,Fbn1,Wasf1,Hgs,Myo1c,Crim1,Men1,Tcf4,Itga3,Cyfip2,Sin3a,Glg1,Lats1,Peg10,Ulk1,Bcl9l
C-rich	GO Process	GO:0060173	Limb development	29	152	0.38	0.48	0.003	10090.ENSMUSP00000001179,10090.ENSMUSP00000021918,10090.ENSMUSP00000023123,10090.ENSMUSP00000025497,10090.ENSMUSP00000025541,10090.ENSMUSP00000025856,10090.ENSMUSP00000027952,10090.ENSMUSP00000029061,10090.ENSMUSP00000030198,10090.ENSMUSP00000030917,10090.ENSMUSP00000032322,10090.ENSMUSP00000034090,10090.ENSMUSP00000043250,10090.ENSMUSP00000054837,10090.ENSMUSP00000056967,10090.ENSMUSP00000059079…	Pcnt,Ror2,Col2a1,Fbn2,Gnaq,Lrp5,Plxna2,Sall4,Reck,Ski,Lrp6,Sall1,Fras1,Gli2,Sall3,Chd7,Nipbl,Notch2,Fgfr1,Bmpr2,Frem2,Smarca4,Mbnl1,Kat2a,Ece1,Gli3,Atrx,Megf8,Itgb4
C-rich	GO Process	GO:0042060	Wound healing	34	195	0.34	0.46	0.0035	10090.ENSMUSP00000001595,10090.ENSMUSP00000002320,10090.ENSMUSP00000002603,10090.ENSMUSP00000016172,10090.ENSMUSP00000016771,10090.ENSMUSP00000021028,10090.ENSMUSP00000028280,10090.ENSMUSP00000030121,10090.ENSMUSP00000039360,10090.ENSMUSP00000043703,10090.ENSMUSP00000045036,10090.ENSMUSP00000053897,10090.ENSMUSP00000054499,10090.ENSMUSP00000065719,10090.ENSMUSP00000071289,10090.ENSMUSP00000073124…	Fkbp10,Ppard,Scrib,Celsr1,Myh9,Itgb3,Col5a1,B4galt1,Ppl,Ptk7,Myof,Erbb2,Fn1,Plpp3,Nf1,Plec,Arhgap35,Notch2,Cdh3,Dysf,F5,Map3k5,Macf1,Gli3,Vangl2,Flna,Ddr1,Dsp,Pard3,Ptprj,Mia3,Dag1,Syt7,Eppk1
C-rich	GO Process	GO:0016525	Negative regulation of angiogenesis	19	78	0.48	0.5	0.0036	10090.ENSMUSP00000003238,10090.ENSMUSP00000019791,10090.ENSMUSP00000020904,10090.ENSMUSP00000028663,10090.ENSMUSP00000033899,10090.ENSMUSP00000044903,10090.ENSMUSP00000049625,10090.ENSMUSP00000064823,10090.ENSMUSP00000069549,10090.ENSMUSP00000071289,10090.ENSMUSP00000078047,10090.ENSMUSP00000083490,10090.ENSMUSP00000088532,10090.ENSMUSP00000096445,10090.ENSMUSP00000101809,10090.ENSMUSP00000108455…	Foxj2,Sema6a,Rock2,Creb3l1,Col4a2,Thbs1,Gtf2i,Klf2,Rock1,Nf1,Hhip,Sh2b3,Dab2ip,Epn1,Hgs,Amot,Tcf4,Slc12a2,Adamts9
C-rich	GO Process	GO:0098727	Maintenance of cell number	27	138	0.39	0.48	0.0036	10090.ENSMUSP00000002487,10090.ENSMUSP00000005815,10090.ENSMUSP00000013559,10090.ENSMUSP00000023165,10090.ENSMUSP00000025856,10090.ENSMUSP00000026008,10090.ENSMUSP00000028735,10090.ENSMUSP00000029061,10090.ENSMUSP00000030917,10090.ENSMUSP00000034090,10090.ENSMUSP00000038181,10090.ENSMUSP00000039709,10090.ENSMUSP00000050820,10090.ENSMUSP00000055308,10090.ENSMUSP00000059159,10090.ENSMUSP00000059385…	Braf,Kit,Igf2bp1,Crebbp,Lrp5,Trim8,Jag1,Sall4,Ski,Sall1,Kat6a,Pcm1,Zfp36l2,Foxo1,Aspm,Nipbl,Selenon,Rest,Fgfr1,Med12,Smarca4,Foxo3,Arid1a,Vangl2,Tcf7l1,Prox1,Bcl9l
C-rich	GO Process	GO:0045937	Positive regulation of phosphate metabolic process	84	667	0.2	0.41	0.0037	10090.ENSMUSP00000000199,10090.ENSMUSP00000002487,10090.ENSMUSP00000005406,10090.ENSMUSP00000005671,10090.ENSMUSP00000005815,10090.ENSMUSP00000014065,10090.ENSMUSP00000014743,10090.ENSMUSP00000015449,10090.ENSMUSP00000020617,10090.ENSMUSP00000020904,10090.ENSMUSP00000021028,10090.ENSMUSP00000021610,10090.ENSMUSP00000021900,10090.ENSMUSP00000021918,10090.ENSMUSP00000022593,10090.ENSMUSP00000023291…	Ncs1,Braf,App,Igf1r,Kit,Clip3,Csf1,Sash1,Flt4,Rock2,Itgb3,Chga,Sema4d,Ror2,Akap11,Mapk8ip2,Robo1,Sympk,Incenp,Osbp,Rps6ka4,Rptor,Pik3ca,Prkaa2,Dock7,Tnfrsf1a,Vac14,Slc27a1,Smad3,Thbs1,Ppp1r9a,Ror1,Lmtk2,Ccdc88a,Fnip1,Slk,Ar,Erbb2,Taok1,Ephb2,Tead1,Irs1,Pcx,Plpp3,Acvr2a,Fzd5,Gcn1,Rock1,Yes1,Hsf1,Sh2d3c,Fnip2,Plcg2,Erbb3,Fgfr1,Eif4g3,Pkd2,Bmpr2,Dab2ip,Insr,Marcks,Map3k5,Fbn1,Rasgrp1,Osbpl8,Rasa1,Ep…
C-rich	GO Process	GO:0001678	Cellular glucose homeostasis	20	86	0.46	0.49	0.004	10090.ENSMUSP00000000642,10090.ENSMUSP00000005671,10090.ENSMUSP00000017900,10090.ENSMUSP00000027404,10090.ENSMUSP00000029201,10090.ENSMUSP00000030243,10090.ENSMUSP00000038514,10090.ENSMUSP00000059978,10090.ENSMUSP00000071904,10090.ENSMUSP00000072616,10090.ENSMUSP00000092690,10090.ENSMUSP00000099652,10090.ENSMUSP00000101141,10090.ENSMUSP00000109130,10090.ENSMUSP00000111946,10090.ENSMUSP00000113457…	Hk2,Igf1r,Slc12a7,Ptprn,Pik3ca,Prkaa2,Irs2,Rab11fip2,Alms1,Foxk1,Lrrc8a,Tjp1,Foxo3,Men1,Hk1,Ccdc186,Lrrc8d,Sin3a,Rab11fip5,Kcnb1
C-rich	GO Process	GO:0046578	Regulation of Ras protein signal transduction	31	172	0.35	0.46	0.0041	10090.ENSMUSP00000014743,10090.ENSMUSP00000023600,10090.ENSMUSP00000026254,10090.ENSMUSP00000027888,10090.ENSMUSP00000030010,10090.ENSMUSP00000034717,10090.ENSMUSP00000037210,10090.ENSMUSP00000037915,10090.ENSMUSP00000039966,10090.ENSMUSP00000044491,10090.ENSMUSP00000046774,10090.ENSMUSP00000052776,10090.ENSMUSP00000053897,10090.ENSMUSP00000058135,10090.ENSMUSP00000067786,10090.ENSMUSP00000069851…	Csf1,Robo1,Gbf1,Abl2,Abca1,Kank2,Git1,Dennd4a,Ripor1,Stard8,Dennd3,Eps8,Erbb2,Ephb2,Sos1,Itpkb,Nf1,Arhgap35,Notch2,Arfgef1,Dab2ip,Rapgef1,Iqsec1,Rasgrp1,Rasa1,Itga3,Heg1,Bcr,Iqsec2,Adgrg1,Arfgef3
C-rich	GO Process	GO:0009913	Epidermal cell differentiation	22	101	0.44	0.48	0.0042	10090.ENSMUSP00000001079,10090.ENSMUSP00000002603,10090.ENSMUSP00000027752,10090.ENSMUSP00000028735,10090.ENSMUSP00000030443,10090.ENSMUSP00000034478,10090.ENSMUSP00000036181,10090.ENSMUSP00000039360,10090.ENSMUSP00000052020,10090.ENSMUSP00000054837,10090.ENSMUSP00000073124,10090.ENSMUSP00000075224,10090.ENSMUSP00000079231,10090.ENSMUSP00000079613,10090.ENSMUSP00000081041,10090.ENSMUSP00000081557…	Sec24b,Scrib,Lamc1,Jag1,Ptch2,St14,Myo6,Ppl,Flnb,Gli2,Plec,Jag2,Rest,Cdh3,Fgfr1,Whrn,Smarca4,Myo7a,Palld,Dsp,Bcr,Lats1
C-rich	GO Process	GO:0042327	Positive regulation of phosphorylation	78	610	0.2	0.41	0.0042	10090.ENSMUSP00000002487,10090.ENSMUSP00000005406,10090.ENSMUSP00000005671,10090.ENSMUSP00000005815,10090.ENSMUSP00000014065,10090.ENSMUSP00000014743,10090.ENSMUSP00000015449,10090.ENSMUSP00000020617,10090.ENSMUSP00000020904,10090.ENSMUSP00000021028,10090.ENSMUSP00000021610,10090.ENSMUSP00000021900,10090.ENSMUSP00000021918,10090.ENSMUSP00000022593,10090.ENSMUSP00000023291,10090.ENSMUSP00000023600…	Braf,App,Igf1r,Kit,Clip3,Csf1,Sash1,Flt4,Rock2,Itgb3,Chga,Sema4d,Ror2,Akap11,Mapk8ip2,Robo1,Incenp,Osbp,Rps6ka4,Rptor,Pik3ca,Prkaa2,Dock7,Tnfrsf1a,Vac14,Slc27a1,Thbs1,Ppp1r9a,Ror1,Lmtk2,Ccdc88a,Fnip1,Slk,Ar,Erbb2,Taok1,Ephb2,Tead1,Irs1,Plpp3,Acvr2a,Fzd5,Gcn1,Yes1,Hsf1,Sh2d3c,Fnip2,Plcg2,Erbb3,Fgfr1,Eif4g3,Pkd2,Bmpr2,Dab2ip,Insr,Marcks,Map3k5,Fbn1,Rasgrp1,Osbpl8,Rasa1,Ephb4,Vangl2,Tnks1bp1,Ddr1,Ra…
C-rich	GO Process	GO:0045765	Regulation of angiogenesis	35	206	0.33	0.45	0.0042	10090.ENSMUSP00000000642,10090.ENSMUSP00000001592,10090.ENSMUSP00000003238,10090.ENSMUSP00000015449,10090.ENSMUSP00000019791,10090.ENSMUSP00000020904,10090.ENSMUSP00000021028,10090.ENSMUSP00000023673,10090.ENSMUSP00000026360,10090.ENSMUSP00000028663,10090.ENSMUSP00000030198,10090.ENSMUSP00000032491,10090.ENSMUSP00000033289,10090.ENSMUSP00000033876,10090.ENSMUSP00000033899,10090.ENSMUSP00000042207…	Hk2,Jup,Foxj2,Sash1,Sema6a,Rock2,Itgb3,Runx1,Itgb8,Creb3l1,Reck,Tnfrsf1a,Stim1,Adgra2,Col4a2,Ago2,Thbs1,Grn,Gtf2i,Klf2,Sema5a,Rock1,Nf1,Hhip,Sh2b3,Dab2ip,Cemip2,Epn1,Tjp1,Hgs,Pak4,Amot,Tcf4,Slc12a2,Adamts9
C-rich	GO Process	GO:1902531	Regulation of intracellular signal transduction	142	1279	0.14	0.39	0.0042	10090.ENSMUSP00000002320,10090.ENSMUSP00000002487,10090.ENSMUSP00000005406,10090.ENSMUSP00000005671,10090.ENSMUSP00000005815,10090.ENSMUSP00000014421,10090.ENSMUSP00000014743,10090.ENSMUSP00000015449,10090.ENSMUSP00000016088,10090.ENSMUSP00000018993,10090.ENSMUSP00000019791,10090.ENSMUSP00000020564,10090.ENSMUSP00000020617,10090.ENSMUSP00000020904,10090.ENSMUSP00000021028,10090.ENSMUSP00000021610…	Ppard,Braf,App,Igf1r,Kit,Ankrd17,Csf1,Sash1,Castor2,Wwc1,Sema6a,Shc2,Flt4,Rock2,Itgb3,Chga,Sema4d,Ror2,Sorbs3,Crebbp,Grina,Mapk8ip2,Robo1,Incenp,Trim8,Gbf1,Rptor,Igfbp5,Abl2,Itgav,Creb3l1,Pik3ca,Dhx36,Abca1,Prkaa2,Slc9a1,Itpr1,Tnfrsf1a,Sh3rf1,Kank2,Akap12,Git1,Dennd4a,Trim62,Tab3,Ripor1,Lrp1,Stard8,Thbs1,Slc7a1,Dennd3,Wfs1,Inppl1,Ror1,Coro7,Garem1,Fnip1,Ar,Eps8,Erbb2,Fn1,Foxo1,Taok1,Phlpp1,Ephb2,…
C-rich	GO Process	GO:0061351	Neural precursor cell proliferation	21	94	0.45	0.48	0.0043	10090.ENSMUSP00000001179,10090.ENSMUSP00000013559,10090.ENSMUSP00000030286,10090.ENSMUSP00000032322,10090.ENSMUSP00000039709,10090.ENSMUSP00000041614,10090.ENSMUSP00000046340,10090.ENSMUSP00000046358,10090.ENSMUSP00000059159,10090.ENSMUSP00000071289,10090.ENSMUSP00000078047,10090.ENSMUSP00000081041,10090.ENSMUSP00000081561,10090.ENSMUSP00000083250,10090.ENSMUSP00000092703,10090.ENSMUSP00000104955…	Pcnt,Igf2bp1,Dock7,Lrp6,Pcm1,Akna,Grn,Dagla,Aspm,Nf1,Hhip,Fgfr1,Tacc2,Ncor2,Rapgef1,Plxnb2,Gli3,Kif1a,Fzd3,Prox1,Adgrg1
C-rich	GO Process	GO:0042471	Ear morphogenesis	20	87	0.46	0.48	0.0045	10090.ENSMUSP00000001079,10090.ENSMUSP00000002603,10090.ENSMUSP00000016172,10090.ENSMUSP00000021918,10090.ENSMUSP00000023123,10090.ENSMUSP00000036181,10090.ENSMUSP00000043703,10090.ENSMUSP00000054837,10090.ENSMUSP00000058135,10090.ENSMUSP00000059079,10090.ENSMUSP00000059385,10090.ENSMUSP00000079231,10090.ENSMUSP00000081041,10090.ENSMUSP00000081557,10090.ENSMUSP00000091551,10090.ENSMUSP00000102745…	Sec24b,Scrib,Celsr1,Ror2,Col2a1,Myo6,Ptk7,Gli2,Ephb2,Chd7,Nipbl,Rest,Fgfr1,Whrn,Abr,Myo7a,Vangl2,Fzd3,Bcr,Dvl3
C-rich	GO Process	GO:0001655	Urogenital system development	44	287	0.28	0.43	0.0046	10090.ENSMUSP00000001179,10090.ENSMUSP00000005532,10090.ENSMUSP00000005671,10090.ENSMUSP00000008999,10090.ENSMUSP00000014447,10090.ENSMUSP00000015791,10090.ENSMUSP00000018875,10090.ENSMUSP00000023600,10090.ENSMUSP00000025250,10090.ENSMUSP00000028735,10090.ENSMUSP00000031390,10090.ENSMUSP00000033898,10090.ENSMUSP00000034090,10090.ENSMUSP00000034187,10090.ENSMUSP00000034717,10090.ENSMUSP00000034973…	Pcnt,Nid1,Igf1r,Hdac5,Glis2,Lama5,Ap2b1,Robo1,Bag6,Jag1,Mmp17,Col4a1,Sall1,Mmp2,Kank2,Smad3,Fras1,Ptk7,Wfs1,Ar,Gli2,Pcsk9,Ephb2,Lamb2,Nf1,Dchs1,Notch2,Mtss1,Fgfr1,Pkd2,Notch3,Dlg5,Frem2,Fbn1,Trp73,Tnc,Vcan,Gli3,Vangl2,Itga3,Acvr2b,Prox1,Ube3a,Arid5b
C-rich	GO Process	GO:0032880	Regulation of protein localization	95	785	0.18	0.4	0.0046	10090.ENSMUSP00000000312,10090.ENSMUSP00000001179,10090.ENSMUSP00000001592,10090.ENSMUSP00000002320,10090.ENSMUSP00000005406,10090.ENSMUSP00000006629,10090.ENSMUSP00000014065,10090.ENSMUSP00000014447,10090.ENSMUSP00000018875,10090.ENSMUSP00000020904,10090.ENSMUSP00000021028,10090.ENSMUSP00000021610,10090.ENSMUSP00000022369,10090.ENSMUSP00000024238,10090.ENSMUSP00000025083,10090.ENSMUSP00000025590…	Cdh1,Pcnt,Jup,Ppard,App,Sptbn1,Clip3,Glis2,Ap2b1,Rock2,Itgb3,Chga,Vcl,Celsr3,Kif5b,Osbp,Lrp5,Trim8,Gbf1,Rptor,Lmna,Prkaa2,Arhgef16,Wasl,Tnfrsf1a,Bag3,Gpc4,Hcfc1,Irs2,Atp13a2,Pcm1,Ripor1,Wapl,Lrp1,Hectd1,Midn,Ccdc88a,Vcpip1,Ar,Erbb2,Foxo1,Rab11fip1,Ephb2,Sorl1,Rab11fip2,Llgl1,Uaca,Irs1,C2cd2l,Nf1,Rest,Numa1,Aak1,Celsr2,Wipf1,Lrrc8a,Prkce,Ptpn14,Cep295,Mapt,Rhbdf2,Cltc,Fbn1,Crocc,Abca2,Snx27,Myo1c,…
C-rich	GO Process	GO:0043085	Positive regulation of catalytic activity	105	889	0.17	0.39	0.0046	10090.ENSMUSP00000000199,10090.ENSMUSP00000002588,10090.ENSMUSP00000002603,10090.ENSMUSP00000005406,10090.ENSMUSP00000005671,10090.ENSMUSP00000005815,10090.ENSMUSP00000014743,10090.ENSMUSP00000015449,10090.ENSMUSP00000020617,10090.ENSMUSP00000020706,10090.ENSMUSP00000020904,10090.ENSMUSP00000021028,10090.ENSMUSP00000021142,10090.ENSMUSP00000021900,10090.ENSMUSP00000021918,10090.ENSMUSP00000023291…	Ncs1,Tiam1,Scrib,App,Igf1r,Kit,Csf1,Sash1,Flt4,Adcy1,Rock2,Itgb3,Atp2a3,Sema4d,Ror2,Mapk8ip2,Robo1,Mmp25,Gnaq,Incenp,Rptor,Agap1,Abl2,Mastl,Pik3ca,Dock7,Arhgef16,Pcolce,Stim1,Dock11,Tnks,Vac14,Slc27a1,Smad3,Prex1,Chtf18,Thbs1,Psme4,Antxr1,Grn,Ppp1r9a,Ror1,Lmtk2,Ccdc88a,Mtss2,Sgsm2,Erbb2,Fn1,Taok1,Ephb2,Sorl1,Rab11fip2,Tead1,Uaca,Irs1,Fzd5,Sos1,Gcn1,Rock1,Nf1,Hsf1,Arhgap35,Arap2,Dapk1,Rest,Cdh3,Er…
C-rich	GO Process	GO:0048878	Chemical homeostasis	83	663	0.2	0.4	0.0046	10090.ENSMUSP00000000199,10090.ENSMUSP00000000312,10090.ENSMUSP00000000642,10090.ENSMUSP00000005406,10090.ENSMUSP00000005671,10090.ENSMUSP00000017900,10090.ENSMUSP00000020107,10090.ENSMUSP00000021142,10090.ENSMUSP00000021610,10090.ENSMUSP00000022593,10090.ENSMUSP00000023225,10090.ENSMUSP00000023776,10090.ENSMUSP00000024954,10090.ENSMUSP00000025497,10090.ENSMUSP00000025856,10090.ENSMUSP00000027377…	Ncs1,Cdh1,Hk2,App,Igf1r,Slc12a7,Atp2b1,Atp2a3,Chga,Akap11,Grina,Slc4a8,Epas1,Fbn2,Lrp5,Igfbp5,Ptprn,Pik3ca,Abca1,Prkaa2,Slc9a1,Atp2a2,Itpr1,Stim1,Ireb2,Scd1,Clstn1,Irs2,Atp13a2,Atp1a1,Pold1,Wdtc1,Med13,Abca3,Grn,Atp1b2,Wfs1,Tspoap1,Hectd4,Foxo1,Pcsk9,Rab11fip2,Selenon,Alms1,Foxk1,Plec,Mtss1,Atp1a3,Fgfr1,Ncor2,Pkd2,Insr,Wnk2,Lrrc8a,Prkce,Slc12a5,Pdzd8,Slc4a11,Cnnm2,Acaca,Fbn1,Tjp1,Abca2,Foxo3,Stea…
C-rich	GO Process	GO:0060485	Mesenchyme development	32	182	0.34	0.45	0.0046	10090.ENSMUSP00000015791,10090.ENSMUSP00000019791,10090.ENSMUSP00000020904,10090.ENSMUSP00000021552,10090.ENSMUSP00000021900,10090.ENSMUSP00000022450,10090.ENSMUSP00000023600,10090.ENSMUSP00000028735,10090.ENSMUSP00000032322,10090.ENSMUSP00000034973,10090.ENSMUSP00000041614,10090.ENSMUSP00000043703,10090.ENSMUSP00000044903,10090.ENSMUSP00000049128,10090.ENSMUSP00000054499,10090.ENSMUSP00000060671…	Lama5,Sema6a,Rock2,Zfp36l1,Sema4d,Tasor,Robo1,Jag1,Lrp6,Smad3,Akna,Ptk7,Thbs1,Cul7,Fn1,Tead1,Sema5a,Rock1,Dchs1,Erbb3,Fgfr1,Pkd2,Bmpr2,Dlg5,Phactr4,Vangl2,Nckap1,Nrp2,Flna,Nfatc1,Tcof1,Sema4c
C-rich	GO Process	GO:0007162	Negative regulation of cell adhesion	36	217	0.32	0.44	0.0049	10090.ENSMUSP00000000312,10090.ENSMUSP00000002603,10090.ENSMUSP00000002979,10090.ENSMUSP00000004326,10090.ENSMUSP00000019791,10090.ENSMUSP00000021900,10090.ENSMUSP00000023673,10090.ENSMUSP00000027888,10090.ENSMUSP00000027952,10090.ENSMUSP00000028735,10090.ENSMUSP00000034187,10090.ENSMUSP00000041614,10090.ENSMUSP00000044004,10090.ENSMUSP00000044903,10090.ENSMUSP00000053897,10090.ENSMUSP00000058135…	Cdh1,Scrib,Lamb1,Plxna3,Sema6a,Sema4d,Runx1,Abl2,Plxna2,Jag1,Mmp2,Akna,Lrp1,Thbs1,Erbb2,Ephb2,Actn4,Sema5a,Nf1,Phldb2,Erbb3,Sh2b3,Nexmif,Dlg5,Tnc,Plxnb2,Rasa1,Gli3,Men1,Cblb,Pag1,Cd276,Bcar1,Plxna1,Mia3,Myadm
C-rich	GO Process	GO:0019725	Cellular homeostasis	63	467	0.23	0.41	0.0051	10090.ENSMUSP00000000199,10090.ENSMUSP00000000642,10090.ENSMUSP00000005406,10090.ENSMUSP00000005671,10090.ENSMUSP00000017900,10090.ENSMUSP00000020107,10090.ENSMUSP00000021142,10090.ENSMUSP00000021610,10090.ENSMUSP00000023225,10090.ENSMUSP00000023776,10090.ENSMUSP00000027404,10090.ENSMUSP00000029201,10090.ENSMUSP00000030243,10090.ENSMUSP00000030669,10090.ENSMUSP00000031423,10090.ENSMUSP00000032192…	Ncs1,Hk2,App,Igf1r,Slc12a7,Atp2b1,Atp2a3,Chga,Grina,Slc4a8,Ptprn,Pik3ca,Prkaa2,Slc9a1,Atp2a2,Itpr1,Bag3,Stim1,Ireb2,Clstn1,Git1,Irs2,Atp13a2,Atp1a1,Wdtc1,Grn,Atp1b2,Wfs1,Tspoap1,Taok1,Rab11fip2,Alms1,Foxk1,Atp1a3,Pkd2,Lrrc8a,Prkce,Slc12a5,Pdzd8,Slc4a11,Crocc,Tjp1,Abca2,Foxo3,Gaa,Steap3,Men1,Dctn1,Slc12a2,Hk1,Ccdc186,Lrrc8d,Myo5a,Slc4a4,Sin3a,Ryr1,Dmxl1,Ank2,Ube3a,Rab11fip5,Kcnb1,Slc8a2,Cherp
C-rich	GO Process	GO:0042476	Odontogenesis	19	81	0.47	0.48	0.0051	10090.ENSMUSP00000002979,10090.ENSMUSP00000014743,10090.ENSMUSP00000015791,10090.ENSMUSP00000020461,10090.ENSMUSP00000032322,10090.ENSMUSP00000033289,10090.ENSMUSP00000034510,10090.ENSMUSP00000041557,10090.ENSMUSP00000054837,10090.ENSMUSP00000055308,10090.ENSMUSP00000067305,10090.ENSMUSP00000075224,10090.ENSMUSP00000081041,10090.ENSMUSP00000095939,10090.ENSMUSP00000106137,10090.ENSMUSP00000109409…	Lamb1,Csf1,Lama5,Nfic,Lrp6,Stim1,Nectin1,Slc7a5,Gli2,Foxo1,Acvr2a,Jag2,Fgfr1,Ankrd11,Gli3,Eda,Bcor,Myo5a,Acvr2b
C-rich	GO Process	GO:0045668	Negative regulation of osteoblast differentiation	13	41	0.6	0.5	0.0051	10090.ENSMUSP00000008999,10090.ENSMUSP00000021900,10090.ENSMUSP00000023849,10090.ENSMUSP00000025856,10090.ENSMUSP00000027377,10090.ENSMUSP00000030917,10090.ENSMUSP00000034973,10090.ENSMUSP00000081041,10090.ENSMUSP00000108117,10090.ENSMUSP00000109130,10090.ENSMUSP00000112110,10090.ENSMUSP00000129001,10090.ENSMUSP00000141620	Hdac5,Sema4d,Noct,Lrp5,Igfbp5,Ski,Smad3,Fgfr1,Crim1,Men1,Hdac7,Nfatc1,Fndc3b
C-rich	GO Process	GO:0050769	Positive regulation of neurogenesis	38	235	0.31	0.43	0.0051	10090.ENSMUSP00000000314,10090.ENSMUSP00000002487,10090.ENSMUSP00000002588,10090.ENSMUSP00000004326,10090.ENSMUSP00000005815,10090.ENSMUSP00000021900,10090.ENSMUSP00000023600,10090.ENSMUSP00000027952,10090.ENSMUSP00000029336,10090.ENSMUSP00000030336,10090.ENSMUSP00000039368,10090.ENSMUSP00000041557,10090.ENSMUSP00000044004,10090.ENSMUSP00000049128,10090.ENSMUSP00000054499,10090.ENSMUSP00000058135…	Cdh4,Braf,Tiam1,Plxna3,Kit,Sema4d,Robo1,Plxna2,Dhx36,Tnfrsf1b,Ptprf,Slc7a5,Lrp1,Cul7,Fn1,Ephb2,Aspm,Map1b,Sema5a,Etv5,Man2a1,Bmpr2,Marcks,Macf1,Mapt,Trp73,Tenm4,Plxnb2,Gli3,Akap5,Fzd3,Megf8,Tnik,Plxna1,Hap1,Dag1,Map6,Nin
C-rich	GO Process	GO:0071417	Cellular response to organonitrogen compound	59	429	0.24	0.41	0.0051	10090.ENSMUSP00000000312,10090.ENSMUSP00000001147,10090.ENSMUSP00000001592,10090.ENSMUSP00000004202,10090.ENSMUSP00000005279,10090.ENSMUSP00000005406,10090.ENSMUSP00000005671,10090.ENSMUSP00000016088,10090.ENSMUSP00000020288,10090.ENSMUSP00000020543,10090.ENSMUSP00000021028,10090.ENSMUSP00000021552,10090.ENSMUSP00000025337,10090.ENSMUSP00000025541,10090.ENSMUSP00000026671,10090.ENSMUSP00000027377…	Cdh1,Col6a1,Jup,Dnmt1,Klf5,App,Igf1r,Castor2,Eif4ebp2,Cpeb4,Itgb3,Zfp36l1,Diaph1,Gnaq,Rptor,Igfbp5,Slc9a1,Itpr1,Col4a1,Mmp2,Slc27a1,Hcn4,Xrn1,Itpr3,Irs2,Wdtc1,Slc7a5,Lrp1,Klf16,Ywhag,Dnmt3b,Foxo1,Pcsk9,Ephb2,Selenon,Irs1,Klf2,Soga1,Sh3bp4,Map1b,Hsf1,Atp1a3,Pkd2,Insr,Rapgef1,Hcn2,Fbn1,Foxo3,Ubr2,Men1,Flna,Arid1b,Rapgef2,Myo5a,Nos1,Bcar1,Sin3a,Larp1,Ryr1
C-rich	GO Process	GO:0071526	Semaphorin-plexin signaling pathway	12	35	0.63	0.51	0.0051	10090.ENSMUSP00000004326,10090.ENSMUSP00000019791,10090.ENSMUSP00000021900,10090.ENSMUSP00000027952,10090.ENSMUSP00000069024,10090.ENSMUSP00000099576,10090.ENSMUSP00000104955,10090.ENSMUSP00000109794,10090.ENSMUSP00000109795,10090.ENSMUSP00000109938,10090.ENSMUSP00000131840,10090.ENSMUSP00000142284	Plxna3,Sema6a,Sema4d,Plxna2,Sema5a,Ece1,Plxnb2,Nrp2,Crmp1,Flna,Plxna1,Sema4c
C-rich	GO Process	GO:0009791	Post-embryonic development	21	96	0.44	0.47	0.0052	10090.ENSMUSP00000024599,10090.ENSMUSP00000025541,10090.ENSMUSP00000027888,10090.ENSMUSP00000032192,10090.ENSMUSP00000034843,10090.ENSMUSP00000042207,10090.ENSMUSP00000048057,10090.ENSMUSP00000061470,10090.ENSMUSP00000067783,10090.ENSMUSP00000074862,10090.ENSMUSP00000086716,10090.ENSMUSP00000099524,10090.ENSMUSP00000101269,10090.ENSMUSP00000102745,10090.ENSMUSP00000105419,10090.ENSMUSP00000109203…	Igf2r,Gnaq,Abl2,Itpr1,Ireb2,Ago2,Inppl1,Tmtc3,Fzd5,Szt2,Usp9x,Fbn1,Trp73,Myo7a,Plagl2,Atrx,Heg1,Acvr2b,Llgl2,Ash1l,Arid5b
C-rich	GO Process	GO:0048754	Branching morphogenesis of an epithelial tube	24	119	0.4	0.46	0.0053	10090.ENSMUSP00000014743,10090.ENSMUSP00000015791,10090.ENSMUSP00000016172,10090.ENSMUSP00000025856,10090.ENSMUSP00000032322,10090.ENSMUSP00000033898,10090.ENSMUSP00000034090,10090.ENSMUSP00000043957,10090.ENSMUSP00000052648,10090.ENSMUSP00000054837,10090.ENSMUSP00000061470,10090.ENSMUSP00000069024,10090.ENSMUSP00000077574,10090.ENSMUSP00000078047,10090.ENSMUSP00000084041,10090.ENSMUSP00000087879…	Csf1,Lama5,Celsr1,Lrp5,Lrp6,Col4a1,Sall1,Lama1,Ar,Gli2,Tmtc3,Sema5a,Dchs1,Hhip,Pkd2,Dlg5,Tnc,Gli3,Vangl2,Slc12a2,Ddr1,Nfatc1,Pgr,Dag1
C-rich	GO Process	GO:0007610	Behavior	63	469	0.23	0.4	0.0054	10090.ENSMUSP00000002487,10090.ENSMUSP00000002979,10090.ENSMUSP00000005406,10090.ENSMUSP00000005815,10090.ENSMUSP00000016172,10090.ENSMUSP00000020288,10090.ENSMUSP00000020706,10090.ENSMUSP00000023165,10090.ENSMUSP00000023291,10090.ENSMUSP00000023673,10090.ENSMUSP00000025541,10090.ENSMUSP00000026671,10090.ENSMUSP00000027056,10090.ENSMUSP00000027888,10090.ENSMUSP00000031390,10090.ENSMUSP00000034854…	Braf,Lamb1,App,Kit,Celsr1,Eif4ebp2,Adcy1,Crebbp,Mapk8ip2,Runx1,Gnaq,Rptor,Prex2,Abl2,Mmp17,Chrnb4,Uba6,Tanc1,Myo6,Git1,Itpr3,Pcm1,Grid1,Thbs1,Grn,Atp1b2,Wfs1,Ar,Eps8,Ephb2,Chd7,Ubr3,Acvr2a,Vps13a,Nf1,Zdhhc8,Etv5,Atp1a3,Ncoa1,Prkce,Slc12a5,Prkcg,Mapt,Kat2a,Abca2,Cntfr,Gaa,Sez6l2,Kmt2b,Nlgn2,Gli3,Ckap5,Dctn1,Itga3,Myo5a,Nos1,Strn,Abca7,Zfp385a,Cic,Pgr,Ube3a,Slc8a2
C-rich	GO Process	GO:0019827	Stem cell population maintenance	26	135	0.38	0.45	0.0054	10090.ENSMUSP00000002487,10090.ENSMUSP00000005815,10090.ENSMUSP00000013559,10090.ENSMUSP00000023165,10090.ENSMUSP00000025856,10090.ENSMUSP00000026008,10090.ENSMUSP00000028735,10090.ENSMUSP00000029061,10090.ENSMUSP00000030917,10090.ENSMUSP00000034090,10090.ENSMUSP00000038181,10090.ENSMUSP00000039709,10090.ENSMUSP00000050820,10090.ENSMUSP00000055308,10090.ENSMUSP00000059159,10090.ENSMUSP00000059385…	Braf,Kit,Igf2bp1,Crebbp,Lrp5,Trim8,Jag1,Sall4,Ski,Sall1,Kat6a,Pcm1,Zfp36l2,Foxo1,Aspm,Nipbl,Rest,Fgfr1,Med12,Smarca4,Foxo3,Arid1a,Vangl2,Tcf7l1,Prox1,Bcl9l
C-rich	GO Process	GO:0048592	Eye morphogenesis	25	127	0.39	0.45	0.0054	10090.ENSMUSP00000002603,10090.ENSMUSP00000025497,10090.ENSMUSP00000025856,10090.ENSMUSP00000028280,10090.ENSMUSP00000028735,10090.ENSMUSP00000030917,10090.ENSMUSP00000032322,10090.ENSMUSP00000033965,10090.ENSMUSP00000034510,10090.ENSMUSP00000038229,10090.ENSMUSP00000058135,10090.ENSMUSP00000059385,10090.ENSMUSP00000067783,10090.ENSMUSP00000071289,10090.ENSMUSP00000071904,10090.ENSMUSP00000075327…	Scrib,Fbn2,Lrp5,Col5a1,Jag1,Ski,Lrp6,Tenm3,Nectin1,Kdm2b,Ephb2,Nipbl,Fzd5,Nf1,Alms1,Ppp2r3a,Notch2,Man2a1,Shroom2,Fbn1,Phactr4,Arid1a,Gli3,Prox1,Fat1
C-rich	GO Process	GO:0048584	Positive regulation of response to stimulus	162	1509	0.13	0.37	0.0055	10090.ENSMUSP00000002320,10090.ENSMUSP00000002487,10090.ENSMUSP00000002979,10090.ENSMUSP00000005406,10090.ENSMUSP00000005532,10090.ENSMUSP00000005671,10090.ENSMUSP00000005815,10090.ENSMUSP00000006625,10090.ENSMUSP00000014421,10090.ENSMUSP00000014743,10090.ENSMUSP00000015449,10090.ENSMUSP00000018993,10090.ENSMUSP00000020564,10090.ENSMUSP00000020617,10090.ENSMUSP00000020904,10090.ENSMUSP00000021028…	Ppard,Braf,Lamb1,App,Nid1,Igf1r,Kit,Rbm14,Ankrd17,Csf1,Sash1,Wwc1,Shc2,Flt4,Rock2,Itgb3,Chga,Sema4d,Ror2,Parg,Sorbs3,Crebbp,Mapk8ip2,Robo1,Bag6,Incenp,Trim8,Rfng,Rptor,Igfbp5,Lamc1,Abl2,Itgav,Jag1,Pik3ca,Dhx36,Fmn2,Reck,Slc9a1,Wasl,Tnfrsf1a,Adgra2,Tnks,Sh3rf1,Sall1,Smad3,Akap12,Camk1d,Scube3,Trim62,Tab3,Ptk7,Lama1,Lrp1,Thbs1,Grn,Ror1,Coro7,Garem1,Ccdc88a,Fnip1,Ar,Erbb2,Fn1,Taok1,Phlpp1,Ubqln2,Sor…
C-rich	GO Process	GO:0010556	Regulation of macromolecule biosynthetic process	298	3061	0.09	0.36	0.0056	10090.ENSMUSP00000000291,10090.ENSMUSP00000000312,10090.ENSMUSP00000001592,10090.ENSMUSP00000002121,10090.ENSMUSP00000002305,10090.ENSMUSP00000002320,10090.ENSMUSP00000002444,10090.ENSMUSP00000003049,10090.ENSMUSP00000003238,10090.ENSMUSP00000004202,10090.ENSMUSP00000005279,10090.ENSMUSP00000005406,10090.ENSMUSP00000005671,10090.ENSMUSP00000005815,10090.ENSMUSP00000006625,10090.ENSMUSP00000007814…	Mnt,Cdh1,Jup,Supt6,Kdm7a,Ppard,Rfx2,Med25,Foxj2,Dnmt1,Klf5,App,Igf1r,Kit,Rbm14,Khsrp,Hdac5,Zfp729a,Igf2bp1,Glis2,Fhod1,Wwc1,Pelp1,Arid3a,Eif4ebp2,Nfic,Cpeb4,Adcy1,Rock2,Zfp36l1,Sema4d,Ror2,Sorbs3,Crebbp,Runx1,Noct,Chd1,Tfeb,Epas1,Zfp521,Setbp1,Lrp5,Rps6ka4,Trim8,Zfhx4,Rptor,Taf3,Igfbp5,Ptprn,Tfcp2l1,Cdk18,Fam129b,Creb3l1,Jag1,Sall4,Dhx36,Tnfrsf1b,Ssbp3,Slc9a1,Ski,Wasl,Lrp6,Tnfrsf1a,Bag3,Hcfc1,Tnk…
C-rich	GO Process	GO:0002011	Morphogenesis of an epithelial sheet	14	48	0.56	0.49	0.0057	10090.ENSMUSP00000028280,10090.ENSMUSP00000028735,10090.ENSMUSP00000032322,10090.ENSMUSP00000043957,10090.ENSMUSP00000067786,10090.ENSMUSP00000075242,10090.ENSMUSP00000078741,10090.ENSMUSP00000099628,10090.ENSMUSP00000106894,10090.ENSMUSP00000109938,10090.ENSMUSP00000112570,10090.ENSMUSP00000122192,10090.ENSMUSP00000125453,10090.ENSMUSP00000142109	Col5a1,Jag1,Lrp6,Lama1,Sos1,Arhgap35,Notch2,Phactr4,Vangl2,Flna,Ddr1,Megf8,Pard3,Dag1
C-rich	GO Process	GO:0045216	Cell-cell junction organization	25	128	0.39	0.45	0.0059	10090.ENSMUSP00000000312,10090.ENSMUSP00000001592,10090.ENSMUSP00000022369,10090.ENSMUSP00000031565,10090.ENSMUSP00000034510,10090.ENSMUSP00000034973,10090.ENSMUSP00000057096,10090.ENSMUSP00000058135,10090.ENSMUSP00000066068,10090.ENSMUSP00000073124,10090.ENSMUSP00000077574,10090.ENSMUSP00000079239,10090.ENSMUSP00000081557,10090.ENSMUSP00000087879,10090.ENSMUSP00000098701,10090.ENSMUSP00000099652…	Cdh1,Jup,Vcl,Fscn1,Nectin1,Smad3,Dsg2,Ephb2,Actn4,Plec,Dchs1,Mtss1,Whrn,Dlg5,Shroom2,Tjp1,Kirrel,Flna,Hdac7,Inava,Dsp,Heg1,Pard3,Ank2,Tjp2
C-rich	GO Process	GO:0022604	Regulation of cell morphogenesis	44	292	0.28	0.41	0.0061	10090.ENSMUSP00000002487,10090.ENSMUSP00000004326,10090.ENSMUSP00000005815,10090.ENSMUSP00000006381,10090.ENSMUSP00000016771,10090.ENSMUSP00000021028,10090.ENSMUSP00000021900,10090.ENSMUSP00000022078,10090.ENSMUSP00000025337,10090.ENSMUSP00000026296,10090.ENSMUSP00000027817,10090.ENSMUSP00000027952,10090.ENSMUSP00000029336,10090.ENSMUSP00000037180,10090.ENSMUSP00000039368,10090.ENSMUSP00000047260…	Braf,Plxna3,Kit,Fblim1,Myh9,Itgb3,Sema4d,Rhobtb3,Diaph1,Fgd1,Spta1,Plxna2,Dhx36,Prex1,Ptprf,Fmnl2,Cul7,Eps8,Fn1,Ephb2,Actn4,Arhgap35,Dock1,Fmnl3,Marcks,Syne3,Macf1,Pdzd8,Arap1,Plxnb2,Shroom3,Flna,Fam171a1,Akap5,Myo9a,Grip1,Brwd3,Tnik,Mov10,Bcar1,Plxna1,Myadm,Bcl9l,Sh3d19
C-rich	GO Process	GO:0050772	Positive regulation of axonogenesis	19	83	0.46	0.46	0.0063	10090.ENSMUSP00000000314,10090.ENSMUSP00000002487,10090.ENSMUSP00000002588,10090.ENSMUSP00000004326,10090.ENSMUSP00000021900,10090.ENSMUSP00000023600,10090.ENSMUSP00000027952,10090.ENSMUSP00000044004,10090.ENSMUSP00000054499,10090.ENSMUSP00000068374,10090.ENSMUSP00000069024,10090.ENSMUSP00000084701,10090.ENSMUSP00000095507,10090.ENSMUSP00000097919,10090.ENSMUSP00000104955,10090.ENSMUSP00000122192…	Cdh4,Braf,Tiam1,Plxna3,Sema4d,Robo1,Plxna2,Lrp1,Fn1,Map1b,Sema5a,Bmpr2,Macf1,Mapt,Plxnb2,Megf8,Plxna1,Map6,Nin
C-rich	GO Process	GO:0042325	Regulation of phosphorylation	112	974	0.16	0.37	0.0065	10090.ENSMUSP00000002487,10090.ENSMUSP00000005406,10090.ENSMUSP00000005671,10090.ENSMUSP00000005815,10090.ENSMUSP00000014065,10090.ENSMUSP00000014743,10090.ENSMUSP00000015449,10090.ENSMUSP00000020617,10090.ENSMUSP00000020755,10090.ENSMUSP00000020904,10090.ENSMUSP00000021028,10090.ENSMUSP00000021610,10090.ENSMUSP00000021900,10090.ENSMUSP00000021918,10090.ENSMUSP00000022593,10090.ENSMUSP00000023291…	Braf,App,Igf1r,Kit,Clip3,Csf1,Sash1,Flt4,Ppp4r3b,Rock2,Itgb3,Chga,Sema4d,Ror2,Akap11,Mapk8ip2,Robo1,Celsr3,Gnaq,Incenp,Osbp,Lrp5,Rps6ka4,Rptor,Pik3ca,Prkaa2,Dock7,Lrp6,Tnfrsf1a,Vac14,Slc27a1,Git1,Irs2,Lrp1,Thbs1,Ppp1r9a,Midn,Inppl1,Ror1,Lmtk2,Ccdc88a,Fnip1,Slk,Ar,Erbb2,Fn1,Taok1,Phlpp1,Ephb2,Sorl1,Tead1,Irs1,Plpp3,Acvr2a,Fzd5,Sos1,Gcn1,Rock1,Itpkb,Nf1,Yes1,Hsf1,Ctdspl,Plec,Sh2d3c,Fnip2,Plcg2,Erbb…
C-rich	GO Process	GO:2001141	Regulation of RNA biosynthetic process	259	2614	0.09	0.35	0.0065	10090.ENSMUSP00000000291,10090.ENSMUSP00000000312,10090.ENSMUSP00000001592,10090.ENSMUSP00000002121,10090.ENSMUSP00000002305,10090.ENSMUSP00000002320,10090.ENSMUSP00000002444,10090.ENSMUSP00000003049,10090.ENSMUSP00000003238,10090.ENSMUSP00000004202,10090.ENSMUSP00000005279,10090.ENSMUSP00000005406,10090.ENSMUSP00000005671,10090.ENSMUSP00000005815,10090.ENSMUSP00000006625,10090.ENSMUSP00000007814…	Mnt,Cdh1,Jup,Supt6,Kdm7a,Ppard,Rfx2,Med25,Foxj2,Dnmt1,Klf5,App,Igf1r,Kit,Rbm14,Khsrp,Hdac5,Zfp729a,Glis2,Fhod1,Wwc1,Pelp1,Arid3a,Nfic,Adcy1,Sema4d,Ror2,Sorbs3,Crebbp,Runx1,Chd1,Tfeb,Epas1,Zfp521,Setbp1,Lrp5,Rps6ka4,Trim8,Zfhx4,Rptor,Taf3,Ptprn,Tfcp2l1,Cdk18,Fam129b,Creb3l1,Jag1,Sall4,Dhx36,Tnfrsf1b,Ssbp3,Slc9a1,Ski,Wasl,Lrp6,Tnfrsf1a,Bag3,Hcfc1,Tnks,Sall1,Carm1,Kank2,Smad3,Myo6,Camk1d,Zfp292,Kat6…
C-rich	GO Process	GO:0042593	Glucose homeostasis	29	162	0.35	0.43	0.0067	10090.ENSMUSP00000000642,10090.ENSMUSP00000005671,10090.ENSMUSP00000017900,10090.ENSMUSP00000025497,10090.ENSMUSP00000027377,10090.ENSMUSP00000027404,10090.ENSMUSP00000029201,10090.ENSMUSP00000030243,10090.ENSMUSP00000038514,10090.ENSMUSP00000048053,10090.ENSMUSP00000048345,10090.ENSMUSP00000055308,10090.ENSMUSP00000059978,10090.ENSMUSP00000071904,10090.ENSMUSP00000072616,10090.ENSMUSP00000083250…	Hk2,Igf1r,Slc12a7,Fbn2,Igfbp5,Ptprn,Pik3ca,Prkaa2,Irs2,Wfs1,Hectd4,Foxo1,Rab11fip2,Alms1,Foxk1,Ncor2,Insr,Lrrc8a,Fbn1,Tjp1,Foxo3,Men1,Hk1,Ccdc186,Lrrc8d,Ptprj,Sin3a,Rab11fip5,Kcnb1
C-rich	GO Process	GO:0010629	Negative regulation of gene expression	91	756	0.18	0.38	0.0068	10090.ENSMUSP00000000312,10090.ENSMUSP00000004202,10090.ENSMUSP00000005406,10090.ENSMUSP00000007814,10090.ENSMUSP00000008999,10090.ENSMUSP00000013559,10090.ENSMUSP00000020107,10090.ENSMUSP00000020288,10090.ENSMUSP00000020543,10090.ENSMUSP00000020904,10090.ENSMUSP00000021552,10090.ENSMUSP00000022450,10090.ENSMUSP00000023165,10090.ENSMUSP00000023600,10090.ENSMUSP00000023849,10090.ENSMUSP00000026360…	Cdh1,Dnmt1,App,Khsrp,Hdac5,Igf2bp1,Atp2b1,Eif4ebp2,Cpeb4,Rock2,Zfp36l1,Tasor,Crebbp,Robo1,Noct,Itgb8,Igfbp5,Creb3l1,Pik3ca,Dhx36,Lmna,Prkaa2,Tnfrsf1a,Ireb2,Xrn1,Skiv2l,Git1,Edc4,Rbm42,Smg7,Slc7a5,Ago2,Bahd1,Dip2a,Lrp1,Thbs1,Inppl1,Zfp36l2,Dnmt3b,Fn1,Zfpm1,Ephb2,Pura,Chd4,Patl1,Pcx,Ptprs,Klf2,Rock1,Hsf1,Upf1,Dapk1,Notch2,Rest,Cdh3,Dysf,Fgfr1,Ncor2,Insr,Smarca4,Mapt,Rel,Dot1l,Tnrc6c,Kdm4a,Kmt2b,Yth…
C-rich	GO Process	GO:0050790	Regulation of catalytic activity	181	1728	0.12	0.36	0.0068	10090.ENSMUSP00000000199,10090.ENSMUSP00000000312,10090.ENSMUSP00000002320,10090.ENSMUSP00000002588,10090.ENSMUSP00000002603,10090.ENSMUSP00000004326,10090.ENSMUSP00000005406,10090.ENSMUSP00000005671,10090.ENSMUSP00000005815,10090.ENSMUSP00000014743,10090.ENSMUSP00000015449,10090.ENSMUSP00000020617,10090.ENSMUSP00000020706,10090.ENSMUSP00000020755,10090.ENSMUSP00000020904,10090.ENSMUSP00000021028…	Ncs1,Cdh1,Ppard,Tiam1,Scrib,Plxna3,App,Igf1r,Kit,Csf1,Sash1,Flt4,Adcy1,Ppp4r3b,Rock2,Itgb3,Atp2a3,Sema4d,Ror2,Akap11,Mapk8ip2,Robo1,Mmp25,Gnaq,Incenp,Lrp5,Gbf1,Fgd1,Farp1,Rptor,Prex2,Agap1,Abl2,Plxna2,Mastl,Pik3ca,Reck,Dock7,Arhgef16,Ski,Pcolce,Lrp6,Stim1,Dock11,Tnks,Sh3rf1,Vac14,Slc27a1,Smad3,Plekhg6,Prex1,Git1,Dennd4a,Dhcr24,Irs2,Atp13a2,Ripor1,Wdtc1,Chtf18,Lrp1,Sh3pxd2b,Stard8,Thbs1,Psme4,Antx…
C-rich	GO Process	GO:0090066	Regulation of anatomical structure size	57	416	0.23	0.39	0.0068	10090.ENSMUSP00000000314,10090.ENSMUSP00000002320,10090.ENSMUSP00000002889,10090.ENSMUSP00000004326,10090.ENSMUSP00000004968,10090.ENSMUSP00000006629,10090.ENSMUSP00000017900,10090.ENSMUSP00000019791,10090.ENSMUSP00000020107,10090.ENSMUSP00000020904,10090.ENSMUSP00000021458,10090.ENSMUSP00000021610,10090.ENSMUSP00000021900,10090.ENSMUSP00000022638,10090.ENSMUSP00000026671,10090.ENSMUSP00000027817…	Cdh4,Ppard,Flii,Plxna3,Plod3,Sptbn1,Slc12a7,Sema6a,Atp2b1,Rock2,Sptb,Chga,Sema4d,Nefm,Rptor,Spta1,Pik3ca,Mmp2,Atp13a2,Wdtc1,Lrp1,Ppp1r9a,Eps8,Fn1,Ptprs,Klf2,Map1b,Sema5a,Rock1,Arhgap35,Bmpr2,Arfgef1,Naa80,Lrrc8a,Prkce,Macf1,Slc12a5,Dip2b,Mapt,Inf2,Shroom2,Ece1,Trp73,Kirrel,Myo1c,Rasa1,Nckap1,Slc12a2,Nos1,Megf8,Cyfip2,Sin3a,Lats1,Ssh2,Sema4c,Ulk1,Myadm
C-rich	GO Process	GO:0006355	Regulation of transcription, DNA-templated	258	2606	0.09	0.35	0.0069	10090.ENSMUSP00000000291,10090.ENSMUSP00000000312,10090.ENSMUSP00000001592,10090.ENSMUSP00000002121,10090.ENSMUSP00000002305,10090.ENSMUSP00000002320,10090.ENSMUSP00000002444,10090.ENSMUSP00000003049,10090.ENSMUSP00000003238,10090.ENSMUSP00000004202,10090.ENSMUSP00000005279,10090.ENSMUSP00000005406,10090.ENSMUSP00000005671,10090.ENSMUSP00000005815,10090.ENSMUSP00000006625,10090.ENSMUSP00000007814…	Mnt,Cdh1,Jup,Supt6,Kdm7a,Ppard,Rfx2,Med25,Foxj2,Dnmt1,Klf5,App,Igf1r,Kit,Rbm14,Khsrp,Hdac5,Zfp729a,Glis2,Fhod1,Wwc1,Pelp1,Arid3a,Nfic,Adcy1,Sema4d,Ror2,Sorbs3,Crebbp,Runx1,Chd1,Tfeb,Epas1,Zfp521,Setbp1,Lrp5,Rps6ka4,Trim8,Zfhx4,Rptor,Taf3,Ptprn,Tfcp2l1,Cdk18,Fam129b,Creb3l1,Jag1,Sall4,Dhx36,Ssbp3,Slc9a1,Ski,Wasl,Lrp6,Tnfrsf1a,Bag3,Hcfc1,Tnks,Sall1,Carm1,Kank2,Smad3,Myo6,Camk1d,Zfp292,Kat6a,Kdm2b,T…
C-rich	GO Process	GO:0016055	Wnt signaling pathway	36	223	0.31	0.41	0.0071	10090.ENSMUSP00000000312,10090.ENSMUSP00000001592,10090.ENSMUSP00000013220,10090.ENSMUSP00000016172,10090.ENSMUSP00000021918,10090.ENSMUSP00000024238,10090.ENSMUSP00000025856,10090.ENSMUSP00000030198,10090.ENSMUSP00000030243,10090.ENSMUSP00000032322,10090.ENSMUSP00000033450,10090.ENSMUSP00000033876,10090.ENSMUSP00000033929,10090.ENSMUSP00000043703,10090.ENSMUSP00000048171,10090.ENSMUSP00000048978…	Cdh1,Jup,Amotl1,Celsr1,Ror2,Celsr3,Lrp5,Reck,Prkaa2,Lrp6,Gpc4,Adgra2,Tnks,Ptk7,Ror1,Ccdc88a,Foxo1,Plpp3,Fzd5,Cdh3,Pkd2,Tcf7,Med12,Celsr2,Rapgef1,Macf1,Foxo3,Vangl2,Eda,Tcf7l1,Fzd3,Strn,Tnik,Dvl3,Usp34,Bcl9l
C-rich	GO Process	GO:0030326	Embryonic limb morphogenesis	21	99	0.42	0.44	0.0071	10090.ENSMUSP00000021918,10090.ENSMUSP00000025497,10090.ENSMUSP00000025541,10090.ENSMUSP00000025856,10090.ENSMUSP00000029061,10090.ENSMUSP00000030198,10090.ENSMUSP00000030917,10090.ENSMUSP00000032322,10090.ENSMUSP00000034090,10090.ENSMUSP00000043250,10090.ENSMUSP00000054837,10090.ENSMUSP00000059079,10090.ENSMUSP00000059385,10090.ENSMUSP00000078741,10090.ENSMUSP00000081041,10090.ENSMUSP00000088670…	Ror2,Fbn2,Gnaq,Lrp5,Sall4,Reck,Ski,Lrp6,Sall1,Fras1,Gli2,Chd7,Nipbl,Notch2,Fgfr1,Frem2,Smarca4,Mbnl1,Ece1,Gli3,Megf8
C-rich	GO Process	GO:0019220	Regulation of phosphate metabolic process	122	1085	0.15	0.37	0.0073	10090.ENSMUSP00000000199,10090.ENSMUSP00000002487,10090.ENSMUSP00000005406,10090.ENSMUSP00000005671,10090.ENSMUSP00000005815,10090.ENSMUSP00000014065,10090.ENSMUSP00000014743,10090.ENSMUSP00000015449,10090.ENSMUSP00000020617,10090.ENSMUSP00000020755,10090.ENSMUSP00000020904,10090.ENSMUSP00000021028,10090.ENSMUSP00000021610,10090.ENSMUSP00000021900,10090.ENSMUSP00000021918,10090.ENSMUSP00000022593…	Ncs1,Braf,App,Igf1r,Kit,Clip3,Csf1,Sash1,Flt4,Ppp4r3b,Rock2,Itgb3,Chga,Sema4d,Ror2,Akap11,Mapk8ip2,Robo1,Sympk,Celsr3,Gnaq,Incenp,Osbp,Lrp5,Rps6ka4,Rptor,Mastl,Pik3ca,Prkaa2,Dock7,Lrp6,Tnfrsf1a,Vac14,Slc27a1,Smad3,Git1,Irs2,Lrp1,Thbs1,Abca3,Ppp1r9a,Midn,Inppl1,Ror1,Lmtk2,Ccdc88a,Fnip1,Slk,Ar,Erbb2,Fn1,Taok1,Phlpp1,Ephb2,Sorl1,Bod1l,Tead1,Irs1,Pcx,Plpp3,Acvr2a,Fzd5,Sos1,Gcn1,Rock1,Itpkb,Nf1,Yes1,H…
C-rich	GO Process	GO:1901888	Regulation of cell junction assembly	29	164	0.35	0.42	0.0077	10090.ENSMUSP00000005406,10090.ENSMUSP00000020904,10090.ENSMUSP00000021900,10090.ENSMUSP00000022369,10090.ENSMUSP00000026635,10090.ENSMUSP00000033450,10090.ENSMUSP00000034510,10090.ENSMUSP00000034973,10090.ENSMUSP00000036962,10090.ENSMUSP00000044004,10090.ENSMUSP00000046906,10090.ENSMUSP00000047398,10090.ENSMUSP00000049977,10090.ENSMUSP00000058135,10090.ENSMUSP00000064048,10090.ENSMUSP00000067783…	App,Rock2,Sema4d,Vcl,Farp1,Gpc4,Nectin1,Smad3,Clstn1,Lrp1,Ppp1r9a,Setd5,Slk,Ephb2,Ptprs,Fzd5,Rock1,Adgre5,Phldb2,Nphp4,Dlg5,Rapgef1,Macf1,Tjp1,Myo1c,Nlgn2,Rapgef2,Adgrl1,Ptprj
C-rich	GO Process	GO:0010243	Response to organonitrogen compound	91	763	0.17	0.36	0.0088	10090.ENSMUSP00000000312,10090.ENSMUSP00000001147,10090.ENSMUSP00000001592,10090.ENSMUSP00000004202,10090.ENSMUSP00000005279,10090.ENSMUSP00000005406,10090.ENSMUSP00000005671,10090.ENSMUSP00000008999,10090.ENSMUSP00000016088,10090.ENSMUSP00000020288,10090.ENSMUSP00000020543,10090.ENSMUSP00000020904,10090.ENSMUSP00000021028,10090.ENSMUSP00000021306,10090.ENSMUSP00000021552,10090.ENSMUSP00000023165…	Cdh1,Col6a1,Jup,Dnmt1,Klf5,App,Igf1r,Hdac5,Castor2,Eif4ebp2,Cpeb4,Rock2,Itgb3,Eftud2,Zfp36l1,Crebbp,Bag6,Diaph1,Gnaq,Gldc,Rptor,Igfbp5,Jag1,Pik3ca,Prkaa2,Slc9a1,Atp2a2,Itpr1,Lrp6,Col4a1,Mmp2,Slc27a1,Carm1,Hcn4,Xrn1,Itpr3,Irs2,Wdtc1,Slc7a5,Lrp1,Wfs1,Inppl1,Klf16,Ywhag,Dnmt3b,Foxo1,Pcsk9,Ubqln2,Ephb2,Selenon,Irs1,Klf2,Soga1,Sh3bp4,Map1b,Rock1,Hsf1,Vps13c,Atp1a3,Plcg2,Ncor2,Pkd2,March6,Insr,Rapgef1,…
C-rich	GO Process	GO:0110053	Regulation of actin filament organization	38	244	0.29	0.39	0.0089	10090.ENSMUSP00000002487,10090.ENSMUSP00000002889,10090.ENSMUSP00000006629,10090.ENSMUSP00000014922,10090.ENSMUSP00000020904,10090.ENSMUSP00000021458,10090.ENSMUSP00000022682,10090.ENSMUSP00000027817,10090.ENSMUSP00000029201,10090.ENSMUSP00000031695,10090.ENSMUSP00000034717,10090.ENSMUSP00000034973,10090.ENSMUSP00000039322,10090.ENSMUSP00000044276,10090.ENSMUSP00000046906,10090.ENSMUSP00000048978…	Braf,Flii,Sptbn1,Fhod1,Rock2,Sptb,Sorbs3,Spta1,Pik3ca,Wasl,Kank2,Smad3,Washc4,Sh3pxd2b,Ppp1r9a,Ccdc88a,Eps8,Sema5a,Alms1,Arhgap35,Phldb2,Mtss1,Arfgef1,Naa80,Prkce,Shroom2,Tjp1,Wasf1,Arap1,Kirrel,Myo1c,Rasa1,Nckap1,Flna,Cyfip2,Lats1,Ssh2,Myadm
C-rich	GO Process	GO:0010810	Regulation of cell-substrate adhesion	31	183	0.33	0.4	0.0091	10090.ENSMUSP00000001592,10090.ENSMUSP00000002487,10090.ENSMUSP00000005532,10090.ENSMUSP00000014743,10090.ENSMUSP00000021028,10090.ENSMUSP00000022369,10090.ENSMUSP00000028735,10090.ENSMUSP00000034973,10090.ENSMUSP00000037180,10090.ENSMUSP00000044004,10090.ENSMUSP00000044903,10090.ENSMUSP00000048334,10090.ENSMUSP00000049977,10090.ENSMUSP00000054499,10090.ENSMUSP00000066068,10090.ENSMUSP00000069549…	Jup,Braf,Nid1,Csf1,Itgb3,Vcl,Jag1,Smad3,Prex1,Lrp1,Thbs1,Fbln2,Slk,Fn1,Actn4,Rock1,Nf1,Phldb2,Dock1,Nexmif,Prkce,Macf1,Rasa1,Men1,Flna,Ddr1,Itga3,Bcar1,Ptprj,Dag1,Myadm
C-rich	GO Process	GO:0044706	Multi-multicellular organism process	25	133	0.37	0.41	0.0091	10090.ENSMUSP00000000312,10090.ENSMUSP00000002320,10090.ENSMUSP00000002979,10090.ENSMUSP00000021028,10090.ENSMUSP00000027377,10090.ENSMUSP00000030121,10090.ENSMUSP00000030198,10090.ENSMUSP00000034187,10090.ENSMUSP00000044276,10090.ENSMUSP00000046340,10090.ENSMUSP00000052648,10090.ENSMUSP00000063397,10090.ENSMUSP00000067305,10090.ENSMUSP00000072617,10090.ENSMUSP00000078190,10090.ENSMUSP00000081545…	Cdh1,Ppard,Lamb1,Itgb3,Igfbp5,B4galt1,Reck,Mmp2,Sh3pxd2b,Grn,Ar,Nrk,Acvr2a,Hsf1,Stox2,Pappa,Bmpr2,Epn1,Arid1a,Men1,Ddr1,Itga3,Itgb4,Pgr,Ash1l
C-rich	GO Process	GO:0046883	Regulation of hormone secretion	31	183	0.33	0.4	0.0091	10090.ENSMUSP00000002320,10090.ENSMUSP00000021610,10090.ENSMUSP00000023673,10090.ENSMUSP00000025083,10090.ENSMUSP00000025590,10090.ENSMUSP00000025856,10090.ENSMUSP00000026671,10090.ENSMUSP00000033761,10090.ENSMUSP00000038514,10090.ENSMUSP00000044004,10090.ENSMUSP00000046967,10090.ENSMUSP00000055308,10090.ENSMUSP00000058042,10090.ENSMUSP00000059079,10090.ENSMUSP00000063795,10090.ENSMUSP00000065233…	Ppard,Chga,Runx1,Kif5b,Osbp,Lrp5,Rptor,Hcfc1,Irs2,Lrp1,Midn,Foxo1,Rab11fip1,Chd7,Irs1,C2cd2l,Acvr2a,Rest,Fgfr1,Lrrc8a,Prkce,Fbn1,Nlgn2,Rab11fip3,Nos1,Rfx3,Gm38394,Clock,Rab11fip5,Kcnb1,Syt7
C-rich	GO Process	GO:0008283	Cell population proliferation	75	602	0.19	0.36	0.0097	10090.ENSMUSP00000001179,10090.ENSMUSP00000002320,10090.ENSMUSP00000002603,10090.ENSMUSP00000005815,10090.ENSMUSP00000013559,10090.ENSMUSP00000014743,10090.ENSMUSP00000019118,10090.ENSMUSP00000021552,10090.ENSMUSP00000023165,10090.ENSMUSP00000024783,10090.ENSMUSP00000025856,10090.ENSMUSP00000027377,10090.ENSMUSP00000027752,10090.ENSMUSP00000029061,10090.ENSMUSP00000030121,10090.ENSMUSP00000030286…	Pcnt,Ppard,Scrib,Kit,Igf2bp1,Csf1,Sart3,Zfp36l1,Crebbp,Bysl,Lrp5,Igfbp5,Lamc1,Sall4,B4galt1,Dock7,Ski,Lrp6,Mki67,Carm1,Ascc3,Tgfbi,Irs2,Pcm1,Akna,Lrp1,Golgb1,Grn,Dagla,Ar,Erbb2,Gli2,Sorl1,Aspm,Pura,Acvr2a,Sema5a,Itpkb,Nf1,Alms1,Hsf1,Dchs1,Hhip,Notch2,Mtss1,Fgfr1,Tacc2,Ncor2,Bmpr2,Nes,Insm1,Rapgef1,Kat2a,Rasgrp1,Col18a1,Tenm4,Sp2,Plxnb2,Gli3,Trim71,Kif1a,Men1,Cblb,Elf4,Ctc1,Ddr1,Fzd3,Impdh1,Nfatc1…
C-rich	GO Process	GO:0051049	Regulation of transport	144	1333	0.13	0.35	0.0097	10090.ENSMUSP00000000199,10090.ENSMUSP00000000312,10090.ENSMUSP00000000642,10090.ENSMUSP00000001079,10090.ENSMUSP00000001179,10090.ENSMUSP00000001592,10090.ENSMUSP00000002121,10090.ENSMUSP00000002320,10090.ENSMUSP00000002487,10090.ENSMUSP00000002603,10090.ENSMUSP00000005406,10090.ENSMUSP00000014065,10090.ENSMUSP00000018122,10090.ENSMUSP00000018851,10090.ENSMUSP00000018875,10090.ENSMUSP00000020107…	Ncs1,Cdh1,Hk2,Sec24b,Pcnt,Jup,Supt6,Ppard,Braf,Scrib,App,Clip3,Cadps2,Dync1h1,Ap2b1,Atp2b1,Adcy1,Itgb3,Chga,Mapk8ip2,Runx1,Slc4a8,Kif5b,Diaph1,Gnaq,Osbp,Lrp5,Rptor,Ptprn,Itgav,Abca1,Tnfrsf1b,Slc9a1,Atp2a2,Wasl,Itpr1,Tnfrsf1a,Bag3,Stim1,Hcfc1,Hcn4,Myo6,Camk1d,Git1,Irs2,Atp13a2,Atp1a1,Pcm1,Ripor1,Slc7a5,Tpcn1,Lrp1,Thbs1,Abca3,Ppp1r9a,Midn,Atp1b2,Wfs1,Erbb2,Ston2,Mib1,Foxo1,Pcsk9,Ubqln2,Rab11fip1,Ep…
C-rich	GO Process	GO:0009889	Regulation of biosynthetic process	311	3244	0.08	0.33	0.0098	10090.ENSMUSP00000000199,10090.ENSMUSP00000000291,10090.ENSMUSP00000000312,10090.ENSMUSP00000001592,10090.ENSMUSP00000001927,10090.ENSMUSP00000002121,10090.ENSMUSP00000002305,10090.ENSMUSP00000002320,10090.ENSMUSP00000002444,10090.ENSMUSP00000003049,10090.ENSMUSP00000003238,10090.ENSMUSP00000004202,10090.ENSMUSP00000005279,10090.ENSMUSP00000005406,10090.ENSMUSP00000005671,10090.ENSMUSP00000005815…	Ncs1,Mnt,Cdh1,Jup,Ltbp1,Supt6,Kdm7a,Ppard,Rfx2,Med25,Foxj2,Dnmt1,Klf5,App,Igf1r,Kit,Rbm14,Khsrp,Hdac5,Zfp729a,Igf2bp1,Glis2,Fhod1,Wwc1,Pelp1,Arid3a,Eif4ebp2,Nfic,Cpeb4,Adcy1,Ppp4r3b,Rock2,Zfp36l1,Sema4d,Ror2,Sorbs3,Crebbp,Runx1,Noct,Chd1,Tfeb,Epas1,Zfp521,Setbp1,Lrp5,Rps6ka4,Trim8,Zfhx4,Rptor,Taf3,Igfbp5,Ptprn,Tfcp2l1,Cdk18,Fam129b,Creb3l1,Jag1,Sall4,Dhx36,Tnfrsf1b,Ssbp3,Slc9a1,Ski,Wasl,Lrp6,Tnfr…
C-rich	GO Process	GO:0030010	Establishment of cell polarity	23	118	0.39	0.41	0.01	10090.ENSMUSP00000002603,10090.ENSMUSP00000005671,10090.ENSMUSP00000013220,10090.ENSMUSP00000016771,10090.ENSMUSP00000026254,10090.ENSMUSP00000029699,10090.ENSMUSP00000030286,10090.ENSMUSP00000031565,10090.ENSMUSP00000035055,10090.ENSMUSP00000043703,10090.ENSMUSP00000043957,10090.ENSMUSP00000048489,10090.ENSMUSP00000059978,10090.ENSMUSP00000060749,10090.ENSMUSP00000068374,10090.ENSMUSP00000081912…	Scrib,Igf1r,Amotl1,Myh9,Gbf1,Lmna,Dock7,Fscn1,Map4,Ptk7,Lama1,Coro7,Rab11fip2,Llgl1,Map1b,Numa1,Vangl2,Amot,Dctn1,Myo9a,Pard3,Llgl2,Fat1
C-rich	GO Process	GO:0003382	Epithelial cell morphogenesis	12	39	0.59	0.45	0.0102	10090.ENSMUSP00000000312,10090.ENSMUSP00000002603,10090.ENSMUSP00000004968,10090.ENSMUSP00000034478,10090.ENSMUSP00000052020,10090.ENSMUSP00000052648,10090.ENSMUSP00000069549,10090.ENSMUSP00000101049,10090.ENSMUSP00000112442,10090.ENSMUSP00000119790,10090.ENSMUSP00000125453,10090.ENSMUSP00000140596	Cdh1,Scrib,Plod3,St14,Flnb,Ar,Rock1,Col18a1,Palld,Heg1,Pard3,Fat1
C-rich	GO Process	GO:0032535	Regulation of cellular component size	47	329	0.25	0.38	0.0102	10090.ENSMUSP00000000314,10090.ENSMUSP00000002889,10090.ENSMUSP00000004326,10090.ENSMUSP00000006629,10090.ENSMUSP00000017900,10090.ENSMUSP00000019791,10090.ENSMUSP00000021458,10090.ENSMUSP00000021900,10090.ENSMUSP00000022638,10090.ENSMUSP00000026671,10090.ENSMUSP00000027817,10090.ENSMUSP00000029201,10090.ENSMUSP00000039648,10090.ENSMUSP00000040647,10090.ENSMUSP00000044004,10090.ENSMUSP00000046906…	Cdh4,Flii,Plxna3,Sptbn1,Slc12a7,Sema6a,Sptb,Sema4d,Nefm,Rptor,Spta1,Pik3ca,Atp13a2,Wdtc1,Lrp1,Ppp1r9a,Eps8,Fn1,Ptprs,Map1b,Sema5a,Arhgap35,Bmpr2,Arfgef1,Naa80,Lrrc8a,Prkce,Macf1,Slc12a5,Dip2b,Mapt,Inf2,Shroom2,Trp73,Kirrel,Myo1c,Rasa1,Nckap1,Slc12a2,Megf8,Cyfip2,Sin3a,Lats1,Ssh2,Sema4c,Ulk1,Myadm
C-rich	GO Process	GO:0014070	Response to organic cyclic compound	77	624	0.19	0.36	0.0103	10090.ENSMUSP00000000312,10090.ENSMUSP00000001592,10090.ENSMUSP00000004202,10090.ENSMUSP00000005279,10090.ENSMUSP00000005406,10090.ENSMUSP00000005671,10090.ENSMUSP00000008999,10090.ENSMUSP00000020107,10090.ENSMUSP00000020706,10090.ENSMUSP00000020904,10090.ENSMUSP00000021306,10090.ENSMUSP00000021552,10090.ENSMUSP00000023165,10090.ENSMUSP00000025337,10090.ENSMUSP00000025541,10090.ENSMUSP00000025778…	Cdh1,Jup,Dnmt1,Klf5,App,Igf1r,Hdac5,Atp2b1,Adcy1,Rock2,Eftud2,Zfp36l1,Crebbp,Diaph1,Gnaq,Gldc,Igfbp5,Pik3ca,Dhx36,Prkaa2,Slc9a1,Itpr1,Lrp6,Mmp2,Carm1,Hcn4,Xrn1,Itpr3,Abhd2,Epg5,Atp1a1,Thbs1,Abca3,Grn,Klf16,Polr2a,Zfp36l2,Dnmt3b,Ar,Gli2,Foxo1,Selenon,Irs1,Klf2,Lcor,Map1b,Hsf1,Wbp2,Rest,Plcg2,Pappa,Ncoa1,Ncor2,Pkd2,Rapgef1,Prkce,Hcn2,Prkcg,Kat2a,Acaca,Abca2,Foxo3,Arid1a,Pak4,Flna,Zc3hav1,Scn5a,Nrip…
C-rich	GO Process	GO:0021537	Telencephalon development	35	220	0.3	0.39	0.0105	10090.ENSMUSP00000001179,10090.ENSMUSP00000002979,10090.ENSMUSP00000004326,10090.ENSMUSP00000005671,10090.ENSMUSP00000013559,10090.ENSMUSP00000023600,10090.ENSMUSP00000025083,10090.ENSMUSP00000030917,10090.ENSMUSP00000032322,10090.ENSMUSP00000034090,10090.ENSMUSP00000035328,10090.ENSMUSP00000038229,10090.ENSMUSP00000047353,10090.ENSMUSP00000056967,10090.ENSMUSP00000058135,10090.ENSMUSP00000059079…	Pcnt,Lamb1,Plxna3,Igf1r,Igf2bp1,Robo1,Kif5b,Ski,Lrp6,Sall1,Uba6,Kdm2b,Atp1b2,Sall3,Ephb2,Chd7,Aspm,Ptprs,Nf1,Szt2,Atp1a3,Fgfr1,Tacc2,Ncor2,Usp9x,Trappc9,Dab2ip,Kat2a,Trp73,Gli3,Prox1,Adgrg1,Nin,Ccdc85c,Zswim6
C-rich	GO Process	GO:0045892	Negative regulation of transcription, DNA-templated	117	1045	0.15	0.34	0.0111	10090.ENSMUSP00000000291,10090.ENSMUSP00000002320,10090.ENSMUSP00000003049,10090.ENSMUSP00000004202,10090.ENSMUSP00000005279,10090.ENSMUSP00000005406,10090.ENSMUSP00000008999,10090.ENSMUSP00000012314,10090.ENSMUSP00000014447,10090.ENSMUSP00000018993,10090.ENSMUSP00000020461,10090.ENSMUSP00000021900,10090.ENSMUSP00000022682,10090.ENSMUSP00000023165,10090.ENSMUSP00000023673,10090.ENSMUSP00000024954…	Mnt,Ppard,Med25,Dnmt1,Klf5,App,Hdac5,Zfp729a,Glis2,Wwc1,Nfic,Sema4d,Sorbs3,Crebbp,Runx1,Epas1,Taf3,Tfcp2l1,Fam129b,Creb3l1,Sall4,Ski,Bag3,Hcfc1,Sall1,Kank2,Smad3,Kat6a,Kdm2b,Wdtc1,Irf2bpl,Bahd1,Mybbp1a,Wfs1,Klf16,Fnip1,Zfp81,Peg3,Dnmt3b,Bptf,Ar,Gli2,Foxo1,Hivep1,Zfpm1,Nipbl,Pura,Chd4,Klf2,Khdrbs1,Lcor,Foxk1,Hsf1,Pou6f1,Fnip2,Scaf8,Etv5,Notch2,Rest,Fgfr1,Ncor2,Tcf7,Notch3,Dab2ip,Insm1,Foxp4,Zc3h4,…
C-rich	GO Process	GO:0050770	Regulation of axonogenesis	27	152	0.35	0.39	0.0113	10090.ENSMUSP00000000314,10090.ENSMUSP00000002487,10090.ENSMUSP00000002588,10090.ENSMUSP00000004326,10090.ENSMUSP00000019791,10090.ENSMUSP00000021900,10090.ENSMUSP00000022638,10090.ENSMUSP00000023600,10090.ENSMUSP00000027952,10090.ENSMUSP00000044004,10090.ENSMUSP00000054499,10090.ENSMUSP00000058135,10090.ENSMUSP00000064048,10090.ENSMUSP00000068374,10090.ENSMUSP00000069024,10090.ENSMUSP00000075242…	Cdh4,Braf,Tiam1,Plxna3,Sema6a,Sema4d,Nefm,Robo1,Plxna2,Lrp1,Fn1,Ephb2,Ptprs,Map1b,Sema5a,Arhgap35,Bmpr2,Macf1,Dip2b,Mapt,Plxnb2,Megf8,Plxna1,Sema4c,Ulk1,Map6,Nin
C-rich	GO Process	GO:0010632	Regulation of epithelial cell migration	32	195	0.31	0.38	0.0116	10090.ENSMUSP00000001592,10090.ENSMUSP00000008999,10090.ENSMUSP00000013220,10090.ENSMUSP00000015449,10090.ENSMUSP00000020617,10090.ENSMUSP00000020904,10090.ENSMUSP00000021028,10090.ENSMUSP00000033876,10090.ENSMUSP00000038514,10090.ENSMUSP00000044903,10090.ENSMUSP00000046340,10090.ENSMUSP00000063795,10090.ENSMUSP00000065719,10090.ENSMUSP00000069024,10090.ENSMUSP00000071289,10090.ENSMUSP00000079991…	Jup,Hdac5,Amotl1,Sash1,Flt4,Rock2,Itgb3,Adgra2,Irs2,Thbs1,Grn,Irs1,Plpp3,Sema5a,Nf1,Plcg2,Fgfr1,Dock1,Bmpr2,Dab2ip,Prkce,Macf1,Iqsec1,Col18a1,Amot,Hdac7,Itga3,Adamts9,Card10,Bcar1,Prox1,Eppk1
C-rich	GO Process	GO:0007369	Gastrulation	25	136	0.36	0.39	0.0118	10090.ENSMUSP00000001147,10090.ENSMUSP00000002979,10090.ENSMUSP00000021028,10090.ENSMUSP00000022450,10090.ENSMUSP00000025856,10090.ENSMUSP00000028499,10090.ENSMUSP00000032322,10090.ENSMUSP00000033899,10090.ENSMUSP00000034187,10090.ENSMUSP00000034973,10090.ENSMUSP00000054499,10090.ENSMUSP00000065719,10090.ENSMUSP00000067305,10090.ENSMUSP00000084701,10090.ENSMUSP00000095507,10090.ENSMUSP00000101517…	Col6a1,Lamb1,Itgb3,Tasor,Lrp5,Itgav,Lrp6,Col4a2,Mmp2,Smad3,Fn1,Plpp3,Acvr2a,Bmpr2,Macf1,Arid1a,Tnrc6c,Tenm4,Vangl2,Nckap1,Amot,Itga3,Megf8,Acvr2b,Itgb4
C-rich	GO Process	GO:0031399	Regulation of protein modification process	137	1264	0.13	0.34	0.0118	10090.ENSMUSP00000002121,10090.ENSMUSP00000002487,10090.ENSMUSP00000004202,10090.ENSMUSP00000005406,10090.ENSMUSP00000005815,10090.ENSMUSP00000014065,10090.ENSMUSP00000014743,10090.ENSMUSP00000015449,10090.ENSMUSP00000019118,10090.ENSMUSP00000020617,10090.ENSMUSP00000020755,10090.ENSMUSP00000020904,10090.ENSMUSP00000021028,10090.ENSMUSP00000021610,10090.ENSMUSP00000021900,10090.ENSMUSP00000021918…	Supt6,Braf,Dnmt1,App,Kit,Clip3,Csf1,Sash1,Sart3,Flt4,Ppp4r3b,Rock2,Itgb3,Chga,Sema4d,Ror2,Parg,Akap11,Mapk8ip2,Robo1,Sympk,Celsr3,Epas1,Gnaq,Incenp,Osbp,Lrp5,Rps6ka4,Huwe1,Rptor,Mastl,Pik3ca,Lmna,Prkaa2,Dock7,Ski,Lrp6,Tnfrsf1a,Hcfc1,Slc27a1,Dip2a,Lrp1,Mybbp1a,Thbs1,Ppp1r9a,Setd5,Wfs1,Inppl1,Ccdc88a,Fnip1,Slk,Dnmt3b,Erbb2,Fn1,Taok1,Phlpp1,Ephb2,Sorl1,Bod1l,Nipbl,Tead1,Plpp3,Acvr2a,Lcor,Fzd5,Sos1,R…
C-rich	GO Process	GO:0042592	Homeostatic process	116	1037	0.15	0.34	0.0119	10090.ENSMUSP00000000199,10090.ENSMUSP00000000312,10090.ENSMUSP00000000642,10090.ENSMUSP00000005406,10090.ENSMUSP00000005671,10090.ENSMUSP00000005815,10090.ENSMUSP00000014447,10090.ENSMUSP00000014743,10090.ENSMUSP00000017900,10090.ENSMUSP00000018122,10090.ENSMUSP00000019118,10090.ENSMUSP00000020107,10090.ENSMUSP00000021142,10090.ENSMUSP00000021610,10090.ENSMUSP00000022593,10090.ENSMUSP00000023123…	Ncs1,Cdh1,Hk2,App,Igf1r,Kit,Glis2,Csf1,Slc12a7,Cadps2,Sart3,Atp2b1,Atp2a3,Chga,Akap11,Col2a1,Grina,Slc4a8,Epas1,Fbn2,Lrp5,Igfbp5,Ptprn,Spta1,Pik3ca,Nbea,Abca1,Prkaa2,Ncdn,Slc9a1,Atp2a2,Itpr1,Bag3,Stim1,Dock11,Ireb2,Scd1,Clstn1,Git1,Irs2,Atp13a2,Atp1a1,Pold1,Wdtc1,Med13,Abca3,Grn,Atp1b2,Wfs1,Tspoap1,Hectd4,Foxo1,Taok1,Pcsk9,Zfpm1,Rab11fip2,Selenon,Klf2,Sos1,Itpkb,Nf1,Alms1,Foxk1,Plec,Mtss1,Cdh3,At…
C-rich	GO Process	GO:0034329	Cell junction assembly	31	187	0.32	0.38	0.012	10090.ENSMUSP00000000312,10090.ENSMUSP00000001592,10090.ENSMUSP00000005406,10090.ENSMUSP00000007738,10090.ENSMUSP00000021028,10090.ENSMUSP00000022369,10090.ENSMUSP00000026635,10090.ENSMUSP00000027752,10090.ENSMUSP00000028499,10090.ENSMUSP00000030187,10090.ENSMUSP00000031565,10090.ENSMUSP00000036181,10090.ENSMUSP00000054499,10090.ENSMUSP00000058135,10090.ENSMUSP00000066068,10090.ENSMUSP00000067783…	Cdh1,Jup,App,Hapln4,Itgb3,Vcl,Farp1,Lamc1,Itgav,Tln1,Fscn1,Myo6,Fn1,Ephb2,Actn4,Fzd5,Map1b,Plec,Dchs1,Dlg5,Mapt,Nlgn2,Plxnb2,Hdac7,Heg1,Myo9a,Pard3,Bcr,Itgb4,Tns1,Ank2
C-rich	GO Process	GO:0030866	Cortical actin cytoskeleton organization	11	34	0.61	0.43	0.0123	10090.ENSMUSP00000014922,10090.ENSMUSP00000020904,10090.ENSMUSP00000022593,10090.ENSMUSP00000030187,10090.ENSMUSP00000047260,10090.ENSMUSP00000060749,10090.ENSMUSP00000069549,10090.ENSMUSP00000073124,10090.ENSMUSP00000085566,10090.ENSMUSP00000107390,10090.ENSMUSP00000136054	Fhod1,Rock2,Akap11,Tln1,Fmnl2,Llgl1,Rock1,Plec,Fmnl3,Nckap1,Llgl2
C-rich	GO Process	GO:0010817	Regulation of hormone levels	47	333	0.25	0.36	0.0124	10090.ENSMUSP00000002320,10090.ENSMUSP00000003207,10090.ENSMUSP00000005671,10090.ENSMUSP00000021610,10090.ENSMUSP00000023673,10090.ENSMUSP00000025083,10090.ENSMUSP00000025590,10090.ENSMUSP00000025856,10090.ENSMUSP00000026671,10090.ENSMUSP00000027404,10090.ENSMUSP00000028135,10090.ENSMUSP00000033761,10090.ENSMUSP00000037536,10090.ENSMUSP00000037629,10090.ENSMUSP00000038514,10090.ENSMUSP00000039657…	Ppard,Lipe,Igf1r,Chga,Runx1,Kif5b,Osbp,Lrp5,Rptor,Ptprn,Fam129b,Hcfc1,Ltbp4,Slc16a2,Irs2,Atp1a1,Slc7a5,Lrp1,Midn,Foxo1,Rab11fip1,Chd7,Rab11fip2,Irs1,C2cd2l,Acvr2a,Rest,Fgfr1,Lrrc8a,Prkce,Fbn1,Ece1,Nlgn2,Ccdc186,Rab11fip3,Myo5a,Nos1,Acvr2b,Rfx3,Pnpla2,Sin3a,Snx19,Gm38394,Clock,Rab11fip5,Kcnb1,Syt7
C-rich	GO Process	GO:0042063	Gliogenesis	34	214	0.3	0.38	0.0125	10090.ENSMUSP00000002603,10090.ENSMUSP00000002979,10090.ENSMUSP00000005406,10090.ENSMUSP00000014743,10090.ENSMUSP00000021918,10090.ENSMUSP00000027888,10090.ENSMUSP00000030917,10090.ENSMUSP00000032322,10090.ENSMUSP00000044004,10090.ENSMUSP00000046340,10090.ENSMUSP00000048171,10090.ENSMUSP00000053897,10090.ENSMUSP00000054499,10090.ENSMUSP00000065719,10090.ENSMUSP00000066515,10090.ENSMUSP00000069087…	Scrib,Lamb1,App,Csf1,Ror2,Abl2,Ski,Lrp6,Lrp1,Grn,Ror1,Erbb2,Fn1,Plpp3,B4galt6,Lamb2,Nf1,Plec,Erbb3,Med12,Dab2ip,Smarca4,Abca2,Tenm4,Vcan,Gli3,Ckap5,Sox13,Pard3,Itgb4,Ptprj,Adgrg1,Myrf,Dag1
C-rich	GO Process	GO:0055123	Digestive system development	20	97	0.41	0.4	0.0125	10090.ENSMUSP00000000312,10090.ENSMUSP00000005279,10090.ENSMUSP00000005671,10090.ENSMUSP00000005815,10090.ENSMUSP00000034090,10090.ENSMUSP00000034973,10090.ENSMUSP00000054837,10090.ENSMUSP00000057600,10090.ENSMUSP00000059385,10090.ENSMUSP00000067783,10090.ENSMUSP00000077574,10090.ENSMUSP00000084055,10090.ENSMUSP00000088837,10090.ENSMUSP00000094916,10090.ENSMUSP00000101269,10090.ENSMUSP00000106137…	Cdh1,Klf5,Igf1r,Kit,Sall1,Smad3,Gli2,Rbpms2,Nipbl,Fzd5,Dchs1,Tcf7,Insr,Foxp4,Trp73,Gli3,Vangl2,Nckap1,Megf8,Acvr2b
C-rich	GO Process	GO:0048844	Artery morphogenesis	13	47	0.54	0.42	0.013	10090.ENSMUSP00000001079,10090.ENSMUSP00000001595,10090.ENSMUSP00000028735,10090.ENSMUSP00000038181,10090.ENSMUSP00000044004,10090.ENSMUSP00000059079,10090.ENSMUSP00000071289,10090.ENSMUSP00000084041,10090.ENSMUSP00000084701,10090.ENSMUSP00000085016,10090.ENSMUSP00000096547,10090.ENSMUSP00000126498,10090.ENSMUSP00000135703	Sec24b,Fkbp10,Jag1,Kat6a,Lrp1,Chd7,Nf1,Pkd2,Bmpr2,Notch3,Smarca4,Adamts9,Prox1
C-rich	GO Process	GO:0051246	Regulation of protein metabolic process	210	2086	0.1	0.32	0.0131	10090.ENSMUSP00000000312,10090.ENSMUSP00000002121,10090.ENSMUSP00000002487,10090.ENSMUSP00000004202,10090.ENSMUSP00000005406,10090.ENSMUSP00000005815,10090.ENSMUSP00000007814,10090.ENSMUSP00000013559,10090.ENSMUSP00000014065,10090.ENSMUSP00000014743,10090.ENSMUSP00000015449,10090.ENSMUSP00000016771,10090.ENSMUSP00000019118,10090.ENSMUSP00000020288,10090.ENSMUSP00000020543,10090.ENSMUSP00000020617…	Cdh1,Supt6,Braf,Dnmt1,App,Kit,Khsrp,Igf2bp1,Clip3,Csf1,Sash1,Myh9,Sart3,Eif4ebp2,Cpeb4,Flt4,Ppp4r3b,Rock2,Itgb3,Atp2a3,Zfp36l1,Chga,Sema4d,Ror2,Parg,Akap11,Mapk8ip2,Robo1,Noct,Sympk,Celsr3,Mmp25,Epas1,Bag6,Gnaq,Incenp,Osbp,Lrp5,Rps6ka4,Huwe1,Rptor,Igfbp5,Mastl,Itgav,Pik3ca,Dhx36,Lmna,Fmn2,Reck,Prkaa2,Dock7,Tnfrsf1b,Ski,Pcolce,Lrp6,Tnfrsf1a,Hcfc1,Sh3rf1,Slc27a1,Ireb2,Smad3,Xrn1,Dhcr24,Atp13a2,Ago2…
C-rich	GO Process	GO:0060071	Wnt signaling pathway, planar cell polarity pathway	9	23	0.69	0.44	0.0136	10090.ENSMUSP00000016172,10090.ENSMUSP00000021918,10090.ENSMUSP00000024238,10090.ENSMUSP00000032322,10090.ENSMUSP00000043703,10090.ENSMUSP00000085260,10090.ENSMUSP00000106894,10090.ENSMUSP00000115325,10090.ENSMUSP00000130925	Celsr1,Ror2,Celsr3,Lrp6,Ptk7,Med12,Vangl2,Fzd3,Dvl3
C-rich	GO Process	GO:0016358	Dendrite development	24	130	0.36	0.38	0.014	10090.ENSMUSP00000005406,10090.ENSMUSP00000013559,10090.ENSMUSP00000020904,10090.ENSMUSP00000023291,10090.ENSMUSP00000026635,10090.ENSMUSP00000027056,10090.ENSMUSP00000027888,10090.ENSMUSP00000031695,10090.ENSMUSP00000035328,10090.ENSMUSP00000036181,10090.ENSMUSP00000037210,10090.ENSMUSP00000043710,10090.ENSMUSP00000058135,10090.ENSMUSP00000068374,10090.ENSMUSP00000088046,10090.ENSMUSP00000096690…	App,Igf2bp1,Rock2,Mapk8ip2,Farp1,Prex2,Abl2,Wasl,Uba6,Myo6,Git1,Dip2a,Ephb2,Map1b,Celsr2,Slc12a5,Iqsec1,Mpdz,Pak4,Igsf9,Arid1b,Strn,Grip1,Map6
C-rich	GO Process	GO:0050796	Regulation of insulin secretion	24	130	0.36	0.38	0.014	10090.ENSMUSP00000002320,10090.ENSMUSP00000021610,10090.ENSMUSP00000025083,10090.ENSMUSP00000025590,10090.ENSMUSP00000025856,10090.ENSMUSP00000026671,10090.ENSMUSP00000033761,10090.ENSMUSP00000038514,10090.ENSMUSP00000044004,10090.ENSMUSP00000046967,10090.ENSMUSP00000055308,10090.ENSMUSP00000063795,10090.ENSMUSP00000065233,10090.ENSMUSP00000079231,10090.ENSMUSP00000092690,10090.ENSMUSP00000094874…	Ppard,Chga,Kif5b,Osbp,Lrp5,Rptor,Hcfc1,Irs2,Lrp1,Midn,Foxo1,Irs1,C2cd2l,Rest,Lrrc8a,Prkce,Fbn1,Nlgn2,Nos1,Rfx3,Gm38394,Clock,Kcnb1,Syt7
C-rich	GO Process	GO:2000177	Regulation of neural precursor cell proliferation	18	83	0.43	0.4	0.0141	10090.ENSMUSP00000008999,10090.ENSMUSP00000034090,10090.ENSMUSP00000037629,10090.ENSMUSP00000038229,10090.ENSMUSP00000054837,10090.ENSMUSP00000055308,10090.ENSMUSP00000059159,10090.ENSMUSP00000071289,10090.ENSMUSP00000088493,10090.ENSMUSP00000092048,10090.ENSMUSP00000092703,10090.ENSMUSP00000101141,10090.ENSMUSP00000106137,10090.ENSMUSP00000107447,10090.ENSMUSP00000109938,10090.ENSMUSP00000115325…	Hdac5,Sall1,Slc16a2,Kdm2b,Gli2,Foxo1,Aspm,Nf1,Nes,Insm1,Rapgef1,Foxo3,Gli3,Trim71,Flna,Fzd3,Prox1,Adgrg1
C-rich	GO Process	GO:0031326	Regulation of cellular biosynthetic process	304	3184	0.08	0.31	0.0145	10090.ENSMUSP00000000199,10090.ENSMUSP00000000291,10090.ENSMUSP00000000312,10090.ENSMUSP00000001592,10090.ENSMUSP00000002121,10090.ENSMUSP00000002305,10090.ENSMUSP00000002320,10090.ENSMUSP00000002444,10090.ENSMUSP00000003049,10090.ENSMUSP00000003238,10090.ENSMUSP00000004202,10090.ENSMUSP00000005279,10090.ENSMUSP00000005406,10090.ENSMUSP00000005671,10090.ENSMUSP00000005815,10090.ENSMUSP00000006625…	Ncs1,Mnt,Cdh1,Jup,Supt6,Kdm7a,Ppard,Rfx2,Med25,Foxj2,Dnmt1,Klf5,App,Igf1r,Kit,Rbm14,Khsrp,Hdac5,Zfp729a,Igf2bp1,Glis2,Fhod1,Wwc1,Pelp1,Arid3a,Eif4ebp2,Nfic,Cpeb4,Adcy1,Ppp4r3b,Rock2,Zfp36l1,Sema4d,Ror2,Sorbs3,Crebbp,Runx1,Noct,Chd1,Tfeb,Epas1,Zfp521,Setbp1,Lrp5,Rps6ka4,Trim8,Zfhx4,Rptor,Taf3,Igfbp5,Ptprn,Tfcp2l1,Cdk18,Fam129b,Creb3l1,Jag1,Sall4,Dhx36,Tnfrsf1b,Ssbp3,Slc9a1,Ski,Wasl,Lrp6,Tnfrsf1a,B…
C-rich	GO Process	GO:0043502	Regulation of muscle adaptation	17	76	0.45	0.39	0.0148	10090.ENSMUSP00000020904,10090.ENSMUSP00000027377,10090.ENSMUSP00000029699,10090.ENSMUSP00000030336,10090.ENSMUSP00000030669,10090.ENSMUSP00000031423,10090.ENSMUSP00000032491,10090.ENSMUSP00000034973,10090.ENSMUSP00000055308,10090.ENSMUSP00000060026,10090.ENSMUSP00000060671,10090.ENSMUSP00000069549,10090.ENSMUSP00000099576,10090.ENSMUSP00000101141,10090.ENSMUSP00000112838,10090.ENSMUSP00000129001…	Rock2,Igfbp5,Lmna,Tnfrsf1b,Slc9a1,Atp2a2,Tnfrsf1a,Smad3,Foxo1,Selenon,Tead1,Rock1,Ece1,Foxo3,Scn5a,Nfatc1,Dag1
C-rich	GO Process	GO:0060070	Canonical Wnt signaling pathway	17	76	0.45	0.39	0.0148	10090.ENSMUSP00000000312,10090.ENSMUSP00000001592,10090.ENSMUSP00000025856,10090.ENSMUSP00000030198,10090.ENSMUSP00000032322,10090.ENSMUSP00000055308,10090.ENSMUSP00000065719,10090.ENSMUSP00000067783,10090.ENSMUSP00000079613,10090.ENSMUSP00000084055,10090.ENSMUSP00000092703,10090.ENSMUSP00000101141,10090.ENSMUSP00000109409,10090.ENSMUSP00000109687,10090.ENSMUSP00000115325,10090.ENSMUSP00000130925…	Cdh1,Jup,Lrp5,Reck,Lrp6,Foxo1,Plpp3,Fzd5,Cdh3,Tcf7,Rapgef1,Foxo3,Eda,Tcf7l1,Fzd3,Dvl3,Bcl9l
C-rich	GO Process	GO:0050877	Nervous system process	74	604	0.19	0.34	0.0152	10090.ENSMUSP00000000312,10090.ENSMUSP00000002487,10090.ENSMUSP00000002979,10090.ENSMUSP00000005406,10090.ENSMUSP00000005815,10090.ENSMUSP00000012152,10090.ENSMUSP00000017458,10090.ENSMUSP00000020288,10090.ENSMUSP00000020706,10090.ENSMUSP00000023123,10090.ENSMUSP00000023165,10090.ENSMUSP00000023291,10090.ENSMUSP00000024954,10090.ENSMUSP00000025337,10090.ENSMUSP00000027888,10090.ENSMUSP00000030676…	Cdh1,Braf,Lamb1,App,Kit,Dgcr2,Mpp2,Eif4ebp2,Adcy1,Col2a1,Crebbp,Mapk8ip2,Epas1,Diaph1,Abl2,Grik3,Atp2a2,Itpr1,Chrnb4,Igdcc3,Uba6,Tanc1,Myo6,Git1,Itpr3,Piezo2,Ppip5k2,Grid1,Dop1b,Ppp1r9a,Setd5,Wfs1,Ror1,Ephb2,Chd7,Nipbl,Ubr3,Sema5a,Lamb2,Nf1,Alms1,Plec,Jag2,Rest,Atp1a3,Fgfr1,Whrn,Abr,Slc12a5,Scn3a,Prkcg,Mapt,Kat2a,Tjp1,Shroom4,Gaa,Myo7a,Kmt2b,Nlgn2,Slc1a4,Ckap5,Dctn1,Slc12a2,Scn5a,Dpp6,Itga3,Myo5a…
C-rich	GO Process	GO:1903531	Negative regulation of secretion by cell	22	115	0.38	0.38	0.0155	10090.ENSMUSP00000002487,10090.ENSMUSP00000021610,10090.ENSMUSP00000026671,10090.ENSMUSP00000030336,10090.ENSMUSP00000032491,10090.ENSMUSP00000046906,10090.ENSMUSP00000046967,10090.ENSMUSP00000055308,10090.ENSMUSP00000058042,10090.ENSMUSP00000063795,10090.ENSMUSP00000071289,10090.ENSMUSP00000079231,10090.ENSMUSP00000091551,10090.ENSMUSP00000099317,10090.ENSMUSP00000099524,10090.ENSMUSP00000113521…	Braf,Chga,Rptor,Tnfrsf1b,Tnfrsf1a,Ppp1r9a,Midn,Foxo1,Rab11fip1,Irs1,Nf1,Rest,Abr,Rhbdf2,Fbn1,Rab11fip3,Myo5a,Nos1,Bcr,Ddi2,Rab11fip5,Kcnb1
C-rich	GO Process	GO:0099518	Vesicle cytoskeletal trafficking	15	62	0.48	0.4	0.0156	10090.ENSMUSP00000018851,10090.ENSMUSP00000025083,10090.ENSMUSP00000031695,10090.ENSMUSP00000036181,10090.ENSMUSP00000055304,10090.ENSMUSP00000056754,10090.ENSMUSP00000066068,10090.ENSMUSP00000096775,10090.ENSMUSP00000099593,10090.ENSMUSP00000102745,10090.ENSMUSP00000104069,10090.ENSMUSP00000108582,10090.ENSMUSP00000113457,10090.ENSMUSP00000116028,10090.ENSMUSP00000133356	Dync1h1,Kif5b,Wasl,Myo6,Kif13a,Kif1b,Actn4,Kif5a,Rasgrp1,Myo7a,Myo1c,Kif1a,Ccdc186,Myo5a,Hap1
C-rich	GO Process	GO:0072001	Renal system development	38	254	0.27	0.35	0.016	10090.ENSMUSP00000001179,10090.ENSMUSP00000005532,10090.ENSMUSP00000008999,10090.ENSMUSP00000014447,10090.ENSMUSP00000015791,10090.ENSMUSP00000018875,10090.ENSMUSP00000023600,10090.ENSMUSP00000025250,10090.ENSMUSP00000028735,10090.ENSMUSP00000031390,10090.ENSMUSP00000033898,10090.ENSMUSP00000034090,10090.ENSMUSP00000034717,10090.ENSMUSP00000034973,10090.ENSMUSP00000043250,10090.ENSMUSP00000043703…	Pcnt,Nid1,Hdac5,Glis2,Lama5,Ap2b1,Robo1,Bag6,Jag1,Mmp17,Col4a1,Sall1,Kank2,Smad3,Fras1,Ptk7,Wfs1,Gli2,Pcsk9,Lamb2,Nf1,Dchs1,Notch2,Mtss1,Fgfr1,Pkd2,Notch3,Dlg5,Frem2,Fbn1,Trp73,Vcan,Gli3,Vangl2,Itga3,Acvr2b,Prox1,Arid5b
C-rich	GO Process	GO:0051336	Regulation of hydrolase activity	85	719	0.17	0.33	0.0161	10090.ENSMUSP00000000312,10090.ENSMUSP00000002588,10090.ENSMUSP00000002603,10090.ENSMUSP00000004326,10090.ENSMUSP00000005406,10090.ENSMUSP00000020904,10090.ENSMUSP00000021142,10090.ENSMUSP00000021900,10090.ENSMUSP00000023600,10090.ENSMUSP00000024696,10090.ENSMUSP00000025541,10090.ENSMUSP00000026296,10090.ENSMUSP00000027521,10090.ENSMUSP00000027888,10090.ENSMUSP00000027952,10090.ENSMUSP00000028119…	Cdh1,Tiam1,Scrib,Plxna3,App,Rock2,Atp2a3,Sema4d,Robo1,Mmp25,Gnaq,Fgd1,Agap1,Abl2,Plxna2,Mastl,Reck,Dock7,Arhgef16,Pcolce,Dock11,Sh3rf1,Smad3,Prex1,Dhcr24,Atp13a2,Ripor1,Lrp1,Thbs1,Psme4,Antxr1,Grn,Fnip1,Mtss2,Sgsm2,Erbb2,Fn1,Sorl1,Bod1l,Rab11fip2,Uaca,Sh3bp4,Sos1,Rock1,Nf1,Hsf1,Arhgap35,Arap2,Dapk1,Rasal2,Rest,Ube2o,Fgfr1,Ralgapa1,Ncor2,Arfgef1,Dab2ip,Marcks,Abr,Rapgef1,Map3k5,Tbc1d8b,Iqsec1,Rhbd…
C-rich	GO Process	GO:0007160	Cell-matrix adhesion	19	92	0.41	0.38	0.0163	10090.ENSMUSP00000002588,10090.ENSMUSP00000003061,10090.ENSMUSP00000004201,10090.ENSMUSP00000005532,10090.ENSMUSP00000021028,10090.ENSMUSP00000022340,10090.ENSMUSP00000026068,10090.ENSMUSP00000026360,10090.ENSMUSP00000028499,10090.ENSMUSP00000050832,10090.ENSMUSP00000054499,10090.ENSMUSP00000109409,10090.ENSMUSP00000112570,10090.ENSMUSP00000113556,10090.ENSMUSP00000126377,10090.ENSMUSP00000126498…	Tiam1,Bcam,Col5a3,Nid1,Itgb3,Nid2,Vwa2,Itgb8,Itgav,Sned1,Fn1,Eda,Ddr1,Itga3,Bcr,Adamts9,Zyx,Itgb4,Dag1
C-rich	GO Process	GO:0010634	Positive regulation of epithelial cell migration	24	132	0.36	0.37	0.0164	10090.ENSMUSP00000013220,10090.ENSMUSP00000015449,10090.ENSMUSP00000020617,10090.ENSMUSP00000020904,10090.ENSMUSP00000021028,10090.ENSMUSP00000033876,10090.ENSMUSP00000038514,10090.ENSMUSP00000044903,10090.ENSMUSP00000046340,10090.ENSMUSP00000063795,10090.ENSMUSP00000065719,10090.ENSMUSP00000069024,10090.ENSMUSP00000079991,10090.ENSMUSP00000081041,10090.ENSMUSP00000081531,10090.ENSMUSP00000084701…	Amotl1,Sash1,Flt4,Rock2,Itgb3,Adgra2,Irs2,Thbs1,Grn,Irs1,Plpp3,Sema5a,Plcg2,Fgfr1,Dock1,Bmpr2,Prkce,Iqsec1,Col18a1,Amot,Hdac7,Itga3,Bcar1,Prox1
C-rich	GO Process	GO:0021846	Cell proliferation in forebrain	9	24	0.67	0.42	0.0167	10090.ENSMUSP00000013559,10090.ENSMUSP00000030286,10090.ENSMUSP00000039709,10090.ENSMUSP00000041614,10090.ENSMUSP00000081041,10090.ENSMUSP00000081561,10090.ENSMUSP00000083250,10090.ENSMUSP00000106137,10090.ENSMUSP00000108582	Igf2bp1,Dock7,Pcm1,Akna,Fgfr1,Tacc2,Ncor2,Gli3,Kif1a
C-rich	GO Process	GO:0051253	Negative regulation of RNA metabolic process	125	1149	0.13	0.32	0.0179	10090.ENSMUSP00000000291,10090.ENSMUSP00000002320,10090.ENSMUSP00000003049,10090.ENSMUSP00000004202,10090.ENSMUSP00000005279,10090.ENSMUSP00000005406,10090.ENSMUSP00000007980,10090.ENSMUSP00000008999,10090.ENSMUSP00000012314,10090.ENSMUSP00000013559,10090.ENSMUSP00000014447,10090.ENSMUSP00000018993,10090.ENSMUSP00000020461,10090.ENSMUSP00000021900,10090.ENSMUSP00000022682,10090.ENSMUSP00000023165…	Mnt,Ppard,Med25,Dnmt1,Klf5,App,Hnrnpa0,Hdac5,Zfp729a,Igf2bp1,Glis2,Wwc1,Nfic,Sema4d,Sorbs3,Crebbp,Runx1,Noct,Epas1,Taf3,Tfcp2l1,Fam129b,Creb3l1,Sall4,Dhx36,Ski,Bag3,Hcfc1,Sall1,Kank2,Smad3,Kat6a,Kdm2b,Rbm42,Wdtc1,Irf2bpl,Bahd1,Mybbp1a,Wfs1,Klf16,Fnip1,Zfp81,Peg3,Dnmt3b,Bptf,Ar,Gli2,Foxo1,Hivep1,Zfpm1,Nipbl,Pura,Chd4,Klf2,Khdrbs1,Lcor,Foxk1,Hsf1,Pou6f1,Fnip2,Scaf8,Etv5,Notch2,Rest,Fgfr1,Ncor2,Tcf7…
C-rich	GO Process	GO:0022414	Reproductive process	118	1074	0.14	0.32	0.0184	10090.ENSMUSP00000000312,10090.ENSMUSP00000002320,10090.ENSMUSP00000002444,10090.ENSMUSP00000002979,10090.ENSMUSP00000003238,10090.ENSMUSP00000005406,10090.ENSMUSP00000005671,10090.ENSMUSP00000005815,10090.ENSMUSP00000011400,10090.ENSMUSP00000014743,10090.ENSMUSP00000016771,10090.ENSMUSP00000021028,10090.ENSMUSP00000021552,10090.ENSMUSP00000021918,10090.ENSMUSP00000022078,10090.ENSMUSP00000023291…	Cdh1,Ppard,Rfx2,Lamb1,Foxj2,App,Igf1r,Kit,Adam19,Csf1,Myh9,Itgb3,Zfp36l1,Ror2,Rhobtb3,Mapk8ip2,Igf2r,Tfeb,Epas1,Bag6,Fbn2,Gnaq,Incenp,Igfbp5,Ptprn,Abl2,Mastl,Itgav,Dhx36,Fmn2,B4galt1,Reck,Lrp6,Mki67,Sall1,Mmp2,St14,Xrn1,Dhcr24,Kdm2b,Abhd2,Irf2bpl,Kmt2c,Chtf18,Sh3pxd2b,Psme4,Antxr1,Grn,Hectd1,Cul7,Setx,Utp14b,Bptf,Ar,Erbb2,Gli2,Chd7,Aspm,Nipbl,Nrk,Espl1,Khdrbs1,Acvr2a,Fzd5,Sos1,Vps13a,Alms1,Hsf1,M…
C-rich	GO Process	GO:0071229	Cellular response to acid chemical	17	78	0.44	0.38	0.0185	10090.ENSMUSP00000000312,10090.ENSMUSP00000001147,10090.ENSMUSP00000004202,10090.ENSMUSP00000016088,10090.ENSMUSP00000020543,10090.ENSMUSP00000026671,10090.ENSMUSP00000029201,10090.ENSMUSP00000033898,10090.ENSMUSP00000034187,10090.ENSMUSP00000041557,10090.ENSMUSP00000051830,10090.ENSMUSP00000064823,10090.ENSMUSP00000067581,10090.ENSMUSP00000072617,10090.ENSMUSP00000073124,10090.ENSMUSP00000084041…	Cdh1,Col6a1,Dnmt1,Castor2,Cpeb4,Rptor,Pik3ca,Col4a1,Mmp2,Slc7a5,Dnmt3b,Klf2,Sh3bp4,Hsf1,Plec,Pkd2,Ubr2
C-rich	GO Process	GO:1903671	Negative regulation of sprouting angiogenesis	7	14	0.8	0.42	0.0186	10090.ENSMUSP00000019791,10090.ENSMUSP00000028663,10090.ENSMUSP00000044903,10090.ENSMUSP00000064823,10090.ENSMUSP00000083490,10090.ENSMUSP00000096445,10090.ENSMUSP00000126498	Sema6a,Creb3l1,Thbs1,Klf2,Sh2b3,Epn1,Adamts9
C-rich	GO Process	GO:0003281	Ventricular septum development	16	71	0.45	0.37	0.0194	10090.ENSMUSP00000001927,10090.ENSMUSP00000018875,10090.ENSMUSP00000023600,10090.ENSMUSP00000029061,10090.ENSMUSP00000032322,10090.ENSMUSP00000034090,10090.ENSMUSP00000043703,10090.ENSMUSP00000046766,10090.ENSMUSP00000058037,10090.ENSMUSP00000084701,10090.ENSMUSP00000096547,10090.ENSMUSP00000106894,10090.ENSMUSP00000107498,10090.ENSMUSP00000119790,10090.ENSMUSP00000129001,10090.ENSMUSP00000135703	Ltbp1,Ap2b1,Robo1,Sall4,Lrp6,Sall1,Ptk7,Hectd1,Zfpm1,Bmpr2,Smarca4,Vangl2,Sufu,Heg1,Nfatc1,Prox1
C-rich	GO Process	GO:0048565	Digestive tract development	18	86	0.42	0.37	0.0194	10090.ENSMUSP00000000312,10090.ENSMUSP00000005279,10090.ENSMUSP00000005815,10090.ENSMUSP00000034090,10090.ENSMUSP00000034973,10090.ENSMUSP00000054837,10090.ENSMUSP00000057600,10090.ENSMUSP00000059385,10090.ENSMUSP00000067783,10090.ENSMUSP00000077574,10090.ENSMUSP00000084055,10090.ENSMUSP00000094916,10090.ENSMUSP00000101269,10090.ENSMUSP00000106137,10090.ENSMUSP00000106894,10090.ENSMUSP00000107390…	Cdh1,Klf5,Kit,Sall1,Smad3,Gli2,Rbpms2,Nipbl,Fzd5,Dchs1,Tcf7,Foxp4,Trp73,Gli3,Vangl2,Nckap1,Megf8,Acvr2b
C-rich	GO Process	GO:0050779	RNA destabilization	16	71	0.45	0.37	0.0194	10090.ENSMUSP00000007814,10090.ENSMUSP00000017622,10090.ENSMUSP00000020904,10090.ENSMUSP00000021552,10090.ENSMUSP00000023849,10090.ENSMUSP00000029336,10090.ENSMUSP00000030336,10090.ENSMUSP00000042207,10090.ENSMUSP00000050820,10090.ENSMUSP00000060398,10090.ENSMUSP00000069549,10090.ENSMUSP00000075089,10090.ENSMUSP00000103983,10090.ENSMUSP00000107447,10090.ENSMUSP00000126897,10090.ENSMUSP00000147037	Khsrp,Zc3h18,Rock2,Zfp36l1,Noct,Dhx36,Tnfrsf1b,Ago2,Zfp36l2,Patl1,Rock1,Upf1,Ythdf3,Trim71,Mov10,Samd4b
C-rich	GO Process	GO:0090257	Regulation of muscle system process	28	168	0.32	0.35	0.0195	10090.ENSMUSP00000001592,10090.ENSMUSP00000005815,10090.ENSMUSP00000020107,10090.ENSMUSP00000020904,10090.ENSMUSP00000021610,10090.ENSMUSP00000027377,10090.ENSMUSP00000029699,10090.ENSMUSP00000030336,10090.ENSMUSP00000030669,10090.ENSMUSP00000031423,10090.ENSMUSP00000032491,10090.ENSMUSP00000034854,10090.ENSMUSP00000034889,10090.ENSMUSP00000034973,10090.ENSMUSP00000039657,10090.ENSMUSP00000055308…	Jup,Kit,Atp2b1,Rock2,Chga,Igfbp5,Lmna,Tnfrsf1b,Slc9a1,Atp2a2,Tnfrsf1a,Chrnb4,Hcn4,Smad3,Atp1a1,Foxo1,Dsg2,Selenon,Tead1,Rock1,Ece1,Foxo3,Scn5a,Dsp,Nfatc1,Ryr1,Ank2,Dag1
C-rich	GO Process	GO:0045785	Positive regulation of cell adhesion	48	352	0.23	0.33	0.0197	10090.ENSMUSP00000000312,10090.ENSMUSP00000001592,10090.ENSMUSP00000002487,10090.ENSMUSP00000002979,10090.ENSMUSP00000005532,10090.ENSMUSP00000011400,10090.ENSMUSP00000014743,10090.ENSMUSP00000021028,10090.ENSMUSP00000023673,10090.ENSMUSP00000027752,10090.ENSMUSP00000027817,10090.ENSMUSP00000027888,10090.ENSMUSP00000028499,10090.ENSMUSP00000034973,10090.ENSMUSP00000037180,10090.ENSMUSP00000043957…	Cdh1,Jup,Braf,Lamb1,Nid1,Adam19,Csf1,Itgb3,Runx1,Lamc1,Spta1,Abl2,Itgav,Smad3,Prex1,Lama1,Thbs1,Slc7a1,Fbln2,Erbb2,Fn1,Plpp3,Lamb2,Rock1,Itpkb,Dysf,Dock1,Piezo1,Prkce,Smarca4,Rasgrp1,Tjp1,Foxo3,Arid1a,Gli3,Ephb4,Pbrm1,Flna,Arid1b,Itga3,Sox13,Cd276,Ptprj,Adgrg1,Sox12,Dag1,Myadm,Zfhx3
C-rich	GO Process	GO:0003231	Cardiac ventricle development	21	110	0.38	0.36	0.0202	10090.ENSMUSP00000001927,10090.ENSMUSP00000018875,10090.ENSMUSP00000023600,10090.ENSMUSP00000028735,10090.ENSMUSP00000029061,10090.ENSMUSP00000032322,10090.ENSMUSP00000034090,10090.ENSMUSP00000043703,10090.ENSMUSP00000046766,10090.ENSMUSP00000058037,10090.ENSMUSP00000059079,10090.ENSMUSP00000084701,10090.ENSMUSP00000096547,10090.ENSMUSP00000099501,10090.ENSMUSP00000106894,10090.ENSMUSP00000107498…	Ltbp1,Ap2b1,Robo1,Jag1,Sall4,Lrp6,Sall1,Ptk7,Hectd1,Zfpm1,Chd7,Bmpr2,Smarca4,Ube4b,Vangl2,Sufu,Scn5a,Dsp,Heg1,Nfatc1,Prox1
C-rich	GO Process	GO:0034103	Regulation of tissue remodeling	14	57	0.49	0.38	0.0202	10090.ENSMUSP00000020617,10090.ENSMUSP00000020904,10090.ENSMUSP00000021028,10090.ENSMUSP00000028499,10090.ENSMUSP00000032322,10090.ENSMUSP00000044004,10090.ENSMUSP00000044815,10090.ENSMUSP00000047327,10090.ENSMUSP00000069549,10090.ENSMUSP00000071289,10090.ENSMUSP00000091551,10090.ENSMUSP00000126377,10090.ENSMUSP00000127941,10090.ENSMUSP00000153132	Flt4,Rock2,Itgb3,Itgav,Lrp6,Lrp1,Suco,Plekhm1,Rock1,Nf1,Abr,Bcr,Inpp5d,Syt7
C-rich	GO Process	GO:0090175	Regulation of establishment of planar polarity	11	37	0.57	0.39	0.0203	10090.ENSMUSP00000001079,10090.ENSMUSP00000016172,10090.ENSMUSP00000021918,10090.ENSMUSP00000024238,10090.ENSMUSP00000027888,10090.ENSMUSP00000032322,10090.ENSMUSP00000043703,10090.ENSMUSP00000085260,10090.ENSMUSP00000106894,10090.ENSMUSP00000115325,10090.ENSMUSP00000130925	Sec24b,Celsr1,Ror2,Celsr3,Abl2,Lrp6,Ptk7,Med12,Vangl2,Fzd3,Dvl3
C-rich	GO Process	GO:0003230	Cardiac atrium development	9	25	0.65	0.4	0.0204	10090.ENSMUSP00000005671,10090.ENSMUSP00000032322,10090.ENSMUSP00000058037,10090.ENSMUSP00000067786,10090.ENSMUSP00000078741,10090.ENSMUSP00000084701,10090.ENSMUSP00000119790,10090.ENSMUSP00000135703,10090.ENSMUSP00000138753	Igf1r,Lrp6,Zfpm1,Sos1,Notch2,Bmpr2,Heg1,Prox1,Ank2
C-rich	GO Process	GO:2000027	Regulation of animal organ morphogenesis	17	79	0.43	0.37	0.0204	10090.ENSMUSP00000000312,10090.ENSMUSP00000001079,10090.ENSMUSP00000014743,10090.ENSMUSP00000016172,10090.ENSMUSP00000021918,10090.ENSMUSP00000024238,10090.ENSMUSP00000027888,10090.ENSMUSP00000032322,10090.ENSMUSP00000034090,10090.ENSMUSP00000043703,10090.ENSMUSP00000052648,10090.ENSMUSP00000078551,10090.ENSMUSP00000081041,10090.ENSMUSP00000085260,10090.ENSMUSP00000106894,10090.ENSMUSP00000115325…	Cdh1,Sec24b,Csf1,Celsr1,Ror2,Celsr3,Abl2,Lrp6,Sall1,Ptk7,Ar,Etv5,Fgfr1,Med12,Vangl2,Fzd3,Dvl3
C-rich	GO Process	GO:0051495	Positive regulation of cytoskeleton organization	28	169	0.32	0.35	0.0207	10090.ENSMUSP00000002487,10090.ENSMUSP00000004326,10090.ENSMUSP00000014922,10090.ENSMUSP00000018851,10090.ENSMUSP00000020904,10090.ENSMUSP00000022682,10090.ENSMUSP00000031695,10090.ENSMUSP00000034239,10090.ENSMUSP00000034973,10090.ENSMUSP00000037210,10090.ENSMUSP00000044276,10090.ENSMUSP00000048978,10090.ENSMUSP00000068374,10090.ENSMUSP00000069024,10090.ENSMUSP00000079239,10090.ENSMUSP00000081912…	Braf,Plxna3,Fhod1,Dync1h1,Rock2,Sorbs3,Wasl,Katnb1,Smad3,Git1,Sh3pxd2b,Ccdc88a,Map1b,Sema5a,Mtss1,Numa1,Nes,Prkce,Cep295,Mapt,Wasf1,Kirrel,Myo1c,Ckap5,Nckap1,Dctn1,Flna,Prox1
C-rich	GO Process	GO:0071396	Cellular response to lipid	46	334	0.24	0.33	0.0207	10090.ENSMUSP00000002320,10090.ENSMUSP00000005671,10090.ENSMUSP00000018449,10090.ENSMUSP00000020107,10090.ENSMUSP00000020706,10090.ENSMUSP00000020904,10090.ENSMUSP00000021552,10090.ENSMUSP00000027888,10090.ENSMUSP00000030010,10090.ENSMUSP00000030336,10090.ENSMUSP00000032322,10090.ENSMUSP00000034187,10090.ENSMUSP00000034703,10090.ENSMUSP00000037210,10090.ENSMUSP00000038361,10090.ENSMUSP00000039657…	Ppard,Igf1r,Prpf8,Atp2b1,Adcy1,Rock2,Zfp36l1,Abl2,Abca1,Tnfrsf1b,Lrp6,Mmp2,Carm1,Git1,Abhd2,Atp1a1,Slc7a5,Ptk7,Zfp36l2,Setx,Dnmt3b,Ar,Foxo1,Ephb2,Tead1,Irs1,Lcor,Yes1,Hsf1,Wbp2,Upf1,Rest,Atp1a3,Plcg2,Dab2ip,Prkce,Foxo3,Arid1a,Slc12a2,Nrip1,Bcr,Pgr,Paqr8,Dag1,Ube3a,Sbno2
C-rich	GO Process	GO:0060603	Mammary gland duct morphogenesis	10	31	0.61	0.39	0.0208	10090.ENSMUSP00000002603,10090.ENSMUSP00000014743,10090.ENSMUSP00000023600,10090.ENSMUSP00000025856,10090.ENSMUSP00000032322,10090.ENSMUSP00000052648,10090.ENSMUSP00000054837,10090.ENSMUSP00000111023,10090.ENSMUSP00000112570,10090.ENSMUSP00000140124	Scrib,Csf1,Robo1,Lrp5,Lrp6,Ar,Gli2,Slc12a2,Ddr1,Pgr
C-rich	GO Process	GO:0001503	Ossification	29	178	0.31	0.34	0.021	10090.ENSMUSP00000008999,10090.ENSMUSP00000014743,10090.ENSMUSP00000021900,10090.ENSMUSP00000022693,10090.ENSMUSP00000023123,10090.ENSMUSP00000023673,10090.ENSMUSP00000025856,10090.ENSMUSP00000027377,10090.ENSMUSP00000028663,10090.ENSMUSP00000029336,10090.ENSMUSP00000034187,10090.ENSMUSP00000034973,10090.ENSMUSP00000037210,10090.ENSMUSP00000044276,10090.ENSMUSP00000044815,10090.ENSMUSP00000048057…	Hdac5,Csf1,Sema4d,Bmp1,Col2a1,Runx1,Lrp5,Igfbp5,Creb3l1,Dhx36,Mmp2,Smad3,Git1,Sh3pxd2b,Suco,Inppl1,Gli2,Nf1,Dchs1,Mtss1,Bmpr2,Mn1,Mef2d,Gli3,Adamts7,Men1,Hspg2,Ryr1,Sbno2
C-rich	GO Process	GO:0044703	Multi-organism reproductive process	23	127	0.36	0.35	0.0211	10090.ENSMUSP00000000312,10090.ENSMUSP00000002320,10090.ENSMUSP00000002979,10090.ENSMUSP00000021028,10090.ENSMUSP00000027377,10090.ENSMUSP00000030198,10090.ENSMUSP00000034187,10090.ENSMUSP00000046340,10090.ENSMUSP00000052648,10090.ENSMUSP00000063397,10090.ENSMUSP00000067305,10090.ENSMUSP00000072617,10090.ENSMUSP00000078190,10090.ENSMUSP00000081545,10090.ENSMUSP00000084701,10090.ENSMUSP00000096445…	Cdh1,Ppard,Lamb1,Itgb3,Igfbp5,Reck,Mmp2,Grn,Ar,Nrk,Acvr2a,Hsf1,Stox2,Pappa,Bmpr2,Epn1,Arid1a,Men1,Ddr1,Itga3,Itgb4,Pgr,Ash1l
C-rich	GO Process	GO:0010001	Glial cell differentiation	27	161	0.32	0.34	0.0215	10090.ENSMUSP00000005406,10090.ENSMUSP00000021918,10090.ENSMUSP00000027888,10090.ENSMUSP00000030917,10090.ENSMUSP00000032322,10090.ENSMUSP00000044004,10090.ENSMUSP00000046340,10090.ENSMUSP00000048171,10090.ENSMUSP00000053897,10090.ENSMUSP00000065719,10090.ENSMUSP00000066515,10090.ENSMUSP00000069087,10090.ENSMUSP00000071289,10090.ENSMUSP00000073124,10090.ENSMUSP00000080716,10090.ENSMUSP00000085260…	App,Ror2,Abl2,Ski,Lrp6,Lrp1,Grn,Ror1,Erbb2,Plpp3,B4galt6,Lamb2,Nf1,Plec,Erbb3,Med12,Smarca4,Abca2,Tenm4,Gli3,Ckap5,Sox13,Pard3,Itgb4,Ptprj,Myrf,Dag1
C-rich	GO Process	GO:0045598	Regulation of fat cell differentiation	22	119	0.36	0.35	0.0215	10090.ENSMUSP00000002320,10090.ENSMUSP00000005279,10090.ENSMUSP00000021552,10090.ENSMUSP00000023849,10090.ENSMUSP00000025856,10090.ENSMUSP00000028735,10090.ENSMUSP00000032322,10090.ENSMUSP00000034703,10090.ENSMUSP00000034973,10090.ENSMUSP00000044276,10090.ENSMUSP00000050820,10090.ENSMUSP00000055308,10090.ENSMUSP00000058037,10090.ENSMUSP00000071904,10090.ENSMUSP00000083250,10090.ENSMUSP00000087714…	Ppard,Klf5,Zfp36l1,Noct,Lrp5,Jag1,Lrp6,Carm1,Smad3,Sh3pxd2b,Zfp36l2,Foxo1,Zfpm1,Alms1,Ncor2,Trio,Fbn1,Lrp3,Sox13,Runx1t1,Zfp385a,Fndc3b
C-rich	GO Process	GO:0010171	Body morphogenesis	12	44	0.53	0.38	0.0216	10090.ENSMUSP00000002487,10090.ENSMUSP00000023165,10090.ENSMUSP00000030367,10090.ENSMUSP00000030917,10090.ENSMUSP00000032322,10090.ENSMUSP00000034187,10090.ENSMUSP00000038181,10090.ENSMUSP00000059385,10090.ENSMUSP00000095939,10090.ENSMUSP00000107390,10090.ENSMUSP00000107677,10090.ENSMUSP00000151227	Braf,Crebbp,Ssbp3,Ski,Lrp6,Mmp2,Kat6a,Nipbl,Ankrd11,Nckap1,Zfp281,Arid5b
C-rich	GO Process	GO:0051050	Positive regulation of transport	84	718	0.17	0.31	0.0216	10090.ENSMUSP00000000199,10090.ENSMUSP00000000312,10090.ENSMUSP00000001179,10090.ENSMUSP00000001592,10090.ENSMUSP00000002320,10090.ENSMUSP00000002487,10090.ENSMUSP00000005406,10090.ENSMUSP00000014065,10090.ENSMUSP00000018122,10090.ENSMUSP00000018851,10090.ENSMUSP00000018875,10090.ENSMUSP00000020107,10090.ENSMUSP00000023673,10090.ENSMUSP00000023776,10090.ENSMUSP00000025083,10090.ENSMUSP00000025590…	Ncs1,Cdh1,Pcnt,Jup,Ppard,Braf,App,Clip3,Cadps2,Dync1h1,Ap2b1,Atp2b1,Runx1,Slc4a8,Kif5b,Osbp,Abca1,Slc9a1,Wasl,Itpr1,Tnfrsf1a,Bag3,Stim1,Hcfc1,Camk1d,Irs2,Atp13a2,Pcm1,Ripor1,Slc7a5,Lrp1,Abca3,Atp1b2,Wfs1,Erbb2,Mib1,Pcsk9,Ephb2,Sorl1,Uaca,Irs1,C2cd2l,Actn4,Khdrbs1,Acvr2a,Zdhhc8,Cdh3,Plcg2,Erbb3,Fgfr1,Numa1,Pkd2,Insr,Wnk2,Abr,Wipf1,Lrrc8a,Rapgef1,Prkce,Osbpl8,Hgs,Myo1c,Nlgn2,Rasa1,Gli3,Ckap5,Dctn1,…
C-rich	GO Process	GO:0106027	Neuron projection organization	12	44	0.53	0.38	0.0216	10090.ENSMUSP00000005406,10090.ENSMUSP00000005671,10090.ENSMUSP00000027888,10090.ENSMUSP00000031695,10090.ENSMUSP00000036003,10090.ENSMUSP00000043710,10090.ENSMUSP00000058135,10090.ENSMUSP00000079691,10090.ENSMUSP00000088837,10090.ENSMUSP00000106970,10090.ENSMUSP00000109552,10090.ENSMUSP00000113556	App,Igf1r,Abl2,Wasl,Tanc1,Dip2a,Ephb2,Atp1a3,Insr,Ckap5,Dctn1,Itga3
C-rich	GO Process	GO:0030048	Actin filament-based movement	15	65	0.46	0.37	0.0218	10090.ENSMUSP00000016771,10090.ENSMUSP00000029201,10090.ENSMUSP00000030669,10090.ENSMUSP00000031695,10090.ENSMUSP00000036181,10090.ENSMUSP00000046991,10090.ENSMUSP00000066068,10090.ENSMUSP00000069549,10090.ENSMUSP00000092268,10090.ENSMUSP00000102745,10090.ENSMUSP00000104069,10090.ENSMUSP00000112838,10090.ENSMUSP00000116028,10090.ENSMUSP00000125453,10090.ENSMUSP00000138753	Myh9,Pik3ca,Slc9a1,Wasl,Myo6,Wipf2,Actn4,Rock1,Wipf1,Myo7a,Myo1c,Scn5a,Myo5a,Pard3,Ank2
C-rich	GO Process	GO:0008284	Positive regulation of cell population proliferation	81	688	0.17	0.31	0.0224	10090.ENSMUSP00000002320,10090.ENSMUSP00000002588,10090.ENSMUSP00000003238,10090.ENSMUSP00000004202,10090.ENSMUSP00000005279,10090.ENSMUSP00000005671,10090.ENSMUSP00000005815,10090.ENSMUSP00000008999,10090.ENSMUSP00000014743,10090.ENSMUSP00000020617,10090.ENSMUSP00000021028,10090.ENSMUSP00000025541,10090.ENSMUSP00000025856,10090.ENSMUSP00000026671,10090.ENSMUSP00000027377,10090.ENSMUSP00000027404…	Ppard,Tiam1,Foxj2,Dnmt1,Klf5,Igf1r,Kit,Hdac5,Csf1,Flt4,Itgb3,Gnaq,Lrp5,Rptor,Igfbp5,Ptprn,Spta1,Itgav,Pik3ca,B4galt1,Ssbp3,Itpr1,Lrp6,Mmp2,Carm1,Irs2,Wapl,Slc7a5,Kmt2c,Bicral,Thbs1,Grn,Slc7a1,Garem1,Ar,Erbb2,Fn1,Gli2,Rbpms2,Ephb2,Aspm,Pura,Selenon,Irs1,Sema5a,Nf1,Hsf1,Etv5,Notch2,Cdh3,Dysf,Erbb3,Fgfr1,Bmpr2,Notch3,Nes,Dab2ip,Insr,Insm1,Map3k5,Smarca4,Tjp1,E2f3,Cntfr,Dot1l,Col18a1,Tnc,Mef2d,Nlgn2,…
C-rich	GO Process	GO:0007015	Actin filament organization	34	224	0.28	0.33	0.0227	10090.ENSMUSP00000002487,10090.ENSMUSP00000002889,10090.ENSMUSP00000014922,10090.ENSMUSP00000022078,10090.ENSMUSP00000022682,10090.ENSMUSP00000025337,10090.ENSMUSP00000027888,10090.ENSMUSP00000030039,10090.ENSMUSP00000031565,10090.ENSMUSP00000031695,10090.ENSMUSP00000036181,10090.ENSMUSP00000046906,10090.ENSMUSP00000048057,10090.ENSMUSP00000048489,10090.ENSMUSP00000048678,10090.ENSMUSP00000052776…	Braf,Flii,Fhod1,Rhobtb3,Sorbs3,Diaph1,Abl2,Fmn2,Fscn1,Wasl,Myo6,Ppp1r9a,Inppl1,Coro7,Pakap,Eps8,Samd14,Actn4,Plec,Mtss1,Marcks,Wipf1,Shroom2,Shroom4,Myo7a,Myo1c,Shroom3,Flna,Fam171a1,Myo5a,Zyx,Bcar1,Prox1,Fat1
C-rich	GO Process	GO:0051048	Negative regulation of secretion	23	128	0.35	0.35	0.0227	10090.ENSMUSP00000002487,10090.ENSMUSP00000021610,10090.ENSMUSP00000026671,10090.ENSMUSP00000030336,10090.ENSMUSP00000032491,10090.ENSMUSP00000046906,10090.ENSMUSP00000046967,10090.ENSMUSP00000055308,10090.ENSMUSP00000058042,10090.ENSMUSP00000063795,10090.ENSMUSP00000071289,10090.ENSMUSP00000079231,10090.ENSMUSP00000080716,10090.ENSMUSP00000091551,10090.ENSMUSP00000099317,10090.ENSMUSP00000099524…	Braf,Chga,Rptor,Tnfrsf1b,Tnfrsf1a,Ppp1r9a,Midn,Foxo1,Rab11fip1,Irs1,Nf1,Rest,Erbb3,Abr,Rhbdf2,Fbn1,Rab11fip3,Myo5a,Nos1,Bcr,Ddi2,Rab11fip5,Kcnb1
C-rich	GO Process	GO:0098739	Import across plasma membrane	18	88	0.41	0.35	0.0229	10090.ENSMUSP00000017900,10090.ENSMUSP00000030669,10090.ENSMUSP00000034267,10090.ENSMUSP00000034889,10090.ENSMUSP00000037629,10090.ENSMUSP00000039657,10090.ENSMUSP00000041557,10090.ENSMUSP00000046714,10090.ENSMUSP00000047353,10090.ENSMUSP00000066015,10090.ENSMUSP00000079691,10090.ENSMUSP00000092690,10090.ENSMUSP00000096690,10090.ENSMUSP00000097113,10090.ENSMUSP00000105223,10090.ENSMUSP00000111023…	Slc12a7,Slc9a1,Slc27a1,Hcn4,Slc16a2,Atp1a1,Slc7a5,Slc7a1,Atp1b2,Lrrc8c,Atp1a3,Lrrc8a,Slc12a5,Hcn2,Slc1a4,Slc12a2,Scn5a,Slc8a2
C-rich	GO Process	GO:0048546	Digestive tract morphogenesis	11	38	0.56	0.37	0.0231	10090.ENSMUSP00000034973,10090.ENSMUSP00000054837,10090.ENSMUSP00000057600,10090.ENSMUSP00000059385,10090.ENSMUSP00000084055,10090.ENSMUSP00000094916,10090.ENSMUSP00000101269,10090.ENSMUSP00000106137,10090.ENSMUSP00000106894,10090.ENSMUSP00000107390,10090.ENSMUSP00000126108	Smad3,Gli2,Rbpms2,Nipbl,Tcf7,Foxp4,Trp73,Gli3,Vangl2,Nckap1,Acvr2b
C-rich	GO Process	GO:0050804	Modulation of chemical synaptic transmission	48	356	0.23	0.32	0.0231	10090.ENSMUSP00000000199,10090.ENSMUSP00000000312,10090.ENSMUSP00000002487,10090.ENSMUSP00000005406,10090.ENSMUSP00000005815,10090.ENSMUSP00000017458,10090.ENSMUSP00000020288,10090.ENSMUSP00000020706,10090.ENSMUSP00000021918,10090.ENSMUSP00000023057,10090.ENSMUSP00000023291,10090.ENSMUSP00000023776,10090.ENSMUSP00000025083,10090.ENSMUSP00000030637,10090.ENSMUSP00000030676,10090.ENSMUSP00000031423…	Ncs1,Cdh1,Braf,App,Kit,Mpp2,Eif4ebp2,Adcy1,Ror2,Nptxr,Mapk8ip2,Slc4a8,Kif5b,Ncdn,Grik3,Atp2a2,Akap12,Myo6,Clstn1,Git1,Itpr3,Grid1,Ppp1r9a,Ywhag,Ephb2,Ptprs,Map1b,Nf1,Syn1,Abr,Prkce,Prkcg,Mapt,Kat2a,Nlgn2,Ckap5,Slc12a2,Rapgef2,Akap5,Myo5a,Nos1,Bcr,Iqsec2,Cacna2d2,Hap1,Kcnb1,Slc8a2,Syt7
C-rich	GO Process	GO:0099173	Postsynapse organization	19	96	0.39	0.35	0.0232	10090.ENSMUSP00000005671,10090.ENSMUSP00000017458,10090.ENSMUSP00000020904,10090.ENSMUSP00000026635,10090.ENSMUSP00000026750,10090.ENSMUSP00000027888,10090.ENSMUSP00000031695,10090.ENSMUSP00000036003,10090.ENSMUSP00000037210,10090.ENSMUSP00000041347,10090.ENSMUSP00000043710,10090.ENSMUSP00000046906,10090.ENSMUSP00000058135,10090.ENSMUSP00000078551,10090.ENSMUSP00000088837,10090.ENSMUSP00000091061…	Igf1r,Mpp2,Rock2,Farp1,Cnksr2,Abl2,Wasl,Tanc1,Git1,Ina,Dip2a,Ppp1r9a,Ephb2,Etv5,Insr,Nefh,Nlgn2,Ckap5,Itga3
C-rich	GO Process	GO:0061158	3-UTR-mediated mRNA destabilization	7	15	0.77	0.39	0.0236	10090.ENSMUSP00000007814,10090.ENSMUSP00000021552,10090.ENSMUSP00000029336,10090.ENSMUSP00000050820,10090.ENSMUSP00000075089,10090.ENSMUSP00000107447,10090.ENSMUSP00000126897	Khsrp,Zfp36l1,Dhx36,Zfp36l2,Upf1,Trim71,Mov10
C-rich	GO Process	GO:0050708	Regulation of protein secretion	32	207	0.29	0.33	0.0241	10090.ENSMUSP00000002320,10090.ENSMUSP00000021610,10090.ENSMUSP00000025083,10090.ENSMUSP00000025590,10090.ENSMUSP00000025856,10090.ENSMUSP00000026671,10090.ENSMUSP00000033761,10090.ENSMUSP00000038514,10090.ENSMUSP00000039648,10090.ENSMUSP00000044004,10090.ENSMUSP00000046967,10090.ENSMUSP00000055308,10090.ENSMUSP00000058042,10090.ENSMUSP00000060749,10090.ENSMUSP00000063795,10090.ENSMUSP00000065233…	Ppard,Chga,Kif5b,Osbp,Lrp5,Rptor,Hcfc1,Irs2,Atp13a2,Lrp1,Midn,Foxo1,Rab11fip1,Llgl1,Irs1,C2cd2l,Rest,Lrrc8a,Prkce,Rhbdf2,Fbn1,Nlgn2,Slc12a2,Rab11fip3,Nos1,Rfx3,Gm38394,Llgl2,Clock,Rab11fip5,Kcnb1,Syt7
C-rich	GO Process	GO:0006996	Organelle organization	282	2957	0.08	0.29	0.0243	10090.ENSMUSP00000000312,10090.ENSMUSP00000000642,10090.ENSMUSP00000001079,10090.ENSMUSP00000001179,10090.ENSMUSP00000002121,10090.ENSMUSP00000002305,10090.ENSMUSP00000002444,10090.ENSMUSP00000002487,10090.ENSMUSP00000002889,10090.ENSMUSP00000003238,10090.ENSMUSP00000004202,10090.ENSMUSP00000005671,10090.ENSMUSP00000005815,10090.ENSMUSP00000006444,10090.ENSMUSP00000006625,10090.ENSMUSP00000006629…	Cdh1,Hk2,Sec24b,Pcnt,Supt6,Kdm7a,Rfx2,Braf,Flii,Foxj2,Dnmt1,Igf1r,Kit,Tep1,Rbm14,Sptbn1,Hdac5,Amotl1,Clip3,Fhod1,Lama5,Myh9,Mpp2,Dync1h1,Sart3,Rock2,Sptb,Chga,Rhobtb3,Tasor,Akap11,Nefm,Sorbs3,Noct,Celsr3,Chd1,Tfeb,Epas1,Kif5b,Bag6,Diaph1,Incenp,Cdc42bpg,Gbf1,Huwe1,Fgd1,Esyt1,Farp1,Ptprn,Lamc1,Spta1,Abl2,Mastl,Pik3ca,Dhx36,Lmna,Abca1,Fmn2,Tln1,Prkaa2,Dock7,Slc9a1,Atp2a2,Fscn1,Wasl,Bag3,Hcfc1,Tnks,…
C-rich	GO Process	GO:0045995	Regulation of embryonic development	17	81	0.42	0.35	0.0243	10090.ENSMUSP00000015791,10090.ENSMUSP00000019992,10090.ENSMUSP00000023849,10090.ENSMUSP00000025250,10090.ENSMUSP00000028735,10090.ENSMUSP00000029336,10090.ENSMUSP00000032322,10090.ENSMUSP00000034611,10090.ENSMUSP00000043957,10090.ENSMUSP00000059385,10090.ENSMUSP00000075672,10090.ENSMUSP00000088837,10090.ENSMUSP00000099407,10090.ENSMUSP00000102783,10090.ENSMUSP00000108455,10090.ENSMUSP00000130864…	Lama5,Lama4,Noct,Bag6,Jag1,Dhx36,Lrp6,Phldb1,Lama1,Nipbl,Phldb2,Insr,Kat2a,Tenm4,Amot,Ino80d,Dag1
C-rich	GO Process	GO:0060443	Mammary gland morphogenesis	12	45	0.52	0.37	0.0243	10090.ENSMUSP00000002603,10090.ENSMUSP00000014743,10090.ENSMUSP00000023600,10090.ENSMUSP00000025856,10090.ENSMUSP00000027377,10090.ENSMUSP00000032322,10090.ENSMUSP00000052648,10090.ENSMUSP00000054837,10090.ENSMUSP00000106137,10090.ENSMUSP00000111023,10090.ENSMUSP00000112570,10090.ENSMUSP00000140124	Scrib,Csf1,Robo1,Lrp5,Igfbp5,Lrp6,Ar,Gli2,Gli3,Slc12a2,Ddr1,Pgr
C-rich	GO Process	GO:0061014	Positive regulation of mRNA catabolic process	17	81	0.42	0.35	0.0243	10090.ENSMUSP00000007814,10090.ENSMUSP00000020904,10090.ENSMUSP00000021552,10090.ENSMUSP00000023849,10090.ENSMUSP00000029336,10090.ENSMUSP00000042207,10090.ENSMUSP00000043575,10090.ENSMUSP00000050820,10090.ENSMUSP00000060398,10090.ENSMUSP00000069549,10090.ENSMUSP00000075089,10090.ENSMUSP00000101951,10090.ENSMUSP00000103983,10090.ENSMUSP00000107447,10090.ENSMUSP00000110550,10090.ENSMUSP00000126897…	Khsrp,Rock2,Zfp36l1,Noct,Dhx36,Ago2,Gtpbp1,Zfp36l2,Patl1,Rock1,Upf1,Tnrc6c,Ythdf3,Trim71,Zc3hav1,Mov10,Samd4b
C-rich	GO Process	GO:0061448	Connective tissue development	27	163	0.32	0.34	0.0243	10090.ENSMUSP00000002320,10090.ENSMUSP00000014743,10090.ENSMUSP00000021918,10090.ENSMUSP00000022693,10090.ENSMUSP00000023123,10090.ENSMUSP00000023673,10090.ENSMUSP00000025856,10090.ENSMUSP00000026360,10090.ENSMUSP00000028280,10090.ENSMUSP00000029201,10090.ENSMUSP00000032322,10090.ENSMUSP00000037719,10090.ENSMUSP00000040208,10090.ENSMUSP00000044276,10090.ENSMUSP00000044903,10090.ENSMUSP00000054837…	Ppard,Csf1,Ror2,Bmp1,Col2a1,Runx1,Lrp5,Itgb8,Col5a1,Pik3ca,Lrp6,Tgfbi,Creb3l2,Sh3pxd2b,Thbs1,Gli2,Rasal2,Fgfr1,Bmpr2,Mef2d,Gli3,Adamts7,Hspg2,Snx19,Dyrk1b,Mia3,Arid5b
C-rich	GO Process	GO:0043087	Regulation of GTPase activity	42	300	0.24	0.32	0.0244	10090.ENSMUSP00000002588,10090.ENSMUSP00000002603,10090.ENSMUSP00000004326,10090.ENSMUSP00000021900,10090.ENSMUSP00000026296,10090.ENSMUSP00000027521,10090.ENSMUSP00000027952,10090.ENSMUSP00000030286,10090.ENSMUSP00000030898,10090.ENSMUSP00000033419,10090.ENSMUSP00000037180,10090.ENSMUSP00000039966,10090.ENSMUSP00000050211,10090.ENSMUSP00000050496,10090.ENSMUSP00000053897,10090.ENSMUSP00000059978…	Tiam1,Scrib,Plxna3,Sema4d,Fgd1,Agap1,Plxna2,Dock7,Arhgef16,Dock11,Prex1,Ripor1,Mtss2,Sgsm2,Erbb2,Rab11fip2,Sh3bp4,Sos1,Nf1,Arhgap35,Arap2,Rasal2,Ralgapa1,Arfgef1,Dab2ip,Abr,Rapgef1,Tbc1d8b,Iqsec1,Rasgrp1,Arap1,Plxnb2,Rasa1,Amot,Cblb,Rapgef2,Myo9a,Bcr,Dvl3,Plxna1,Asap1,Sipa1l2
C-rich	GO Process	GO:0009952	Anterior/posterior pattern specification	24	138	0.34	0.34	0.0253	10090.ENSMUSP00000016172,10090.ENSMUSP00000021918,10090.ENSMUSP00000022450,10090.ENSMUSP00000025856,10090.ENSMUSP00000027952,10090.ENSMUSP00000030367,10090.ENSMUSP00000030917,10090.ENSMUSP00000032322,10090.ENSMUSP00000034973,10090.ENSMUSP00000038229,10090.ENSMUSP00000052303,10090.ENSMUSP00000054428,10090.ENSMUSP00000054837,10090.ENSMUSP00000067305,10090.ENSMUSP00000067783,10090.ENSMUSP00000084701…	Celsr1,Ror2,Tasor,Lrp5,Plxna2,Ssbp3,Ski,Lrp6,Smad3,Kdm2b,Bptf,Mib1,Gli2,Acvr2a,Fzd5,Bmpr2,Med12,Celsr2,Kat2a,Gli3,Vangl2,Nckap1,Tcf7l1,Acvr2b
C-rich	GO Process	GO:0030879	Mammary gland development	20	105	0.38	0.34	0.0253	10090.ENSMUSP00000000642,10090.ENSMUSP00000002603,10090.ENSMUSP00000005671,10090.ENSMUSP00000014743,10090.ENSMUSP00000023600,10090.ENSMUSP00000025856,10090.ENSMUSP00000027377,10090.ENSMUSP00000032322,10090.ENSMUSP00000038514,10090.ENSMUSP00000052648,10090.ENSMUSP00000052872,10090.ENSMUSP00000054837,10090.ENSMUSP00000063795,10090.ENSMUSP00000075242,10090.ENSMUSP00000083250,10090.ENSMUSP00000106137…	Hk2,Scrib,Igf1r,Csf1,Robo1,Lrp5,Igfbp5,Lrp6,Irs2,Ar,Fasn,Gli2,Irs1,Arhgap35,Ncor2,Gli3,Slc12a2,Ddr1,Lats1,Pgr
C-rich	GO Process	GO:0033674	Positive regulation of kinase activity	48	359	0.22	0.31	0.0262	10090.ENSMUSP00000005406,10090.ENSMUSP00000005671,10090.ENSMUSP00000005815,10090.ENSMUSP00000014743,10090.ENSMUSP00000015449,10090.ENSMUSP00000020617,10090.ENSMUSP00000021028,10090.ENSMUSP00000021918,10090.ENSMUSP00000023291,10090.ENSMUSP00000023600,10090.ENSMUSP00000025562,10090.ENSMUSP00000026671,10090.ENSMUSP00000029201,10090.ENSMUSP00000034190,10090.ENSMUSP00000034267,10090.ENSMUSP00000044903…	App,Igf1r,Kit,Csf1,Sash1,Flt4,Itgb3,Ror2,Mapk8ip2,Robo1,Incenp,Rptor,Pik3ca,Vac14,Slc27a1,Thbs1,Ppp1r9a,Ror1,Lmtk2,Ccdc88a,Erbb2,Taok1,Ephb2,Tead1,Irs1,Fzd5,Gcn1,Erbb3,Fgfr1,Pkd2,Bmpr2,Dab2ip,Insr,Marcks,Map3k5,Fbn1,Rasgrp1,Osbpl8,Ephb4,Vangl2,Ddr1,Rapgef2,Acvr2b,Card10,Dvl3,Prox1,Dag1,Slc8a2
C-rich	GO Process	GO:0001775	Cell activation	56	439	0.2	0.31	0.0278	10090.ENSMUSP00000002487,10090.ENSMUSP00000002603,10090.ENSMUSP00000005279,10090.ENSMUSP00000005406,10090.ENSMUSP00000005815,10090.ENSMUSP00000008999,10090.ENSMUSP00000016771,10090.ENSMUSP00000021028,10090.ENSMUSP00000021552,10090.ENSMUSP00000021610,10090.ENSMUSP00000025250,10090.ENSMUSP00000026254,10090.ENSMUSP00000026360,10090.ENSMUSP00000027888,10090.ENSMUSP00000028499,10090.ENSMUSP00000033419…	Braf,Scrib,Klf5,App,Kit,Hdac5,Myh9,Itgb3,Zfp36l1,Chga,Bag6,Gbf1,Itgb8,Abl2,Itgav,Dock11,Smad3,Akap12,Prex1,Git1,Lrp1,Grn,Hectd1,Fnip1,Zfp36l2,Erbb2,Fn1,Ephb2,Chd7,Pura,Fzd5,Itpkb,Jag2,Notch2,Plcg2,Dysf,Tcf7,Abr,Lrrc8a,Prkce,Atp11c,Rasgrp1,Wwp1,Gli3,Nfkb2,Cblb,Elf4,Tcf4,Hdac7,Sox13,Impdh1,Bcr,Nfatc1,Cd276,Ptprj,Sbno2
C-rich	GO Process	GO:0050806	Positive regulation of synaptic transmission	20	106	0.37	0.33	0.0278	10090.ENSMUSP00000000199,10090.ENSMUSP00000002487,10090.ENSMUSP00000005406,10090.ENSMUSP00000017458,10090.ENSMUSP00000020706,10090.ENSMUSP00000021918,10090.ENSMUSP00000023776,10090.ENSMUSP00000025083,10090.ENSMUSP00000036962,10090.ENSMUSP00000038150,10090.ENSMUSP00000058135,10090.ENSMUSP00000094874,10090.ENSMUSP00000097874,10090.ENSMUSP00000104274,10090.ENSMUSP00000106970,10090.ENSMUSP00000114495…	Ncs1,Braf,App,Mpp2,Adcy1,Ror2,Slc4a8,Kif5b,Clstn1,Itpr3,Ephb2,Prkce,Prkcg,Nlgn2,Ckap5,Akap5,Nos1,Iqsec2,Hap1,Slc8a2
C-rich	GO Process	GO:0051641	Cellular localization	225	2299	0.09	0.28	0.0278	10090.ENSMUSP00000000312,10090.ENSMUSP00000000642,10090.ENSMUSP00000001079,10090.ENSMUSP00000001592,10090.ENSMUSP00000001927,10090.ENSMUSP00000002487,10090.ENSMUSP00000002603,10090.ENSMUSP00000004968,10090.ENSMUSP00000005279,10090.ENSMUSP00000005406,10090.ENSMUSP00000005815,10090.ENSMUSP00000006629,10090.ENSMUSP00000014065,10090.ENSMUSP00000014922,10090.ENSMUSP00000015791,10090.ENSMUSP00000016172…	Cdh1,Hk2,Sec24b,Jup,Ltbp1,Braf,Scrib,Plod3,Klf5,App,Kit,Sptbn1,Clip3,Fhod1,Lama5,Celsr1,Myh9,Cadps2,Dync1h1,Ap2b1,Nrbp2,Sec63,Rock2,Atp2a3,Chga,Rhobtb3,Zfyve16,Vcl,Tasor,Akap11,Nefm,Nptxr,Igf2r,Kif5b,Bag6,Diaph1,Fbn2,Incenp,Osbp,Gbf1,Taf3,Ptprn,Agap1,Abl2,Knl1,Zmat3,Nbea,Lmna,Abca1,Fmn2,Prkaa2,Dock7,Slc9a1,Atp2a2,Wasl,Nup210,Lrp6,Tnfrsf1a,Stim1,Tnks,Nectin1,Carm1,Ireb2,Map4,Rab6b,Ipo13,Myo6,Clstn…
C-rich	GO Process	GO:0098657	Import into cell	20	106	0.37	0.33	0.0278	10090.ENSMUSP00000017900,10090.ENSMUSP00000030669,10090.ENSMUSP00000034267,10090.ENSMUSP00000034889,10090.ENSMUSP00000037629,10090.ENSMUSP00000039657,10090.ENSMUSP00000041557,10090.ENSMUSP00000046714,10090.ENSMUSP00000047353,10090.ENSMUSP00000051481,10090.ENSMUSP00000066015,10090.ENSMUSP00000079691,10090.ENSMUSP00000092690,10090.ENSMUSP00000096690,10090.ENSMUSP00000097113,10090.ENSMUSP00000105223…	Slc12a7,Slc9a1,Slc27a1,Hcn4,Slc16a2,Atp1a1,Slc7a5,Slc7a1,Atp1b2,Neurl1b,Lrrc8c,Atp1a3,Lrrc8a,Slc12a5,Hcn2,Slc1a4,Steap3,Slc12a2,Scn5a,Slc8a2
C-rich	GO Process	GO:1990573	Potassium ion import across plasma membrane	8	21	0.68	0.37	0.0278	10090.ENSMUSP00000017900,10090.ENSMUSP00000034889,10090.ENSMUSP00000039657,10090.ENSMUSP00000047353,10090.ENSMUSP00000079691,10090.ENSMUSP00000096690,10090.ENSMUSP00000097113,10090.ENSMUSP00000111023	Slc12a7,Hcn4,Atp1a1,Atp1b2,Atp1a3,Slc12a5,Hcn2,Slc12a2
C-rich	GO Process	GO:0021700	Developmental maturation	29	183	0.3	0.32	0.0283	10090.ENSMUSP00000005406,10090.ENSMUSP00000014421,10090.ENSMUSP00000021900,10090.ENSMUSP00000024954,10090.ENSMUSP00000025541,10090.ENSMUSP00000027404,10090.ENSMUSP00000027629,10090.ENSMUSP00000027888,10090.ENSMUSP00000030198,10090.ENSMUSP00000034187,10090.ENSMUSP00000038361,10090.ENSMUSP00000064823,10090.ENSMUSP00000066515,10090.ENSMUSP00000067783,10090.ENSMUSP00000068374,10090.ENSMUSP00000071289…	App,Ankrd17,Sema4d,Epas1,Gnaq,Ptprn,Tfcp2l1,Abl2,Reck,Mmp2,Abhd2,Klf2,B4galt6,Fzd5,Map1b,Nf1,Dchs1,Fgfr1,Foxo3,Sez6l2,Adamts7,Akap5,Myo5a,Rfx3,Snx19,Ryr1,Pgr,Dag1,Kcnb1
C-rich	GO Process	GO:0045669	Positive regulation of osteoblast differentiation	13	53	0.49	0.35	0.0283	10090.ENSMUSP00000025497,10090.ENSMUSP00000025856,10090.ENSMUSP00000028735,10090.ENSMUSP00000029699,10090.ENSMUSP00000038366,10090.ENSMUSP00000044815,10090.ENSMUSP00000067305,10090.ENSMUSP00000084701,10090.ENSMUSP00000106137,10090.ENSMUSP00000109130,10090.ENSMUSP00000114026,10090.ENSMUSP00000126108,10090.ENSMUSP00000129418	Fbn2,Lrp5,Jag1,Lmna,Scube3,Suco,Acvr2a,Bmpr2,Gli3,Men1,Lrp3,Acvr2b,Cd276
C-rich	GO Process	GO:0060976	Coronary vasculature development	13	53	0.49	0.35	0.0283	10090.ENSMUSP00000001079,10090.ENSMUSP00000001927,10090.ENSMUSP00000018875,10090.ENSMUSP00000023600,10090.ENSMUSP00000043703,10090.ENSMUSP00000044004,10090.ENSMUSP00000081041,10090.ENSMUSP00000096547,10090.ENSMUSP00000106894,10090.ENSMUSP00000107498,10090.ENSMUSP00000107727,10090.ENSMUSP00000122192,10090.ENSMUSP00000139359	Sec24b,Ltbp1,Ap2b1,Robo1,Ptk7,Lrp1,Fgfr1,Smarca4,Vangl2,Sufu,Pbrm1,Megf8,Kif7
C-rich	GO Process	GO:0140115	Export across plasma membrane	10	33	0.58	0.36	0.0283	10090.ENSMUSP00000020107,10090.ENSMUSP00000030010,10090.ENSMUSP00000030669,10090.ENSMUSP00000034267,10090.ENSMUSP00000039657,10090.ENSMUSP00000047353,10090.ENSMUSP00000079691,10090.ENSMUSP00000121744,10090.ENSMUSP00000147093,10090.ENSMUSP00000147497	Atp2b1,Abca1,Slc9a1,Slc27a1,Atp1a1,Atp1b2,Atp1a3,Slc4a4,Kcnb1,Slc8a2
C-rich	GO Process	GO:0048483	Autonomic nervous system development	9	27	0.62	0.36	0.0288	10090.ENSMUSP00000004326,10090.ENSMUSP00000053897,10090.ENSMUSP00000054499,10090.ENSMUSP00000071289,10090.ENSMUSP00000092048,10090.ENSMUSP00000099628,10090.ENSMUSP00000109794,10090.ENSMUSP00000115325,10090.ENSMUSP00000119482	Plxna3,Erbb2,Fn1,Nf1,Insm1,Phactr4,Nrp2,Fzd3,Kif26a
C-rich	GO Process	GO:0001946	Lymphangiogenesis	6	11	0.83	0.38	0.029	10090.ENSMUSP00000020617,10090.ENSMUSP00000084701,10090.ENSMUSP00000095051,10090.ENSMUSP00000126108,10090.ENSMUSP00000129001,10090.ENSMUSP00000135703	Flt4,Bmpr2,Ptpn14,Acvr2b,Nfatc1,Prox1
C-rich	GO Process	GO:0001945	Lymph vessel development	7	16	0.74	0.37	0.0299	10090.ENSMUSP00000020617,10090.ENSMUSP00000084701,10090.ENSMUSP00000095051,10090.ENSMUSP00000119790,10090.ENSMUSP00000126108,10090.ENSMUSP00000129001,10090.ENSMUSP00000135703	Flt4,Bmpr2,Ptpn14,Heg1,Acvr2b,Nfatc1,Prox1
C-rich	GO Process	GO:0048593	Camera-type eye morphogenesis	20	107	0.37	0.33	0.0299	10090.ENSMUSP00000002603,10090.ENSMUSP00000025856,10090.ENSMUSP00000028735,10090.ENSMUSP00000030917,10090.ENSMUSP00000032322,10090.ENSMUSP00000033965,10090.ENSMUSP00000034510,10090.ENSMUSP00000038229,10090.ENSMUSP00000058135,10090.ENSMUSP00000067783,10090.ENSMUSP00000071289,10090.ENSMUSP00000071904,10090.ENSMUSP00000078741,10090.ENSMUSP00000083928,10090.ENSMUSP00000098701,10090.ENSMUSP00000099628…	Scrib,Lrp5,Jag1,Ski,Lrp6,Tenm3,Nectin1,Kdm2b,Ephb2,Fzd5,Nf1,Alms1,Notch2,Man2a1,Shroom2,Phactr4,Arid1a,Gli3,Prox1,Fat1
C-rich	GO Process	GO:2001044	Regulation of integrin-mediated signaling pathway	7	16	0.74	0.37	0.0299	10090.ENSMUSP00000002979,10090.ENSMUSP00000005532,10090.ENSMUSP00000027752,10090.ENSMUSP00000043957,10090.ENSMUSP00000069087,10090.ENSMUSP00000099628,10090.ENSMUSP00000109938	Lamb1,Nid1,Lamc1,Lama1,Lamb2,Phactr4,Flna
C-rich	GO Process	GO:0001890	Placenta development	25	149	0.32	0.32	0.03	10090.ENSMUSP00000000312,10090.ENSMUSP00000002320,10090.ENSMUSP00000011400,10090.ENSMUSP00000021552,10090.ENSMUSP00000024786,10090.ENSMUSP00000024954,10090.ENSMUSP00000025497,10090.ENSMUSP00000028499,10090.ENSMUSP00000034478,10090.ENSMUSP00000046766,10090.ENSMUSP00000049128,10090.ENSMUSP00000052303,10090.ENSMUSP00000067783,10090.ENSMUSP00000072617,10090.ENSMUSP00000078190,10090.ENSMUSP00000078741…	Cdh1,Ppard,Adam19,Zfp36l1,Tfeb,Epas1,Fbn2,Itgav,St14,Hectd1,Cul7,Bptf,Fzd5,Hsf1,Stox2,Notch2,Ncoa1,Pkd2,Bmpr2,Arid1a,Pbrm1,Men1,Peg10,Llgl2,Ash1l
C-rich	GO Process	GO:0001822	Kidney development	36	248	0.26	0.31	0.0304	10090.ENSMUSP00000001179,10090.ENSMUSP00000005532,10090.ENSMUSP00000014447,10090.ENSMUSP00000015791,10090.ENSMUSP00000018875,10090.ENSMUSP00000023600,10090.ENSMUSP00000025250,10090.ENSMUSP00000028735,10090.ENSMUSP00000031390,10090.ENSMUSP00000034090,10090.ENSMUSP00000034717,10090.ENSMUSP00000034973,10090.ENSMUSP00000043250,10090.ENSMUSP00000043703,10090.ENSMUSP00000048053,10090.ENSMUSP00000054837…	Pcnt,Nid1,Glis2,Lama5,Ap2b1,Robo1,Bag6,Jag1,Mmp17,Sall1,Kank2,Smad3,Fras1,Ptk7,Wfs1,Gli2,Pcsk9,Lamb2,Nf1,Dchs1,Notch2,Mtss1,Fgfr1,Pkd2,Notch3,Dlg5,Frem2,Fbn1,Trp73,Vcan,Gli3,Vangl2,Itga3,Acvr2b,Prox1,Arid5b
C-rich	GO Process	GO:0007405	Neuroblast proliferation	11	40	0.54	0.35	0.0306	10090.ENSMUSP00000030286,10090.ENSMUSP00000032322,10090.ENSMUSP00000041614,10090.ENSMUSP00000046358,10090.ENSMUSP00000059159,10090.ENSMUSP00000071289,10090.ENSMUSP00000078047,10090.ENSMUSP00000081041,10090.ENSMUSP00000104955,10090.ENSMUSP00000106137,10090.ENSMUSP00000135703	Dock7,Lrp6,Akna,Dagla,Aspm,Nf1,Hhip,Fgfr1,Plxnb2,Gli3,Prox1
C-rich	GO Process	GO:0035272	Exocrine system development	11	40	0.54	0.35	0.0306	10090.ENSMUSP00000000312,10090.ENSMUSP00000005671,10090.ENSMUSP00000015791,10090.ENSMUSP00000027629,10090.ENSMUSP00000043957,10090.ENSMUSP00000048900,10090.ENSMUSP00000081041,10090.ENSMUSP00000088837,10090.ENSMUSP00000109409,10090.ENSMUSP00000131840,10090.ENSMUSP00000142109	Cdh1,Igf1r,Lama5,Tfcp2l1,Lama1,Igsf3,Fgfr1,Insr,Eda,Plxna1,Dag1
C-rich	GO Process	GO:0002062	Chondrocyte differentiation	14	61	0.46	0.34	0.0309	10090.ENSMUSP00000021918,10090.ENSMUSP00000023123,10090.ENSMUSP00000023673,10090.ENSMUSP00000037719,10090.ENSMUSP00000040208,10090.ENSMUSP00000054837,10090.ENSMUSP00000081041,10090.ENSMUSP00000084701,10090.ENSMUSP00000103184,10090.ENSMUSP00000106137,10090.ENSMUSP00000108682,10090.ENSMUSP00000131316,10090.ENSMUSP00000131895,10090.ENSMUSP00000141268	Ror2,Col2a1,Runx1,Tgfbi,Creb3l2,Gli2,Fgfr1,Bmpr2,Mef2d,Gli3,Adamts7,Hspg2,Snx19,Mia3
C-rich	GO Process	GO:0043954	Cellular component maintenance	14	61	0.46	0.34	0.0309	10090.ENSMUSP00000005671,10090.ENSMUSP00000017458,10090.ENSMUSP00000027888,10090.ENSMUSP00000036003,10090.ENSMUSP00000037210,10090.ENSMUSP00000079239,10090.ENSMUSP00000081557,10090.ENSMUSP00000088837,10090.ENSMUSP00000098701,10090.ENSMUSP00000099652,10090.ENSMUSP00000103243,10090.ENSMUSP00000106970,10090.ENSMUSP00000113556,10090.ENSMUSP00000113785	Igf1r,Mpp2,Abl2,Tanc1,Git1,Mtss1,Whrn,Insr,Shroom2,Tjp1,Kirrel,Ckap5,Itga3,Inava
C-rich	GO Process	GO:0008285	Negative regulation of cell population proliferation	63	513	0.19	0.3	0.031	10090.ENSMUSP00000000312,10090.ENSMUSP00000002320,10090.ENSMUSP00000002603,10090.ENSMUSP00000003049,10090.ENSMUSP00000005406,10090.ENSMUSP00000023600,10090.ENSMUSP00000023673,10090.ENSMUSP00000027377,10090.ENSMUSP00000028135,10090.ENSMUSP00000029699,10090.ENSMUSP00000030121,10090.ENSMUSP00000030917,10090.ENSMUSP00000032322,10090.ENSMUSP00000034717,10090.ENSMUSP00000034973,10090.ENSMUSP00000037629…	Cdh1,Ppard,Scrib,Med25,App,Robo1,Runx1,Igfbp5,Fam129b,Lmna,B4galt1,Ski,Lrp6,Kank2,Smad3,Slc16a2,Dhcr24,Kdm2b,Ptprf,Thbs1,Inppl1,Fnip1,Ar,Erbb2,Nrk,Sh3bp4,Klf13,Fzd5,Wdr6,Nf1,Hsf1,Fnip2,Rest,Mtss1,Sh2b3,Bmpr2,Dlg5,Dab2ip,Wnk2,Mn1,Insm1,Rapgef1,Ptpn14,E2f3,Trp73,Gli3,Pbrm1,Men1,Cblb,Ddr1,Rapgef2,Nos1,Strn,Inpp5d,Nfatc1,Cd276,Ptprj,Prox1,Adgrg1,Ulk1,Pds5b,Cherp,Eppk1
C-rich	GO Process	GO:0031401	Positive regulation of protein modification process	91	805	0.15	0.29	0.0311	10090.ENSMUSP00000002487,10090.ENSMUSP00000004202,10090.ENSMUSP00000005406,10090.ENSMUSP00000005815,10090.ENSMUSP00000014065,10090.ENSMUSP00000014743,10090.ENSMUSP00000015449,10090.ENSMUSP00000019118,10090.ENSMUSP00000020617,10090.ENSMUSP00000020904,10090.ENSMUSP00000021028,10090.ENSMUSP00000021610,10090.ENSMUSP00000021900,10090.ENSMUSP00000021918,10090.ENSMUSP00000022593,10090.ENSMUSP00000023291…	Braf,Dnmt1,App,Kit,Clip3,Csf1,Sash1,Sart3,Flt4,Rock2,Itgb3,Chga,Sema4d,Ror2,Akap11,Mapk8ip2,Robo1,Sympk,Incenp,Osbp,Rps6ka4,Huwe1,Rptor,Mastl,Pik3ca,Lmna,Prkaa2,Dock7,Tnfrsf1a,Hcfc1,Slc27a1,Dip2a,Mybbp1a,Thbs1,Ppp1r9a,Wfs1,Ccdc88a,Fnip1,Slk,Dnmt3b,Erbb2,Taok1,Nipbl,Tead1,Plpp3,Acvr2a,Lcor,Fzd5,Yes1,Hsf1,Sh2d3c,Wbp2,Fnip2,Plcg2,Erbb3,Fgfr1,Eif4g3,Ncor2,Pkd2,Bmpr2,Dab2ip,Insr,Marcks,Map3k5,Cep295,D…
C-rich	GO Process	GO:0042475	Odontogenesis of dentin-containing tooth	13	54	0.48	0.34	0.0314	10090.ENSMUSP00000015791,10090.ENSMUSP00000020461,10090.ENSMUSP00000032322,10090.ENSMUSP00000033289,10090.ENSMUSP00000034510,10090.ENSMUSP00000054837,10090.ENSMUSP00000055308,10090.ENSMUSP00000067305,10090.ENSMUSP00000075224,10090.ENSMUSP00000095939,10090.ENSMUSP00000106137,10090.ENSMUSP00000109409,10090.ENSMUSP00000126108	Lama5,Nfic,Lrp6,Stim1,Nectin1,Gli2,Foxo1,Acvr2a,Jag2,Ankrd11,Gli3,Eda,Acvr2b
C-rich	GO Process	GO:0098900	Regulation of action potential	12	47	0.5	0.34	0.0314	10090.ENSMUSP00000001592,10090.ENSMUSP00000030669,10090.ENSMUSP00000031423,10090.ENSMUSP00000034889,10090.ENSMUSP00000057096,10090.ENSMUSP00000097113,10090.ENSMUSP00000109938,10090.ENSMUSP00000112838,10090.ENSMUSP00000115062,10090.ENSMUSP00000138753,10090.ENSMUSP00000147093,10090.ENSMUSP00000147497	Jup,Slc9a1,Atp2a2,Hcn4,Dsg2,Hcn2,Flna,Scn5a,Dsp,Ank2,Kcnb1,Slc8a2
C-rich	GO Process	GO:0007163	Establishment or maintenance of cell polarity	29	185	0.29	0.31	0.0315	10090.ENSMUSP00000002603,10090.ENSMUSP00000005671,10090.ENSMUSP00000013220,10090.ENSMUSP00000016771,10090.ENSMUSP00000022078,10090.ENSMUSP00000026254,10090.ENSMUSP00000029699,10090.ENSMUSP00000030286,10090.ENSMUSP00000031565,10090.ENSMUSP00000035055,10090.ENSMUSP00000043703,10090.ENSMUSP00000043957,10090.ENSMUSP00000048489,10090.ENSMUSP00000059978,10090.ENSMUSP00000060749,10090.ENSMUSP00000068374…	Scrib,Igf1r,Amotl1,Myh9,Rhobtb3,Gbf1,Lmna,Dock7,Fscn1,Map4,Ptk7,Lama1,Coro7,Rab11fip2,Llgl1,Map1b,Arhgap35,Numa1,Dlg5,Macf1,Vangl2,Ckap5,Nckap1,Amot,Dctn1,Myo9a,Pard3,Llgl2,Fat1
C-rich	GO Process	GO:0071695	Anatomical structure maturation	25	150	0.32	0.32	0.0317	10090.ENSMUSP00000005406,10090.ENSMUSP00000014421,10090.ENSMUSP00000021900,10090.ENSMUSP00000024954,10090.ENSMUSP00000025541,10090.ENSMUSP00000027629,10090.ENSMUSP00000027888,10090.ENSMUSP00000030198,10090.ENSMUSP00000034187,10090.ENSMUSP00000038361,10090.ENSMUSP00000064823,10090.ENSMUSP00000066515,10090.ENSMUSP00000067783,10090.ENSMUSP00000071289,10090.ENSMUSP00000077574,10090.ENSMUSP00000081041…	App,Ankrd17,Sema4d,Epas1,Gnaq,Tfcp2l1,Abl2,Reck,Mmp2,Abhd2,Klf2,B4galt6,Fzd5,Nf1,Dchs1,Fgfr1,Foxo3,Adamts7,Akap5,Myo5a,Rfx3,Ryr1,Pgr,Dag1,Kcnb1
C-rich	GO Process	GO:1902905	Positive regulation of supramolecular fiber organization	25	150	0.32	0.32	0.0317	10090.ENSMUSP00000002487,10090.ENSMUSP00000005406,10090.ENSMUSP00000014922,10090.ENSMUSP00000020904,10090.ENSMUSP00000022682,10090.ENSMUSP00000031695,10090.ENSMUSP00000034239,10090.ENSMUSP00000034973,10090.ENSMUSP00000037210,10090.ENSMUSP00000044276,10090.ENSMUSP00000048978,10090.ENSMUSP00000068374,10090.ENSMUSP00000069024,10090.ENSMUSP00000079239,10090.ENSMUSP00000081912,10090.ENSMUSP00000094874…	Braf,App,Fhod1,Rock2,Sorbs3,Wasl,Katnb1,Smad3,Git1,Sh3pxd2b,Ccdc88a,Map1b,Sema5a,Mtss1,Numa1,Prkce,Mapt,Wasf1,Kirrel,Myo1c,Ckap5,Nckap1,Dctn1,Flna,Prox1
C-rich	GO Process	GO:0021782	Glial cell development	18	92	0.39	0.33	0.0321	10090.ENSMUSP00000005406,10090.ENSMUSP00000021918,10090.ENSMUSP00000030917,10090.ENSMUSP00000044004,10090.ENSMUSP00000046340,10090.ENSMUSP00000048171,10090.ENSMUSP00000066515,10090.ENSMUSP00000069087,10090.ENSMUSP00000071289,10090.ENSMUSP00000073124,10090.ENSMUSP00000085260,10090.ENSMUSP00000099983,10090.ENSMUSP00000102783,10090.ENSMUSP00000106970,10090.ENSMUSP00000125453,10090.ENSMUSP00000127604…	App,Ror2,Ski,Lrp1,Grn,Ror1,B4galt6,Lamb2,Nf1,Plec,Med12,Abca2,Tenm4,Ckap5,Pard3,Itgb4,Myrf,Dag1
C-rich	GO Process	GO:0033993	Response to lipid	68	566	0.18	0.29	0.0329	10090.ENSMUSP00000002320,10090.ENSMUSP00000005671,10090.ENSMUSP00000007980,10090.ENSMUSP00000018449,10090.ENSMUSP00000020107,10090.ENSMUSP00000020706,10090.ENSMUSP00000020904,10090.ENSMUSP00000021552,10090.ENSMUSP00000023673,10090.ENSMUSP00000023849,10090.ENSMUSP00000024599,10090.ENSMUSP00000025778,10090.ENSMUSP00000026221,10090.ENSMUSP00000027888,10090.ENSMUSP00000029201,10090.ENSMUSP00000030010…	Ppard,Igf1r,Hnrnpa0,Prpf8,Atp2b1,Adcy1,Rock2,Zfp36l1,Runx1,Noct,Igf2r,Gldc,Scd2,Abl2,Pik3ca,Abca1,Tnfrsf1b,Atp2a2,Lrp6,Mmp2,Carm1,Xrn1,Akap12,Scd1,Git1,Abhd2,Atp1a1,Slc7a5,Ptk7,Thbs1,Abca3,Grn,Zfp36l2,Setx,Dnmt3b,Ar,Foxo1,Ephb2,Tead1,Irs1,Lcor,Map1b,Yes1,Hsf1,Wbp2,Upf1,Rest,Atp1a3,Plcg2,Pappa,Ncoa1,Ncor2,Dab2ip,Abr,Prkce,Tjp1,Abca2,Foxo3,Arid1a,Slc12a2,Nrip1,Nos1,Bcr,Pgr,Paqr8,Dag1,Ube3a,Sbno2
C-rich	GO Process	GO:1904375	Regulation of protein localization to cell periphery	22	125	0.34	0.32	0.033	10090.ENSMUSP00000000312,10090.ENSMUSP00000006629,10090.ENSMUSP00000014065,10090.ENSMUSP00000025083,10090.ENSMUSP00000030898,10090.ENSMUSP00000033450,10090.ENSMUSP00000044004,10090.ENSMUSP00000046766,10090.ENSMUSP00000052648,10090.ENSMUSP00000058135,10090.ENSMUSP00000059978,10090.ENSMUSP00000081912,10090.ENSMUSP00000099475,10090.ENSMUSP00000099983,10090.ENSMUSP00000113441,10090.ENSMUSP00000113556…	Cdh1,Sptbn1,Clip3,Kif5b,Arhgef16,Gpc4,Lrp1,Hectd1,Ar,Ephb2,Rab11fip2,Numa1,Cltc,Abca2,Dpp6,Itga3,Akap5,Myo5a,Tnik,Iqsec2,Ddi2,Dag1
C-rich	GO Process	GO:0034249	Negative regulation of cellular amide metabolic process	28	177	0.3	0.31	0.0331	10090.ENSMUSP00000007814,10090.ENSMUSP00000013559,10090.ENSMUSP00000020288,10090.ENSMUSP00000020543,10090.ENSMUSP00000020904,10090.ENSMUSP00000021552,10090.ENSMUSP00000023849,10090.ENSMUSP00000027377,10090.ENSMUSP00000029336,10090.ENSMUSP00000034843,10090.ENSMUSP00000034981,10090.ENSMUSP00000042207,10090.ENSMUSP00000050820,10090.ENSMUSP00000058613,10090.ENSMUSP00000059404,10090.ENSMUSP00000060398…	Khsrp,Igf2bp1,Eif4ebp2,Cpeb4,Rock2,Zfp36l1,Noct,Igfbp5,Dhx36,Ireb2,Xrn1,Ago2,Zfp36l2,Sorl1,Pura,Patl1,Rock1,Upf1,Dapk1,Tnrc6c,Ythdf3,Trim71,Mov10,Abca7,Hap1,Larp1,Purb,Samd4b
C-rich	GO Process	GO:0097150	Neuronal stem cell population maintenance	8	22	0.66	0.35	0.0331	10090.ENSMUSP00000013559,10090.ENSMUSP00000028735,10090.ENSMUSP00000039709,10090.ENSMUSP00000055308,10090.ENSMUSP00000059159,10090.ENSMUSP00000079231,10090.ENSMUSP00000101141,10090.ENSMUSP00000135703	Igf2bp1,Jag1,Pcm1,Foxo1,Aspm,Rest,Foxo3,Prox1
C-rich	GO Process	GO:0140352	Export from cell	44	326	0.23	0.3	0.0331	10090.ENSMUSP00000002487,10090.ENSMUSP00000002603,10090.ENSMUSP00000005815,10090.ENSMUSP00000016771,10090.ENSMUSP00000018122,10090.ENSMUSP00000020107,10090.ENSMUSP00000021610,10090.ENSMUSP00000027404,10090.ENSMUSP00000028135,10090.ENSMUSP00000028663,10090.ENSMUSP00000030010,10090.ENSMUSP00000030669,10090.ENSMUSP00000034267,10090.ENSMUSP00000036181,10090.ENSMUSP00000037536,10090.ENSMUSP00000037629…	Braf,Scrib,Kit,Myh9,Cadps2,Atp2b1,Chga,Ptprn,Fam129b,Creb3l1,Abca1,Slc9a1,Slc27a1,Myo6,Ltbp4,Slc16a2,Atp1a1,Abca3,Atp1b2,Rab11fip1,Rab11fip2,Llgl1,Nf1,Atp1a3,Syn1,Abr,Prkce,Rasgrp1,Steap3,Ccdc186,Akap5,Myo5a,Slc4a4,Exoc3l2,Acvr2b,Bcr,Snx19,Hap1,Llgl2,Mia3,Rab11fip5,Kcnb1,Slc8a2,Syt7
C-rich	GO Process	GO:0031532	Actin cytoskeleton reorganization	14	62	0.45	0.33	0.0341	10090.ENSMUSP00000000312,10090.ENSMUSP00000005815,10090.ENSMUSP00000016771,10090.ENSMUSP00000025681,10090.ENSMUSP00000042565,10090.ENSMUSP00000043703,10090.ENSMUSP00000045634,10090.ENSMUSP00000052776,10090.ENSMUSP00000063397,10090.ENSMUSP00000073124,10090.ENSMUSP00000109938,10090.ENSMUSP00000113681,10090.ENSMUSP00000125081,10090.ENSMUSP00000129584	Cdh1,Kit,Myh9,Cdc42bpg,Cdc42bpb,Ptk7,Antxr1,Eps8,Nrk,Plec,Flna,Thsd7a,Tnik,Bcar1
C-rich	GO Process	GO:0042692	Muscle cell differentiation	32	214	0.27	0.3	0.035	10090.ENSMUSP00000002889,10090.ENSMUSP00000005279,10090.ENSMUSP00000016771,10090.ENSMUSP00000027377,10090.ENSMUSP00000029699,10090.ENSMUSP00000030669,10090.ENSMUSP00000030917,10090.ENSMUSP00000031423,10090.ENSMUSP00000033289,10090.ENSMUSP00000036003,10090.ENSMUSP00000045036,10090.ENSMUSP00000059210,10090.ENSMUSP00000060026,10090.ENSMUSP00000061470,10090.ENSMUSP00000064163,10090.ENSMUSP00000066068…	Flii,Klf5,Myh9,Igfbp5,Lmna,Slc9a1,Ski,Atp2a2,Stim1,Tanc1,Myof,Maml1,Selenon,Tmtc3,Flnc,Actn4,Plec,Dysf,Dock1,Smarca4,Ptgfrn,Arid1a,Alpk3,Vangl2,Pbrm1,Cacna2d2,Dyrk1b,Prox1,Ryr1,Ank2,Sema4c,Qk
C-rich	GO Process	GO:0045934	Negative regulation of nucleobase-containing compound metabolic process	133	1267	0.12	0.28	0.035	10090.ENSMUSP00000000291,10090.ENSMUSP00000002320,10090.ENSMUSP00000003049,10090.ENSMUSP00000004202,10090.ENSMUSP00000005279,10090.ENSMUSP00000005406,10090.ENSMUSP00000007980,10090.ENSMUSP00000008999,10090.ENSMUSP00000012314,10090.ENSMUSP00000013559,10090.ENSMUSP00000014447,10090.ENSMUSP00000018993,10090.ENSMUSP00000020461,10090.ENSMUSP00000021900,10090.ENSMUSP00000022682,10090.ENSMUSP00000023165…	Mnt,Ppard,Med25,Dnmt1,Klf5,App,Hnrnpa0,Hdac5,Zfp729a,Igf2bp1,Glis2,Wwc1,Nfic,Sema4d,Sorbs3,Crebbp,Runx1,Noct,Epas1,Taf3,Tfcp2l1,Fam129b,Creb3l1,Sall4,Dhx36,Ski,Bag3,Hcfc1,Tnks,Sall1,Kank2,Smad3,Git1,Kat6a,Kdm2b,Rbm42,Wapl,Wdtc1,Irf2bpl,Bahd1,Mybbp1a,Wfs1,Inppl1,Klf16,Fnip1,Zfp81,Peg3,Dnmt3b,Bptf,Ar,Gli2,Foxo1,Hivep1,Zfpm1,Nipbl,Pura,Chd4,Klf2,Khdrbs1,Lcor,Foxk1,Hsf1,Pou6f1,Fnip2,Scaf8,Etv5,Notch2…
C-rich	GO Process	GO:0050709	Negative regulation of protein secretion	13	55	0.47	0.33	0.0351	10090.ENSMUSP00000021610,10090.ENSMUSP00000026671,10090.ENSMUSP00000046967,10090.ENSMUSP00000055308,10090.ENSMUSP00000058042,10090.ENSMUSP00000063795,10090.ENSMUSP00000079231,10090.ENSMUSP00000099317,10090.ENSMUSP00000099524,10090.ENSMUSP00000113521,10090.ENSMUSP00000120421,10090.ENSMUSP00000145402,10090.ENSMUSP00000147093	Chga,Rptor,Midn,Foxo1,Rab11fip1,Irs1,Rest,Rhbdf2,Fbn1,Rab11fip3,Nos1,Rab11fip5,Kcnb1
C-rich	GO Process	GO:1903530	Regulation of secretion by cell	55	436	0.2	0.29	0.0353	10090.ENSMUSP00000000199,10090.ENSMUSP00000002320,10090.ENSMUSP00000002487,10090.ENSMUSP00000018122,10090.ENSMUSP00000020706,10090.ENSMUSP00000021610,10090.ENSMUSP00000023673,10090.ENSMUSP00000023776,10090.ENSMUSP00000025083,10090.ENSMUSP00000025590,10090.ENSMUSP00000025856,10090.ENSMUSP00000026671,10090.ENSMUSP00000030336,10090.ENSMUSP00000031423,10090.ENSMUSP00000032491,10090.ENSMUSP00000033761…	Ncs1,Ppard,Braf,Cadps2,Adcy1,Chga,Runx1,Slc4a8,Kif5b,Osbp,Lrp5,Rptor,Tnfrsf1b,Atp2a2,Tnfrsf1a,Hcfc1,Myo6,Git1,Irs2,Atp13a2,Lrp1,Ppp1r9a,Midn,Foxo1,Rab11fip1,Chd7,Llgl1,Irs1,C2cd2l,Acvr2a,Nf1,Rest,Fgfr1,Abr,Lrrc8a,Prkce,Prkcg,Rhbdf2,Fbn1,Hgs,Nlgn2,Slc12a2,Rab11fip3,Myo5a,Nos1,Rfx3,Bcr,Hap1,Ddi2,Gm38394,Llgl2,Clock,Rab11fip5,Kcnb1,Syt7
C-rich	GO Process	GO:0023057	Negative regulation of signaling	117	1092	0.13	0.28	0.0361	10090.ENSMUSP00000000291,10090.ENSMUSP00000000312,10090.ENSMUSP00000001927,10090.ENSMUSP00000002487,10090.ENSMUSP00000005406,10090.ENSMUSP00000005671,10090.ENSMUSP00000014447,10090.ENSMUSP00000016088,10090.ENSMUSP00000018993,10090.ENSMUSP00000019791,10090.ENSMUSP00000021610,10090.ENSMUSP00000021918,10090.ENSMUSP00000023123,10090.ENSMUSP00000023225,10090.ENSMUSP00000023291,10090.ENSMUSP00000023600…	Mnt,Cdh1,Ltbp1,Braf,App,Igf1r,Glis2,Castor2,Wwc1,Sema6a,Chga,Ror2,Col2a1,Grina,Mapk8ip2,Robo1,Fbn2,Rfng,Rptor,Igfbp5,Abl2,Itgav,Creb3l1,Trim33,Lmna,Prkaa2,Grik3,Ski,Itpr1,Lrp6,Adgra2,Sh3rf1,Sall1,Kank2,Git1,Ptprf,Ripor1,Lrp1,Thbs1,Ppp1r9a,Midn,Wfs1,Inppl1,Fnip1,Ar,Gli2,Foxo1,Pcsk9,Phlpp1,Sall3,Rbpms2,Rab11fip1,Ephb2,Sorl1,Uaca,Irs1,Ptprs,Sh3bp4,Nf1,Szt2,Arhgap35,Ppp2r3a,Unc5b,Hhip,Rest,Nphp4,Erbb…
C-rich	GO Process	GO:0090276	Regulation of peptide hormone secretion	25	152	0.31	0.31	0.0362	10090.ENSMUSP00000002320,10090.ENSMUSP00000021610,10090.ENSMUSP00000025083,10090.ENSMUSP00000025590,10090.ENSMUSP00000025856,10090.ENSMUSP00000026671,10090.ENSMUSP00000033761,10090.ENSMUSP00000038514,10090.ENSMUSP00000044004,10090.ENSMUSP00000046967,10090.ENSMUSP00000055308,10090.ENSMUSP00000059079,10090.ENSMUSP00000063795,10090.ENSMUSP00000065233,10090.ENSMUSP00000079231,10090.ENSMUSP00000092690…	Ppard,Chga,Kif5b,Osbp,Lrp5,Rptor,Hcfc1,Irs2,Lrp1,Midn,Foxo1,Chd7,Irs1,C2cd2l,Rest,Lrrc8a,Prkce,Fbn1,Nlgn2,Nos1,Rfx3,Gm38394,Clock,Kcnb1,Syt7
C-rich	GO Process	GO:0003177	Pulmonary valve development	7	17	0.71	0.35	0.0368	10090.ENSMUSP00000023600,10090.ENSMUSP00000028735,10090.ENSMUSP00000030336,10090.ENSMUSP00000032491,10090.ENSMUSP00000078741,10090.ENSMUSP00000084701,10090.ENSMUSP00000129001	Robo1,Jag1,Tnfrsf1b,Tnfrsf1a,Notch2,Bmpr2,Nfatc1
C-rich	GO Process	GO:0007626	Locomotory behavior	26	161	0.31	0.3	0.0368	10090.ENSMUSP00000005406,10090.ENSMUSP00000016172,10090.ENSMUSP00000027056,10090.ENSMUSP00000027888,10090.ENSMUSP00000034854,10090.ENSMUSP00000035328,10090.ENSMUSP00000036181,10090.ENSMUSP00000037210,10090.ENSMUSP00000046340,10090.ENSMUSP00000052776,10090.ENSMUSP00000059079,10090.ENSMUSP00000068716,10090.ENSMUSP00000076224,10090.ENSMUSP00000078551,10090.ENSMUSP00000079691,10090.ENSMUSP00000094874…	App,Celsr1,Prex2,Abl2,Chrnb4,Uba6,Myo6,Git1,Grn,Eps8,Chd7,Vps13a,Zdhhc8,Etv5,Atp1a3,Prkce,Mapt,Abca2,Gaa,Sez6l2,Nlgn2,Ckap5,Myo5a,Strn,Zfp385a,Ube3a
C-rich	GO Process	GO:0001932	Regulation of protein phosphorylation	95	855	0.14	0.28	0.0377	10090.ENSMUSP00000002487,10090.ENSMUSP00000005406,10090.ENSMUSP00000005815,10090.ENSMUSP00000014065,10090.ENSMUSP00000014743,10090.ENSMUSP00000015449,10090.ENSMUSP00000020617,10090.ENSMUSP00000020755,10090.ENSMUSP00000020904,10090.ENSMUSP00000021028,10090.ENSMUSP00000021610,10090.ENSMUSP00000021900,10090.ENSMUSP00000021918,10090.ENSMUSP00000022593,10090.ENSMUSP00000023291,10090.ENSMUSP00000023600…	Braf,App,Kit,Clip3,Csf1,Sash1,Flt4,Ppp4r3b,Rock2,Itgb3,Chga,Sema4d,Ror2,Akap11,Mapk8ip2,Robo1,Celsr3,Gnaq,Incenp,Osbp,Lrp5,Rps6ka4,Rptor,Pik3ca,Dock7,Lrp6,Tnfrsf1a,Slc27a1,Lrp1,Thbs1,Ppp1r9a,Inppl1,Ccdc88a,Fnip1,Slk,Erbb2,Fn1,Taok1,Phlpp1,Ephb2,Sorl1,Tead1,Plpp3,Acvr2a,Fzd5,Sos1,Itpkb,Nf1,Yes1,Hsf1,Ctdspl,Plec,Sh2d3c,Fnip2,Plcg2,Erbb3,Fgfr1,Eif4g3,Sh2b3,Pkd2,Bmpr2,Dab2ip,Insr,Marcks,Spred2,Insm1,…
C-rich	GO Process	GO:0032252	Secretory granule localization	6	12	0.8	0.35	0.0377	10090.ENSMUSP00000025083,10090.ENSMUSP00000056754,10090.ENSMUSP00000096775,10090.ENSMUSP00000099593,10090.ENSMUSP00000108582,10090.ENSMUSP00000116028	Kif5b,Kif1b,Kif5a,Rasgrp1,Kif1a,Myo5a
C-rich	GO Process	GO:0045176	Apical protein localization	6	12	0.8	0.35	0.0377	10090.ENSMUSP00000016172,10090.ENSMUSP00000087879,10090.ENSMUSP00000098701,10090.ENSMUSP00000106894,10090.ENSMUSP00000107390,10090.ENSMUSP00000108678	Celsr1,Dlg5,Shroom2,Vangl2,Nckap1,Shroom3
C-rich	GO Process	GO:0060323	Head morphogenesis	10	35	0.55	0.33	0.0377	10090.ENSMUSP00000002487,10090.ENSMUSP00000023165,10090.ENSMUSP00000030367,10090.ENSMUSP00000030917,10090.ENSMUSP00000032322,10090.ENSMUSP00000034187,10090.ENSMUSP00000038181,10090.ENSMUSP00000059385,10090.ENSMUSP00000095939,10090.ENSMUSP00000151227	Braf,Crebbp,Ssbp3,Ski,Lrp6,Mmp2,Kat6a,Nipbl,Ankrd11,Arid5b
C-rich	GO Process	GO:0097062	Dendritic spine maintenance	6	12	0.8	0.35	0.0377	10090.ENSMUSP00000005671,10090.ENSMUSP00000027888,10090.ENSMUSP00000036003,10090.ENSMUSP00000088837,10090.ENSMUSP00000106970,10090.ENSMUSP00000113556	Igf1r,Abl2,Tanc1,Insr,Ckap5,Itga3
C-rich	GO Process	GO:2001046	Positive regulation of integrin-mediated signaling pathway	6	12	0.8	0.35	0.0377	10090.ENSMUSP00000002979,10090.ENSMUSP00000005532,10090.ENSMUSP00000027752,10090.ENSMUSP00000043957,10090.ENSMUSP00000069087,10090.ENSMUSP00000109938	Lamb1,Nid1,Lamc1,Lama1,Lamb2,Flna
C-rich	GO Process	GO:0033036	Macromolecule localization	197	1997	0.09	0.26	0.0394	10090.ENSMUSP00000000312,10090.ENSMUSP00000000642,10090.ENSMUSP00000001079,10090.ENSMUSP00000001592,10090.ENSMUSP00000001927,10090.ENSMUSP00000002121,10090.ENSMUSP00000002320,10090.ENSMUSP00000002487,10090.ENSMUSP00000002603,10090.ENSMUSP00000004968,10090.ENSMUSP00000005279,10090.ENSMUSP00000006629,10090.ENSMUSP00000007814,10090.ENSMUSP00000013559,10090.ENSMUSP00000014065,10090.ENSMUSP00000015791…	Cdh1,Hk2,Sec24b,Jup,Ltbp1,Supt6,Ppard,Braf,Scrib,Plod3,Klf5,Sptbn1,Khsrp,Igf2bp1,Clip3,Lama5,Celsr1,Myh9,Cadps2,Ap2b1,Sec63,Rock2,Zfp36l1,Chga,Zfyve16,Vcl,Tasor,Akap11,Lrp10,Nptxr,Kif5b,Bag6,Diaph1,Fbn2,Osbp,Gbf1,Esyt1,Taf3,Ptprn,Agap1,Abl2,Knl1,Zmat3,Nbea,Lmna,Abca1,Fmn2,Prkaa2,Nup210,Lrp6,Tnfrsf1a,Tnks,Slc27a1,Nectin1,Carm1,Rab6b,Ipo13,Myo6,Clstn1,Git1,Dhcr24,Washc4,Atp13a2,Pcm1,Ripor1,Wapl,Mic…
C-rich	GO Process	GO:0030901	Midbrain development	9	29	0.59	0.33	0.0396	10090.ENSMUSP00000002305,10090.ENSMUSP00000032322,10090.ENSMUSP00000038229,10090.ENSMUSP00000067786,10090.ENSMUSP00000081041,10090.ENSMUSP00000087879,10090.ENSMUSP00000099407,10090.ENSMUSP00000115325,10090.ENSMUSP00000130925	Kdm7a,Lrp6,Kdm2b,Sos1,Fgfr1,Dlg5,Kat2a,Fzd3,Dvl3
C-rich	GO Process	GO:0031102	Neuron projection regeneration	9	29	0.59	0.33	0.0396	10090.ENSMUSP00000034187,10090.ENSMUSP00000039368,10090.ENSMUSP00000068374,10090.ENSMUSP00000069087,10090.ENSMUSP00000091061,10090.ENSMUSP00000097442,10090.ENSMUSP00000103000,10090.ENSMUSP00000142109,10090.ENSMUSP00000143536	Mmp2,Ptprf,Map1b,Lamb2,Nefh,Mtr,Tnc,Dag1,Ulk1
C-rich	GO Process	GO:0072089	Stem cell proliferation	15	71	0.42	0.31	0.0396	10090.ENSMUSP00000019118,10090.ENSMUSP00000024783,10090.ENSMUSP00000032322,10090.ENSMUSP00000033310,10090.ENSMUSP00000038514,10090.ENSMUSP00000054837,10090.ENSMUSP00000071289,10090.ENSMUSP00000081041,10090.ENSMUSP00000081561,10090.ENSMUSP00000088493,10090.ENSMUSP00000106137,10090.ENSMUSP00000107447,10090.ENSMUSP00000109130,10090.ENSMUSP00000112063,10090.ENSMUSP00000129001	Sart3,Bysl,Lrp6,Mki67,Irs2,Gli2,Nf1,Fgfr1,Tacc2,Nes,Gli3,Trim71,Men1,Ctc1,Nfatc1
C-rich	GO Process	GO:0003013	Circulatory system process	38	273	0.24	0.29	0.0404	10090.ENSMUSP00000002320,10090.ENSMUSP00000004968,10090.ENSMUSP00000020107,10090.ENSMUSP00000020904,10090.ENSMUSP00000021610,10090.ENSMUSP00000025541,10090.ENSMUSP00000025856,10090.ENSMUSP00000025912,10090.ENSMUSP00000029201,10090.ENSMUSP00000030669,10090.ENSMUSP00000034187,10090.ENSMUSP00000034267,10090.ENSMUSP00000034973,10090.ENSMUSP00000035829,10090.ENSMUSP00000037629,10090.ENSMUSP00000039657…	Ppard,Plod3,Atp2b1,Rock2,Chga,Gnaq,Lrp5,Plcb3,Pik3ca,Slc9a1,Mmp2,Slc27a1,Smad3,Akap12,Slc16a2,Atp1a1,Lrp1,Ar,Chd7,Klf2,Rock1,Plec,Arhgap35,Atp1a3,F5,Bmpr2,Abr,Ece1,Tjp1,Gaa,Amot,Scn5a,Heg1,Nos1,Bcr,Ptprj,Ank2,Tjp2
C-rich	GO Process	GO:0001934	Positive regulation of protein phosphorylation	66	552	0.18	0.28	0.0405	10090.ENSMUSP00000002487,10090.ENSMUSP00000005406,10090.ENSMUSP00000005815,10090.ENSMUSP00000014065,10090.ENSMUSP00000014743,10090.ENSMUSP00000015449,10090.ENSMUSP00000020617,10090.ENSMUSP00000020904,10090.ENSMUSP00000021028,10090.ENSMUSP00000021610,10090.ENSMUSP00000021900,10090.ENSMUSP00000021918,10090.ENSMUSP00000022593,10090.ENSMUSP00000023291,10090.ENSMUSP00000023600,10090.ENSMUSP00000025562…	Braf,App,Kit,Clip3,Csf1,Sash1,Flt4,Rock2,Itgb3,Chga,Sema4d,Ror2,Akap11,Mapk8ip2,Robo1,Incenp,Osbp,Rps6ka4,Rptor,Pik3ca,Dock7,Tnfrsf1a,Slc27a1,Thbs1,Ppp1r9a,Ccdc88a,Fnip1,Slk,Erbb2,Taok1,Tead1,Plpp3,Acvr2a,Fzd5,Yes1,Hsf1,Sh2d3c,Fnip2,Plcg2,Erbb3,Fgfr1,Eif4g3,Pkd2,Bmpr2,Dab2ip,Insr,Marcks,Map3k5,Fbn1,Rasgrp1,Osbpl8,Rasa1,Vangl2,Tnks1bp1,Rapgef2,Akap5,Nos1,Tnik,Acvr2b,Card10,Ptprj,Dvl3,Lats1,Prox1,D…
C-rich	GO Process	GO:0051282	Regulation of sequestering of calcium ion	17	87	0.39	0.31	0.0411	10090.ENSMUSP00000021028,10090.ENSMUSP00000025337,10090.ENSMUSP00000028499,10090.ENSMUSP00000032192,10090.ENSMUSP00000038150,10090.ENSMUSP00000042188,10090.ENSMUSP00000059079,10090.ENSMUSP00000060026,10090.ENSMUSP00000079991,10090.ENSMUSP00000084041,10090.ENSMUSP00000094874,10090.ENSMUSP00000109938,10090.ENSMUSP00000116028,10090.ENSMUSP00000133356,10090.ENSMUSP00000137123,10090.ENSMUSP00000138753…	Itgb3,Diaph1,Itgav,Itpr1,Itpr3,Tpcn1,Chd7,Selenon,Plcg2,Pkd2,Prkce,Flna,Myo5a,Hap1,Ryr1,Ank2,Cherp
C-rich	GO Process	GO:0007492	Endoderm development	14	64	0.44	0.31	0.0418	10090.ENSMUSP00000001147,10090.ENSMUSP00000002979,10090.ENSMUSP00000014421,10090.ENSMUSP00000021552,10090.ENSMUSP00000028499,10090.ENSMUSP00000030367,10090.ENSMUSP00000033899,10090.ENSMUSP00000034187,10090.ENSMUSP00000034973,10090.ENSMUSP00000052303,10090.ENSMUSP00000054499,10090.ENSMUSP00000085260,10090.ENSMUSP00000101951,10090.ENSMUSP00000107390	Col6a1,Lamb1,Ankrd17,Zfp36l1,Itgav,Ssbp3,Col4a2,Mmp2,Smad3,Bptf,Fn1,Med12,Tnrc6c,Nckap1
C-rich	GO Process	GO:0007565	Female pregnancy	21	120	0.34	0.3	0.0419	10090.ENSMUSP00000000312,10090.ENSMUSP00000002320,10090.ENSMUSP00000002979,10090.ENSMUSP00000021028,10090.ENSMUSP00000027377,10090.ENSMUSP00000030198,10090.ENSMUSP00000034187,10090.ENSMUSP00000046340,10090.ENSMUSP00000052648,10090.ENSMUSP00000072617,10090.ENSMUSP00000078190,10090.ENSMUSP00000081545,10090.ENSMUSP00000084701,10090.ENSMUSP00000096445,10090.ENSMUSP00000101517,10090.ENSMUSP00000109130…	Cdh1,Ppard,Lamb1,Itgb3,Igfbp5,Reck,Mmp2,Grn,Ar,Hsf1,Stox2,Pappa,Bmpr2,Epn1,Arid1a,Men1,Ddr1,Itga3,Itgb4,Pgr,Ash1l
C-rich	GO Process	GO:0051656	Establishment of organelle localization	45	342	0.22	0.28	0.043	10090.ENSMUSP00000002603,10090.ENSMUSP00000005815,10090.ENSMUSP00000014922,10090.ENSMUSP00000016771,10090.ENSMUSP00000018851,10090.ENSMUSP00000021610,10090.ENSMUSP00000025083,10090.ENSMUSP00000025562,10090.ENSMUSP00000026254,10090.ENSMUSP00000029699,10090.ENSMUSP00000030039,10090.ENSMUSP00000030286,10090.ENSMUSP00000031695,10090.ENSMUSP00000035055,10090.ENSMUSP00000036181,10090.ENSMUSP00000039709…	Scrib,Kit,Fhod1,Myh9,Dync1h1,Chga,Kif5b,Incenp,Gbf1,Lmna,Fmn2,Dock7,Wasl,Map4,Myo6,Pcm1,Ripor1,Kif13a,Kif1b,Llgl1,Actn4,Map1b,Tacc2,Wdr11,Numa1,Trappc9,Sec16a,Syne3,Kif5a,Mapt,Shroom2,Crocc,Rasgrp1,Wasf1,Myo7a,Myo1c,Steap3,Kif1a,Dctn1,Ccdc186,Myo5a,Pard3,Hap1,Llgl2,Map6
C-rich	GO Process	GO:1905598	Negative regulation of low-density lipoprotein receptor activity	4	4	1.1	0.35	0.043	10090.ENSMUSP00000021028,10090.ENSMUSP00000028499,10090.ENSMUSP00000055757,10090.ENSMUSP00000099983	Itgb3,Itgav,Pcsk9,Abca2
C-rich	GO Process	GO:0002275	Myeloid cell activation involved in immune response	10	36	0.54	0.32	0.0431	10090.ENSMUSP00000005815,10090.ENSMUSP00000021610,10090.ENSMUSP00000046340,10090.ENSMUSP00000079991,10090.ENSMUSP00000080579,10090.ENSMUSP00000091551,10090.ENSMUSP00000094874,10090.ENSMUSP00000099593,10090.ENSMUSP00000126377,10090.ENSMUSP00000151590	Kit,Chga,Grn,Plcg2,Dysf,Abr,Prkce,Rasgrp1,Bcr,Sbno2
C-rich	GO Process	GO:0010648	Negative regulation of cell communication	116	1089	0.13	0.26	0.0431	10090.ENSMUSP00000000291,10090.ENSMUSP00000000312,10090.ENSMUSP00000001927,10090.ENSMUSP00000002487,10090.ENSMUSP00000005406,10090.ENSMUSP00000005671,10090.ENSMUSP00000014447,10090.ENSMUSP00000016088,10090.ENSMUSP00000018993,10090.ENSMUSP00000019791,10090.ENSMUSP00000021610,10090.ENSMUSP00000021918,10090.ENSMUSP00000023123,10090.ENSMUSP00000023225,10090.ENSMUSP00000023291,10090.ENSMUSP00000023600…	Mnt,Cdh1,Ltbp1,Braf,App,Igf1r,Glis2,Castor2,Wwc1,Sema6a,Chga,Ror2,Col2a1,Grina,Mapk8ip2,Robo1,Fbn2,Rfng,Rptor,Igfbp5,Abl2,Itgav,Creb3l1,Trim33,Lmna,Prkaa2,Grik3,Ski,Itpr1,Lrp6,Adgra2,Sh3rf1,Sall1,Kank2,Git1,Ptprf,Ripor1,Lrp1,Thbs1,Ppp1r9a,Midn,Wfs1,Inppl1,Fnip1,Ar,Gli2,Foxo1,Phlpp1,Sall3,Rbpms2,Rab11fip1,Ephb2,Sorl1,Uaca,Irs1,Ptprs,Sh3bp4,Nf1,Szt2,Arhgap35,Ppp2r3a,Unc5b,Hhip,Rest,Nphp4,Erbb3,Ncor…
C-rich	GO Process	GO:0021872	Forebrain generation of neurons	10	36	0.54	0.32	0.0431	10090.ENSMUSP00000004326,10090.ENSMUSP00000025541,10090.ENSMUSP00000032322,10090.ENSMUSP00000059159,10090.ENSMUSP00000081041,10090.ENSMUSP00000106137,10090.ENSMUSP00000109794,10090.ENSMUSP00000113778,10090.ENSMUSP00000131840,10090.ENSMUSP00000158926	Plxna3,Gnaq,Lrp6,Aspm,Fgfr1,Gli3,Nrp2,Rapgef2,Plxna1,Zswim6
C-rich	GO Process	GO:0035315	Hair cell differentiation	10	36	0.54	0.32	0.0431	10090.ENSMUSP00000001079,10090.ENSMUSP00000002603,10090.ENSMUSP00000027752,10090.ENSMUSP00000028735,10090.ENSMUSP00000036181,10090.ENSMUSP00000075224,10090.ENSMUSP00000079231,10090.ENSMUSP00000081041,10090.ENSMUSP00000081557,10090.ENSMUSP00000102745	Sec24b,Scrib,Lamc1,Jag1,Myo6,Jag2,Rest,Fgfr1,Whrn,Myo7a
C-rich	GO Process	GO:0045879	Negative regulation of smoothened signaling pathway	10	36	0.54	0.32	0.0431	10090.ENSMUSP00000014447,10090.ENSMUSP00000034090,10090.ENSMUSP00000054837,10090.ENSMUSP00000056967,10090.ENSMUSP00000078047,10090.ENSMUSP00000106137,10090.ENSMUSP00000107498,10090.ENSMUSP00000122192,10090.ENSMUSP00000139359,10090.ENSMUSP00000155034	Glis2,Sall1,Gli2,Sall3,Hhip,Gli3,Sufu,Megf8,Kif7,Mgrn1
C-rich	GO Process	GO:0045664	Regulation of neuron differentiation	26	164	0.3	0.29	0.0437	10090.ENSMUSP00000002588,10090.ENSMUSP00000005406,10090.ENSMUSP00000028735,10090.ENSMUSP00000034090,10090.ENSMUSP00000051223,10090.ENSMUSP00000051830,10090.ENSMUSP00000054428,10090.ENSMUSP00000054837,10090.ENSMUSP00000059159,10090.ENSMUSP00000068374,10090.ENSMUSP00000069549,10090.ENSMUSP00000071289,10090.ENSMUSP00000078551,10090.ENSMUSP00000079231,10090.ENSMUSP00000081041,10090.ENSMUSP00000082971…	Tiam1,App,Jag1,Sall1,Ywhag,Dnmt3b,Mib1,Gli2,Aspm,Map1b,Rock1,Nf1,Etv5,Rest,Fgfr1,Ncoa1,Notch3,Foxo3,Trp73,Kdm4a,Gli3,Tcf4,Sox3,Sin3a,Prox1,Zfhx3
C-rich	GO Process	GO:1900454	Positive regulation of long-term synaptic depression	5	8	0.89	0.34	0.0441	10090.ENSMUSP00000005406,10090.ENSMUSP00000046906,10090.ENSMUSP00000097919,10090.ENSMUSP00000127249,10090.ENSMUSP00000147093	App,Ppp1r9a,Mapt,Iqsec2,Kcnb1
C-rich	GO Process	GO:0001738	Morphogenesis of a polarized epithelium	12	50	0.48	0.31	0.0443	10090.ENSMUSP00000002603,10090.ENSMUSP00000015791,10090.ENSMUSP00000016172,10090.ENSMUSP00000043703,10090.ENSMUSP00000043957,10090.ENSMUSP00000071904,10090.ENSMUSP00000077574,10090.ENSMUSP00000087879,10090.ENSMUSP00000106894,10090.ENSMUSP00000115325,10090.ENSMUSP00000122852,10090.ENSMUSP00000140596	Scrib,Lama5,Celsr1,Ptk7,Lama1,Alms1,Dchs1,Dlg5,Vangl2,Fzd3,Myo9a,Fat1
C-rich	GO Process	GO:0010594	Regulation of endothelial cell migration	23	138	0.32	0.29	0.0444	10090.ENSMUSP00000001592,10090.ENSMUSP00000008999,10090.ENSMUSP00000013220,10090.ENSMUSP00000015449,10090.ENSMUSP00000020617,10090.ENSMUSP00000020904,10090.ENSMUSP00000021028,10090.ENSMUSP00000033876,10090.ENSMUSP00000044903,10090.ENSMUSP00000046340,10090.ENSMUSP00000065719,10090.ENSMUSP00000069024,10090.ENSMUSP00000071289,10090.ENSMUSP00000081041,10090.ENSMUSP00000084701,10090.ENSMUSP00000088532…	Jup,Hdac5,Amotl1,Sash1,Flt4,Rock2,Itgb3,Adgra2,Thbs1,Grn,Plpp3,Sema5a,Nf1,Fgfr1,Bmpr2,Dab2ip,Col18a1,Amot,Hdac7,Adamts9,Card10,Bcar1,Prox1
C-rich	GO Process	GO:0014002	Astrocyte development	7	18	0.69	0.33	0.0448	10090.ENSMUSP00000005406,10090.ENSMUSP00000021918,10090.ENSMUSP00000044004,10090.ENSMUSP00000046340,10090.ENSMUSP00000048171,10090.ENSMUSP00000069087,10090.ENSMUSP00000071289	App,Ror2,Lrp1,Grn,Ror1,Lamb2,Nf1
C-rich	GO Process	GO:0021535	Cell migration in hindbrain	7	18	0.69	0.33	0.0448	10090.ENSMUSP00000027952,10090.ENSMUSP00000032322,10090.ENSMUSP00000047353,10090.ENSMUSP00000058135,10090.ENSMUSP00000109938,10090.ENSMUSP00000142284,10090.ENSMUSP00000143536	Plxna2,Lrp6,Atp1b2,Ephb2,Flna,Sema4c,Ulk1
C-rich	GO Process	GO:0035019	Somatic stem cell population maintenance	14	65	0.43	0.3	0.0459	10090.ENSMUSP00000002487,10090.ENSMUSP00000005815,10090.ENSMUSP00000025856,10090.ENSMUSP00000029061,10090.ENSMUSP00000030917,10090.ENSMUSP00000034090,10090.ENSMUSP00000038181,10090.ENSMUSP00000050820,10090.ENSMUSP00000059385,10090.ENSMUSP00000079231,10090.ENSMUSP00000085260,10090.ENSMUSP00000106894,10090.ENSMUSP00000109687,10090.ENSMUSP00000151837	Braf,Kit,Lrp5,Sall4,Ski,Sall1,Kat6a,Zfp36l2,Nipbl,Rest,Med12,Vangl2,Tcf7l1,Bcl9l
C-rich	GO Process	GO:0045446	Endothelial cell differentiation	14	65	0.43	0.3	0.0459	10090.ENSMUSP00000004968,10090.ENSMUSP00000052872,10090.ENSMUSP00000064048,10090.ENSMUSP00000084701,10090.ENSMUSP00000092703,10090.ENSMUSP00000099652,10090.ENSMUSP00000101049,10090.ENSMUSP00000107727,10090.ENSMUSP00000113778,10090.ENSMUSP00000119790,10090.ENSMUSP00000126108,10090.ENSMUSP00000135703,10090.ENSMUSP00000145120,10090.ENSMUSP00000156728	Plod3,Fasn,Ptprs,Bmpr2,Rapgef1,Tjp1,Col18a1,Pbrm1,Rapgef2,Heg1,Acvr2b,Prox1,Myadm,Tjp2
C-rich	GO Process	GO:0070727	Cellular macromolecule localization	172	1720	0.1	0.26	0.0459	10090.ENSMUSP00000000312,10090.ENSMUSP00000000642,10090.ENSMUSP00000001079,10090.ENSMUSP00000001592,10090.ENSMUSP00000001927,10090.ENSMUSP00000002487,10090.ENSMUSP00000002603,10090.ENSMUSP00000004968,10090.ENSMUSP00000005279,10090.ENSMUSP00000006629,10090.ENSMUSP00000014065,10090.ENSMUSP00000015791,10090.ENSMUSP00000016172,10090.ENSMUSP00000016771,10090.ENSMUSP00000018122,10090.ENSMUSP00000018875…	Cdh1,Hk2,Sec24b,Jup,Ltbp1,Braf,Scrib,Plod3,Klf5,Sptbn1,Clip3,Lama5,Celsr1,Myh9,Cadps2,Ap2b1,Sec63,Rock2,Chga,Zfyve16,Vcl,Tasor,Akap11,Nptxr,Kif5b,Bag6,Diaph1,Fbn2,Gbf1,Taf3,Ptprn,Agap1,Abl2,Knl1,Zmat3,Nbea,Lmna,Abca1,Fmn2,Prkaa2,Nup210,Lrp6,Tnfrsf1a,Tnks,Nectin1,Carm1,Rab6b,Ipo13,Myo6,Clstn1,Git1,Dhcr24,Washc4,Atp13a2,Pcm1,Ripor1,Wapl,Micall1,Fras1,Sh3pxd2b,Dop1b,Golgb1,Hectd1,Plekhm1,Tram2,Lmtk2…
C-rich	GO Process	GO:0035909	Aorta morphogenesis	8	24	0.62	0.32	0.047	10090.ENSMUSP00000001079,10090.ENSMUSP00000001595,10090.ENSMUSP00000028735,10090.ENSMUSP00000038181,10090.ENSMUSP00000044004,10090.ENSMUSP00000059079,10090.ENSMUSP00000126498,10090.ENSMUSP00000135703	Sec24b,Fkbp10,Jag1,Kat6a,Lrp1,Chd7,Adamts9,Prox1
C-rich	GO Process	GO:0061162	Establishment of monopolar cell polarity	8	24	0.62	0.32	0.047	10090.ENSMUSP00000002603,10090.ENSMUSP00000026254,10090.ENSMUSP00000031565,10090.ENSMUSP00000043703,10090.ENSMUSP00000043957,10090.ENSMUSP00000068374,10090.ENSMUSP00000122852,10090.ENSMUSP00000140596	Scrib,Gbf1,Fscn1,Ptk7,Lama1,Map1b,Myo9a,Fat1
C-rich	GO Process	GO:0097306	Cellular response to alcohol	15	73	0.41	0.3	0.0474	10090.ENSMUSP00000000312,10090.ENSMUSP00000001592,10090.ENSMUSP00000005671,10090.ENSMUSP00000020107,10090.ENSMUSP00000020706,10090.ENSMUSP00000030243,10090.ENSMUSP00000032322,10090.ENSMUSP00000034843,10090.ENSMUSP00000034981,10090.ENSMUSP00000064823,10090.ENSMUSP00000094874,10090.ENSMUSP00000099490,10090.ENSMUSP00000101141,10090.ENSMUSP00000136673,10090.ENSMUSP00000142109	Cdh1,Jup,Igf1r,Atp2b1,Adcy1,Prkaa2,Lrp6,Ireb2,Xrn1,Klf2,Prkce,Acaca,Foxo3,Larp1,Dag1
C-rich	GO Process	GO:1902285	Semaphorin-plexin signaling pathway involved in neuron projection guidance	6	13	0.76	0.33	0.0478	10090.ENSMUSP00000004326,10090.ENSMUSP00000027952,10090.ENSMUSP00000099576,10090.ENSMUSP00000104955,10090.ENSMUSP00000109794,10090.ENSMUSP00000131840	Plxna3,Plxna2,Ece1,Plxnb2,Nrp2,Plxna1
C-rich	GO Process	GO:0010631	Epithelial cell migration	16	81	0.39	0.29	0.0481	10090.ENSMUSP00000002320,10090.ENSMUSP00000005815,10090.ENSMUSP00000013220,10090.ENSMUSP00000016771,10090.ENSMUSP00000023600,10090.ENSMUSP00000028499,10090.ENSMUSP00000033876,10090.ENSMUSP00000034717,10090.ENSMUSP00000038514,10090.ENSMUSP00000063795,10090.ENSMUSP00000069549,10090.ENSMUSP00000101049,10090.ENSMUSP00000106684,10090.ENSMUSP00000108455,10090.ENSMUSP00000135703,10090.ENSMUSP00000141268	Ppard,Kit,Amotl1,Myh9,Robo1,Itgav,Adgra2,Kank2,Irs2,Irs1,Rock1,Col18a1,Ephb4,Amot,Prox1,Mia3
C-rich	GO Process	GO:0040013	Negative regulation of locomotion	36	258	0.24	0.28	0.0481	10090.ENSMUSP00000000312,10090.ENSMUSP00000001592,10090.ENSMUSP00000002320,10090.ENSMUSP00000002487,10090.ENSMUSP00000004326,10090.ENSMUSP00000008999,10090.ENSMUSP00000019791,10090.ENSMUSP00000021900,10090.ENSMUSP00000023600,10090.ENSMUSP00000027377,10090.ENSMUSP00000028735,10090.ENSMUSP00000030198,10090.ENSMUSP00000031695,10090.ENSMUSP00000038361,10090.ENSMUSP00000044004,10090.ENSMUSP00000044903…	Cdh1,Jup,Ppard,Braf,Plxna3,Hdac5,Sema6a,Sema4d,Robo1,Igfbp5,Jag1,Reck,Wasl,Abhd2,Lrp1,Thbs1,Atp1b2,Sema5a,Nf1,Phldb2,Nexmif,Dlg5,Dab2ip,Abr,Osbpl8,Foxo3,Bcr,Adamts9,Card10,Ptprj,Sin3a,Adgrg1,Mia3,Dag1,Sema4c,Eppk1
C-rich	GO Process	GO:0046888	Negative regulation of hormone secretion	12	51	0.47	0.3	0.0496	10090.ENSMUSP00000021610,10090.ENSMUSP00000026671,10090.ENSMUSP00000046967,10090.ENSMUSP00000055308,10090.ENSMUSP00000058042,10090.ENSMUSP00000063795,10090.ENSMUSP00000079231,10090.ENSMUSP00000099524,10090.ENSMUSP00000113521,10090.ENSMUSP00000120421,10090.ENSMUSP00000145402,10090.ENSMUSP00000147093	Chga,Rptor,Midn,Foxo1,Rab11fip1,Irs1,Rest,Fbn1,Rab11fip3,Nos1,Rab11fip5,Kcnb1
C-rich	GO Process	GO:0060113	Inner ear receptor cell differentiation	12	51	0.47	0.3	0.0496	10090.ENSMUSP00000001079,10090.ENSMUSP00000002603,10090.ENSMUSP00000028735,10090.ENSMUSP00000036181,10090.ENSMUSP00000071904,10090.ENSMUSP00000075224,10090.ENSMUSP00000079231,10090.ENSMUSP00000081041,10090.ENSMUSP00000081557,10090.ENSMUSP00000102745,10090.ENSMUSP00000106894,10090.ENSMUSP00000108306	Sec24b,Scrib,Jag1,Myo6,Alms1,Jag2,Rest,Fgfr1,Whrn,Myo7a,Vangl2,Cecr2
C-rich	GO Process	GO:0099537	Trans-synaptic signaling	32	221	0.26	0.28	0.0496	10090.ENSMUSP00000002487,10090.ENSMUSP00000002603,10090.ENSMUSP00000007738,10090.ENSMUSP00000017458,10090.ENSMUSP00000017900,10090.ENSMUSP00000018122,10090.ENSMUSP00000023291,10090.ENSMUSP00000026635,10090.ENSMUSP00000030676,10090.ENSMUSP00000032322,10090.ENSMUSP00000034854,10090.ENSMUSP00000036181,10090.ENSMUSP00000036962,10090.ENSMUSP00000044009,10090.ENSMUSP00000046358,10090.ENSMUSP00000046906…	Braf,Scrib,Hapln4,Mpp2,Slc12a7,Cadps2,Mapk8ip2,Farp1,Grik3,Lrp6,Chrnb4,Myo6,Clstn1,Grid1,Dagla,Ppp1r9a,Ston2,Kif1b,Ephb2,Nf1,Etv5,Syn1,Prkce,Slc12a5,Prkcg,Nlgn2,Ckap5,Arid1b,Myo5a,Nos1,Dag1,Syt7
C-rich	GO Function	GO:0005515	Protein binding	564	5438	0.11	0.71	1.34e-11	10090.ENSMUSP00000000199,10090.ENSMUSP00000000291,10090.ENSMUSP00000000312,10090.ENSMUSP00000000314,10090.ENSMUSP00000001079,10090.ENSMUSP00000001147,10090.ENSMUSP00000001179,10090.ENSMUSP00000001592,10090.ENSMUSP00000001927,10090.ENSMUSP00000002121,10090.ENSMUSP00000002305,10090.ENSMUSP00000002320,10090.ENSMUSP00000002487,10090.ENSMUSP00000002588,10090.ENSMUSP00000002889,10090.ENSMUSP00000002979…	Ncs1,Mnt,Cdh1,Cdh4,Sec24b,Col6a1,Pcnt,Jup,Ltbp1,Supt6,Kdm7a,Ppard,Braf,Tiam1,Flii,Lamb1,Med25,Bcam,Lipe,Foxj2,Col5a3,Dnmt1,Klf5,App,Nid1,Igf1r,Kit,Fblim1,Tep1,Sptbn1,Hnrnpa0,Hdac5,Adam19,Amotl1,Cad,Clip3,Csf1,Fhod1,Sash1,Lama5,Castor2,Myh9,Mpp2,Slc12a7,Prpf8,Dync1h1,Ap2b1,Wwc1,Pelp1,Sart3,Strn4,Arid3a,Sema6a,Lama4,Atp2b1,Eif4ebp2,Shc2,Flt4,Adcy1,Rock2,Itgb3,Atp2a3,Sptb,Zfp36l1,Sema4d,Ror2,Rhobtb3…
C-rich	GO Function	GO:0005488	Binding	837	9122	0.06	0.63	1.32e-10	10090.ENSMUSP00000000199,10090.ENSMUSP00000000291,10090.ENSMUSP00000000312,10090.ENSMUSP00000000314,10090.ENSMUSP00000000642,10090.ENSMUSP00000001079,10090.ENSMUSP00000001147,10090.ENSMUSP00000001179,10090.ENSMUSP00000001181,10090.ENSMUSP00000001592,10090.ENSMUSP00000001595,10090.ENSMUSP00000001927,10090.ENSMUSP00000002121,10090.ENSMUSP00000002305,10090.ENSMUSP00000002320,10090.ENSMUSP00000002412…	Ncs1,Mnt,Cdh1,Cdh4,Hk2,Sec24b,Col6a1,Pcnt,Col6a2,Jup,Fkbp10,Ltbp1,Supt6,Kdm7a,Ppard,Ncan,Rfx2,Braf,Tiam1,Flii,Lamb1,Med25,Bcam,Lipe,Foxj2,Col5a3,Dnmt1,Plod3,Sgsh,Klf5,App,Nid1,Igf1r,Kit,Fblim1,Tep1,Rbm14,Sptbn1,Pcdhac1,Hapln4,Khsrp,Hnrnpa0,Hdac5,Adam19,Dgcr2,Zfp729a,Amotl1,Igf2bp1,Cad,Clip3,Ankrd17,Glis2,Csf1,Fhod1,Sash1,Lama5,Castor2,Celsr1,Myh9,Mpp2,Zc3h18,Slc12a7,Cadps2,Prpf8,Dync1h1,Ap2b1,Wwc…
C-rich	GO Function	GO:0005509	Calcium ion binding	78	426	0.36	0.85	2.55e-07	10090.ENSMUSP00000000199,10090.ENSMUSP00000000312,10090.ENSMUSP00000000314,10090.ENSMUSP00000001595,10090.ENSMUSP00000001927,10090.ENSMUSP00000002412,10090.ENSMUSP00000002487,10090.ENSMUSP00000005532,10090.ENSMUSP00000007584,10090.ENSMUSP00000016172,10090.ENSMUSP00000022340,10090.ENSMUSP00000022416,10090.ENSMUSP00000022693,10090.ENSMUSP00000023673,10090.ENSMUSP00000024238,10090.ENSMUSP00000025497…	Ncs1,Cdh1,Cdh4,Fkbp10,Ltbp1,Ncan,Braf,Nid1,Pcdhac1,Celsr1,Nid2,Anxa11,Bmp1,Runx1,Celsr3,Fbn2,Plcb3,Vwa2,Esyt1,Spta1,Jag1,Atp2a2,Itpr1,Stim1,Pcdhga12,Clstn1,Ltbp4,Itpr3,Scube3,Lrp1,Thbs1,Fbln2,Sned1,Man1c1,Pcdh1,Dsg2,Selenon,Pcdhgc5,Actn4,Pcdhga8,Tubb4a,Jag2,Adgre5,Ppp2r3a,Pcdhgc3,Dchs1,Notch2,Cdh3,Dysf,Pkd2,Notch3,Celsr2,Pcdhga9,Cemip2,Tbc1d8b,Macf1,Pitpnm1,Fbn1,Rasgrp1,Usp32,Vcan,Cblb,Pcdha11,Ra…
C-rich	GO Function	GO:0019899	Enzyme binding	220	1917	0.16	0.56	3.23e-05	10090.ENSMUSP00000000199,10090.ENSMUSP00000000312,10090.ENSMUSP00000001592,10090.ENSMUSP00000002588,10090.ENSMUSP00000002979,10090.ENSMUSP00000003207,10090.ENSMUSP00000004202,10090.ENSMUSP00000005406,10090.ENSMUSP00000005815,10090.ENSMUSP00000006444,10090.ENSMUSP00000006629,10090.ENSMUSP00000007980,10090.ENSMUSP00000008999,10090.ENSMUSP00000013773,10090.ENSMUSP00000015449,10090.ENSMUSP00000017900…	Ncs1,Cdh1,Jup,Tiam1,Lamb1,Lipe,Dnmt1,App,Kit,Tep1,Sptbn1,Hnrnpa0,Hdac5,Cad,Sash1,Slc12a7,Wwc1,Pelp1,Sart3,Strn4,Shc2,Flt4,Rock2,Itgb3,Ror2,Rhobtb3,Vcl,Akap11,Nptxr,Mapk8ip2,Igf2r,Tfeb,Kif5b,Bag6,Diaph1,Gldc,Fgd1,Farp1,Rptor,Cnksr2,Ptprn,Mastl,Itgav,Dhx36,Nbea,Lmna,Abca1,Dock7,Tnfrsf1b,Slc9a1,Arhgef16,Ski,Atp2a2,Itpr1,Tnfrsf1a,Stim1,Dock11,Smad3,Akap12,Ipo13,Git1,Dhcr24,Irs2,Ptprf,Atp1a1,Pold1,Wdt…
C-rich	GO Function	GO:0038023	Signaling receptor activity	69	407	0.33	0.67	3.23e-05	10090.ENSMUSP00000002320,10090.ENSMUSP00000004326,10090.ENSMUSP00000005671,10090.ENSMUSP00000005815,10090.ENSMUSP00000016172,10090.ENSMUSP00000019791,10090.ENSMUSP00000020617,10090.ENSMUSP00000021900,10090.ENSMUSP00000021918,10090.ENSMUSP00000023057,10090.ENSMUSP00000023600,10090.ENSMUSP00000024238,10090.ENSMUSP00000024599,10090.ENSMUSP00000025856,10090.ENSMUSP00000026360,10090.ENSMUSP00000027952…	Ppard,Plxna3,Igf1r,Kit,Celsr1,Sema6a,Flt4,Sema4d,Ror2,Nptxr,Robo1,Celsr3,Igf2r,Lrp5,Itgb8,Plxna2,Ly75,Abca1,Reck,Tnfrsf1b,Ptch2,Grik3,Adgra3,Lrp6,Tnfrsf1a,Adgra2,Nectin1,Chrnb4,Abhd2,Ptprf,Lrp1,Grid1,Antxr1,Ror1,Ar,Erbb2,Prtg,Ephb2,Sorl1,Acvr2a,Fzd5,Sema5a,Adgre5,Unc5b,Notch2,Erbb3,Fgfr1,Bmpr2,Notch3,Celsr2,Insr,Cntfr,Chml,Nlgn2,Plxnb2,Ephb4,Amot,Tmem63b,Nrp2,Palld,Ddr1,Fzd3,Adgrl1,Acvr2b,Abca7,P…
C-rich	GO Function	GO:0008092	Cytoskeletal protein binding	112	837	0.22	0.56	0.00014	10090.ENSMUSP00000000312,10090.ENSMUSP00000002588,10090.ENSMUSP00000002889,10090.ENSMUSP00000006381,10090.ENSMUSP00000006629,10090.ENSMUSP00000014065,10090.ENSMUSP00000014922,10090.ENSMUSP00000016771,10090.ENSMUSP00000021458,10090.ENSMUSP00000022369,10090.ENSMUSP00000022682,10090.ENSMUSP00000023291,10090.ENSMUSP00000025083,10090.ENSMUSP00000025337,10090.ENSMUSP00000026635,10090.ENSMUSP00000027404…	Cdh1,Tiam1,Flii,Fblim1,Sptbn1,Clip3,Fhod1,Myh9,Sptb,Vcl,Sorbs3,Mapk8ip2,Kif5b,Diaph1,Farp1,Ptprn,Spta1,Fmn2,B4galt1,Tln1,Fscn1,Wasl,Stim1,Katnb1,Map4,Rab6b,Myo6,Clstn1,Git1,Tln2,Atp1a1,Micall1,Antxr1,Ppp1r9a,Wipf2,Fmnl2,Inppl1,Lmtk2,Coro7,Ccdc88a,Mtss2,Ywhag,Flnb,Eps8,Kif13a,Taok1,Kif1b,Llgl1,Samd14,Flnc,Actn4,Map1b,Ccser2,Nf1,Alms1,Plec,Kif21b,Mtss1,Syn1,Dysf,Numa1,Pkd2,Fmnl3,Kif21a,Arfgef1,Dlg5…
C-rich	GO Function	GO:0004888	Transmembrane signaling receptor activity	54	308	0.34	0.61	0.00019	10090.ENSMUSP00000002320,10090.ENSMUSP00000004326,10090.ENSMUSP00000005671,10090.ENSMUSP00000005815,10090.ENSMUSP00000016172,10090.ENSMUSP00000019791,10090.ENSMUSP00000020617,10090.ENSMUSP00000021900,10090.ENSMUSP00000021918,10090.ENSMUSP00000023057,10090.ENSMUSP00000023600,10090.ENSMUSP00000024238,10090.ENSMUSP00000025856,10090.ENSMUSP00000027952,10090.ENSMUSP00000030010,10090.ENSMUSP00000030336…	Ppard,Plxna3,Igf1r,Kit,Celsr1,Sema6a,Flt4,Sema4d,Ror2,Nptxr,Robo1,Celsr3,Lrp5,Plxna2,Abca1,Tnfrsf1b,Ptch2,Grik3,Adgra3,Lrp6,Tnfrsf1a,Adgra2,Chrnb4,Ptprf,Grid1,Antxr1,Ror1,Erbb2,Ephb2,Sorl1,Acvr2a,Fzd5,Sema5a,Adgre5,Unc5b,Erbb3,Fgfr1,Bmpr2,Celsr2,Insr,Cntfr,Chml,Plxnb2,Ephb4,Tmem63b,Nrp2,Palld,Ddr1,Fzd3,Adgrl1,Acvr2b,Abca7,Plxna1,Adgrg1
C-rich	GO Function	GO:0005201	Extracellular matrix structural constituent	15	31	0.78	0.81	0.00019	10090.ENSMUSP00000002979,10090.ENSMUSP00000004201,10090.ENSMUSP00000007738,10090.ENSMUSP00000015791,10090.ENSMUSP00000023123,10090.ENSMUSP00000025497,10090.ENSMUSP00000027752,10090.ENSMUSP00000028280,10090.ENSMUSP00000033898,10090.ENSMUSP00000033899,10090.ENSMUSP00000043957,10090.ENSMUSP00000069087,10090.ENSMUSP00000099524,10090.ENSMUSP00000101049,10090.ENSMUSP00000113703	Lamb1,Col5a3,Hapln4,Lama5,Col2a1,Fbn2,Lamc1,Col5a1,Col4a1,Col4a2,Lama1,Lamb2,Fbn1,Col18a1,Pxdn
C-rich	GO Function	GO:0044877	Protein-containing complex binding	147	1210	0.18	0.51	0.00025	10090.ENSMUSP00000001147,10090.ENSMUSP00000001181,10090.ENSMUSP00000001592,10090.ENSMUSP00000002121,10090.ENSMUSP00000002889,10090.ENSMUSP00000002979,10090.ENSMUSP00000005406,10090.ENSMUSP00000005532,10090.ENSMUSP00000005671,10090.ENSMUSP00000006629,10090.ENSMUSP00000014922,10090.ENSMUSP00000015791,10090.ENSMUSP00000016771,10090.ENSMUSP00000017622,10090.ENSMUSP00000018875,10090.ENSMUSP00000019220…	Col6a1,Col6a2,Jup,Supt6,Flii,Lamb1,App,Nid1,Igf1r,Sptbn1,Fhod1,Lama5,Myh9,Zc3h18,Ap2b1,Strn4,Cpeb4,Itgb3,Sptb,Vcl,Nefm,Nptxr,Mapk8ip2,Igf2r,Kif5b,Tapbp,Bag6,Gnaq,Itgb8,Rptor,Ptprn,Spta1,Itgav,Abca1,Tln1,Prkaa2,Fscn1,Pcolce,Itpr1,Tnfrsf1a,Nomo1,Bag3,Sall1,Katnb1,Nectin1,Chrnb4,Smad3,Myo6,Git1,Tgfbi,Itpr3,Irs2,Ptprf,Tln2,Ina,Micall1,Cdc42bpb,Lrp1,Thbs1,Psme4,Antxr1,Ppp1r9a,Fmnl2,Wfs1,Coro7,Pakap,Cc…
C-rich	GO Function	GO:0050839	Cell adhesion molecule binding	41	210	0.39	0.61	0.00032	10090.ENSMUSP00000000312,10090.ENSMUSP00000000314,10090.ENSMUSP00000001592,10090.ENSMUSP00000002979,10090.ENSMUSP00000003061,10090.ENSMUSP00000005406,10090.ENSMUSP00000015791,10090.ENSMUSP00000016771,10090.ENSMUSP00000021028,10090.ENSMUSP00000026360,10090.ENSMUSP00000028499,10090.ENSMUSP00000030187,10090.ENSMUSP00000033965,10090.ENSMUSP00000034510,10090.ENSMUSP00000037719,10090.ENSMUSP00000039368…	Cdh1,Cdh4,Jup,Lamb1,Bcam,App,Lama5,Myh9,Itgb3,Itgb8,Itgav,Tln1,Tenm3,Nectin1,Tgfbi,Ptprf,Tln2,Ptk7,Thbs1,Fn1,Prtg,Dsg2,Plpp3,Lamb2,Dchs1,Cdh3,Fgfr1,Bmpr2,Fbn1,Tjp1,Tenm4,Kirrel,Nlgn2,Igsf9,Itga3,Akap5,Dsp,Adgrl1,Itgb4,Ptprj,Tjp2
C-rich	GO Function	GO:0003779	Actin binding	57	356	0.3	0.53	0.0008	10090.ENSMUSP00000002889,10090.ENSMUSP00000006629,10090.ENSMUSP00000014922,10090.ENSMUSP00000016771,10090.ENSMUSP00000021458,10090.ENSMUSP00000022369,10090.ENSMUSP00000025337,10090.ENSMUSP00000027817,10090.ENSMUSP00000030039,10090.ENSMUSP00000030187,10090.ENSMUSP00000031565,10090.ENSMUSP00000031695,10090.ENSMUSP00000036181,10090.ENSMUSP00000039633,10090.ENSMUSP00000042053,10090.ENSMUSP00000045634…	Flii,Sptbn1,Fhod1,Myh9,Sptb,Vcl,Diaph1,Spta1,Fmn2,Tln1,Fscn1,Wasl,Myo6,Tln2,Micall1,Antxr1,Ppp1r9a,Wipf2,Fmnl2,Inppl1,Coro7,Ccdc88a,Mtss2,Ywhag,Flnb,Eps8,Samd14,Flnc,Actn4,Map1b,Plec,Mtss1,Syn1,Fmnl3,Marcks,Wipf1,Syne3,Prkce,Macf1,Inf2,Shroom2,Mib2,Crocc,Phactr4,Shroom4,Wasf1,Myo7a,Myo1c,Shroom3,Flna,Palld,Akap5,Myo5a,Myo9a,Tns1,Ssh2,Dag1
C-rich	GO Function	GO:0043169	Cation binding	319	3163	0.1	0.43	0.00087	10090.ENSMUSP00000000199,10090.ENSMUSP00000000312,10090.ENSMUSP00000000314,10090.ENSMUSP00000001079,10090.ENSMUSP00000001595,10090.ENSMUSP00000001927,10090.ENSMUSP00000002305,10090.ENSMUSP00000002320,10090.ENSMUSP00000002412,10090.ENSMUSP00000002487,10090.ENSMUSP00000004202,10090.ENSMUSP00000004968,10090.ENSMUSP00000005279,10090.ENSMUSP00000005406,10090.ENSMUSP00000005532,10090.ENSMUSP00000005815…	Ncs1,Cdh1,Cdh4,Sec24b,Fkbp10,Ltbp1,Kdm7a,Ppard,Ncan,Braf,Dnmt1,Plod3,Klf5,App,Nid1,Kit,Fblim1,Pcdhac1,Hdac5,Adam19,Zfp729a,Cad,Glis2,Celsr1,Zc3h18,Cadps2,Rev3l,Atp2b1,Cpeb4,Adcy1,Rock2,Atp2a3,Pfas,Zfp36l1,Ror2,Zfyve16,Nid2,Anxa11,Ogdhl,Bmp1,Nptxr,Col2a1,Crebbp,Runx1,Noct,Celsr3,Mmp25,Epas1,Zfp521,Fbn2,Gnaq,Cdc42bpg,Gldc,Rps6ka4,Plcb3,Trim8,Vwa2,Rfng,Scd2,Zfhx4,Fgd1,Esyt1,Taf3,Agap1,Spta1,Abl2,Itg…
C-rich	GO Function	GO:0046872	Metal ion binding	314	3103	0.1	0.43	0.00087	10090.ENSMUSP00000000199,10090.ENSMUSP00000000312,10090.ENSMUSP00000000314,10090.ENSMUSP00000001079,10090.ENSMUSP00000001595,10090.ENSMUSP00000001927,10090.ENSMUSP00000002305,10090.ENSMUSP00000002320,10090.ENSMUSP00000002412,10090.ENSMUSP00000002487,10090.ENSMUSP00000004202,10090.ENSMUSP00000004968,10090.ENSMUSP00000005279,10090.ENSMUSP00000005406,10090.ENSMUSP00000005532,10090.ENSMUSP00000005815…	Ncs1,Cdh1,Cdh4,Sec24b,Fkbp10,Ltbp1,Kdm7a,Ppard,Ncan,Braf,Dnmt1,Plod3,Klf5,App,Nid1,Kit,Fblim1,Pcdhac1,Hdac5,Adam19,Zfp729a,Cad,Glis2,Celsr1,Zc3h18,Cadps2,Rev3l,Atp2b1,Cpeb4,Adcy1,Rock2,Atp2a3,Pfas,Zfp36l1,Ror2,Zfyve16,Nid2,Anxa11,Bmp1,Nptxr,Col2a1,Crebbp,Runx1,Noct,Celsr3,Mmp25,Epas1,Zfp521,Fbn2,Gnaq,Cdc42bpg,Rps6ka4,Plcb3,Trim8,Vwa2,Rfng,Scd2,Zfhx4,Fgd1,Esyt1,Taf3,Agap1,Spta1,Abl2,Itgav,Jag1,Sal…
C-rich	GO Function	GO:0005516	Calmodulin binding	31	147	0.42	0.55	0.0012	10090.ENSMUSP00000001179,10090.ENSMUSP00000006629,10090.ENSMUSP00000016771,10090.ENSMUSP00000019220,10090.ENSMUSP00000020107,10090.ENSMUSP00000020706,10090.ENSMUSP00000025912,10090.ENSMUSP00000030669,10090.ENSMUSP00000035829,10090.ENSMUSP00000036181,10090.ENSMUSP00000037028,10090.ENSMUSP00000048053,10090.ENSMUSP00000059159,10090.ENSMUSP00000076666,10090.ENSMUSP00000090245,10090.ENSMUSP00000095433…	Pcnt,Sptbn1,Myh9,Strn4,Atp2b1,Adcy1,Plcb3,Slc9a1,Akap12,Myo6,Camk1d,Wfs1,Aspm,Dapk1,Marcks,Ubr4,Scn3a,Tjp1,Aebp1,Myo7a,Myo1c,Scn5a,Akap5,Myo5a,Nos1,Strn,Ryr1,Camsap2,Map6,Slc8a2,Syt7
C-rich	GO Function	GO:0043394	Proteoglycan binding	12	26	0.76	0.62	0.002	10090.ENSMUSP00000004201,10090.ENSMUSP00000005406,10090.ENSMUSP00000005532,10090.ENSMUSP00000023123,10090.ENSMUSP00000028280,10090.ENSMUSP00000039368,10090.ENSMUSP00000054499,10090.ENSMUSP00000064048,10090.ENSMUSP00000069024,10090.ENSMUSP00000071289,10090.ENSMUSP00000079691,10090.ENSMUSP00000103000	Col5a3,App,Nid1,Col2a1,Col5a1,Ptprf,Fn1,Ptprs,Sema5a,Nf1,Atp1a3,Tnc
C-rich	GO Function	GO:0019838	Growth factor binding	24	105	0.46	0.49	0.0037	10090.ENSMUSP00000001147,10090.ENSMUSP00000001927,10090.ENSMUSP00000005671,10090.ENSMUSP00000020617,10090.ENSMUSP00000021028,10090.ENSMUSP00000023123,10090.ENSMUSP00000024599,10090.ENSMUSP00000027377,10090.ENSMUSP00000028280,10090.ENSMUSP00000028499,10090.ENSMUSP00000033898,10090.ENSMUSP00000037536,10090.ENSMUSP00000044903,10090.ENSMUSP00000053897,10090.ENSMUSP00000067305,10090.ENSMUSP00000080716…	Col6a1,Ltbp1,Igf1r,Flt4,Itgb3,Col2a1,Igf2r,Igfbp5,Col5a1,Itgav,Col4a1,Ltbp4,Thbs1,Erbb2,Acvr2a,Erbb3,Fgfr1,Bmpr2,Insr,Scn5a,Acvr2b,Itgb4,Glg1,Hap1
C-rich	GO Function	GO:0051015	Actin filament binding	34	182	0.37	0.47	0.0037	10090.ENSMUSP00000002889,10090.ENSMUSP00000006629,10090.ENSMUSP00000014922,10090.ENSMUSP00000016771,10090.ENSMUSP00000021458,10090.ENSMUSP00000022369,10090.ENSMUSP00000027817,10090.ENSMUSP00000030187,10090.ENSMUSP00000031565,10090.ENSMUSP00000036181,10090.ENSMUSP00000039633,10090.ENSMUSP00000042053,10090.ENSMUSP00000045634,10090.ENSMUSP00000046906,10090.ENSMUSP00000047260,10090.ENSMUSP00000048489…	Flii,Sptbn1,Fhod1,Myh9,Sptb,Vcl,Spta1,Tln1,Fscn1,Myo6,Tln2,Micall1,Antxr1,Ppp1r9a,Fmnl2,Coro7,Flnb,Samd14,Flnc,Actn4,Plec,Mtss1,Fmnl3,Marcks,Syne3,Macf1,Shroom2,Shroom4,Myo7a,Myo1c,Shroom3,Flna,Myo5a,Myo9a
C-rich	GO Function	GO:0140110	Transcription regulator activity	152	1365	0.14	0.37	0.0066	10090.ENSMUSP00000000291,10090.ENSMUSP00000001592,10090.ENSMUSP00000002305,10090.ENSMUSP00000002320,10090.ENSMUSP00000002444,10090.ENSMUSP00000003238,10090.ENSMUSP00000005279,10090.ENSMUSP00000006625,10090.ENSMUSP00000008999,10090.ENSMUSP00000012314,10090.ENSMUSP00000014447,10090.ENSMUSP00000018993,10090.ENSMUSP00000019708,10090.ENSMUSP00000020461,10090.ENSMUSP00000023165,10090.ENSMUSP00000023673…	Mnt,Jup,Kdm7a,Ppard,Rfx2,Foxj2,Klf5,Rbm14,Hdac5,Zfp729a,Glis2,Wwc1,Arid3a,Nfic,Crebbp,Runx1,Tfeb,Epas1,Trim8,Zfhx4,Tfcp2l1,Fam129b,Creb3l1,Sall4,Ssbp3,Ski,Hcfc1,Sall1,Carm1,Smad3,Zfp292,Kat6a,Kdm2b,Trim62,Creb3l2,Irf2bpl,Zfp704,Usp22,Kmt2c,Med13,Mybbp1a,Phf2,Klf16,Gtf2i,Zfp81,Peg3,Rlf,Dnmt3b,Ar,Gli2,Foxo1,Zfp518a,Hivep1,Sall3,Zfpm1,Maml1,Pura,Tead1,Zbtb40,Zfp395,Klf2,Mlxip,Actn4,Lcor,Klf13,Wiz,Fo…
C-rich	GO Function	GO:0043167	Ion binding	422	4504	0.07	0.33	0.0094	10090.ENSMUSP00000000199,10090.ENSMUSP00000000312,10090.ENSMUSP00000000314,10090.ENSMUSP00000000642,10090.ENSMUSP00000001079,10090.ENSMUSP00000001595,10090.ENSMUSP00000001927,10090.ENSMUSP00000002305,10090.ENSMUSP00000002320,10090.ENSMUSP00000002412,10090.ENSMUSP00000002487,10090.ENSMUSP00000002889,10090.ENSMUSP00000004202,10090.ENSMUSP00000004968,10090.ENSMUSP00000005279,10090.ENSMUSP00000005406…	Ncs1,Cdh1,Cdh4,Hk2,Sec24b,Fkbp10,Ltbp1,Kdm7a,Ppard,Ncan,Braf,Flii,Dnmt1,Plod3,Klf5,App,Nid1,Igf1r,Kit,Fblim1,Tep1,Pcdhac1,Hdac5,Adam19,Zfp729a,Cad,Glis2,Celsr1,Myh9,Zc3h18,Cadps2,Dync1h1,Nrbp2,Rev3l,Atp2b1,Cpeb4,Flt4,Adcy1,Rock2,Atp2a3,Pfas,Eftud2,Zfp36l1,Ror2,Rhobtb3,Zfyve16,Nid2,Anxa11,Ogdhl,Bmp1,Nptxr,Col2a1,Crebbp,Runx1,Noct,Celsr3,Igf2r,Chd1,Mmp25,Epas1,Kif5b,Zfp521,Fbn2,Gnaq,Cdc42bpg,Gldc,R…
C-rich	GO Function	GO:0005543	Phospholipid binding	54	373	0.26	0.38	0.0098	10090.ENSMUSP00000002588,10090.ENSMUSP00000002889,10090.ENSMUSP00000006629,10090.ENSMUSP00000021458,10090.ENSMUSP00000022217,10090.ENSMUSP00000022416,10090.ENSMUSP00000025590,10090.ENSMUSP00000026254,10090.ENSMUSP00000026427,10090.ENSMUSP00000027521,10090.ENSMUSP00000028735,10090.ENSMUSP00000030010,10090.ENSMUSP00000030187,10090.ENSMUSP00000032192,10090.ENSMUSP00000037180,10090.ENSMUSP00000038150…	Tiam1,Flii,Sptbn1,Sptb,Zfyve16,Anxa11,Osbp,Gbf1,Esyt1,Agap1,Jag1,Abca1,Tln1,Itpr1,Prex1,Itpr3,Atp13a2,Zcchc14,Micall1,Tpcn1,Sh3pxd2b,Thbs1,Myof,Inppl1,Ccdc88a,Mtss2,Wdfy3,Eea1,C2cd2l,Map1b,Nf1,Arhgap35,Arap2,Mtss1,Sh3pxd2a,Dysf,Numa1,Dab2ip,Marcks,Epn1,Pitpnm1,Rasgrp1,Osbpl8,Hgs,Arap1,Snx27,Myo1c,Rapgef2,Zcchc2,Pard3,Snx19,Asap1,Syt7,Acap2
C-rich	GO Function	GO:0019199	Transmembrane receptor protein kinase activity	15	52	0.56	0.43	0.0116	10090.ENSMUSP00000005671,10090.ENSMUSP00000005815,10090.ENSMUSP00000020617,10090.ENSMUSP00000021918,10090.ENSMUSP00000048171,10090.ENSMUSP00000053897,10090.ENSMUSP00000058135,10090.ENSMUSP00000067305,10090.ENSMUSP00000081041,10090.ENSMUSP00000084701,10090.ENSMUSP00000088837,10090.ENSMUSP00000106684,10090.ENSMUSP00000109794,10090.ENSMUSP00000112570,10090.ENSMUSP00000126108	Igf1r,Kit,Flt4,Ror2,Ror1,Erbb2,Ephb2,Acvr2a,Fgfr1,Bmpr2,Insr,Ephb4,Nrp2,Ddr1,Acvr2b
C-rich	GO Function	GO:0003682	Chromatin binding	73	561	0.21	0.36	0.0118	10090.ENSMUSP00000000291,10090.ENSMUSP00000002121,10090.ENSMUSP00000004202,10090.ENSMUSP00000005406,10090.ENSMUSP00000014421,10090.ENSMUSP00000019065,10090.ENSMUSP00000019708,10090.ENSMUSP00000022450,10090.ENSMUSP00000022470,10090.ENSMUSP00000023165,10090.ENSMUSP00000023673,10090.ENSMUSP00000024627,10090.ENSMUSP00000028663,10090.ENSMUSP00000029444,10090.ENSMUSP00000030243,10090.ENSMUSP00000030917…	Mnt,Supt6,Dnmt1,App,Ankrd17,Pelp1,Arid3a,Tasor,Parg,Crebbp,Runx1,Chd1,Creb3l1,Trim33,Prkaa2,Ski,Hcfc1,Sall1,Smad3,Kat6a,Pold1,Bahd1,Bahcc1,Atad2b,Polr2a,Dnmt3b,Ar,Gli2,Foxo1,Chd7,Nipbl,Chd4,Phf13,Actn4,Lcor,Hsf1,Wbp2,Mcm9,Upf1,Rest,Rnf169,Ncoa1,Ncor2,Med12,Insm1,Asxl3,Zc3h4,Smarca4,Kat2a,Foxo3,Arid1a,Trim66,Chd3,Tox3,Gli3,Pbrm1,Men1,Atrx,Brd3,Tcf7l1,Tcf4,Rcor1,Hdac7,Tnrc18,Mcm3ap,Phf8,Nfatc1,Sin3…
C-rich	GO Function	GO:0030695	GTPase regulator activity	54	383	0.25	0.35	0.0158	10090.ENSMUSP00000002588,10090.ENSMUSP00000025541,10090.ENSMUSP00000026254,10090.ENSMUSP00000026296,10090.ENSMUSP00000026635,10090.ENSMUSP00000027056,10090.ENSMUSP00000027521,10090.ENSMUSP00000030286,10090.ENSMUSP00000030898,10090.ENSMUSP00000033419,10090.ENSMUSP00000037004,10090.ENSMUSP00000037180,10090.ENSMUSP00000037210,10090.ENSMUSP00000037915,10090.ENSMUSP00000044491,10090.ENSMUSP00000046774…	Tiam1,Gnaq,Gbf1,Fgd1,Farp1,Prex2,Agap1,Dock7,Arhgef16,Dock11,Plekhg6,Prex1,Git1,Dennd4a,Stard8,Dennd3,Dock3,Ccdc88a,Fnip1,Mtss2,Sgsm2,Llgl1,Sh3bp4,Sos1,Nf1,Sh2d3c,Arhgap35,Arap2,Rasal2,Dock1,Ralgapa1,Arfgef1,Trio,Dab2ip,Abr,Rapgef1,Tbc1d8b,Arhgef1,Iqsec1,Rasgrp1,Chml,Arap1,Arhgef17,Arhgap23,Rasa1,Rapgef2,Myo9a,Bcr,Iqsec2,Asap1,Llgl2,Sipa1l2,Arfgef3,Acap2
C-rich	GO Function	GO:0004714	Transmembrane receptor protein tyrosine kinase activity	12	36	0.62	0.41	0.0162	10090.ENSMUSP00000005671,10090.ENSMUSP00000005815,10090.ENSMUSP00000020617,10090.ENSMUSP00000021918,10090.ENSMUSP00000048171,10090.ENSMUSP00000053897,10090.ENSMUSP00000058135,10090.ENSMUSP00000081041,10090.ENSMUSP00000088837,10090.ENSMUSP00000106684,10090.ENSMUSP00000109794,10090.ENSMUSP00000112570	Igf1r,Kit,Flt4,Ror2,Ror1,Erbb2,Ephb2,Fgfr1,Insr,Ephb4,Nrp2,Ddr1
C-rich	GO Function	GO:0008013	Beta-catenin binding	19	83	0.46	0.39	0.0162	10090.ENSMUSP00000000312,10090.ENSMUSP00000022369,10090.ENSMUSP00000034090,10090.ENSMUSP00000034973,10090.ENSMUSP00000052648,10090.ENSMUSP00000055308,10090.ENSMUSP00000084055,10090.ENSMUSP00000085260,10090.ENSMUSP00000087879,10090.ENSMUSP00000098701,10090.ENSMUSP00000099652,10090.ENSMUSP00000101141,10090.ENSMUSP00000106137,10090.ENSMUSP00000107498,10090.ENSMUSP00000109687,10090.ENSMUSP00000110636…	Cdh1,Vcl,Sall1,Smad3,Ar,Foxo1,Tcf7,Med12,Dlg5,Shroom2,Tjp1,Foxo3,Gli3,Sufu,Tcf7l1,Tcf4,Ptprj,Dvl3,Bcl9l
C-rich	GO Function	GO:0030506	Ankyrin binding	8	15	0.82	0.44	0.0162	10090.ENSMUSP00000000312,10090.ENSMUSP00000006629,10090.ENSMUSP00000021458,10090.ENSMUSP00000039657,10090.ENSMUSP00000064163,10090.ENSMUSP00000073124,10090.ENSMUSP00000099475,10090.ENSMUSP00000112838	Cdh1,Sptbn1,Sptb,Atp1a1,Flnc,Plec,Cltc,Scn5a
C-rich	GO Function	GO:0031267	Small GTPase binding	41	266	0.29	0.36	0.0162	10090.ENSMUSP00000020904,10090.ENSMUSP00000022078,10090.ENSMUSP00000022369,10090.ENSMUSP00000025337,10090.ENSMUSP00000026296,10090.ENSMUSP00000026635,10090.ENSMUSP00000030010,10090.ENSMUSP00000030286,10090.ENSMUSP00000030898,10090.ENSMUSP00000033419,10090.ENSMUSP00000035989,10090.ENSMUSP00000037210,10090.ENSMUSP00000042053,10090.ENSMUSP00000042565,10090.ENSMUSP00000047260,10090.ENSMUSP00000047652…	Rock2,Rhobtb3,Vcl,Diaph1,Fgd1,Farp1,Abca1,Dock7,Arhgef16,Dock11,Ipo13,Git1,Micall1,Cdc42bpb,Fmnl2,Dock3,Mtss2,Sgsm2,Eps8,Rab11fip1,Sorl1,Rab11fip2,Llgl1,Sh3bp4,Rock1,Dock1,Fmnl3,Inf2,Chml,Wasf1,Myo1c,Nckap1,Flna,Ccdc186,Rab11fip3,Myo5a,Cyfip2,Dvl3,Ulk1,Rab11fip5,Acap2
C-rich	GO Function	GO:0051020	GTPase binding	45	301	0.27	0.35	0.0162	10090.ENSMUSP00000006629,10090.ENSMUSP00000020904,10090.ENSMUSP00000022078,10090.ENSMUSP00000022369,10090.ENSMUSP00000025337,10090.ENSMUSP00000026296,10090.ENSMUSP00000026635,10090.ENSMUSP00000027404,10090.ENSMUSP00000030010,10090.ENSMUSP00000030286,10090.ENSMUSP00000030898,10090.ENSMUSP00000033419,10090.ENSMUSP00000035989,10090.ENSMUSP00000037210,10090.ENSMUSP00000042053,10090.ENSMUSP00000042565…	Sptbn1,Rock2,Rhobtb3,Vcl,Diaph1,Fgd1,Farp1,Ptprn,Abca1,Dock7,Arhgef16,Dock11,Ipo13,Git1,Micall1,Cdc42bpb,Ppp1r9a,Fmnl2,Dock3,Mtss2,Sgsm2,Eps8,Rab11fip1,Sorl1,Rab11fip2,Llgl1,Sh3bp4,Rock1,Dock1,Fmnl3,Inf2,Chml,Wasf1,Myo1c,Rasa1,Nckap1,Flna,Ccdc186,Rab11fip3,Myo5a,Cyfip2,Dvl3,Ulk1,Rab11fip5,Acap2
C-rich	GO Function	GO:0008289	Lipid binding	72	566	0.2	0.33	0.0182	10090.ENSMUSP00000002320,10090.ENSMUSP00000002588,10090.ENSMUSP00000002889,10090.ENSMUSP00000002979,10090.ENSMUSP00000006629,10090.ENSMUSP00000014065,10090.ENSMUSP00000018122,10090.ENSMUSP00000021458,10090.ENSMUSP00000022217,10090.ENSMUSP00000022416,10090.ENSMUSP00000024599,10090.ENSMUSP00000025590,10090.ENSMUSP00000026254,10090.ENSMUSP00000026427,10090.ENSMUSP00000027521,10090.ENSMUSP00000027752…	Ppard,Tiam1,Flii,Lamb1,Sptbn1,Clip3,Cadps2,Sptb,Zfyve16,Anxa11,Igf2r,Osbp,Gbf1,Esyt1,Agap1,Lamc1,Jag1,Abca1,Tln1,Itpr1,Prex1,Itpr3,Atp13a2,Atp1a1,Zcchc14,Micall1,Tpcn1,Lama1,Sh3pxd2b,Stard8,Thbs1,Myof,Inppl1,Ccdc88a,Mtss2,Wdfy3,Ar,Eea1,C2cd2l,Fzd5,Map1b,Nf1,Arhgap35,Arap2,Mtss1,Sh3pxd2a,Dysf,Numa1,Dab2ip,Insr,Marcks,Scap,Epn1,Pdzd8,Pitpnm1,Iqsec1,Rasgrp1,Osbpl8,Hgs,Arap1,Snx27,Myo1c,Rapgef2,Zcchc…
C-rich	GO Function	GO:0003712	Transcription coregulator activity	58	432	0.23	0.33	0.0216	10090.ENSMUSP00000001592,10090.ENSMUSP00000002305,10090.ENSMUSP00000006625,10090.ENSMUSP00000008999,10090.ENSMUSP00000018993,10090.ENSMUSP00000019708,10090.ENSMUSP00000023165,10090.ENSMUSP00000026008,10090.ENSMUSP00000028135,10090.ENSMUSP00000030367,10090.ENSMUSP00000030917,10090.ENSMUSP00000033761,10090.ENSMUSP00000034703,10090.ENSMUSP00000038181,10090.ENSMUSP00000038229,10090.ENSMUSP00000039121…	Jup,Kdm7a,Rbm14,Hdac5,Wwc1,Arid3a,Crebbp,Trim8,Fam129b,Ssbp3,Ski,Hcfc1,Carm1,Kat6a,Kdm2b,Trim62,Irf2bpl,Usp22,Kmt2c,Med13,Mybbp1a,Phf2,Dnmt3b,Zfpm1,Maml1,Actn4,Lcor,Wbp2,Ncoa1,Ncor2,Med12,Sertad2,Ptpn14,Smarca4,Trrap,Kat2a,Dot1l,Helz2,Cdyl2,Tox3,Zmiz2,Elmsan1,Tcf4,Bcor,Rcor1,Hdac7,Maml3,Nrip1,Bcorl1,Runx1t1,Phf8,Utf1,Sin3a,Dyrk1b,Ube3a,Arid5b,Bcl9l,Tcerg1
C-rich	GO Function	GO:0019900	Kinase binding	88	737	0.17	0.31	0.0243	10090.ENSMUSP00000000199,10090.ENSMUSP00000000312,10090.ENSMUSP00000001592,10090.ENSMUSP00000002588,10090.ENSMUSP00000003207,10090.ENSMUSP00000007980,10090.ENSMUSP00000008999,10090.ENSMUSP00000015449,10090.ENSMUSP00000017900,10090.ENSMUSP00000018993,10090.ENSMUSP00000020564,10090.ENSMUSP00000021028,10090.ENSMUSP00000021918,10090.ENSMUSP00000022078,10090.ENSMUSP00000022593,10090.ENSMUSP00000023291…	Ncs1,Cdh1,Jup,Tiam1,Lipe,Hnrnpa0,Hdac5,Sash1,Slc12a7,Wwc1,Shc2,Itgb3,Ror2,Rhobtb3,Akap11,Mapk8ip2,Kif5b,Rptor,Cnksr2,Nbea,Arhgef16,Ski,Smad3,Irs2,Ptprf,Atp1a1,Ppp1r9a,Midn,Ccdc88a,Rbbp6,Polr2a,Ywhag,Taok1,Kif1b,Maml1,Rab11fip2,Llgl1,Irs1,Khdrbs1,Fzd5,Gcn1,Hsf1,Sh2d3c,Dgkh,Plcg2,Syn1,Sh2b3,Bmpr2,Dab2ip,Insr,Marcks,Spred2,Nefh,Map3k5,Prkce,Ptpn14,Slc12a5,Pitpnm1,Mapt,Dusp16,Iqsec1,Cltc,Acaca,Foxo3,…
C-rich	GO Function	GO:0005518	Collagen binding	12	40	0.57	0.36	0.0279	10090.ENSMUSP00000001147,10090.ENSMUSP00000001181,10090.ENSMUSP00000005532,10090.ENSMUSP00000031731,10090.ENSMUSP00000034973,10090.ENSMUSP00000037719,10090.ENSMUSP00000044903,10090.ENSMUSP00000045634,10090.ENSMUSP00000099987,10090.ENSMUSP00000112570,10090.ENSMUSP00000113556,10090.ENSMUSP00000137520	Col6a1,Col6a2,Nid1,Pcolce,Smad3,Tgfbi,Thbs1,Antxr1,Aebp1,Ddr1,Itga3,Adgrg1
C-rich	GO Function	GO:0019904	Protein domain specific binding	85	712	0.17	0.3	0.0292	10090.ENSMUSP00000000312,10090.ENSMUSP00000004202,10090.ENSMUSP00000005406,10090.ENSMUSP00000005815,10090.ENSMUSP00000011400,10090.ENSMUSP00000014922,10090.ENSMUSP00000016771,10090.ENSMUSP00000017458,10090.ENSMUSP00000019220,10090.ENSMUSP00000020107,10090.ENSMUSP00000023165,10090.ENSMUSP00000023600,10090.ENSMUSP00000025288,10090.ENSMUSP00000025590,10090.ENSMUSP00000030187,10090.ENSMUSP00000030898…	Cdh1,Dnmt1,App,Kit,Adam19,Fhod1,Myh9,Mpp2,Strn4,Atp2b1,Crebbp,Robo1,Zfp521,Osbp,Tln1,Arhgef16,Ski,Itpr1,Irs2,Atp1a1,Sh3pxd2b,Ppp1r9a,Dock3,Inppl1,Pakap,Ccdc88a,Ywhag,Ar,Fn1,Hivep1,Nipbl,Irs1,Khdrbs1,Acvr2a,Sos1,Wiz,Dgkh,Scaf8,Mdc1,Fgfr1,Dock1,Whrn,Tacc2,Numa1,Pkd2,Med12,Kif21a,Srrm2,Dab2ip,Insr,Wipf1,Map3k5,Prkce,Hcn2,Mapt,Shroom2,Cltc,Tjp1,Phrf1,Hgs,Myo7a,Tnks1bp1,Crim1,Atrx,Cblb,Synj2,Scn5a,Itg…
C-rich	GO Function	GO:0019901	Protein kinase binding	80	664	0.18	0.29	0.0329	10090.ENSMUSP00000000199,10090.ENSMUSP00000000312,10090.ENSMUSP00000001592,10090.ENSMUSP00000002588,10090.ENSMUSP00000003207,10090.ENSMUSP00000007980,10090.ENSMUSP00000008999,10090.ENSMUSP00000015449,10090.ENSMUSP00000017900,10090.ENSMUSP00000020564,10090.ENSMUSP00000021028,10090.ENSMUSP00000021918,10090.ENSMUSP00000022078,10090.ENSMUSP00000022593,10090.ENSMUSP00000023291,10090.ENSMUSP00000025083…	Ncs1,Cdh1,Jup,Tiam1,Lipe,Hnrnpa0,Hdac5,Sash1,Slc12a7,Shc2,Itgb3,Ror2,Rhobtb3,Akap11,Mapk8ip2,Kif5b,Rptor,Cnksr2,Nbea,Arhgef16,Ski,Smad3,Irs2,Ptprf,Atp1a1,Ppp1r9a,Ccdc88a,Rbbp6,Ywhag,Taok1,Maml1,Rab11fip2,Llgl1,Irs1,Khdrbs1,Fzd5,Gcn1,Hsf1,Sh2d3c,Plcg2,Syn1,Sh2b3,Bmpr2,Dab2ip,Insr,Marcks,Spred2,Nefh,Map3k5,Prkce,Ptpn14,Slc12a5,Pitpnm1,Mapt,Dusp16,Iqsec1,Cltc,Foxo3,Trp73,Lrba,Rasa1,Sufu,Dctn1,Flna,C…
C-rich	GO Function	GO:0003713	Transcription coactivator activity	36	236	0.28	0.3	0.0367	10090.ENSMUSP00000001592,10090.ENSMUSP00000006625,10090.ENSMUSP00000018993,10090.ENSMUSP00000023165,10090.ENSMUSP00000026008,10090.ENSMUSP00000028135,10090.ENSMUSP00000030367,10090.ENSMUSP00000033761,10090.ENSMUSP00000034703,10090.ENSMUSP00000038181,10090.ENSMUSP00000039121,10090.ENSMUSP00000041263,10090.ENSMUSP00000043874,10090.ENSMUSP00000044268,10090.ENSMUSP00000047308,10090.ENSMUSP00000059210…	Jup,Rbm14,Wwc1,Crebbp,Trim8,Fam129b,Ssbp3,Hcfc1,Carm1,Kat6a,Trim62,Usp22,Kmt2c,Med13,Phf2,Maml1,Actn4,Wbp2,Ncoa1,Med12,Sertad2,Smarca4,Trrap,Kat2a,Dot1l,Helz2,Tox3,Zmiz2,Maml3,Nrip1,Utf1,Sin3a,Dyrk1b,Ube3a,Arid5b,Bcl9l
C-rich	GO Function	GO:0005085	Guanyl-nucleotide exchange factor activity	30	184	0.31	0.3	0.0398	10090.ENSMUSP00000002588,10090.ENSMUSP00000026254,10090.ENSMUSP00000026296,10090.ENSMUSP00000026635,10090.ENSMUSP00000027056,10090.ENSMUSP00000030286,10090.ENSMUSP00000030898,10090.ENSMUSP00000033419,10090.ENSMUSP00000037004,10090.ENSMUSP00000037180,10090.ENSMUSP00000037915,10090.ENSMUSP00000046774,10090.ENSMUSP00000047652,10090.ENSMUSP00000048978,10090.ENSMUSP00000049026,10090.ENSMUSP00000067786…	Tiam1,Gbf1,Fgd1,Farp1,Prex2,Dock7,Arhgef16,Dock11,Plekhg6,Prex1,Dennd4a,Dennd3,Dock3,Ccdc88a,Fnip1,Sos1,Sh2d3c,Dock1,Arfgef1,Trio,Abr,Rapgef1,Arhgef1,Iqsec1,Rasgrp1,Arhgef17,Rapgef2,Bcr,Iqsec2,Arfgef3
C-rich	GO Component	GO:0071944	Cell periphery	421	3355	0.2	0.93	3.93e-20	10090.ENSMUSP00000000199,10090.ENSMUSP00000000312,10090.ENSMUSP00000000314,10090.ENSMUSP00000000642,10090.ENSMUSP00000001147,10090.ENSMUSP00000001181,10090.ENSMUSP00000001592,10090.ENSMUSP00000001927,10090.ENSMUSP00000002412,10090.ENSMUSP00000002487,10090.ENSMUSP00000002588,10090.ENSMUSP00000002603,10090.ENSMUSP00000002979,10090.ENSMUSP00000003061,10090.ENSMUSP00000003207,10090.ENSMUSP00000004201…	Ncs1,Cdh1,Cdh4,Hk2,Col6a1,Col6a2,Jup,Ltbp1,Ncan,Braf,Tiam1,Scrib,Lamb1,Bcam,Lipe,Col5a3,Plxna3,Plod3,App,Nid1,Igf1r,Kit,Fblim1,Sptbn1,Pcdhac1,Hapln4,Adam19,Amotl1,Clip3,Csf1,Lama5,Celsr1,Myh9,Mpp2,Slc12a7,Cadps2,Dync1h1,Ap2b1,Wwc1,Sema6a,Lama4,Atp2b1,Shc2,Flt4,Adcy1,Rock2,Itgb3,Sptb,Sema4d,Ror2,Rhobtb3,Nid2,Vcl,Anxa11,Akap11,Bmp1,Lrp10,Nptxr,Col2a1,Robo1,Runx1,Slc4a8,Sympk,Celsr3,Igf2r,Mmp25,Tapb…
C-rich	GO Component	GO:0005886	Plasma membrane	379	3088	0.19	0.87	6.93e-16	10090.ENSMUSP00000000199,10090.ENSMUSP00000000312,10090.ENSMUSP00000000314,10090.ENSMUSP00000000642,10090.ENSMUSP00000001147,10090.ENSMUSP00000001181,10090.ENSMUSP00000001592,10090.ENSMUSP00000002412,10090.ENSMUSP00000002487,10090.ENSMUSP00000002588,10090.ENSMUSP00000002603,10090.ENSMUSP00000003061,10090.ENSMUSP00000003207,10090.ENSMUSP00000004326,10090.ENSMUSP00000005406,10090.ENSMUSP00000005532…	Ncs1,Cdh1,Cdh4,Hk2,Col6a1,Col6a2,Jup,Ncan,Braf,Tiam1,Scrib,Bcam,Lipe,Plxna3,App,Nid1,Igf1r,Kit,Sptbn1,Pcdhac1,Amotl1,Clip3,Csf1,Celsr1,Myh9,Mpp2,Slc12a7,Cadps2,Ap2b1,Wwc1,Sema6a,Atp2b1,Shc2,Flt4,Adcy1,Rock2,Itgb3,Sptb,Sema4d,Ror2,Rhobtb3,Nid2,Vcl,Akap11,Lrp10,Nptxr,Robo1,Slc4a8,Sympk,Celsr3,Igf2r,Mmp25,Tapbp,Prrc2a,Diaph1,Gnaq,Osbp,Gldc,Lrp5,Plcb3,Itgb8,Esyt1,Farp1,Cnksr2,Prex2,Ptprn,Spta1,Abl2,P…
C-rich	GO Component	GO:0030054	Cell junction	229	1628	0.25	0.93	1.49e-13	10090.ENSMUSP00000000199,10090.ENSMUSP00000000312,10090.ENSMUSP00000001592,10090.ENSMUSP00000002412,10090.ENSMUSP00000002487,10090.ENSMUSP00000002588,10090.ENSMUSP00000002603,10090.ENSMUSP00000002889,10090.ENSMUSP00000005406,10090.ENSMUSP00000005815,10090.ENSMUSP00000006381,10090.ENSMUSP00000006629,10090.ENSMUSP00000007738,10090.ENSMUSP00000013220,10090.ENSMUSP00000013559,10090.ENSMUSP00000014922…	Ncs1,Cdh1,Jup,Ncan,Braf,Tiam1,Scrib,Flii,App,Kit,Fblim1,Sptbn1,Hapln4,Amotl1,Igf2bp1,Fhod1,Lama5,Myh9,Mpp2,Slc12a7,Cadps2,Ap2b1,Strn4,Lama4,Atp2b1,Eif4ebp2,Cpeb4,Adcy1,Rock2,Itgb3,Sptb,Vcl,Nefm,Sorbs3,Nptxr,Mapk8ip2,Slc4a8,Sympk,Gnaq,Osbp,Plcb3,Itgb8,Farp1,Cnksr2,Ptprn,Lamc1,Spta1,Abl2,Fam129b,Itgav,Jag1,Pik3ca,Nbea,B4galt1,Tln1,Ncdn,Slc9a1,Grik3,Atp2a2,Fscn1,Wasl,Itpr1,Lrp6,Tnfrsf1a,Gpc4,Nectin1…
C-rich	GO Component	GO:0070161	Anchoring junction	137	857	0.3	0.94	1.1e-10	10090.ENSMUSP00000000199,10090.ENSMUSP00000000312,10090.ENSMUSP00000001592,10090.ENSMUSP00000002588,10090.ENSMUSP00000002603,10090.ENSMUSP00000002889,10090.ENSMUSP00000005406,10090.ENSMUSP00000005815,10090.ENSMUSP00000006381,10090.ENSMUSP00000013220,10090.ENSMUSP00000013559,10090.ENSMUSP00000014922,10090.ENSMUSP00000016771,10090.ENSMUSP00000017458,10090.ENSMUSP00000018122,10090.ENSMUSP00000019220…	Ncs1,Cdh1,Jup,Tiam1,Scrib,Flii,App,Kit,Fblim1,Amotl1,Igf2bp1,Fhod1,Myh9,Mpp2,Cadps2,Strn4,Atp2b1,Cpeb4,Itgb3,Vcl,Sorbs3,Sympk,Itgb8,Farp1,Ptprn,Fam129b,Itgav,Jag1,Pik3ca,Nbea,B4galt1,Tln1,Ncdn,Slc9a1,Grik3,Atp2a2,Fscn1,Nectin1,Chrnb4,Tanc1,Lpp,Pcdhga12,Clstn1,Git1,Ppl,Tln2,Atp1a1,Cdc42bpb,Ptk7,Dip2a,Lama1,Grid1,Sh3pxd2b,Stard8,Dagla,Flnb,Eps8,Ston2,Prr12,Pcdh1,Kif1b,Dsg2,Ptprs,Actn4,Fzd5,Map1b,Pl…
C-rich	GO Component	GO:0042995	Cell projection	241	1899	0.2	0.79	4.48e-10	10090.ENSMUSP00000000199,10090.ENSMUSP00000000312,10090.ENSMUSP00000001179,10090.ENSMUSP00000001927,10090.ENSMUSP00000002487,10090.ENSMUSP00000002588,10090.ENSMUSP00000002603,10090.ENSMUSP00000005406,10090.ENSMUSP00000005671,10090.ENSMUSP00000006629,10090.ENSMUSP00000007814,10090.ENSMUSP00000008999,10090.ENSMUSP00000013220,10090.ENSMUSP00000013559,10090.ENSMUSP00000014447,10090.ENSMUSP00000014922…	Ncs1,Cdh1,Pcnt,Ltbp1,Braf,Tiam1,Scrib,App,Igf1r,Sptbn1,Khsrp,Hdac5,Amotl1,Igf2bp1,Glis2,Fhod1,Myh9,Mpp2,Dync1h1,Wwc1,Strn4,Sema6a,Atp2b1,Cpeb4,Itgb3,Sptb,Ror2,Rhobtb3,Nefm,Robo1,Slc4a8,Bysl,Kif5b,Diaph1,Gnaq,Fgd1,Farp1,Rptor,Cnksr2,Ptprn,Spta1,Abl2,Itgav,Pik3ca,Dhx36,Fmn2,B4galt1,Tln1,Prkaa2,Dock7,Tnfrsf1b,Ncdn,Grik3,Atp2a2,Fscn1,Wasl,Itpr1,Tnfrsf1a,Bag3,Stim1,Hcfc1,Adgra2,Tenm3,Sh3rf1,Katnb1,Nec…
C-rich	GO Component	GO:0120025	Plasma membrane bounded cell projection	233	1824	0.2	0.79	5.54e-10	10090.ENSMUSP00000000199,10090.ENSMUSP00000000312,10090.ENSMUSP00000001179,10090.ENSMUSP00000001927,10090.ENSMUSP00000002487,10090.ENSMUSP00000002588,10090.ENSMUSP00000002603,10090.ENSMUSP00000005406,10090.ENSMUSP00000005671,10090.ENSMUSP00000006629,10090.ENSMUSP00000007814,10090.ENSMUSP00000008999,10090.ENSMUSP00000013220,10090.ENSMUSP00000013559,10090.ENSMUSP00000014447,10090.ENSMUSP00000014922…	Ncs1,Cdh1,Pcnt,Ltbp1,Braf,Tiam1,Scrib,App,Igf1r,Sptbn1,Khsrp,Hdac5,Amotl1,Igf2bp1,Glis2,Fhod1,Myh9,Mpp2,Dync1h1,Wwc1,Strn4,Sema6a,Atp2b1,Cpeb4,Itgb3,Ror2,Nefm,Robo1,Slc4a8,Kif5b,Diaph1,Gnaq,Fgd1,Farp1,Rptor,Cnksr2,Ptprn,Spta1,Abl2,Itgav,Pik3ca,Dhx36,Fmn2,B4galt1,Tln1,Prkaa2,Dock7,Tnfrsf1b,Ncdn,Grik3,Atp2a2,Fscn1,Wasl,Itpr1,Tnfrsf1a,Bag3,Stim1,Hcfc1,Adgra2,Tenm3,Sh3rf1,Katnb1,Nectin1,Ireb2,Chrnb4,…
C-rich	GO Component	GO:0098590	Plasma membrane region	140	916	0.28	0.89	6.66e-10	10090.ENSMUSP00000000312,10090.ENSMUSP00000001592,10090.ENSMUSP00000002603,10090.ENSMUSP00000003207,10090.ENSMUSP00000005406,10090.ENSMUSP00000005671,10090.ENSMUSP00000006629,10090.ENSMUSP00000013220,10090.ENSMUSP00000016771,10090.ENSMUSP00000017458,10090.ENSMUSP00000018122,10090.ENSMUSP00000018875,10090.ENSMUSP00000018993,10090.ENSMUSP00000020107,10090.ENSMUSP00000020706,10090.ENSMUSP00000021028…	Cdh1,Jup,Scrib,Lipe,App,Igf1r,Sptbn1,Amotl1,Myh9,Mpp2,Cadps2,Ap2b1,Wwc1,Atp2b1,Adcy1,Itgb3,Lrp10,Robo1,Slc4a8,Diaph1,Gnaq,Farp1,Cnksr2,Mastl,Itgav,Jag1,Nbea,Abca1,B4galt1,Tln1,Prkaa2,Slc9a1,Grik3,Fscn1,Itpr1,Lrp6,Stim1,Gpc4,Slc27a1,St14,Nectin1,Chrnb4,Hcn4,Myo6,Clstn1,Plekhg6,Slc16a2,Ptprf,Atp1a1,Slc7a5,Lrp1,Grid1,Myof,Antxr1,Dagla,Slc7a1,Atp1b2,Mtss2,Eps8,Erbb2,Fn1,Dsg2,Ephb2,Aspm,Llgl1,Irs1,Ptp…
C-rich	GO Component	GO:0030424	Axon	107	630	0.33	0.93	1.25e-09	10090.ENSMUSP00000000199,10090.ENSMUSP00000000312,10090.ENSMUSP00000005406,10090.ENSMUSP00000005671,10090.ENSMUSP00000006629,10090.ENSMUSP00000008999,10090.ENSMUSP00000013559,10090.ENSMUSP00000018851,10090.ENSMUSP00000019791,10090.ENSMUSP00000020543,10090.ENSMUSP00000022638,10090.ENSMUSP00000023600,10090.ENSMUSP00000023776,10090.ENSMUSP00000025083,10090.ENSMUSP00000027404,10090.ENSMUSP00000027817…	Ncs1,Cdh1,App,Igf1r,Sptbn1,Hdac5,Igf2bp1,Dync1h1,Sema6a,Cpeb4,Nefm,Robo1,Slc4a8,Kif5b,Ptprn,Spta1,Dhx36,Prkaa2,Dock7,Tnfrsf1b,Grik3,Fscn1,Tnfrsf1a,Stim1,Hcfc1,Tenm3,Katnb1,Nectin1,Ireb2,Hcn4,Map4,Tanc1,Myo6,Git1,Ptprf,Atp1a1,Lrp1,Dagla,Ppp1r9a,Tspoap1,Ror1,Lmtk2,Setx,Wdfy3,Ar,Eps8,Prtg,Kif1b,Ephb2,Llgl1,Eea1,Ptprs,Nav1,Fzd5,Map1b,Tubb4a,Nf1,Plec,Sh2d3c,Kif21b,Atp1a3,Syn1,Whrn,Bmpr2,Kif21a,Usp9x,A…
C-rich	GO Component	GO:0043005	Neuron projection	167	1217	0.24	0.79	8.59e-09	10090.ENSMUSP00000000199,10090.ENSMUSP00000000312,10090.ENSMUSP00000001927,10090.ENSMUSP00000002487,10090.ENSMUSP00000002588,10090.ENSMUSP00000005406,10090.ENSMUSP00000005671,10090.ENSMUSP00000006629,10090.ENSMUSP00000007814,10090.ENSMUSP00000008999,10090.ENSMUSP00000013559,10090.ENSMUSP00000017458,10090.ENSMUSP00000018851,10090.ENSMUSP00000019220,10090.ENSMUSP00000019791,10090.ENSMUSP00000020107…	Ncs1,Cdh1,Ltbp1,Braf,Tiam1,App,Igf1r,Sptbn1,Khsrp,Hdac5,Igf2bp1,Mpp2,Dync1h1,Strn4,Sema6a,Atp2b1,Cpeb4,Ror2,Nefm,Robo1,Slc4a8,Kif5b,Diaph1,Gnaq,Farp1,Rptor,Cnksr2,Ptprn,Spta1,Abl2,Dhx36,Prkaa2,Dock7,Tnfrsf1b,Ncdn,Grik3,Fscn1,Itpr1,Tnfrsf1a,Bag3,Stim1,Hcfc1,Tenm3,Katnb1,Nectin1,Ireb2,Chrnb4,Hcn4,Xrn1,Map4,Tanc1,Myo6,Clstn1,Git1,Itpr3,Ptprf,Atp13a2,Atp1a1,Ago2,Dip2a,Lrp1,Dagla,Ppp1r9a,Wfs1,Tspoap1,…
C-rich	GO Component	GO:0036477	Somatodendritic compartment	124	831	0.27	0.8	3.84e-08	10090.ENSMUSP00000000199,10090.ENSMUSP00000001927,10090.ENSMUSP00000004202,10090.ENSMUSP00000005406,10090.ENSMUSP00000005671,10090.ENSMUSP00000007814,10090.ENSMUSP00000013559,10090.ENSMUSP00000017458,10090.ENSMUSP00000018851,10090.ENSMUSP00000019220,10090.ENSMUSP00000020107,10090.ENSMUSP00000020543,10090.ENSMUSP00000021918,10090.ENSMUSP00000022638,10090.ENSMUSP00000023291,10090.ENSMUSP00000023600…	Ncs1,Ltbp1,Dnmt1,App,Igf1r,Khsrp,Igf2bp1,Mpp2,Dync1h1,Strn4,Atp2b1,Cpeb4,Ror2,Nefm,Mapk8ip2,Robo1,Slc4a8,Kif5b,Gnaq,Farp1,Rptor,Cnksr2,Ptprn,Abl2,Dhx36,Prkaa2,Tnfrsf1b,Ncdn,Grik3,Fscn1,Itpr1,Lrp6,Hcfc1,Katnb1,Nectin1,Ireb2,Hcn4,Xrn1,Akap12,Tanc1,Myo6,Clstn1,Itpr3,Ptprf,Atp13a2,Ago2,Dip2a,Lrp1,Dagla,Ppp1r9a,Wfs1,Lmtk2,Flnb,Wdfy3,Ar,Kif1b,Ephb2,Sorl1,Pura,Samd14,Ptprs,Fzd5,Sos1,Map1b,Tubb4a,Nf1,Ple…
C-rich	GO Component	GO:0045202	Synapse	157	1164	0.23	0.74	9.34e-08	10090.ENSMUSP00000000199,10090.ENSMUSP00000000312,10090.ENSMUSP00000002412,10090.ENSMUSP00000002487,10090.ENSMUSP00000002588,10090.ENSMUSP00000002603,10090.ENSMUSP00000005406,10090.ENSMUSP00000006629,10090.ENSMUSP00000007738,10090.ENSMUSP00000013559,10090.ENSMUSP00000015791,10090.ENSMUSP00000016771,10090.ENSMUSP00000017458,10090.ENSMUSP00000017900,10090.ENSMUSP00000018122,10090.ENSMUSP00000018875…	Ncs1,Cdh1,Ncan,Braf,Tiam1,Scrib,App,Sptbn1,Hapln4,Igf2bp1,Lama5,Myh9,Mpp2,Slc12a7,Cadps2,Ap2b1,Strn4,Lama4,Atp2b1,Eif4ebp2,Cpeb4,Adcy1,Rock2,Itgb3,Nefm,Nptxr,Mapk8ip2,Slc4a8,Gnaq,Plcb3,Farp1,Cnksr2,Ptprn,Lamc1,Abl2,Nbea,Ncdn,Grik3,Atp2a2,Wasl,Itpr1,Lrp6,Tnfrsf1a,Gpc4,Nectin1,Chrnb4,Hcn4,Xrn1,Map4,Rab6b,Akap12,Tanc1,Myo6,Clstn1,Git1,Itpr3,Ptprf,Tln2,Atp1a1,Ina,Dip2a,Grid1,Grn,Dagla,Ppp1r9a,Atp1b2,…
C-rich	GO Component	GO:0005887	Integral component of plasma membrane	105	673	0.29	0.81	9.9e-08	10090.ENSMUSP00000000314,10090.ENSMUSP00000003061,10090.ENSMUSP00000004326,10090.ENSMUSP00000005671,10090.ENSMUSP00000005815,10090.ENSMUSP00000007584,10090.ENSMUSP00000017900,10090.ENSMUSP00000019791,10090.ENSMUSP00000020107,10090.ENSMUSP00000020617,10090.ENSMUSP00000020706,10090.ENSMUSP00000021028,10090.ENSMUSP00000021900,10090.ENSMUSP00000021918,10090.ENSMUSP00000025161,10090.ENSMUSP00000026360…	Cdh4,Bcam,Plxna3,Igf1r,Kit,Pcdhac1,Slc12a7,Sema6a,Atp2b1,Flt4,Adcy1,Itgb3,Sema4d,Ror2,Tapbp,Itgb8,Plxna2,Itgav,Abca1,Slc9a1,Grik3,Stim1,Tenm3,Slc27a1,St14,Nectin1,Chrnb4,Hcn4,Igdcc3,Pcdhga12,Clstn1,Slc16a2,Itpr3,Ptprf,Atp1a1,Lrp1,Grid1,Dagla,Atp1b2,Ror1,Lmtk2,Eps8,Erbb2,Pcdh1,Ephb2,Pcdhgc5,Irs1,Ptprs,Plpp3,Lrrc8c,Acvr2a,Fzd5,Jag2,Adgre5,Pcdhgc3,Hhip,Notch2,Atp1a3,Erbb3,Fgfr1,Pkd2,Bmpr2,Notch3,Atp…
C-rich	GO Component	GO:0031226	Intrinsic component of plasma membrane	110	718	0.28	0.8	9.9e-08	10090.ENSMUSP00000000314,10090.ENSMUSP00000003061,10090.ENSMUSP00000004326,10090.ENSMUSP00000005671,10090.ENSMUSP00000005815,10090.ENSMUSP00000007584,10090.ENSMUSP00000017458,10090.ENSMUSP00000017900,10090.ENSMUSP00000019791,10090.ENSMUSP00000020107,10090.ENSMUSP00000020617,10090.ENSMUSP00000020706,10090.ENSMUSP00000021028,10090.ENSMUSP00000021900,10090.ENSMUSP00000021918,10090.ENSMUSP00000025161…	Cdh4,Bcam,Plxna3,Igf1r,Kit,Pcdhac1,Mpp2,Slc12a7,Sema6a,Atp2b1,Flt4,Adcy1,Itgb3,Sema4d,Ror2,Tapbp,Itgb8,Plxna2,Itgav,Abca1,Slc9a1,Grik3,Stim1,Gpc4,Tenm3,Slc27a1,St14,Nectin1,Chrnb4,Hcn4,Igdcc3,Pcdhga12,Clstn1,Slc16a2,Itpr3,Ptprf,Atp1a1,Lrp1,Grid1,Dagla,Atp1b2,Ror1,Lmtk2,Mtss2,Eps8,Erbb2,Pcdh1,Ephb2,Pcdhgc5,Irs1,Ptprs,Plpp3,Lrrc8c,Acvr2a,Fzd5,Jag2,Adgre5,Pcdhgc3,Hhip,Notch2,Mtss1,Atp1a3,Erbb3,Fgfr1…
C-rich	GO Component	GO:0098794	Postsynapse	97	606	0.3	0.81	1.28e-07	10090.ENSMUSP00000000199,10090.ENSMUSP00000000312,10090.ENSMUSP00000002603,10090.ENSMUSP00000005406,10090.ENSMUSP00000006629,10090.ENSMUSP00000013559,10090.ENSMUSP00000017458,10090.ENSMUSP00000018122,10090.ENSMUSP00000018875,10090.ENSMUSP00000019220,10090.ENSMUSP00000020107,10090.ENSMUSP00000020288,10090.ENSMUSP00000020543,10090.ENSMUSP00000020706,10090.ENSMUSP00000021028,10090.ENSMUSP00000022638…	Ncs1,Cdh1,Scrib,App,Sptbn1,Igf2bp1,Mpp2,Cadps2,Ap2b1,Strn4,Atp2b1,Eif4ebp2,Cpeb4,Adcy1,Itgb3,Nefm,Mapk8ip2,Plcb3,Farp1,Cnksr2,Abl2,Nbea,Ncdn,Grik3,Wasl,Itpr1,Chrnb4,Map4,Tanc1,Myo6,Clstn1,Git1,Ptprf,Atp1a1,Ina,Dip2a,Grid1,Dagla,Ppp1r9a,Eps8,Erbb2,Mib1,Prr12,Ephb2,Pura,Samd14,Ptprs,Sos1,Map1b,Nf1,Yes1,Pdzd2,Atp1a3,Syn1,Erbb3,Whrn,Bmpr2,Dlg5,Marcks,Nefh,Abr,Macf1,Epn1,Prkcg,Mapt,Iqsec1,Mpdz,Wasf1,S…
C-rich	GO Component	GO:0031252	Cell leading edge	72	392	0.36	0.87	1.31e-07	10090.ENSMUSP00000000312,10090.ENSMUSP00000002603,10090.ENSMUSP00000005406,10090.ENSMUSP00000006629,10090.ENSMUSP00000013220,10090.ENSMUSP00000013559,10090.ENSMUSP00000016771,10090.ENSMUSP00000017458,10090.ENSMUSP00000018993,10090.ENSMUSP00000020107,10090.ENSMUSP00000021028,10090.ENSMUSP00000023600,10090.ENSMUSP00000025337,10090.ENSMUSP00000025681,10090.ENSMUSP00000026254,10090.ENSMUSP00000026296…	Cdh1,Scrib,App,Sptbn1,Amotl1,Igf2bp1,Myh9,Mpp2,Wwc1,Atp2b1,Itgb3,Robo1,Diaph1,Cdc42bpg,Gbf1,Fgd1,Abl2,Itgav,Pik3ca,Tln1,Fscn1,Wasl,Sh3rf1,Myo6,Git1,Tln2,Ripor1,Cdc42bpb,Antxr1,Dagla,Dpp9,Ppp1r9a,Inppl1,Ccdc88a,Slk,Mtss2,Eps8,Rock1,Sh2d3c,Adgre5,Phldb2,Plcg2,Dysf,Pkd2,Aak1,Insr,Piezo1,Wipf1,Macf1,Slc12a5,Hcn2,Mapt,Phactr4,Wasf1,Myo1c,Rasa1,Nckap1,Amot,Dctn1,Synj2,Palld,Akap5,Myo5a,Itgb4,Abca7,Bcar…
C-rich	GO Component	GO:0031012	Extracellular matrix	55	275	0.4	0.85	9.51e-07	10090.ENSMUSP00000001147,10090.ENSMUSP00000001181,10090.ENSMUSP00000001927,10090.ENSMUSP00000002412,10090.ENSMUSP00000002979,10090.ENSMUSP00000004201,10090.ENSMUSP00000004968,10090.ENSMUSP00000005532,10090.ENSMUSP00000007738,10090.ENSMUSP00000011400,10090.ENSMUSP00000015791,10090.ENSMUSP00000019992,10090.ENSMUSP00000022340,10090.ENSMUSP00000022416,10090.ENSMUSP00000022693,10090.ENSMUSP00000023123…	Col6a1,Col6a2,Ltbp1,Ncan,Lamb1,Col5a3,Plod3,Nid1,Hapln4,Adam19,Lama5,Lama4,Nid2,Anxa11,Bmp1,Col2a1,Runx1,Mmp25,Fbn2,Vwa2,Lamc1,Plxna2,Col5a1,Mmp17,Gpc4,Hcfc1,Col4a1,Col4a2,Tenm3,Mmp2,Ltbp4,Tgfbi,Fras1,Lama1,Thbs1,Fbln2,Sned1,Fn1,Lamb2,Notch2,Frem2,Adamtsl5,Fbn1,Col18a1,Megf9,Tnc,Plxnb2,Vcan,Adamts7,Pxdn,Adamts9,Itgb4,Hspg2,Glg1,Dag1
C-rich	GO Component	GO:0043025	Neuronal cell body	87	551	0.3	0.75	1.34e-06	10090.ENSMUSP00000001927,10090.ENSMUSP00000004202,10090.ENSMUSP00000005406,10090.ENSMUSP00000005671,10090.ENSMUSP00000007814,10090.ENSMUSP00000013559,10090.ENSMUSP00000018851,10090.ENSMUSP00000020107,10090.ENSMUSP00000021918,10090.ENSMUSP00000022638,10090.ENSMUSP00000023291,10090.ENSMUSP00000023600,10090.ENSMUSP00000023776,10090.ENSMUSP00000026671,10090.ENSMUSP00000026750,10090.ENSMUSP00000027404…	Ltbp1,Dnmt1,App,Igf1r,Khsrp,Igf2bp1,Dync1h1,Atp2b1,Ror2,Nefm,Mapk8ip2,Robo1,Slc4a8,Rptor,Cnksr2,Ptprn,Dhx36,Prkaa2,Tnfrsf1b,Ncdn,Grik3,Itpr1,Lrp6,Hcfc1,Katnb1,Ireb2,Hcn4,Xrn1,Akap12,Tanc1,Myo6,Itpr3,Ptprf,Atp13a2,Lrp1,Ppp1r9a,Lmtk2,Flnb,Wdfy3,Ephb2,Sorl1,Pura,Ptprs,Fzd5,Sos1,Map1b,Tubb4a,Atp1a3,Whrn,Numa1,Bmpr2,Dab2ip,Insr,Nefh,Slc12a5,Kif5a,Hcn2,Scn3a,Dip2b,Mapt,Shroom2,Sez6l2,Slc1a4,Ckap5,Kif1a…
C-rich	GO Component	GO:0005911	Cell-cell junction	68	399	0.33	0.74	4.12e-06	10090.ENSMUSP00000000312,10090.ENSMUSP00000001592,10090.ENSMUSP00000002588,10090.ENSMUSP00000002603,10090.ENSMUSP00000005406,10090.ENSMUSP00000005815,10090.ENSMUSP00000013220,10090.ENSMUSP00000014922,10090.ENSMUSP00000016771,10090.ENSMUSP00000017458,10090.ENSMUSP00000021028,10090.ENSMUSP00000022369,10090.ENSMUSP00000023882,10090.ENSMUSP00000028135,10090.ENSMUSP00000028735,10090.ENSMUSP00000029201…	Cdh1,Jup,Tiam1,Scrib,App,Kit,Amotl1,Fhod1,Myh9,Mpp2,Itgb3,Vcl,Sympk,Fam129b,Jag1,Pik3ca,B4galt1,Tln1,Slc9a1,Atp2a2,Fscn1,Nectin1,Pcdhga12,Ppl,Tln2,Atp1a1,Cdc42bpb,Ptk7,Lama1,Pcdh1,Dsg2,Actn4,Fzd5,Pdzd2,Pcdhgc3,Dchs1,Mtss1,Cdh3,Nphp4,Bmpr2,Dlg5,Prkcg,Shroom2,Tjp1,Mpdz,Shroom4,Kirrel,Vangl2,Tnks1bp1,Amot,Shroom3,Flna,Scn5a,Rapgef2,Dsp,Heg1,Strn,Pard3,Zyx,Ptprj,Ank2,Ash1l,Fat1,Dag1,Myadm,Ccdc85c,Epp…
C-rich	GO Component	GO:0005604	Basement membrane	26	82	0.6	0.96	4.29e-06	10090.ENSMUSP00000002979,10090.ENSMUSP00000005532,10090.ENSMUSP00000015791,10090.ENSMUSP00000019992,10090.ENSMUSP00000022340,10090.ENSMUSP00000023123,10090.ENSMUSP00000023673,10090.ENSMUSP00000026068,10090.ENSMUSP00000027752,10090.ENSMUSP00000028280,10090.ENSMUSP00000033898,10090.ENSMUSP00000033899,10090.ENSMUSP00000037719,10090.ENSMUSP00000043250,10090.ENSMUSP00000043957,10090.ENSMUSP00000054499…	Lamb1,Nid1,Lama5,Lama4,Nid2,Col2a1,Runx1,Vwa2,Lamc1,Col5a1,Col4a1,Col4a2,Tgfbi,Fras1,Lama1,Fn1,Lamb2,Frem2,Fbn1,Col18a1,Megf9,Tnc,Pxdn,Itgb4,Hspg2,Dag1
C-rich	GO Component	GO:0030425	Dendrite	90	596	0.28	0.7	4.29e-06	10090.ENSMUSP00000000199,10090.ENSMUSP00000001927,10090.ENSMUSP00000005406,10090.ENSMUSP00000007814,10090.ENSMUSP00000013559,10090.ENSMUSP00000017458,10090.ENSMUSP00000019220,10090.ENSMUSP00000020107,10090.ENSMUSP00000020543,10090.ENSMUSP00000021918,10090.ENSMUSP00000023776,10090.ENSMUSP00000025083,10090.ENSMUSP00000025541,10090.ENSMUSP00000026635,10090.ENSMUSP00000026671,10090.ENSMUSP00000027888…	Ncs1,Ltbp1,App,Khsrp,Igf2bp1,Mpp2,Strn4,Atp2b1,Cpeb4,Ror2,Slc4a8,Kif5b,Gnaq,Farp1,Rptor,Abl2,Dhx36,Prkaa2,Ncdn,Grik3,Fscn1,Itpr1,Hcfc1,Nectin1,Hcn4,Xrn1,Tanc1,Clstn1,Itpr3,Ago2,Dip2a,Lrp1,Dagla,Ppp1r9a,Wfs1,Ar,Kif1b,Ephb2,Pura,Samd14,Fzd5,Map1b,Nf1,Plec,Kif21b,Atp1a3,Syn1,Whrn,Numa1,Bmpr2,Kif21a,Dab2ip,Insr,Marcks,Nefh,Abr,Slc12a5,Kif5a,Hcn2,Dip2b,Prkcg,Mapt,Mpdz,Wasf1,Kirrel,Nlgn2,Slc1a4,Igsf9,C…
C-rich	GO Component	GO:0044297	Cell body	92	617	0.27	0.69	4.43e-06	10090.ENSMUSP00000001927,10090.ENSMUSP00000002487,10090.ENSMUSP00000004202,10090.ENSMUSP00000005406,10090.ENSMUSP00000005671,10090.ENSMUSP00000007814,10090.ENSMUSP00000013559,10090.ENSMUSP00000018851,10090.ENSMUSP00000020107,10090.ENSMUSP00000021918,10090.ENSMUSP00000022638,10090.ENSMUSP00000023291,10090.ENSMUSP00000023600,10090.ENSMUSP00000023776,10090.ENSMUSP00000025541,10090.ENSMUSP00000026671…	Ltbp1,Braf,Dnmt1,App,Igf1r,Khsrp,Igf2bp1,Dync1h1,Atp2b1,Ror2,Nefm,Mapk8ip2,Robo1,Slc4a8,Gnaq,Rptor,Cnksr2,Ptprn,Dhx36,Prkaa2,Tnfrsf1b,Ncdn,Grik3,Itpr1,Lrp6,Hcfc1,Katnb1,Ireb2,Hcn4,Xrn1,Akap12,Tanc1,Myo6,Itpr3,Ptprf,Atp13a2,Lrp1,Ppp1r9a,Atp1b2,Lmtk2,Flnb,Wdfy3,Ephb2,Sorl1,Pura,Ptprs,Fzd5,Sos1,Map1b,Tubb4a,Atp1a3,Syn1,Whrn,Numa1,Bmpr2,Dab2ip,Insr,Nefh,Slc12a5,Kif5a,Hcn2,Pitpnm1,Scn3a,Dip2b,Mapt,Shr…
C-rich	GO Component	GO:0062023	Collagen-containing extracellular matrix	46	222	0.41	0.81	4.43e-06	10090.ENSMUSP00000001147,10090.ENSMUSP00000001181,10090.ENSMUSP00000001927,10090.ENSMUSP00000002412,10090.ENSMUSP00000002979,10090.ENSMUSP00000004201,10090.ENSMUSP00000004968,10090.ENSMUSP00000005532,10090.ENSMUSP00000007738,10090.ENSMUSP00000011400,10090.ENSMUSP00000015791,10090.ENSMUSP00000019992,10090.ENSMUSP00000022340,10090.ENSMUSP00000022416,10090.ENSMUSP00000022693,10090.ENSMUSP00000023123…	Col6a1,Col6a2,Ltbp1,Ncan,Lamb1,Col5a3,Plod3,Nid1,Hapln4,Adam19,Lama5,Lama4,Nid2,Anxa11,Bmp1,Col2a1,Runx1,Fbn2,Vwa2,Lamc1,Plxna2,Col5a1,Gpc4,Hcfc1,Col4a1,Col4a2,Ltbp4,Tgfbi,Fras1,Lama1,Thbs1,Fbln2,Fn1,Lamb2,Frem2,Adamtsl5,Fbn1,Col18a1,Megf9,Tnc,Plxnb2,Vcan,Pxdn,Itgb4,Hspg2,Dag1
C-rich	GO Component	GO:0045178	Basal part of cell	41	193	0.42	0.78	1.2e-05	10090.ENSMUSP00000000312,10090.ENSMUSP00000002603,10090.ENSMUSP00000020107,10090.ENSMUSP00000030010,10090.ENSMUSP00000030121,10090.ENSMUSP00000030669,10090.ENSMUSP00000034267,10090.ENSMUSP00000034478,10090.ENSMUSP00000034611,10090.ENSMUSP00000034889,10090.ENSMUSP00000039657,10090.ENSMUSP00000041557,10090.ENSMUSP00000044004,10090.ENSMUSP00000046714,10090.ENSMUSP00000053897,10090.ENSMUSP00000060749…	Cdh1,Scrib,Atp2b1,Abca1,B4galt1,Slc9a1,Slc27a1,St14,Phldb1,Hcn4,Atp1a1,Slc7a5,Lrp1,Slc7a1,Erbb2,Llgl1,Plpp3,Plec,Phldb2,Erbb3,Pkd2,Bmpr2,Slc4a11,Cnnm2,Scn3a,Tjp1,Shroom4,Myo1c,Vangl2,Slc12a2,Ddr1,Itga3,Akap5,Dsp,Slc4a4,Itgb4,Ap2a1,Ank2,Dag1,Slc8a2,Eppk1
C-rich	GO Component	GO:0009925	Basal plasma membrane	39	184	0.42	0.75	2.4e-05	10090.ENSMUSP00000000312,10090.ENSMUSP00000002603,10090.ENSMUSP00000020107,10090.ENSMUSP00000030010,10090.ENSMUSP00000030121,10090.ENSMUSP00000030669,10090.ENSMUSP00000034267,10090.ENSMUSP00000034478,10090.ENSMUSP00000034889,10090.ENSMUSP00000039657,10090.ENSMUSP00000041557,10090.ENSMUSP00000044004,10090.ENSMUSP00000046714,10090.ENSMUSP00000053897,10090.ENSMUSP00000060749,10090.ENSMUSP00000065719…	Cdh1,Scrib,Atp2b1,Abca1,B4galt1,Slc9a1,Slc27a1,St14,Hcn4,Atp1a1,Slc7a5,Lrp1,Slc7a1,Erbb2,Llgl1,Plpp3,Plec,Erbb3,Pkd2,Bmpr2,Slc4a11,Cnnm2,Scn3a,Tjp1,Shroom4,Myo1c,Vangl2,Slc12a2,Ddr1,Itga3,Akap5,Dsp,Slc4a4,Itgb4,Ap2a1,Ank2,Dag1,Slc8a2,Eppk1
C-rich	GO Component	GO:0099080	Supramolecular complex	132	1062	0.19	0.56	7.19e-05	10090.ENSMUSP00000001179,10090.ENSMUSP00000001592,10090.ENSMUSP00000001927,10090.ENSMUSP00000003434,10090.ENSMUSP00000004201,10090.ENSMUSP00000006629,10090.ENSMUSP00000007814,10090.ENSMUSP00000013559,10090.ENSMUSP00000014065,10090.ENSMUSP00000016771,10090.ENSMUSP00000018851,10090.ENSMUSP00000020904,10090.ENSMUSP00000021552,10090.ENSMUSP00000021918,10090.ENSMUSP00000022369,10090.ENSMUSP00000022638…	Pcnt,Jup,Ltbp1,Btbd2,Col5a3,Sptbn1,Khsrp,Igf2bp1,Clip3,Myh9,Dync1h1,Rock2,Zfp36l1,Ror2,Vcl,Nefm,Col2a1,Crebbp,Noct,Sympk,Bysl,Kif5b,Diaph1,Fbn2,Incenp,Rptor,Col5a1,Knl1,Dhx36,Lmna,Fmn2,Prkaa2,Wasl,Bag3,Stim1,Col4a1,Col4a2,Mmp2,Katnb1,Xrn1,Map4,Myo6,Ltbp4,Edc4,Ina,Akna,Ago2,Dpp9,Wipf2,Phf2,Flnb,Kif13a,Kif1b,Bod1l,Aspm,Patl1,Dnah10,Flnc,Actn4,Nav1,Map1b,Rock1,Tubb4a,Yes1,Hsf1,Plec,Kif21b,Upf1,Dysf,…
C-rich	GO Component	GO:0015629	Actin cytoskeleton	64	412	0.29	0.6	0.00012	10090.ENSMUSP00000000312,10090.ENSMUSP00000001592,10090.ENSMUSP00000002889,10090.ENSMUSP00000006381,10090.ENSMUSP00000006629,10090.ENSMUSP00000014922,10090.ENSMUSP00000016771,10090.ENSMUSP00000021458,10090.ENSMUSP00000022369,10090.ENSMUSP00000025337,10090.ENSMUSP00000027817,10090.ENSMUSP00000027888,10090.ENSMUSP00000030039,10090.ENSMUSP00000031565,10090.ENSMUSP00000031695,10090.ENSMUSP00000033136…	Cdh1,Jup,Flii,Fblim1,Sptbn1,Fhod1,Myh9,Sptb,Vcl,Diaph1,Spta1,Abl2,Fmn2,Fscn1,Wasl,Bag3,Myo6,Lpp,Cdc42bpb,Sh3pxd2b,Ppp1r9a,Wipf2,Ror1,Mtss2,Neurl1b,Flnb,Llgl1,Samd14,Flnc,Actn4,Yes1,Pou6f1,Dgkh,Arhgap35,Dapk1,Mtss1,Sh3pxd2a,Whrn,Notch3,Marcks,Wipf1,Macf1,Shroom2,Acaca,Crocc,Shroom4,Myo7a,Myo1c,Vangl2,Nckap1,Amot,Shroom3,Tmem63b,Crmp1,Flna,Palld,Myo5a,Myo9a,Zyx,Inpp5d,Bcar1,Asap1,Llgl2,Myadm
C-rich	GO Component	GO:0098984	Neuron to neuron synapse	60	376	0.3	0.61	0.00012	10090.ENSMUSP00000000199,10090.ENSMUSP00000002603,10090.ENSMUSP00000006629,10090.ENSMUSP00000017458,10090.ENSMUSP00000020543,10090.ENSMUSP00000020706,10090.ENSMUSP00000022638,10090.ENSMUSP00000023291,10090.ENSMUSP00000023776,10090.ENSMUSP00000026750,10090.ENSMUSP00000032192,10090.ENSMUSP00000034510,10090.ENSMUSP00000035055,10090.ENSMUSP00000036003,10090.ENSMUSP00000036181,10090.ENSMUSP00000036962…	Ncs1,Scrib,Sptbn1,Mpp2,Cpeb4,Adcy1,Nefm,Mapk8ip2,Slc4a8,Cnksr2,Itpr1,Nectin1,Map4,Tanc1,Myo6,Clstn1,Git1,Ptprf,Atp1a1,Grid1,Dagla,Ppp1r9a,Atp1b2,Eps8,Mib1,Prr12,Pura,Samd14,Ptprs,Sos1,Map1b,Nf1,Pdzd2,Atp1a3,Syn1,Bmpr2,Dlg5,Nefh,Abr,Macf1,Prkcg,Mapt,Iqsec1,Mpdz,Snx27,Akap5,Igsf9b,Adgrl1,Nos1,Strn,Inpp4a,Grip1,Tnik,Bcr,Iqsec2,Drosha,Ank2,Sema4c,Slc8a2,Syt7
C-rich	GO Component	GO:0005856	Cytoskeleton	204	1852	0.14	0.5	0.00016	10090.ENSMUSP00000000312,10090.ENSMUSP00000000642,10090.ENSMUSP00000001179,10090.ENSMUSP00000001592,10090.ENSMUSP00000002588,10090.ENSMUSP00000002889,10090.ENSMUSP00000005406,10090.ENSMUSP00000006381,10090.ENSMUSP00000006629,10090.ENSMUSP00000014065,10090.ENSMUSP00000014922,10090.ENSMUSP00000016771,10090.ENSMUSP00000017458,10090.ENSMUSP00000018851,10090.ENSMUSP00000020755,10090.ENSMUSP00000020904…	Cdh1,Hk2,Pcnt,Jup,Tiam1,Flii,App,Fblim1,Sptbn1,Clip3,Fhod1,Myh9,Mpp2,Dync1h1,Ppp4r3b,Rock2,Sptb,Ror2,Rhobtb3,Vcl,Anxa11,Nefm,Sorbs3,Sympk,Bysl,Kif5b,Diaph1,Incenp,Cdc42bpg,Fgd1,Farp1,Spta1,Abl2,Mastl,Lmna,Fmn2,Tln1,Ski,Fscn1,Wasl,Bag3,Stim1,Tnks,Katnb1,Map4,Akap12,Myo6,Lpp,Plekhg6,Git1,Dhcr24,Ppl,Tln2,Pcm1,Wapl,Smg7,Ina,Akna,Cdc42bpb,Lrp1,Sh3pxd2b,Dpp9,Ppp1r9a,Wipf2,Inppl1,Ror1,Ccdc88a,Cul7,Plekh…
C-rich	GO Component	GO:0016020	Membrane	537	5769	0.07	0.46	0.00016	10090.ENSMUSP00000000199,10090.ENSMUSP00000000312,10090.ENSMUSP00000000314,10090.ENSMUSP00000000642,10090.ENSMUSP00000001079,10090.ENSMUSP00000001147,10090.ENSMUSP00000001181,10090.ENSMUSP00000001592,10090.ENSMUSP00000001595,10090.ENSMUSP00000002412,10090.ENSMUSP00000002487,10090.ENSMUSP00000002588,10090.ENSMUSP00000002603,10090.ENSMUSP00000002979,10090.ENSMUSP00000003061,10090.ENSMUSP00000003207…	Ncs1,Cdh1,Cdh4,Hk2,Sec24b,Col6a1,Col6a2,Jup,Fkbp10,Ncan,Braf,Tiam1,Scrib,Lamb1,Bcam,Lipe,Plxna3,Plod3,App,Nid1,Igf1r,Kit,Sptbn1,Pcdhac1,Hdac5,Fads1,Adam19,Dgcr2,Amotl1,Clip3,Ankrd17,Csf1,Sash1,Celsr1,Myh9,Mpp2,Slc12a7,Cadps2,Ap2b1,Wwc1,Strn4,Arid3a,Sema6a,Sec63,Atp2b1,Shc2,Flt4,Adcy1,Rock2,Itgb3,Atp2a3,Sptb,Pcnx,Sema4d,Ror2,Rhobtb3,Zfyve16,Nid2,Vcl,Akap11,Lrp10,Nptxr,Grina,Robo1,Slc4a8,Sympk,Cels…
C-rich	GO Component	GO:0045177	Apical part of cell	52	312	0.32	0.61	0.00016	10090.ENSMUSP00000000312,10090.ENSMUSP00000002603,10090.ENSMUSP00000005406,10090.ENSMUSP00000013220,10090.ENSMUSP00000020107,10090.ENSMUSP00000021028,10090.ENSMUSP00000024783,10090.ENSMUSP00000028735,10090.ENSMUSP00000030243,10090.ENSMUSP00000030669,10090.ENSMUSP00000036181,10090.ENSMUSP00000037629,10090.ENSMUSP00000038150,10090.ENSMUSP00000039657,10090.ENSMUSP00000039709,10090.ENSMUSP00000041557…	Cdh1,Scrib,App,Amotl1,Atp2b1,Itgb3,Bysl,Jag1,Prkaa2,Slc9a1,Myo6,Slc16a2,Itpr3,Atp1a1,Pcm1,Slc7a5,Lrp1,Slc7a1,Atp1b2,Erbb2,Fn1,Dsg2,Aspm,C2cd2l,Plec,Pdzd2,Dchs1,Erbb3,Bmpr2,Usp9x,Slc4a11,Shroom2,Tjp1,Mpdz,Cntfr,Shroom4,Myo7a,Vangl2,Shroom3,Eda,Slc12a2,Clcn5,Rapgef2,Cep164,Fzd3,Tnik,Pard3,Ap2a1,Abca7,Fat1,Kcnb1,Nin
C-rich	GO Component	GO:0099081	Supramolecular polymer	98	741	0.22	0.55	0.00016	10090.ENSMUSP00000001179,10090.ENSMUSP00000001592,10090.ENSMUSP00000001927,10090.ENSMUSP00000004201,10090.ENSMUSP00000006629,10090.ENSMUSP00000014065,10090.ENSMUSP00000016771,10090.ENSMUSP00000018851,10090.ENSMUSP00000021918,10090.ENSMUSP00000022369,10090.ENSMUSP00000022638,10090.ENSMUSP00000023123,10090.ENSMUSP00000024783,10090.ENSMUSP00000025083,10090.ENSMUSP00000025337,10090.ENSMUSP00000025497…	Pcnt,Jup,Ltbp1,Col5a3,Sptbn1,Clip3,Myh9,Dync1h1,Ror2,Vcl,Nefm,Col2a1,Bysl,Kif5b,Diaph1,Fbn2,Incenp,Col5a1,Lmna,Fmn2,Wasl,Bag3,Stim1,Col4a1,Col4a2,Mmp2,Katnb1,Map4,Myo6,Ltbp4,Ina,Akna,Dpp9,Wipf2,Flnb,Kif13a,Kif1b,Bod1l,Aspm,Dnah10,Flnc,Actn4,Nav1,Map1b,Tubb4a,Yes1,Plec,Kif21b,Dysf,Whrn,Numa1,Kif21a,Nes,Marcks,Nefh,Cep162,Wipf1,Adamtsl5,Klhl21,Macf1,Cep295,Kif5a,Mapt,Cep170b,Shroom2,Cltc,Fbn1,Tjp1,…
C-rich	GO Component	GO:0150034	Distal axon	52	318	0.31	0.58	0.00026	10090.ENSMUSP00000000199,10090.ENSMUSP00000000312,10090.ENSMUSP00000005406,10090.ENSMUSP00000008999,10090.ENSMUSP00000013559,10090.ENSMUSP00000020543,10090.ENSMUSP00000023776,10090.ENSMUSP00000025083,10090.ENSMUSP00000027404,10090.ENSMUSP00000030676,10090.ENSMUSP00000031565,10090.ENSMUSP00000033289,10090.ENSMUSP00000034239,10090.ENSMUSP00000034510,10090.ENSMUSP00000034889,10090.ENSMUSP00000036003…	Ncs1,Cdh1,App,Hdac5,Igf2bp1,Cpeb4,Slc4a8,Kif5b,Ptprn,Grik3,Fscn1,Stim1,Katnb1,Nectin1,Hcn4,Tanc1,Git1,Ptprf,Lrp1,Ppp1r9a,Tspoap1,Ror1,Lmtk2,Setx,Eps8,Ptprs,Map1b,Kif21b,Atp1a3,Whrn,Usp9x,Aak1,Marcks,Kif5a,Prkcg,Mapt,Crmp1,Flna,Boc,Synj2,Palld,Itga3,Adgrl1,Nos1,Myo9a,Pard3,Hap1,Pgr,Pcdhgb1,Slc8a2,Nin,Syt7
C-rich	GO Component	GO:0032279	Asymmetric synapse	56	357	0.29	0.56	0.00033	10090.ENSMUSP00000000199,10090.ENSMUSP00000002603,10090.ENSMUSP00000006629,10090.ENSMUSP00000017458,10090.ENSMUSP00000020543,10090.ENSMUSP00000020706,10090.ENSMUSP00000022638,10090.ENSMUSP00000023291,10090.ENSMUSP00000023776,10090.ENSMUSP00000026750,10090.ENSMUSP00000032192,10090.ENSMUSP00000035055,10090.ENSMUSP00000036003,10090.ENSMUSP00000036181,10090.ENSMUSP00000036962,10090.ENSMUSP00000037210…	Ncs1,Scrib,Sptbn1,Mpp2,Cpeb4,Adcy1,Nefm,Mapk8ip2,Slc4a8,Cnksr2,Itpr1,Map4,Tanc1,Myo6,Clstn1,Git1,Ptprf,Atp1a1,Grid1,Dagla,Ppp1r9a,Eps8,Mib1,Prr12,Pura,Samd14,Ptprs,Sos1,Map1b,Nf1,Pdzd2,Syn1,Bmpr2,Dlg5,Nefh,Abr,Macf1,Prkcg,Mapt,Iqsec1,Mpdz,Snx27,Akap5,Igsf9b,Adgrl1,Nos1,Strn,Inpp4a,Grip1,Tnik,Bcr,Iqsec2,Drosha,Ank2,Sema4c,Slc8a2
C-rich	GO Component	GO:0099512	Supramolecular fiber	96	738	0.21	0.52	0.00034	10090.ENSMUSP00000001179,10090.ENSMUSP00000001592,10090.ENSMUSP00000001927,10090.ENSMUSP00000004201,10090.ENSMUSP00000006629,10090.ENSMUSP00000014065,10090.ENSMUSP00000016771,10090.ENSMUSP00000018851,10090.ENSMUSP00000021918,10090.ENSMUSP00000022369,10090.ENSMUSP00000022638,10090.ENSMUSP00000023123,10090.ENSMUSP00000024783,10090.ENSMUSP00000025083,10090.ENSMUSP00000025337,10090.ENSMUSP00000025497…	Pcnt,Jup,Ltbp1,Col5a3,Sptbn1,Clip3,Myh9,Dync1h1,Ror2,Vcl,Nefm,Col2a1,Bysl,Kif5b,Diaph1,Fbn2,Incenp,Col5a1,Lmna,Fmn2,Wasl,Bag3,Stim1,Mmp2,Katnb1,Map4,Myo6,Ltbp4,Ina,Akna,Dpp9,Wipf2,Flnb,Kif13a,Kif1b,Bod1l,Aspm,Dnah10,Flnc,Actn4,Nav1,Map1b,Tubb4a,Yes1,Plec,Kif21b,Dysf,Whrn,Numa1,Kif21a,Nes,Marcks,Nefh,Cep162,Wipf1,Adamtsl5,Klhl21,Macf1,Cep295,Kif5a,Mapt,Cep170b,Shroom2,Cltc,Fbn1,Tjp1,Shroom4,Myo1c,…
C-rich	GO Component	GO:0014069	Postsynaptic density	55	353	0.29	0.55	0.00045	10090.ENSMUSP00000000199,10090.ENSMUSP00000002603,10090.ENSMUSP00000006629,10090.ENSMUSP00000017458,10090.ENSMUSP00000020543,10090.ENSMUSP00000020706,10090.ENSMUSP00000022638,10090.ENSMUSP00000023291,10090.ENSMUSP00000026750,10090.ENSMUSP00000032192,10090.ENSMUSP00000035055,10090.ENSMUSP00000036003,10090.ENSMUSP00000036181,10090.ENSMUSP00000036962,10090.ENSMUSP00000037210,10090.ENSMUSP00000039368…	Ncs1,Scrib,Sptbn1,Mpp2,Cpeb4,Adcy1,Nefm,Mapk8ip2,Cnksr2,Itpr1,Map4,Tanc1,Myo6,Clstn1,Git1,Ptprf,Atp1a1,Grid1,Dagla,Ppp1r9a,Eps8,Mib1,Prr12,Pura,Samd14,Ptprs,Sos1,Map1b,Nf1,Pdzd2,Syn1,Bmpr2,Dlg5,Nefh,Abr,Macf1,Prkcg,Mapt,Iqsec1,Mpdz,Snx27,Akap5,Igsf9b,Adgrl1,Nos1,Strn,Inpp4a,Grip1,Tnik,Bcr,Iqsec2,Drosha,Ank2,Sema4c,Slc8a2
C-rich	GO Component	GO:0099572	Postsynaptic specialization	57	374	0.28	0.53	0.00054	10090.ENSMUSP00000000199,10090.ENSMUSP00000002603,10090.ENSMUSP00000006629,10090.ENSMUSP00000017458,10090.ENSMUSP00000020543,10090.ENSMUSP00000020706,10090.ENSMUSP00000022638,10090.ENSMUSP00000023291,10090.ENSMUSP00000026750,10090.ENSMUSP00000032192,10090.ENSMUSP00000035055,10090.ENSMUSP00000036003,10090.ENSMUSP00000036181,10090.ENSMUSP00000036962,10090.ENSMUSP00000037210,10090.ENSMUSP00000039368…	Ncs1,Scrib,Sptbn1,Mpp2,Cpeb4,Adcy1,Nefm,Mapk8ip2,Cnksr2,Itpr1,Map4,Tanc1,Myo6,Clstn1,Git1,Ptprf,Atp1a1,Grid1,Dagla,Ppp1r9a,Eps8,Mib1,Prr12,Pura,Samd14,Ptprs,Sos1,Map1b,Nf1,Yes1,Pdzd2,Syn1,Bmpr2,Dlg5,Nefh,Abr,Macf1,Prkcg,Mapt,Iqsec1,Mpdz,Snx27,Nlgn2,Akap5,Igsf9b,Adgrl1,Nos1,Strn,Inpp4a,Grip1,Tnik,Bcr,Iqsec2,Drosha,Ank2,Sema4c,Slc8a2
C-rich	GO Component	GO:0031256	Leading edge membrane	30	149	0.4	0.57	0.00083	10090.ENSMUSP00000006629,10090.ENSMUSP00000017458,10090.ENSMUSP00000018993,10090.ENSMUSP00000020107,10090.ENSMUSP00000021028,10090.ENSMUSP00000023600,10090.ENSMUSP00000025337,10090.ENSMUSP00000028499,10090.ENSMUSP00000030187,10090.ENSMUSP00000036181,10090.ENSMUSP00000045634,10090.ENSMUSP00000046358,10090.ENSMUSP00000050211,10090.ENSMUSP00000052776,10090.ENSMUSP00000073866,10090.ENSMUSP00000075240…	Sptbn1,Mpp2,Wwc1,Atp2b1,Itgb3,Robo1,Diaph1,Itgav,Tln1,Myo6,Antxr1,Dagla,Mtss2,Eps8,Sh2d3c,Adgre5,Plcg2,Insr,Piezo1,Macf1,Slc12a5,Hcn2,Mapt,Myo1c,Nckap1,Synj2,Akap5,Abca7,Ptprj,Kcnb1
C-rich	GO Component	GO:0016323	Basolateral plasma membrane	32	166	0.38	0.55	0.00092	10090.ENSMUSP00000000312,10090.ENSMUSP00000002603,10090.ENSMUSP00000020107,10090.ENSMUSP00000030010,10090.ENSMUSP00000030121,10090.ENSMUSP00000030669,10090.ENSMUSP00000034478,10090.ENSMUSP00000034889,10090.ENSMUSP00000039657,10090.ENSMUSP00000041557,10090.ENSMUSP00000044004,10090.ENSMUSP00000046714,10090.ENSMUSP00000053897,10090.ENSMUSP00000060749,10090.ENSMUSP00000065719,10090.ENSMUSP00000080716…	Cdh1,Scrib,Atp2b1,Abca1,B4galt1,Slc9a1,St14,Hcn4,Atp1a1,Slc7a5,Lrp1,Slc7a1,Erbb2,Llgl1,Plpp3,Erbb3,Pkd2,Slc4a11,Cnnm2,Tjp1,Vangl2,Slc12a2,Ddr1,Itga3,Akap5,Dsp,Slc4a4,Ap2a1,Ank2,Dag1,Slc8a2,Eppk1
C-rich	GO Component	GO:0043235	Receptor complex	40	244	0.31	0.48	0.0024	10090.ENSMUSP00000004326,10090.ENSMUSP00000005406,10090.ENSMUSP00000005671,10090.ENSMUSP00000005815,10090.ENSMUSP00000020617,10090.ENSMUSP00000021028,10090.ENSMUSP00000021918,10090.ENSMUSP00000025856,10090.ENSMUSP00000026360,10090.ENSMUSP00000027952,10090.ENSMUSP00000028499,10090.ENSMUSP00000030676,10090.ENSMUSP00000032491,10090.ENSMUSP00000034854,10090.ENSMUSP00000034973,10090.ENSMUSP00000038150…	Plxna3,App,Igf1r,Kit,Flt4,Itgb3,Ror2,Lrp5,Itgb8,Plxna2,Itgav,Grik3,Tnfrsf1a,Chrnb4,Smad3,Itpr3,Lrp1,Ror1,Lmtk2,Eps8,Erbb2,Ephb2,Irs1,Acvr2a,Notch2,Erbb3,Fgfr1,Bmpr2,Notch3,Insr,Cntfr,Plxnb2,Ephb4,Flna,Ddr1,Itga3,Acvr2b,Itgb4,Plxna1,Kctd12
C-rich	GO Component	GO:0099513	Polymeric cytoskeletal fiber	73	564	0.21	0.41	0.0043	10090.ENSMUSP00000001179,10090.ENSMUSP00000001592,10090.ENSMUSP00000014065,10090.ENSMUSP00000018851,10090.ENSMUSP00000021918,10090.ENSMUSP00000022369,10090.ENSMUSP00000022638,10090.ENSMUSP00000024783,10090.ENSMUSP00000025083,10090.ENSMUSP00000025337,10090.ENSMUSP00000025562,10090.ENSMUSP00000029699,10090.ENSMUSP00000030039,10090.ENSMUSP00000031695,10090.ENSMUSP00000033289,10090.ENSMUSP00000034239…	Pcnt,Jup,Clip3,Dync1h1,Ror2,Vcl,Nefm,Bysl,Kif5b,Diaph1,Incenp,Lmna,Fmn2,Wasl,Stim1,Katnb1,Map4,Myo6,Ina,Akna,Dpp9,Wipf2,Kif13a,Kif1b,Bod1l,Aspm,Dnah10,Nav1,Map1b,Tubb4a,Yes1,Kif21b,Dysf,Whrn,Numa1,Kif21a,Nes,Marcks,Nefh,Cep162,Wipf1,Klhl21,Macf1,Cep295,Kif5a,Mapt,Cep170b,Shroom2,Cltc,Shroom4,Myo1c,Slc1a4,Ckap5,Nckap1,Amot,Kif1a,Shroom3,Dctn1,Flna,Synj2,Palld,Myo5a,Kif26a,Myo9a,Fign,Inpp5d,Kif7,Ca…
C-rich	GO Component	GO:0044291	Cell-cell contact zone	17	67	0.5	0.49	0.0046	10090.ENSMUSP00000001592,10090.ENSMUSP00000002588,10090.ENSMUSP00000002603,10090.ENSMUSP00000014922,10090.ENSMUSP00000022369,10090.ENSMUSP00000029201,10090.ENSMUSP00000030669,10090.ENSMUSP00000031423,10090.ENSMUSP00000034510,10090.ENSMUSP00000039633,10090.ENSMUSP00000039657,10090.ENSMUSP00000057096,10090.ENSMUSP00000099652,10090.ENSMUSP00000112838,10090.ENSMUSP00000115062,10090.ENSMUSP00000138753…	Jup,Tiam1,Scrib,Fhod1,Vcl,Pik3ca,Slc9a1,Atp2a2,Nectin1,Tln2,Atp1a1,Dsg2,Tjp1,Scn5a,Dsp,Ank2,Tjp2
C-rich	GO Component	GO:0009986	Cell surface	69	530	0.21	0.4	0.0055	10090.ENSMUSP00000000312,10090.ENSMUSP00000003061,10090.ENSMUSP00000005406,10090.ENSMUSP00000005815,10090.ENSMUSP00000021028,10090.ENSMUSP00000021458,10090.ENSMUSP00000021918,10090.ENSMUSP00000022340,10090.ENSMUSP00000023600,10090.ENSMUSP00000024599,10090.ENSMUSP00000024696,10090.ENSMUSP00000026360,10090.ENSMUSP00000028362,10090.ENSMUSP00000028499,10090.ENSMUSP00000030010,10090.ENSMUSP00000030121…	Cdh1,Bcam,App,Kit,Itgb3,Sptb,Ror2,Nid2,Robo1,Igf2r,Mmp25,Itgb8,Ly75,Itgav,Abca1,B4galt1,Tln1,Slc9a1,Adgra3,Lrp6,Tnfrsf1a,Gpc4,Adgra2,Clstn1,Scube3,Slc7a5,Dip2a,Lrp1,Thbs1,Antxr1,Atp1b2,Ror1,Pcsk9,Ephb2,Sorl1,Acvr2a,Fzd5,Adgre5,Hhip,Notch2,Bmpr2,Notch3,Insr,Lrrc8a,Map3k5,Ece1,Tjp1,Cntfr,Nlgn2,Vcan,Amot,Adamts7,Boc,Fam234a,Scn5a,Dpp6,Itga3,Pxdn,Fzd3,Heg1,Slc4a4,Adamts9,Itgb4,Abca7,Cd276,Ptprj,Dag1,…
C-rich	GO Component	GO:0016324	Apical plasma membrane	38	243	0.29	0.4	0.0077	10090.ENSMUSP00000002603,10090.ENSMUSP00000013220,10090.ENSMUSP00000020107,10090.ENSMUSP00000021028,10090.ENSMUSP00000028735,10090.ENSMUSP00000030243,10090.ENSMUSP00000030669,10090.ENSMUSP00000037629,10090.ENSMUSP00000039657,10090.ENSMUSP00000041557,10090.ENSMUSP00000046714,10090.ENSMUSP00000047353,10090.ENSMUSP00000053897,10090.ENSMUSP00000054499,10090.ENSMUSP00000057096,10090.ENSMUSP00000059159…	Scrib,Amotl1,Atp2b1,Itgb3,Jag1,Prkaa2,Slc9a1,Slc16a2,Atp1a1,Slc7a5,Slc7a1,Atp1b2,Erbb2,Fn1,Dsg2,Aspm,C2cd2l,Plec,Erbb3,Bmpr2,Slc4a11,Shroom2,Tjp1,Mpdz,Cntfr,Shroom4,Myo7a,Vangl2,Shroom3,Slc12a2,Rapgef2,Fzd3,Tnik,Pard3,Ap2a1,Abca7,Fat1,Kcnb1
C-rich	GO Component	GO:0045211	Postsynaptic membrane	32	190	0.32	0.41	0.0077	10090.ENSMUSP00000002603,10090.ENSMUSP00000017458,10090.ENSMUSP00000018122,10090.ENSMUSP00000020706,10090.ENSMUSP00000021028,10090.ENSMUSP00000026635,10090.ENSMUSP00000026750,10090.ENSMUSP00000029374,10090.ENSMUSP00000030676,10090.ENSMUSP00000034854,10090.ENSMUSP00000036962,10090.ENSMUSP00000039368,10090.ENSMUSP00000044009,10090.ENSMUSP00000046358,10090.ENSMUSP00000053897,10090.ENSMUSP00000058135…	Scrib,Mpp2,Cadps2,Adcy1,Itgb3,Farp1,Cnksr2,Nbea,Grik3,Chrnb4,Clstn1,Ptprf,Grid1,Dagla,Erbb2,Ephb2,Ptprs,Erbb3,Marcks,Epn1,Nlgn2,Nrp2,Igsf9b,Strn,Grip1,Iqsec2,Ank2,Kctd12,Dag1,Sema4c,Kcnb1,Slc8a2
C-rich	GO Component	GO:0030027	Lamellipodium	32	191	0.32	0.41	0.008	10090.ENSMUSP00000000312,10090.ENSMUSP00000002603,10090.ENSMUSP00000005406,10090.ENSMUSP00000013220,10090.ENSMUSP00000013559,10090.ENSMUSP00000021028,10090.ENSMUSP00000026296,10090.ENSMUSP00000027888,10090.ENSMUSP00000028499,10090.ENSMUSP00000029201,10090.ENSMUSP00000031565,10090.ENSMUSP00000031695,10090.ENSMUSP00000034060,10090.ENSMUSP00000037210,10090.ENSMUSP00000042565,10090.ENSMUSP00000045634…	Cdh1,Scrib,App,Amotl1,Igf2bp1,Itgb3,Fgd1,Abl2,Itgav,Pik3ca,Fscn1,Wasl,Sh3rf1,Git1,Cdc42bpb,Antxr1,Ppp1r9a,Inppl1,Ccdc88a,Mtss2,Rock1,Dysf,Pkd2,Piezo1,Phactr4,Wasf1,Nckap1,Amot,Palld,Bcar1,Fat1,Dag1
C-rich	GO Component	GO:0001726	Ruffle	29	167	0.34	0.41	0.0089	10090.ENSMUSP00000016771,10090.ENSMUSP00000018993,10090.ENSMUSP00000021028,10090.ENSMUSP00000025337,10090.ENSMUSP00000026296,10090.ENSMUSP00000028499,10090.ENSMUSP00000030187,10090.ENSMUSP00000031565,10090.ENSMUSP00000036181,10090.ENSMUSP00000039633,10090.ENSMUSP00000050211,10090.ENSMUSP00000052776,10090.ENSMUSP00000069549,10090.ENSMUSP00000073866,10090.ENSMUSP00000079991,10090.ENSMUSP00000092268…	Myh9,Wwc1,Itgb3,Diaph1,Fgd1,Itgav,Tln1,Fscn1,Myo6,Tln2,Mtss2,Eps8,Rock1,Sh2d3c,Plcg2,Wipf1,Macf1,Myo1c,Rasa1,Nckap1,Amot,Synj2,Palld,Myo5a,Abca7,Bcar1,Ptprj,Myadm,Acap2
C-rich	GO Component	GO:0030426	Growth cone	34	210	0.31	0.4	0.0089	10090.ENSMUSP00000005406,10090.ENSMUSP00000008999,10090.ENSMUSP00000013559,10090.ENSMUSP00000020543,10090.ENSMUSP00000025083,10090.ENSMUSP00000031565,10090.ENSMUSP00000033289,10090.ENSMUSP00000034239,10090.ENSMUSP00000034510,10090.ENSMUSP00000039368,10090.ENSMUSP00000044004,10090.ENSMUSP00000046906,10090.ENSMUSP00000048238,10090.ENSMUSP00000051492,10090.ENSMUSP00000052776,10090.ENSMUSP00000064048…	App,Hdac5,Igf2bp1,Cpeb4,Kif5b,Fscn1,Stim1,Katnb1,Nectin1,Ptprf,Lrp1,Ppp1r9a,Lmtk2,Setx,Eps8,Ptprs,Map1b,Kif21b,Whrn,Usp9x,Marcks,Kif5a,Mapt,Crmp1,Flna,Boc,Palld,Itga3,Adgrl1,Myo9a,Pard3,Hap1,Pcdhgb1,Nin
C-rich	GO Component	GO:0097060	Synaptic membrane	44	302	0.26	0.38	0.0096	10090.ENSMUSP00000002603,10090.ENSMUSP00000017458,10090.ENSMUSP00000018122,10090.ENSMUSP00000020107,10090.ENSMUSP00000020706,10090.ENSMUSP00000021028,10090.ENSMUSP00000023776,10090.ENSMUSP00000026635,10090.ENSMUSP00000026750,10090.ENSMUSP00000029374,10090.ENSMUSP00000030676,10090.ENSMUSP00000032192,10090.ENSMUSP00000033450,10090.ENSMUSP00000034510,10090.ENSMUSP00000034854,10090.ENSMUSP00000036962…	Scrib,Mpp2,Cadps2,Atp2b1,Adcy1,Itgb3,Slc4a8,Farp1,Cnksr2,Nbea,Grik3,Itpr1,Gpc4,Nectin1,Chrnb4,Clstn1,Ptprf,Grid1,Dagla,Erbb2,Ephb2,Ptprs,Atp1a3,Erbb3,Marcks,Epn1,Prkcg,Cltc,Nlgn2,Nrp2,Itga3,Akap5,Igsf9b,Adgrl1,Strn,Grip1,Iqsec2,Ank2,Kctd12,Dag1,Sema4c,Kcnb1,Slc8a2,Syt7
C-rich	GO Component	GO:0098857	Membrane microdomain	43	293	0.26	0.38	0.0096	10090.ENSMUSP00000000312,10090.ENSMUSP00000003207,10090.ENSMUSP00000005406,10090.ENSMUSP00000005671,10090.ENSMUSP00000014065,10090.ENSMUSP00000019708,10090.ENSMUSP00000020107,10090.ENSMUSP00000020706,10090.ENSMUSP00000022369,10090.ENSMUSP00000025541,10090.ENSMUSP00000030010,10090.ENSMUSP00000030336,10090.ENSMUSP00000030669,10090.ENSMUSP00000032192,10090.ENSMUSP00000032322,10090.ENSMUSP00000032491…	Cdh1,Lipe,App,Igf1r,Clip3,Arid3a,Atp2b1,Adcy1,Vcl,Gnaq,Abca1,Tnfrsf1b,Slc9a1,Itpr1,Lrp6,Tnfrsf1a,Stim1,Slc27a1,Atp1a1,Myof,Erbb2,Irs1,Plpp3,Unc5b,Dysf,Bmpr2,Insr,Mapt,Kirrel,Myo1c,Cblb,Synj2,Hk1,Scn5a,Akap5,Nos1,Grip1,Pag1,Inpp5d,Adgrg1,Ank2,Dag1,Myadm
C-rich	GO Component	GO:0030175	Filopodium	20	98	0.41	0.4	0.0122	10090.ENSMUSP00000005406,10090.ENSMUSP00000013559,10090.ENSMUSP00000018851,10090.ENSMUSP00000021028,10090.ENSMUSP00000026635,10090.ENSMUSP00000028499,10090.ENSMUSP00000030121,10090.ENSMUSP00000031565,10090.ENSMUSP00000033876,10090.ENSMUSP00000036181,10090.ENSMUSP00000045634,10090.ENSMUSP00000046906,10090.ENSMUSP00000048057,10090.ENSMUSP00000113556,10090.ENSMUSP00000114495,10090.ENSMUSP00000115325…	App,Igf2bp1,Dync1h1,Itgb3,Farp1,Itgav,B4galt1,Fscn1,Adgra2,Myo6,Antxr1,Ppp1r9a,Inppl1,Itga3,Akap5,Fzd3,Myo5a,Ap2a1,Fat1,Dag1
C-rich	GO Component	GO:0014704	Intercalated disc	13	48	0.53	0.42	0.0133	10090.ENSMUSP00000001592,10090.ENSMUSP00000014922,10090.ENSMUSP00000022369,10090.ENSMUSP00000029201,10090.ENSMUSP00000030669,10090.ENSMUSP00000031423,10090.ENSMUSP00000039633,10090.ENSMUSP00000039657,10090.ENSMUSP00000057096,10090.ENSMUSP00000099652,10090.ENSMUSP00000112838,10090.ENSMUSP00000115062,10090.ENSMUSP00000138753	Jup,Fhod1,Vcl,Pik3ca,Slc9a1,Atp2a2,Tln2,Atp1a1,Dsg2,Tjp1,Scn5a,Dsp,Ank2
C-rich	GO Component	GO:0045121	Membrane raft	42	292	0.26	0.35	0.015	10090.ENSMUSP00000000312,10090.ENSMUSP00000003207,10090.ENSMUSP00000005406,10090.ENSMUSP00000005671,10090.ENSMUSP00000014065,10090.ENSMUSP00000019708,10090.ENSMUSP00000020107,10090.ENSMUSP00000020706,10090.ENSMUSP00000022369,10090.ENSMUSP00000025541,10090.ENSMUSP00000030010,10090.ENSMUSP00000030336,10090.ENSMUSP00000030669,10090.ENSMUSP00000032192,10090.ENSMUSP00000032322,10090.ENSMUSP00000032491…	Cdh1,Lipe,App,Igf1r,Clip3,Arid3a,Atp2b1,Adcy1,Vcl,Gnaq,Abca1,Tnfrsf1b,Slc9a1,Itpr1,Lrp6,Tnfrsf1a,Stim1,Slc27a1,Atp1a1,Myof,Erbb2,Irs1,Plpp3,Unc5b,Bmpr2,Insr,Mapt,Kirrel,Myo1c,Cblb,Synj2,Hk1,Scn5a,Akap5,Nos1,Grip1,Pag1,Inpp5d,Adgrg1,Ank2,Dag1,Myadm
C-rich	GO Component	GO:0043232	Intracellular non-membrane-bounded organelle	361	3881	0.07	0.3	0.0173	10090.ENSMUSP00000000312,10090.ENSMUSP00000000642,10090.ENSMUSP00000001179,10090.ENSMUSP00000001592,10090.ENSMUSP00000002305,10090.ENSMUSP00000002320,10090.ENSMUSP00000002588,10090.ENSMUSP00000002889,10090.ENSMUSP00000003207,10090.ENSMUSP00000003238,10090.ENSMUSP00000003434,10090.ENSMUSP00000004202,10090.ENSMUSP00000005406,10090.ENSMUSP00000005815,10090.ENSMUSP00000006381,10090.ENSMUSP00000006444…	Cdh1,Hk2,Pcnt,Jup,Kdm7a,Ppard,Tiam1,Flii,Lipe,Foxj2,Btbd2,Dnmt1,App,Kit,Fblim1,Tep1,Rbm14,Sptbn1,Khsrp,Hdac5,Igf2bp1,Clip3,Ankrd17,Fhod1,Myh9,Mpp2,Dync1h1,Pelp1,Rev3l,Nfic,Polrmt,Ppp4r3b,Rock2,Sptb,Zfp36l1,Ror2,Rhobtb3,Vcl,Anxa11,Tasor,Parg,Akap11,Nefm,Sorbs3,Crebbp,Runx1,Noct,Sympk,Chd1,Bysl,Kif5b,Diaph1,Incenp,Osbp,Cdc42bpg,Scd2,Fgd1,Farp1,Rptor,Spta1,Abl2,Mastl,Creb3l1,Knl1,Sall4,Zmat3,Dhx36,L…
C-rich	GO Component	GO:0098637	Protein complex involved in cell-matrix adhesion	6	10	0.88	0.42	0.0196	10090.ENSMUSP00000002979,10090.ENSMUSP00000005532,10090.ENSMUSP00000027752,10090.ENSMUSP00000043957,10090.ENSMUSP00000069087,10090.ENSMUSP00000103000	Lamb1,Nid1,Lamc1,Lama1,Lamb2,Tnc
C-rich	GO Component	GO:0032432	Actin filament bundle	17	80	0.43	0.37	0.0198	10090.ENSMUSP00000006381,10090.ENSMUSP00000014922,10090.ENSMUSP00000016771,10090.ENSMUSP00000022369,10090.ENSMUSP00000031565,10090.ENSMUSP00000033136,10090.ENSMUSP00000036304,10090.ENSMUSP00000048171,10090.ENSMUSP00000052020,10090.ENSMUSP00000066068,10090.ENSMUSP00000090245,10090.ENSMUSP00000100070,10090.ENSMUSP00000106894,10090.ENSMUSP00000108455,10090.ENSMUSP00000109938,10090.ENSMUSP00000112442…	Fblim1,Fhod1,Myh9,Vcl,Fscn1,Bag3,Lpp,Ror1,Flnb,Actn4,Marcks,Shroom4,Vangl2,Amot,Flna,Palld,Zyx
C-rich	GO Component	GO:0042641	Actomyosin	17	81	0.42	0.36	0.022	10090.ENSMUSP00000006381,10090.ENSMUSP00000014922,10090.ENSMUSP00000016771,10090.ENSMUSP00000022369,10090.ENSMUSP00000031565,10090.ENSMUSP00000033136,10090.ENSMUSP00000036304,10090.ENSMUSP00000042565,10090.ENSMUSP00000048171,10090.ENSMUSP00000052020,10090.ENSMUSP00000066068,10090.ENSMUSP00000100070,10090.ENSMUSP00000106894,10090.ENSMUSP00000108455,10090.ENSMUSP00000112442,10090.ENSMUSP00000116028…	Fblim1,Fhod1,Myh9,Vcl,Fscn1,Bag3,Lpp,Cdc42bpb,Ror1,Flnb,Actn4,Shroom4,Vangl2,Amot,Palld,Myo5a,Zyx
C-rich	GO Component	GO:0098636	Protein complex involved in cell adhesion	11	39	0.55	0.37	0.0242	10090.ENSMUSP00000002979,10090.ENSMUSP00000005532,10090.ENSMUSP00000021028,10090.ENSMUSP00000026360,10090.ENSMUSP00000027752,10090.ENSMUSP00000028499,10090.ENSMUSP00000043957,10090.ENSMUSP00000069087,10090.ENSMUSP00000103000,10090.ENSMUSP00000113556,10090.ENSMUSP00000127604	Lamb1,Nid1,Itgb3,Itgb8,Lamc1,Itgav,Lama1,Lamb2,Tnc,Itga3,Itgb4
C-rich	GO Component	GO:0032589	Neuron projection membrane	12	46	0.51	0.36	0.0253	10090.ENSMUSP00000006629,10090.ENSMUSP00000017458,10090.ENSMUSP00000020107,10090.ENSMUSP00000023600,10090.ENSMUSP00000046358,10090.ENSMUSP00000088837,10090.ENSMUSP00000096690,10090.ENSMUSP00000097113,10090.ENSMUSP00000097919,10090.ENSMUSP00000104069,10090.ENSMUSP00000114495,10090.ENSMUSP00000147093	Sptbn1,Mpp2,Atp2b1,Robo1,Dagla,Insr,Slc12a5,Hcn2,Mapt,Myo1c,Akap5,Kcnb1
[truncated: 958 more rows]
