# Supplementary material for: Integrative profiling of condensation-prone RNAs during early development
Source: Cell Genom. 2025 Nov 19;6(2):101065. doi: 10.1016/j.xgen.2025.101065 (PMC12903419; doi:10.1016/j.xgen.2025.101065)
Supplement: Table S5. Excel file containing the identity of smOOP and control transcripts in the second experimental batch, related to STAR Methods and Figure S3 [file mmc6.xlsx]

## Sheet: Sheet1
Excel file containing the identity of smOOPs and control transcripts in the second experimental batch, related to Methods and Figure S3.
chr	start	end	gene_id	feature	strand	gene_name	transcript_id	feature_length	gene_type	smOOPs_nPSCs (second batch)	control
chr1	5377961	5380240	ENSMUSG00000104046.2	transcript	+	Gm37567	ENSMUST00000193241.2	2279	TEC	FALSE	TRUE
chr1	6280089	6285517	ENSMUSG00000090031.3	transcript	-	4732440D04Rik	ENSMUST00000191825.2	5428	lncRNA	FALSE	TRUE
chr1	6986782	6993812	ENSMUSG00000102135.2	transcript	+	Gm37108	ENSMUST00000194605.2	7030	processed_pseudogene	FALSE	TRUE
chr1	7218333	7222361	ENSMUSG00000103509.2	transcript	+	Gm38372	ENSMUST00000194854.2	4028	TEC	TRUE	FALSE
chr1	7568191	7588373	ENSMUSG00000103067.2	transcript	+	Gm30414	ENSMUST00000194886.2	20182	lncRNA	FALSE	TRUE
chr1	8862146	8862386	ENSMUSG00000084353.2	transcript	-	Gm15452	ENSMUST00000119877.2	240	processed_pseudogene	FALSE	TRUE
chr1	9618279	9647126	ENSMUSG00000025911.15	transcript	+	Adhfe1	ENSMUST00000027044.15	28847	protein_coding	FALSE	TRUE
chr1	9737639	9770434	ENSMUSG00000025912.17	transcript	-	Mybl1	ENSMUST00000088658.11	32795	protein_coding	FALSE	TRUE
chr1	9918621	9970078	ENSMUSG00000025915.15	transcript	+	Sgk3	ENSMUST00000097826.6	51457	protein_coding	FALSE	TRUE
chr1	10110001	10129083	ENSMUSG00000056763.17	transcript	+	Cspp1	ENSMUST00000190063.7	19082	protein_coding	TRUE	FALSE
chr1	10267305	10269027	ENSMUSG00000102556.2	transcript	-	Gm37569	ENSMUST00000192111.2	1722	TEC	FALSE	TRUE
chr1	10624322	10625778	ENSMUSG00000083422.2	transcript	-	Gm15604	ENSMUST00000118350.2	1456	processed_pseudogene	FALSE	TRUE
chr1	11063688	11373905	ENSMUSG00000048960.14	transcript	+	Prex2	ENSMUST00000027056.12	310217	protein_coding	FALSE	TRUE
chr1	11484335	12003964	ENSMUSG00000057715.14	transcript	+	A830018L16Rik	ENSMUST00000141512.8	519629	protein_coding	FALSE	TRUE
chr1	11487141	11489612	ENSMUSG00000103825.2	transcript	+	Gm38178	ENSMUST00000194502.2	2471	TEC	TRUE	FALSE
chr1	11774430	11776574	ENSMUSG00000103561.2	transcript	+	Gm38069	ENSMUST00000195360.2	2144	TEC	FALSE	TRUE
chr1	12936772	13062874	ENSMUSG00000025938.17	transcript	-	Slco5a1	ENSMUST00000188454.7	126102	protein_coding	FALSE	TRUE
chr1	13260329	13369946	ENSMUSG00000005886.15	transcript	-	Ncoa2	ENSMUST00000145280.2	109617	protein_coding	FALSE	TRUE
chr1	13367259	13369131	ENSMUSG00000104170.2	transcript	-	Gm37702	ENSMUST00000194357.2	1872	TEC	TRUE	FALSE
chr1	13413786	13418428	ENSMUSG00000103085.2	transcript	-	Gm38120	ENSMUST00000195506.2	4642	TEC	TRUE	FALSE
chr1	13424706	13426954	ENSMUSG00000102664.2	transcript	-	Gm38380	ENSMUST00000195718.2	2248	TEC	TRUE	FALSE
chr1	13711706	13712972	ENSMUSG00000102982.2	transcript	-	Gm38319	ENSMUST00000194537.2	1266	TEC	FALSE	TRUE
chr1	15923554	15926723	ENSMUSG00000104379.2	transcript	+	Gm37509	ENSMUST00000194867.2	3169	TEC	FALSE	TRUE
chr1	16175997	16203958	ENSMUSG00000025921.8	transcript	+	Rdh10	ENSMUST00000027053.8	27961	protein_coding	FALSE	TRUE
chr1	16640005	16689713	ENSMUSG00000025939.20	transcript	-	Ube2w	ENSMUST00000117146.9	49708	protein_coding	FALSE	TRUE
chr1	16735433	16748499	ENSMUSG00000025940.7	transcript	+	Tmem70	ENSMUST00000065373.6	13066	protein_coding	FALSE	TRUE
chr1	16838502	16840362	ENSMUSG00000091020.4	transcript	-	Gm5828	ENSMUST00000071842.10	1860	processed_pseudogene	FALSE	TRUE
chr1	17065161	17168113	ENSMUSG00000042686.6	transcript	-	Jph1	ENSMUST00000038382.5	102952	protein_coding	FALSE	TRUE
chr1	21021911	21061065	ENSMUSG00000041809.6	transcript	+	Efhc1	ENSMUST00000038447.6	39154	protein_coding	FALSE	TRUE
chr1	21066522	21149453	ENSMUSG00000041779.6	transcript	-	Tram2	ENSMUST00000037998.6	82931	protein_coding	FALSE	TRUE
chr1	21582156	21583280	ENSMUSG00000082935.4	transcript	-	Gm7658	ENSMUST00000119064.2	1124	processed_pseudogene	FALSE	TRUE
chr1	22356474	22844805	ENSMUSG00000041670.20	transcript	-	Rims1	ENSMUST00000081544.14	488331	protein_coding	FALSE	TRUE
chr1	30872628	30875512	ENSMUSG00000103783.2	transcript	-	Gm37522	ENSMUST00000195437.2	2884	TEC	TRUE	FALSE
chr1	30904584	30907619	ENSMUSG00000104315.2	transcript	-	Gm37906	ENSMUST00000192050.2	3035	TEC	FALSE	TRUE
chr1	33139987	33141776	ENSMUSG00000100481.2	transcript	+	Gm7114	ENSMUST00000190159.2	1789	processed_pseudogene	FALSE	TRUE
chr1	33652838	33655913	ENSMUSG00000102714.2	transcript	-	Gm37618	ENSMUST00000192891.2	3075	TEC	TRUE	FALSE
chr1	33784564	33796876	ENSMUSG00000042215.9	transcript	-	Bag2	ENSMUST00000044691.9	12312	protein_coding	FALSE	TRUE
chr1	34116307	34174238	ENSMUSG00000026131.21	transcript	+	Dst	ENSMUST00000239001.2	57931	protein_coding	TRUE	FALSE
chr1	33961535	33963919	ENSMUSG00000103596.2	transcript	+	Gm37354	ENSMUST00000193333.2	2384	TEC	FALSE	TRUE
chr1	34071180	34072878	ENSMUSG00000103364.2	transcript	+	Gm38157	ENSMUST00000194178.2	1698	TEC	FALSE	TRUE
chr1	34840784	34852390	ENSMUSG00000037509.22	transcript	+	Arhgef4	ENSMUST00000047664.16	11606	protein_coding	FALSE	TRUE
chr1	34848440	34850989	ENSMUSG00000104002.3	transcript	-	Gm38336	ENSMUST00000193040.3	2549	lncRNA	FALSE	TRUE
chr1	34856315	34882045	ENSMUSG00000037503.13	transcript	-	Fam168b	ENSMUST00000170092.8	25730	protein_coding	FALSE	TRUE
chr1	34889072	34918661	ENSMUSG00000026123.12	transcript	+	Plekhb2	ENSMUST00000027297.11	29589	protein_coding	FALSE	TRUE
chr1	36042065	36050125	ENSMUSG00000103708.2	transcript	-	Gm33222	ENSMUST00000193725.2	8060	lncRNA	FALSE	TRUE
chr1	36107480	36145527	ENSMUSG00000045216.8	transcript	+	Hs6st1	ENSMUST00000088174.4	38047	protein_coding	TRUE	FALSE
chr1	36374810	36408262	ENSMUSG00000010453.13	transcript	-	Kansl3	ENSMUST00000010597.10	33452	protein_coding	FALSE	TRUE
chr1	36461145	36484352	ENSMUSG00000001143.14	transcript	-	Lman2l	ENSMUST00000125304.8	23207	protein_coding	FALSE	TRUE
chr1	36513032	36515191	ENSMUSG00000104316.2	transcript	+	Gm37909	ENSMUST00000193157.2	2159	TEC	FALSE	TRUE
chr1	36550947	36567318	ENSMUSG00000001138.14	transcript	+	Cnnm3	ENSMUST00000001166.14	16371	protein_coding	FALSE	TRUE
chr1	36573067	36575964	ENSMUSG00000067653.13	transcript	-	Ankrd23	ENSMUST00000193991.3	2897	protein_coding	FALSE	TRUE
chr1	36587722	36596607	ENSMUSG00000026121.14	transcript	-	Sema4c	ENSMUST00000191642.6	8885	protein_coding	FALSE	TRUE
chr1	36831271	36978608	ENSMUSG00000026116.12	transcript	-	Tmem131	ENSMUST00000027290.12	147337	protein_coding	TRUE	FALSE
chr1	36952681	36955620	ENSMUSG00000102930.2	transcript	-	Gm38115	ENSMUST00000194317.2	2939	lncRNA	TRUE	FALSE
chr1	37174588	37180417	ENSMUSG00000050122.20	transcript	+	Vwa3b	ENSMUST00000195450.2	5829	protein_coding	FALSE	TRUE
chr1	37526273	37528063	ENSMUSG00000087233.2	transcript	-	Gm43213	ENSMUST00000151866.2	1790	processed_pseudogene	FALSE	TRUE
chr1	37872515	37904154	ENSMUSG00000060771.16	transcript	-	Tsga10	ENSMUST00000155852.7	31639	protein_coding	FALSE	TRUE
chr1	37929557	37937616	ENSMUSG00000026087.12	transcript	+	Mrpl30	ENSMUST00000027256.12	8059	protein_coding	FALSE	TRUE
chr1	38091866	38168743	ENSMUSG00000026082.12	transcript	-	Rev1	ENSMUST00000027251.12	76877	protein_coding	FALSE	TRUE
chr1	38115375	38116386	ENSMUSG00000103804.2	transcript	-	Gm37062	ENSMUST00000195028.2	1011	lncRNA	FALSE	TRUE
chr1	38216406	38666266	ENSMUSG00000037138.19	transcript	-	Aff3	ENSMUST00000095027.9	449860	protein_coding	FALSE	TRUE
chr1	39558613	39558829	ENSMUSG00002076218.1	transcript	+	ENSMUSG00002076218	ENSMUST00020182717.1	216	snoRNA	FALSE	TRUE
chr1	40363849	40406722	ENSMUSG00000070942.9	transcript	+	Il1rl2	ENSMUST00000194296.6	42873	protein_coding	FALSE	TRUE
chr1	43086359	43137782	ENSMUSG00000070939.10	transcript	-	Tgfbrap1	ENSMUST00000095014.8	51423	protein_coding	FALSE	TRUE
chr1	43228315	43228798	ENSMUSG00000094497.2	transcript	+	Gm8210	ENSMUST00000178557.2	483	processed_pseudogene	FALSE	TRUE
chr1	43527606	43530097	ENSMUSG00000103422.2	transcript	+	Gm37536	ENSMUST00000194710.2	2491	TEC	TRUE	FALSE
chr1	43599432	43600725	ENSMUSG00000103945.2	transcript	+	Gm38228	ENSMUST00000193169.2	1293	TEC	FALSE	TRUE
chr1	43927210	43927755	ENSMUSG00000100701.2	transcript	+	Gm19587	ENSMUST00000191395.2	545	processed_pseudogene	FALSE	TRUE
chr1	44130723	44149950	ENSMUSG00000101104.7	transcript	-	Gm29247	ENSMUST00000134195.3	19227	lncRNA	FALSE	TRUE
chr1	44251321	44252278	ENSMUSG00000089703.2	transcript	+	Gm15833	ENSMUST00000161563.2	957	processed_pseudogene	FALSE	TRUE
chr1	44600044	44604607	ENSMUSG00000102319.2	transcript	+	Gm37626	ENSMUST00000194332.2	4563	TEC	TRUE	FALSE
chr1	51886998	51888277	ENSMUSG00000101724.2	transcript	-	Gm29453	ENSMUST00000186428.2	1279	lncRNA	FALSE	TRUE
chr1	51916268	51918767	ENSMUSG00000100313.2	transcript	-	Gm28323	ENSMUST00000186817.2	2499	lncRNA	FALSE	TRUE
chr1	51979822	51980420	ENSMUSG00000072324.5	transcript	-	Gm8420	ENSMUST00000097103.5	598	processed_pseudogene	FALSE	TRUE
chr1	52047401	52146343	ENSMUSG00000062939.12	transcript	+	Stat4	ENSMUST00000027277.7	98942	protein_coding	FALSE	TRUE
chr1	52542392	52543388	ENSMUSG00000097833.2	transcript	-	Gm5976	ENSMUST00000180794.2	996	processed_pseudogene	FALSE	TRUE
chr1	52961482	52992003	ENSMUSG00000043629.13	transcript	-	1700019D03Rik	ENSMUST00000050567.11	30521	protein_coding	FALSE	TRUE
chr1	55105422	55106228	ENSMUSG00000101122.2	transcript	+	Gm17971	ENSMUST00000190239.2	806	processed_pseudogene	FALSE	TRUE
chr1	55159238	55160032	ENSMUSG00000100736.2	transcript	-	Gm5147	ENSMUST00000185999.2	794	processed_pseudogene	FALSE	TRUE
chr1	55170484	55184542	ENSMUSG00000025979.14	transcript	+	Mob4	ENSMUST00000159743.2	14058	protein_coding	FALSE	TRUE
chr1	55374559	55374955	ENSMUSG00000100215.2	transcript	+	Gm8292	ENSMUST00000162574.2	396	processed_pseudogene	FALSE	TRUE
chr1	56833139	57011661	ENSMUSG00000038331.16	transcript	-	Satb2	ENSMUST00000042857.14	178522	protein_coding	TRUE	FALSE
chr1	57398380	57416703	ENSMUSG00000097519.3	transcript	-	4930558J18Rik	ENSMUST00000181949.3	18323	lncRNA	FALSE	TRUE
chr1	58069089	58145572	ENSMUSG00000063558.5	transcript	+	Aox1	ENSMUST00000001027.7	76483	protein_coding	FALSE	TRUE
chr1	58422670	58425293	ENSMUSG00000103839.2	transcript	-	Gm37607	ENSMUST00000194925.2	2623	TEC	FALSE	TRUE
chr1	58596518	58625436	ENSMUSG00000038174.15	transcript	-	Fam126b	ENSMUST00000159980.2	28918	protein_coding	FALSE	TRUE
chr1	58697278	58731601	ENSMUSG00000047528.14	transcript	-	Flacc1	ENSMUST00000191565.7	34323	protein_coding	FALSE	TRUE
chr1	58836941	58840782	ENSMUSG00000102719.2	transcript	+	Gm37760	ENSMUST00000194726.2	3841	TEC	FALSE	TRUE
chr1	59669481	59675576	ENSMUSG00000047361.17	transcript	+	Gm973	ENSMUST00000190490.2	6095	protein_coding	FALSE	TRUE
chr1	59685358	59687230	ENSMUSG00000103821.2	transcript	-	D430013B06Rik	ENSMUST00000192922.2	1872	TEC	FALSE	TRUE
chr1	59802558	59918173	ENSMUSG00000067336.7	transcript	+	Bmpr2	ENSMUST00000087435.7	115615	protein_coding	TRUE	FALSE
chr1	59840421	59843859	ENSMUSG00000104052.2	transcript	+	Gm38125	ENSMUST00000194136.2	3438	TEC	FALSE	TRUE
chr1	59952164	60024505	ENSMUSG00000041040.13	transcript	+	Fam117b	ENSMUST00000036540.12	72341	protein_coding	FALSE	TRUE
chr1	59968846	59974261	ENSMUSG00000103696.2	transcript	+	Gm37531	ENSMUST00000191628.2	5415	TEC	FALSE	TRUE
chr1	60137422	60165136	ENSMUSG00000026017.14	transcript	+	Carf	ENSMUST00000124986.8	27714	protein_coding	FALSE	TRUE
chr1	60448966	60473651	ENSMUSG00000026782.16	transcript	+	Abi2	ENSMUST00000189649.2	24685	protein_coding	FALSE	TRUE
chr1	61678033	61809018	ENSMUSG00000052062.15	transcript	+	Pard3b	ENSMUST00000129030.2	130985	protein_coding	FALSE	TRUE
chr1	62699997	62700875	ENSMUSG00000084333.2	transcript	+	Gm11599	ENSMUST00000118720.2	878	processed_pseudogene	FALSE	TRUE
chr1	62848460	62851016	ENSMUSG00000103032.2	transcript	+	Gm37121	ENSMUST00000192219.2	2556	TEC	FALSE	TRUE
chr1	63239471	63246773	ENSMUSG00000086730.3	transcript	+	Platr12	ENSMUST00000141027.2	7302	lncRNA	FALSE	TRUE
chr1	64189359	64189824	ENSMUSG00000086721.3	transcript	+	Gm13750	ENSMUST00000117621.2	465	processed_pseudogene	FALSE	TRUE
chr1	65460282	65460962	ENSMUSG00000100504.2	transcript	-	Gm28926	ENSMUST00000191063.2	680	unprocessed_pseudogene	FALSE	TRUE
chr1	66739989	66758964	ENSMUSG00000026005.16	transcript	+	Rpe	ENSMUST00000027157.10	18975	protein_coding	FALSE	TRUE
chr1	66804784	66807890	ENSMUSG00000102559.2	transcript	-	Gm37570	ENSMUST00000195411.2	3106	TEC	FALSE	TRUE
chr1	66808448	66811025	ENSMUSG00000102374.2	transcript	-	Gm38387	ENSMUST00000191945.2	2577	TEC	FALSE	TRUE
chr1	66814669	66819266	ENSMUSG00000102776.2	transcript	+	Gm38162	ENSMUST00000195562.2	4597	TEC	TRUE	FALSE
chr1	66838817	66839956	ENSMUSG00000103756.2	transcript	-	Gm37285	ENSMUST00000194465.2	1139	TEC	FALSE	TRUE
chr1	66987721	66988099	ENSMUSG00000094191.2	transcript	-	Rpl31-ps14	ENSMUST00000143596.2	378	processed_pseudogene	FALSE	TRUE
chr1	69577740	69726404	ENSMUSG00000025997.14	transcript	-	Ikzf2	ENSMUST00000187184.7	148664	protein_coding	FALSE	TRUE
chr1	71066656	71142305	ENSMUSG00000026196.8	transcript	-	Bard1	ENSMUST00000027393.8	75649	protein_coding	FALSE	TRUE
chr1	72127015	72127613	ENSMUSG00000101496.2	transcript	+	Gm8885	ENSMUST00000189382.2	598	processed_pseudogene	FALSE	TRUE
chr1	72897090	72914043	ENSMUSG00000026185.9	transcript	-	Igfbp5	ENSMUST00000027377.9	16953	protein_coding	FALSE	TRUE
chr1	74029532	74055581	ENSMUSG00000055322.17	transcript	-	Tns1	ENSMUST00000186381.7	26049	protein_coding	TRUE	FALSE
chr1	74334799	74338026	ENSMUSG00000099931.2	transcript	+	Gm29358	ENSMUST00000187941.2	3227	lncRNA	FALSE	TRUE
chr1	74539498	74542460	ENSMUSG00000103227.2	transcript	-	Gm37733	ENSMUST00000195478.2	2962	TEC	FALSE	TRUE
chr1	74640603	74676053	ENSMUSG00000033276.19	transcript	+	Stk36	ENSMUST00000087183.11	35450	protein_coding	FALSE	TRUE
chr1	75120021	75120753	ENSMUSG00000049339.17	transcript	+	Retreg2	ENSMUST00000188977.2	732	protein_coding	FALSE	TRUE
chr1	75148374	75161790	ENSMUSG00000099519.2	transcript	-	Gm29253	ENSMUST00000185727.2	13416	lncRNA	FALSE	TRUE
chr1	75463494	75464446	ENSMUSG00000026211.19	transcript	-	Obsl1	ENSMUST00000154636.2	952	protein_coding	FALSE	TRUE
chr1	75523170	75524388	ENSMUSG00000006576.17	transcript	+	Slc4a3	ENSMUST00000145516.2	1218	protein_coding	FALSE	TRUE
chr1	78442084	78443563	ENSMUSG00000104018.2	transcript	-	4833412K13Rik	ENSMUST00000195509.2	1479	TEC	FALSE	TRUE
chr1	79900252	79901143	ENSMUSG00000067106.7	transcript	-	Gm5529	ENSMUST00000165691.3	891	processed_pseudogene	FALSE	TRUE
chr1	80252447	80254130	ENSMUSG00000103076.2	transcript	-	Gm37902	ENSMUST00000192839.2	1683	TEC	FALSE	TRUE
chr1	80303893	80305711	ENSMUSG00000103525.2	transcript	-	Gm37262	ENSMUST00000192816.2	1818	TEC	FALSE	TRUE
chr1	82210821	82269137	ENSMUSG00000055980.3	transcript	-	Irs1	ENSMUST00000069799.3	58316	protein_coding	FALSE	TRUE
chr1	82294172	82423087	ENSMUSG00000026142.16	transcript	+	Rhbdd1	ENSMUST00000027322.14	128915	protein_coding	FALSE	TRUE
chr1	82329937	82332770	ENSMUSG00000104493.2	transcript	+	Gm19552	ENSMUST00000194744.2	2833	TEC	FALSE	TRUE
chr1	84014016	84262366	ENSMUSG00000045658.17	transcript	-	Pid1	ENSMUST00000168574.9	248350	protein_coding	TRUE	FALSE
chr1	85601437	85607047	ENSMUSG00000026222.17	transcript	+	Sp100	ENSMUST00000140758.2	5610	protein_coding	FALSE	TRUE
chr1	86048604	86051283	ENSMUSG00000103272.2	transcript	+	Gm37914	ENSMUST00000195317.2	2679	TEC	FALSE	TRUE
chr1	86082540	86105423	ENSMUSG00000062590.14	transcript	+	Armc9	ENSMUST00000153653.2	22883	protein_coding	FALSE	TRUE
chr1	86728796	86731749	ENSMUSG00000104121.2	transcript	+	Gm37485	ENSMUST00000192326.2	2953	TEC	TRUE	FALSE
chr1	86762716	86765500	ENSMUSG00000104400.2	transcript	+	Gm38010	ENSMUST00000192592.2	2784	TEC	FALSE	TRUE
chr1	86821294	86822854	ENSMUSG00000102649.2	transcript	+	Gm38021	ENSMUST00000195687.2	1560	TEC	FALSE	TRUE
chr1	86845713	86848378	ENSMUSG00000102571.2	transcript	+	Gm37967	ENSMUST00000195634.2	2665	TEC	FALSE	TRUE
chr1	86964444	86967372	ENSMUSG00000103984.2	transcript	+	Gm37447	ENSMUST00000195625.2	2928	TEC	FALSE	TRUE
chr1	87118358	87127792	ENSMUSG00000026251.14	transcript	+	Chrnd	ENSMUST00000073252.9	9434	protein_coding	FALSE	TRUE
chr1	87825261	87828254	ENSMUSG00000103591.2	transcript	+	Gm38365	ENSMUST00000195720.2	2993	TEC	FALSE	TRUE
chr1	87872842	87936273	ENSMUSG00000005501.15	transcript	-	Usp40	ENSMUST00000040783.11	63431	protein_coding	FALSE	TRUE
chr1	89411159	89413543	ENSMUSG00000104114.2	transcript	+	Gm37297	ENSMUST00000192974.2	2384	TEC	TRUE	FALSE
chr1	90885854	90897383	ENSMUSG00000026304.14	transcript	-	Rab17	ENSMUST00000027529.12	11529	protein_coding	FALSE	TRUE
chr1	91072824	91098517	ENSMUSG00000070732.3	transcript	+	Rbm44	ENSMUST00000094698.2	25693	protein_coding	FALSE	TRUE
chr1	91223766	91224658	ENSMUSG00000083064.2	transcript	+	Gm7785	ENSMUST00000117121.2	892	processed_pseudogene	FALSE	TRUE
chr1	91226059	91248797	ENSMUSG00000026307.13	transcript	+	Scly	ENSMUST00000027532.13	22738	protein_coding	FALSE	TRUE
chr1	91298415	91301814	ENSMUSG00000047443.15	transcript	+	Erfe	ENSMUST00000190998.2	3399	protein_coding	FALSE	TRUE
chr1	91947313	91949819	ENSMUSG00000102565.2	transcript	-	Gm37036	ENSMUST00000192836.2	2506	TEC	FALSE	TRUE
chr1	92759366	92788501	ENSMUSG00000034220.8	transcript	+	Gpc1	ENSMUST00000045970.8	29135	protein_coding	FALSE	TRUE
chr1	93096446	93158794	ENSMUSG00000084989.4	transcript	+	Crocc2	ENSMUST00000138595.3	62348	protein_coding	FALSE	TRUE
chr1	93236499	93270511	ENSMUSG00000026274.12	transcript	-	Pask	ENSMUST00000027493.4	34012	protein_coding	FALSE	TRUE
chr1	93349421	93350210	ENSMUSG00000090489.4	transcript	+	Gm17415	ENSMUST00000096427.6	789	processed_pseudogene	FALSE	TRUE
chr1	93439833	93509018	ENSMUSG00000034066.14	transcript	+	Farp2	ENSMUST00000122402.3	69185	protein_coding	FALSE	TRUE
chr1	95241347	95263009	ENSMUSG00000051185.10	transcript	+	Fam174a	ENSMUST00000059975.8	21662	protein_coding	FALSE	TRUE
chr1	97753383	97768606	ENSMUSG00000026335.17	transcript	-	Pam	ENSMUST00000162803.2	15223	protein_coding	FALSE	TRUE
chr1	97973541	97975479	ENSMUSG00000089706.8	transcript	-	B230216N24Rik	ENSMUST00000187924.2	1938	lncRNA	TRUE	FALSE
chr1	105204638	105284395	ENSMUSG00000047496.7	transcript	-	Rnf152	ENSMUST00000058688.7	79757	protein_coding	FALSE	TRUE
chr1	105636297	105640652	ENSMUSG00000104044.2	transcript	+	Gm37566	ENSMUST00000192363.2	4355	TEC	TRUE	FALSE
chr1	105708474	105742128	ENSMUSG00000026321.9	transcript	+	Tnfrsf11a	ENSMUST00000187812.2	33654	protein_coding	FALSE	TRUE
chr1	106147043	106151995	ENSMUSG00000103291.2	transcript	+	Gm38235	ENSMUST00000194600.2	4952	TEC	TRUE	FALSE
chr1	106465907	106642004	ENSMUSG00000057329.8	transcript	-	Bcl2	ENSMUST00000112751.2	176097	protein_coding	FALSE	TRUE
chr1	106675229	106687429	ENSMUSG00000009905.6	transcript	-	Kdsr	ENSMUST00000187319.2	12200	protein_coding	FALSE	TRUE
chr1	107533609	107535055	ENSMUSG00000026315.14	transcript	+	Serpinb8	ENSMUST00000123086.2	1446	protein_coding	FALSE	TRUE
chr1	113819114	113891864	ENSMUSG00000097648.2	transcript	-	9330185C12Rik	ENSMUST00000180837.2	72750	lncRNA	FALSE	TRUE
chr1	118761861	118981349	ENSMUSG00000048402.15	transcript	-	Gli2	ENSMUST00000062483.15	219488	protein_coding	TRUE	FALSE
chr1	119169691	119170483	ENSMUSG00000100767.2	transcript	-	Gm3508	ENSMUST00000186012.2	792	processed_pseudogene	FALSE	TRUE
chr1	119343194	119349978	ENSMUSG00000037035.6	transcript	-	Inhbb	ENSMUST00000038765.6	6784	protein_coding	FALSE	TRUE
chr1	119457209	119463895	ENSMUSG00000101731.2	transcript	-	3830432H09Rik	ENSMUST00000188909.2	6686	lncRNA	FALSE	TRUE
chr1	119472766	119576666	ENSMUSG00000026383.15	transcript	-	Epb41l5	ENSMUST00000052404.13	103900	protein_coding	TRUE	FALSE
chr1	119700727	119730172	ENSMUSG00000026384.14	transcript	-	Ptpn4	ENSMUST00000164086.8	29445	protein_coding	FALSE	TRUE
chr1	119718492	119726655	ENSMUSG00000103146.2	transcript	-	Gm37745	ENSMUST00000193304.2	8163	TEC	TRUE	FALSE
chr1	127198260	127203022	ENSMUSG00000104378.2	transcript	+	Gm37510	ENSMUST00000194151.2	4762	TEC	TRUE	FALSE
chr1	127881920	128030199	ENSMUSG00000036086.17	transcript	-	Zranb3	ENSMUST00000086614.12	148279	protein_coding	FALSE	TRUE
chr1	127906641	127912424	ENSMUSG00000104164.2	transcript	-	Gm38248	ENSMUST00000193744.2	5783	TEC	TRUE	FALSE
chr1	128012196	128017068	ENSMUSG00000102782.2	transcript	-	Gm37625	ENSMUST00000194969.2	4872	TEC	TRUE	FALSE
chr1	128031060	128165473	ENSMUSG00000056211.14	transcript	+	R3hdm1	ENSMUST00000036288.11	134413	protein_coding	TRUE	FALSE
chr1	128059893	128062389	ENSMUSG00000104239.2	transcript	+	Gm37588	ENSMUST00000195024.2	2496	TEC	TRUE	FALSE
chr1	128071350	128074085	ENSMUSG00000102179.2	transcript	+	Gm37868	ENSMUST00000195578.2	2735	TEC	TRUE	FALSE
chr1	128090950	128092266	ENSMUSG00000103497.2	transcript	+	Gm37407	ENSMUST00000194793.2	1316	TEC	TRUE	FALSE
chr1	128212492	128256055	ENSMUSG00000026354.9	transcript	-	Lct	ENSMUST00000073490.7	43563	protein_coding	FALSE	TRUE
chr1	129724344	129725595	ENSMUSG00000089648.2	transcript	-	Gm15790	ENSMUST00000161109.2	1251	processed_pseudogene	FALSE	TRUE
chr1	130357517	130364928	ENSMUSG00000086825.2	transcript	-	Gm15675	ENSMUST00000130486.2	7411	lncRNA	FALSE	TRUE
chr1	131013988	131019886	ENSMUSG00000102856.2	transcript	-	Gm37084	ENSMUST00000191688.2	5898	TEC	FALSE	TRUE
chr1	131222955	131455085	ENSMUSG00000026425.16	transcript	-	Srgap2	ENSMUST00000186543.7	232130	protein_coding	FALSE	TRUE
chr1	131269039	131270421	ENSMUSG00000102733.2	transcript	-	Gm38262	ENSMUST00000194760.2	1382	TEC	FALSE	TRUE
chr1	131304198	131306269	ENSMUSG00000104060.2	transcript	-	Gm37954	ENSMUST00000195400.2	2071	TEC	TRUE	FALSE
chr1	131334549	131336951	ENSMUSG00000101778.2	transcript	-	Gm29488	ENSMUST00000191427.2	2402	lncRNA	TRUE	FALSE
chr1	132119194	132137284	ENSMUSG00000118219.2	transcript	+	Gm29695	ENSMUST00000188175.2	18090	protein_coding	FALSE	TRUE
chr1	132202453	132208149	ENSMUSG00000101549.2	transcript	-	Gm29630	ENSMUST00000185761.2	5696	lncRNA	FALSE	TRUE
chr1	132212190	132212547	ENSMUSG00000089808.4	transcript	+	Gm7241	ENSMUST00000159853.2	357	processed_pseudogene	FALSE	TRUE
chr1	132284052	132319019	ENSMUSG00000042066.17	transcript	-	Tmcc2	ENSMUST00000045473.16	34967	protein_coding	FALSE	TRUE
chr1	132434626	132436377	ENSMUSG00000048174.3	transcript	+	Tmem81	ENSMUST00000188789.2	1751	protein_coding	FALSE	TRUE
chr1	132456736	132461622	ENSMUSG00000053024.15	transcript	-	Cntn2	ENSMUST00000188943.2	4886	protein_coding	FALSE	TRUE
chr1	132808010	132867743	ENSMUSG00000026443.4	transcript	+	Lrrn2	ENSMUST00000027706.4	59733	protein_coding	FALSE	TRUE
chr1	132973749	133036425	ENSMUSG00000026447.18	transcript	+	Pik3c2b	ENSMUST00000077730.7	62676	protein_coding	TRUE	FALSE
chr1	133186746	133228954	ENSMUSG00000041757.18	transcript	+	Plekha6	ENSMUST00000186917.7	42208	protein_coding	FALSE	TRUE
chr1	134224521	134255004	ENSMUSG00000026458.14	transcript	-	Ppfia4	ENSMUST00000186730.7	30483	protein_coding	TRUE	FALSE
chr1	134333518	134339474	ENSMUSG00000026456.19	transcript	+	Cyb5r1	ENSMUST00000154237.8	5956	protein_coding	FALSE	TRUE
chr1	134363365	134367335	ENSMUSG00000101061.2	transcript	+	Platr1	ENSMUST00000188474.2	3970	lncRNA	FALSE	TRUE
chr1	134445818	134446301	ENSMUSG00000096712.2	transcript	+	Gm15454	ENSMUST00000179718.2	483	processed_pseudogene	FALSE	TRUE
chr1	134761800	134763558	ENSMUSG00000073557.13	transcript	-	Ppp1r12b	ENSMUST00000146639.2	1758	protein_coding	FALSE	TRUE
chr1	134727632	134729723	ENSMUSG00000103614.2	transcript	-	Gm37949	ENSMUST00000192808.2	2091	TEC	FALSE	TRUE
chr1	134747653	134755287	ENSMUSG00000103976.2	transcript	-	Gm37677	ENSMUST00000194520.2	7634	TEC	TRUE	FALSE
chr1	134911038	135033014	ENSMUSG00000042793.14	transcript	-	Lgr6	ENSMUST00000044828.14	121976	protein_coding	FALSE	TRUE
chr1	135036234	135037174	ENSMUSG00000097993.8	transcript	-	Ptprv	ENSMUST00000182120.2	940	polymorphic_pseudogene	FALSE	TRUE
chr1	135298797	135301188	ENSMUSG00000041889.8	transcript	-	Shisa4	ENSMUST00000159918.2	2391	protein_coding	FALSE	TRUE
chr1	135366585	135615843	ENSMUSG00000009418.17	transcript	-	Nav1	ENSMUST00000190298.8	249258	protein_coding	TRUE	FALSE
chr1	135450825	135453076	ENSMUSG00000104524.2	transcript	-	Gm37333	ENSMUST00000192904.2	2251	TEC	TRUE	FALSE
chr1	135746335	135761080	ENSMUSG00000041782.15	transcript	+	Lad1	ENSMUST00000038760.10	14745	protein_coding	FALSE	TRUE
chr1	136059126	136105736	ENSMUSG00000041642.19	transcript	+	Kif21b	ENSMUST00000075164.11	46610	protein_coding	TRUE	FALSE
chr1	136141268	136162002	ENSMUSG00000041605.17	transcript	-	Inava	ENSMUST00000120339.8	20734	protein_coding	FALSE	TRUE
chr1	136395672	136455384	ENSMUSG00000041498.14	transcript	+	Kif14	ENSMUST00000201676.4	59712	protein_coding	FALSE	TRUE
chr1	136720771	136721248	ENSMUSG00000103953.2	transcript	+	Gm29718	ENSMUST00000193396.2	477	processed_pseudogene	FALSE	TRUE
chr1	138495434	138499094	ENSMUSG00000102448.2	transcript	-	Gm37101	ENSMUST00000191656.2	3660	TEC	TRUE	FALSE
chr1	138891172	138991456	ENSMUSG00000056268.16	transcript	+	Dennd1b	ENSMUST00000200533.5	100284	protein_coding	FALSE	TRUE
chr1	138957922	138960720	ENSMUSG00000102157.2	transcript	+	Gm37470	ENSMUST00000193378.2	2798	TEC	TRUE	FALSE
chr1	139082889	139085520	ENSMUSG00000102243.2	transcript	+	Gm37718	ENSMUST00000191655.2	2631	TEC	FALSE	TRUE
chr1	140173895	140279025	ENSMUSG00000052726.17	transcript	+	Kcnt2	ENSMUST00000239229.2	105130	protein_coding	FALSE	TRUE
chr1	140194224	140197590	ENSMUSG00000102698.2	transcript	+	Gm37777	ENSMUST00000195546.2	3366	TEC	TRUE	FALSE
chr1	143615352	143622514	ENSMUSG00000018196.19	transcript	+	Glrx2	ENSMUST00000111957.10	7162	protein_coding	FALSE	TRUE
chr1	145059631	145060627	ENSMUSG00000097130.2	transcript	+	Gm5262	ENSMUST00000180655.2	996	processed_pseudogene	FALSE	TRUE
chr1	146373351	146627518	ENSMUSG00000035131.15	transcript	+	Brinp3	ENSMUST00000132847.8	254167	protein_coding	FALSE	TRUE
chr1	148900969	148901789	ENSMUSG00000082588.2	transcript	-	Gm15443	ENSMUST00000118947.2	820	processed_pseudogene	FALSE	TRUE
chr1	149897940	149900007	ENSMUSG00000099701.2	transcript	-	Gm19136	ENSMUST00000190706.2	2067	processed_pseudogene	FALSE	TRUE
chr1	150260032	150268499	ENSMUSG00000006010.15	transcript	-	Odr4	ENSMUST00000150615.8	8467	protein_coding	FALSE	TRUE
chr1	150439461	150441355	ENSMUSG00000066842.19	transcript	-	Hmcn1	ENSMUST00000151899.2	1894	protein_coding	FALSE	TRUE
chr1	152754270	152756049	ENSMUSG00000100394.2	transcript	-	Gm28791	ENSMUST00000185888.2	1779	lncRNA	TRUE	FALSE
chr1	152969225	152970343	ENSMUSG00000042751.15	transcript	+	Nmnat2	ENSMUST00000190960.2	1118	protein_coding	FALSE	TRUE
chr1	153094667	153208532	ENSMUSG00000026478.15	transcript	-	Lamc1	ENSMUST00000027752.15	113865	protein_coding	FALSE	TRUE
chr1	153159595	153162936	ENSMUSG00000103818.2	transcript	-	Gm38009	ENSMUST00000194884.2	3341	TEC	TRUE	FALSE
chr1	155034493	155074001	ENSMUSG00000026470.15	transcript	+	Stx6	ENSMUST00000195302.6	39508	protein_coding	FALSE	TRUE
chr1	155055546	155056134	ENSMUSG00000104181.2	transcript	+	Gm8850	ENSMUST00000195316.2	588	processed_pseudogene	FALSE	TRUE
chr1	155088216	155120190	ENSMUSG00000033722.10	transcript	-	BC034090	ENSMUST00000186156.7	31974	protein_coding	FALSE	TRUE
chr1	155151446	155293075	ENSMUSG00000026469.15	transcript	-	Xpr1	ENSMUST00000027741.12	141629	protein_coding	FALSE	TRUE
chr1	156386556	156477138	ENSMUSG00000026596.14	transcript	+	Abl2	ENSMUST00000166172.9	90582	protein_coding	FALSE	TRUE
chr1	156410677	156415818	ENSMUSG00000104293.2	transcript	+	Gm38043	ENSMUST00000195501.2	5141	TEC	TRUE	FALSE
chr1	156662856	156665494	ENSMUSG00000101964.2	transcript	-	Gm28693	ENSMUST00000189622.2	2638	transcribed_processed_pseudogene	TRUE	FALSE
chr1	156683786	156686429	ENSMUSG00000103303.2	transcript	-	Gm37802	ENSMUST00000194998.2	2643	TEC	TRUE	FALSE
chr1	156699746	156703690	ENSMUSG00000102960.2	transcript	-	Gm37943	ENSMUST00000194053.2	3944	TEC	TRUE	FALSE
chr1	157174908	157177613	ENSMUSG00000102326.2	transcript	-	Gm37788	ENSMUST00000193958.2	2705	TEC	TRUE	FALSE
chr1	157231894	157234291	ENSMUSG00000103808.2	transcript	-	Gm37060	ENSMUST00000194997.2	2397	TEC	TRUE	FALSE
chr1	159063279	159066128	ENSMUSG00000103572.2	transcript	+	Gm37115	ENSMUST00000193750.2	2849	TEC	FALSE	TRUE
chr1	160149255	160154648	ENSMUSG00000103693.2	transcript	-	Gm37529	ENSMUST00000195618.2	5393	lncRNA	FALSE	TRUE
chr1	160397730	160401380	ENSMUSG00000104026.2	transcript	-	Gm37212	ENSMUST00000192582.2	3650	TEC	TRUE	FALSE
chr1	160403907	160405544	ENSMUSG00000118401.2	transcript	-	Gpr52	ENSMUST00000238289.2	1637	protein_coding	FALSE	TRUE
chr1	160417451	160418710	ENSMUSG00000104020.2	transcript	-	Gm37215	ENSMUST00000194927.2	1259	TEC	FALSE	TRUE
chr1	160431684	160433760	ENSMUSG00000103391.2	transcript	-	Gm38302	ENSMUST00000191676.2	2076	TEC	FALSE	TRUE
chr1	160436524	160440020	ENSMUSG00000103432.2	transcript	-	6720464F23Rik	ENSMUST00000193946.2	3496	TEC	TRUE	FALSE
chr1	160738358	160740189	ENSMUSG00000103343.2	transcript	+	Gm37052	ENSMUST00000194929.2	1831	TEC	FALSE	TRUE
chr1	160741041	160741972	ENSMUSG00000103846.2	transcript	+	Gm37809	ENSMUST00000195050.2	931	TEC	FALSE	TRUE
chr1	160742893	160746471	ENSMUSG00000103739.2	transcript	+	Gm37653	ENSMUST00000195401.2	3578	TEC	FALSE	TRUE
chr1	160846828	160862418	ENSMUSG00000043467.20	transcript	-	Zbtb37	ENSMUST00000159250.9	15590	protein_coding	FALSE	TRUE
chr1	161573624	161575214	ENSMUSG00000102399.2	transcript	+	Gm5049	ENSMUST00000195878.2	1590	processed_pseudogene	FALSE	TRUE
chr1	162550473	162552437	ENSMUSG00000040225.16	transcript	-	Prrc2c	ENSMUST00000182308.2	1964	protein_coding	TRUE	FALSE
chr1	164330877	164342451	ENSMUSG00000097281.3	transcript	+	Gm26685	ENSMUST00000181831.3	11574	lncRNA	FALSE	TRUE
chr1	164403023	164406122	ENSMUSG00000102389.2	transcript	+	D630023O14Rik	ENSMUST00000191913.2	3099	TEC	FALSE	TRUE
chr1	165279123	165282198	ENSMUSG00000102401.2	transcript	-	Gm37864	ENSMUST00000195308.2	3075	lncRNA	FALSE	TRUE
chr1	165440627	165441459	ENSMUSG00000103098.2	transcript	-	Gm37559	ENSMUST00000193556.2	832	processed_pseudogene	FALSE	TRUE
chr1	165759267	165830178	ENSMUSG00000026565.19	transcript	-	Pou2f1	ENSMUST00000176800.2	70911	protein_coding	FALSE	TRUE
chr1	166223737	166237432	ENSMUSG00000040596.16	transcript	-	Pogk	ENSMUST00000128861.3	13695	protein_coding	FALSE	TRUE
chr1	166773165	166773927	ENSMUSG00000086925.2	transcript	-	Gm6286	ENSMUST00000145247.2	762	processed_pseudogene	FALSE	TRUE
chr1	168163548	168165240	ENSMUSG00000103780.2	transcript	-	Gm37524	ENSMUST00000192272.2	1692	TEC	FALSE	TRUE
chr1	170788126	170803696	ENSMUSG00000026656.16	transcript	-	Fcgr2b	ENSMUST00000081103.12	15570	protein_coding	FALSE	TRUE
chr1	171109518	171115564	ENSMUSG00000053483.16	transcript	-	Usp21	ENSMUST00000065941.12	6046	protein_coding	FALSE	TRUE
chr1	171148168	171153745	ENSMUSG00000103983.2	transcript	-	Gm20045	ENSMUST00000192658.2	5577	lncRNA	FALSE	TRUE
chr1	171186013	171188366	ENSMUSG00000045259.5	transcript	-	Klhdc9	ENSMUST00000061878.5	2353	protein_coding	FALSE	TRUE
chr1	171247286	171247919	ENSMUSG00000103711.2	transcript	+	Tstd1	ENSMUST00000194029.2	633	protein_coding	FALSE	TRUE
chr1	173163553	173195251	ENSMUSG00000005338.15	transcript	-	Cadm3	ENSMUST00000005470.5	31698	protein_coding	FALSE	TRUE
chr1	173282919	173289573	ENSMUSG00000037860.16	transcript	+	Aim2	ENSMUST00000192575.2	6654	protein_coding	FALSE	TRUE
chr1	175805342	175806680	ENSMUSG00000078184.2	transcript	-	Rbm8a2	ENSMUST00000104983.2	1338	protein_coding	FALSE	TRUE
chr1	176573129	176574548	ENSMUSG00000103634.2	transcript	-	3110062G12Rik	ENSMUST00000192113.2	1419	TEC	FALSE	TRUE
chr1	176579086	176580981	ENSMUSG00000104154.2	transcript	-	Gm38104	ENSMUST00000195121.2	1895	TEC	FALSE	TRUE
chr1	176642225	176848003	ENSMUSG00000026504.18	transcript	+	Sdccag8	ENSMUST00000027785.15	205778	protein_coding	FALSE	TRUE
chr1	176995663	176998428	ENSMUSG00000103646.2	transcript	-	Gm37706	ENSMUST00000195379.2	2765	TEC	TRUE	FALSE
chr1	178276348	178309036	ENSMUSG00000026495.9	transcript	+	Efcab2	ENSMUST00000192905.2	32688	protein_coding	FALSE	TRUE
chr1	178356689	178544065	ENSMUSG00000026494.13	transcript	+	Kif26b	ENSMUST00000193931.2	187376	protein_coding	FALSE	TRUE
chr1	179222788	179345606	ENSMUSG00000055067.16	transcript	-	Smyd3	ENSMUST00000111134.2	122818	protein_coding	TRUE	FALSE
chr1	179848626	179851165	ENSMUSG00000102194.2	transcript	+	Gm38169	ENSMUST00000191822.2	2539	TEC	FALSE	TRUE
chr1	180054568	180083865	ENSMUSG00000010609.16	transcript	-	Psen2	ENSMUST00000111108.10	29297	protein_coding	FALSE	TRUE
chr1	180154534	180158115	ENSMUSG00000055676.5	transcript	-	Gm5069	ENSMUST00000050581.4	3581	transcribed_processed_pseudogene	FALSE	TRUE
chr1	180158049	180252367	ENSMUSG00000038855.11	transcript	+	Itpkb	ENSMUST00000070181.7	94318	protein_coding	FALSE	TRUE
chr1	180641340	180644424	ENSMUSG00000073485.4	transcript	+	H3f3aos	ENSMUST00000159740.2	3084	lncRNA	FALSE	TRUE
chr1	180770023	180802677	ENSMUSG00000026519.17	transcript	+	Tmem63a	ENSMUST00000027800.15	32654	protein_coding	FALSE	TRUE
chr1	181004661	181038991	ENSMUSG00000038733.15	transcript	-	Wdr26	ENSMUST00000036329.12	34330	protein_coding	FALSE	TRUE
chr1	181053550	181056063	ENSMUSG00000054135.3	transcript	+	A430110L20Rik	ENSMUST00000181680.2	2513	lncRNA	FALSE	TRUE
chr1	181732888	181735969	ENSMUSG00000022995.17	transcript	-	Enah	ENSMUST00000195703.6	3081	protein_coding	FALSE	TRUE
chr1	181777696	181780940	ENSMUSG00000103722.2	transcript	-	2700078F05Rik	ENSMUST00000194331.2	3244	TEC	TRUE	FALSE
chr1	181795263	181797488	ENSMUSG00000103317.2	transcript	-	Gm38359	ENSMUST00000191884.2	2225	TEC	TRUE	FALSE
chr1	181813900	181817769	ENSMUSG00000102950.2	transcript	-	Gm37018	ENSMUST00000192441.2	3869	TEC	TRUE	FALSE
chr1	181833624	181835251	ENSMUSG00000102760.2	transcript	-	Gm37258	ENSMUST00000191734.2	1627	TEC	TRUE	FALSE
chr1	182294824	182345089	ENSMUSG00000026509.16	transcript	-	Capn2	ENSMUST00000068505.10	50265	protein_coding	FALSE	TRUE
chr1	182782352	182803319	ENSMUSG00000079164.11	transcript	+	Tlr5	ENSMUST00000193687.7	20967	protein_coding	FALSE	TRUE
chr1	184628985	184731767	ENSMUSG00000026620.12	transcript	-	Mark1	ENSMUST00000027929.10	102782	protein_coding	FALSE	TRUE
chr1	185187044	185197957	ENSMUSG00000026614.8	transcript	+	Slc30a10	ENSMUST00000238198.2	10913	protein_coding	FALSE	TRUE
chr1	186443414	186445295	ENSMUSG00000102619.2	transcript	-	Gm37849	ENSMUST00000194722.2	1881	TEC	FALSE	TRUE
chr1	186780603	186947643	ENSMUSG00000026611.18	transcript	-	Spata17	ENSMUST00000027908.13	167040	protein_coding	FALSE	TRUE
chr1	186968653	186972554	ENSMUSG00000104394.3	transcript	+	Gm37254	ENSMUST00000193542.3	3901	TEC	FALSE	TRUE
chr1	189518832	189584173	ENSMUSG00000026604.18	transcript	+	Ptpn14	ENSMUST00000128275.2	65341	protein_coding	FALSE	TRUE
chr1	189645535	189648156	ENSMUSG00000103467.2	transcript	-	Gm38245	ENSMUST00000191702.2	2621	TEC	FALSE	TRUE
chr1	190505075	190643967	ENSMUSG00000089872.11	transcript	-	Rps6kc1	ENSMUST00000061611.15	138892	protein_coding	FALSE	TRUE
chr1	190679842	190711493	ENSMUSG00000037568.13	transcript	-	Vash2	ENSMUST00000166139.7	31651	protein_coding	FALSE	TRUE
chr1	190738043	190758355	ENSMUSG00000066595.10	transcript	-	Flvcr1	ENSMUST00000085635.6	20312	protein_coding	FALSE	TRUE
chr1	190778022	190795129	ENSMUSG00000026632.18	transcript	-	Tatdn3	ENSMUST00000110893.10	17107	protein_coding	FALSE	TRUE
chr1	191084171	191129238	ENSMUSG00000026626.12	transcript	-	Ppp2r5a	ENSMUST00000067976.9	45067	protein_coding	FALSE	TRUE
chr1	191267996	191269004	ENSMUSG00000102246.2	transcript	-	9430037O13Rik	ENSMUST00000192556.2	1008	TEC	FALSE	TRUE
chr1	191329758	191330382	ENSMUSG00000102970.2	transcript	+	Gm37349	ENSMUST00000194205.2	624	TEC	FALSE	TRUE
chr1	191622342	191631241	ENSMUSG00000055833.15	transcript	-	1700034H15Rik	ENSMUST00000154116.3	8899	lncRNA	FALSE	TRUE
chr1	192195135	192453531	ENSMUSG00000037375.17	transcript	-	Hhat	ENSMUST00000044190.12	258396	protein_coding	FALSE	TRUE
chr1	192526796	192534055	ENSMUSG00000016262.15	transcript	-	Sertad4	ENSMUST00000016406.14	7259	protein_coding	FALSE	TRUE
chr1	194302132	194499177	ENSMUSG00000026640.13	transcript	+	Plxna2	ENSMUST00000027952.12	197045	protein_coding	FALSE	TRUE
chr1	194658682	194703801	ENSMUSG00000096929.8	transcript	+	A330023F24Rik	ENSMUST00000181226.8	45119	lncRNA	FALSE	TRUE
chr2	3337204	3342030	ENSMUSG00000026644.8	transcript	+	Acbd7	ENSMUST00000228935.2	4826	protein_coding	FALSE	TRUE
chr2	3514101	3527413	ENSMUSG00000039496.9	transcript	+	Cdnf	ENSMUST00000036350.3	13312	protein_coding	FALSE	TRUE
chr2	4705048	4705427	ENSMUSG00000083378.4	transcript	+	Gm13196	ENSMUST00000118297.2	379	processed_pseudogene	FALSE	TRUE
chr2	5142586	5235689	ENSMUSG00000026676.8	transcript	+	Ccdc3	ENSMUST00000027988.8	93103	protein_coding	FALSE	TRUE
chr2	5608381	5608972	ENSMUSG00000082013.2	transcript	+	Gm13216	ENSMUST00000117145.2	591	processed_pseudogene	FALSE	TRUE
chr2	9045934	9047295	ENSMUSG00000082953.4	transcript	-	Gm13217	ENSMUST00000120466.2	1361	unprocessed_pseudogene	FALSE	TRUE
chr2	11425034	11426031	ENSMUSG00000082314.3	transcript	+	Gm13296	ENSMUST00000117854.3	997	processed_pseudogene	FALSE	TRUE
chr2	12254610	12306733	ENSMUSG00000026768.11	transcript	-	Itga8	ENSMUST00000141477.8	52123	protein_coding	FALSE	TRUE
chr2	12394682	12397294	ENSMUSG00000104406.2	transcript	-	Gm38014	ENSMUST00000193349.2	2612	TEC	TRUE	FALSE
chr2	13120986	13123246	ENSMUSG00000103360.2	transcript	-	Gm38156	ENSMUST00000194601.2	2260	TEC	FALSE	TRUE
chr2	13166561	13168434	ENSMUSG00000102691.2	transcript	-	Gm37780	ENSMUST00000194117.2	1873	TEC	TRUE	FALSE
chr2	13243749	13245438	ENSMUSG00000103232.2	transcript	-	Gm37160	ENSMUST00000193081.2	1689	TEC	FALSE	TRUE
chr2	13281148	13496624	ENSMUSG00000026726.11	transcript	-	Cubn	ENSMUST00000091436.7	215476	protein_coding	FALSE	TRUE
chr2	14154630	14158108	ENSMUSG00000103901.2	transcript	+	Gm37499	ENSMUST00000194683.2	3478	TEC	FALSE	TRUE
chr2	14999941	15054091	ENSMUSG00000026707.16	transcript	-	Nsun6	ENSMUST00000028034.15	54150	protein_coding	FALSE	TRUE
chr2	15061523	15064284	ENSMUSG00000102258.2	transcript	+	Gm38257	ENSMUST00000195881.2	2761	TEC	FALSE	TRUE
chr2	16361927	16756668	ENSMUSG00000026748.14	transcript	+	Plxdc2	ENSMUST00000114702.2	394741	protein_coding	FALSE	TRUE
chr2	16983631	16984642	ENSMUSG00000082235.4	transcript	-	Gm13326	ENSMUST00000118730.2	1011	processed_pseudogene	FALSE	TRUE
chr2	18847065	19002937	ENSMUSG00000026737.13	transcript	-	Pip4k2a	ENSMUST00000006912.12	155872	protein_coding	FALSE	TRUE
chr2	19662562	19665394	ENSMUSG00000043415.6	transcript	+	Otud1	ENSMUST00000052168.6	2832	protein_coding	FALSE	TRUE
chr2	20973864	20974808	ENSMUSG00000075514.5	transcript	+	Gm13375	ENSMUST00000126967.2	944	lncRNA	FALSE	TRUE
chr2	21248915	21249251	ENSMUSG00000084071.2	transcript	+	Gm13378	ENSMUST00000117483.2	336	processed_pseudogene	FALSE	TRUE
chr2	22512216	22583886	ENSMUSG00000026787.4	transcript	+	Gad2	ENSMUST00000028123.4	71670	protein_coding	FALSE	TRUE
chr2	22785533	22830278	ENSMUSG00000026784.15	transcript	+	Pdss1	ENSMUST00000053729.14	44745	protein_coding	FALSE	TRUE
chr2	23092044	23093695	ENSMUSG00000081648.2	transcript	+	Gm13423	ENSMUST00000117205.2	1651	processed_pseudogene	FALSE	TRUE
chr2	23713064	23713239	ENSMUSG00002075040.1	transcript	+	7SK	ENSMUST00020182741.1	175	misc_RNA	FALSE	TRUE
chr2	24276628	24298212	ENSMUSG00000026979.17	transcript	+	Psd4	ENSMUST00000166388.2	21584	protein_coding	FALSE	TRUE
chr2	24493898	24653164	ENSMUSG00000004113.19	transcript	-	Cacna1b	ENSMUST00000070864.14	159266	protein_coding	FALSE	TRUE
chr2	24764543	24766341	ENSMUSG00000103162.2	transcript	-	Gm38147	ENSMUST00000192397.2	1798	TEC	FALSE	TRUE
chr2	24779459	24783878	ENSMUSG00000102875.2	transcript	-	Gm37139	ENSMUST00000192134.2	4419	TEC	FALSE	TRUE
chr2	24866044	24944069	ENSMUSG00000036833.17	transcript	+	Pnpla7	ENSMUST00000045295.14	78025	protein_coding	FALSE	TRUE
chr2	25089723	25101501	ENSMUSG00000013465.20	transcript	-	Nelfb	ENSMUST00000059849.15	11778	protein_coding	TRUE	FALSE
chr2	25132940	25134273	ENSMUSG00000044628.6	transcript	+	Rnf208	ENSMUST00000114355.2	1333	protein_coding	FALSE	TRUE
chr2	25152629	25159897	ENSMUSG00000048707.10	transcript	+	Tprn	ENSMUST00000114336.4	7268	protein_coding	FALSE	TRUE
chr2	25193595	25195409	ENSMUSG00000026959.14	transcript	-	Grin1	ENSMUST00000153551.2	1814	protein_coding	FALSE	TRUE
chr2	25298884	25299503	ENSMUSG00000015094.17	transcript	+	Npdc1	ENSMUST00000138651.2	619	protein_coding	TRUE	FALSE
chr2	25318714	25338552	ENSMUSG00000026944.19	transcript	+	Abca2	ENSMUST00000102919.4	19838	protein_coding	FALSE	TRUE
chr2	25388662	25390625	ENSMUSG00000015083.12	transcript	-	C8g	ENSMUST00000040042.11	1963	protein_coding	FALSE	TRUE
chr2	25818542	25856779	ENSMUSG00000026933.18	transcript	-	Camsap1	ENSMUST00000143977.8	38237	protein_coding	FALSE	TRUE
chr2	25945546	26012830	ENSMUSG00000026932.15	transcript	-	Nacc2	ENSMUST00000028300.6	67284	protein_coding	FALSE	TRUE
chr2	26267649	26270665	ENSMUSG00000036281.14	transcript	-	Snapc4	ENSMUST00000124843.2	3016	protein_coding	TRUE	FALSE
chr2	26286260	26299212	ENSMUSG00000026925.17	transcript	-	Inpp5e	ENSMUST00000145701.8	12952	protein_coding	FALSE	TRUE
chr2	26347914	26393834	ENSMUSG00000026923.16	transcript	-	Notch1	ENSMUST00000028288.5	45920	protein_coding	FALSE	TRUE
chr2	26533900	26535956	ENSMUSG00000086775.8	transcript	+	Snhg7os	ENSMUST00000147986.2	2056	lncRNA	FALSE	TRUE
chr2	26803392	26804771	ENSMUSG00000015790.17	transcript	-	Surf1	ENSMUST00000142967.7	1379	protein_coding	FALSE	TRUE
chr2	26824058	26833164	ENSMUSG00000049897.15	transcript	+	Stkld1	ENSMUST00000153771.8	9106	protein_coding	FALSE	TRUE
chr2	27152115	27317045	ENSMUSG00000009621.19	transcript	-	Vav2	ENSMUST00000056176.8	164930	protein_coding	FALSE	TRUE
chr2	27335590	27365698	ENSMUSG00000026918.17	transcript	-	Brd3	ENSMUST00000077737.13	30108	protein_coding	TRUE	FALSE
chr2	27567212	27652969	ENSMUSG00000015846.16	transcript	+	Rxra	ENSMUST00000077257.12	85757	protein_coding	FALSE	TRUE
chr2	27776436	27929526	ENSMUSG00000026837.17	transcript	+	Col5a1	ENSMUST00000028280.14	153090	protein_coding	TRUE	FALSE
chr2	28337952	28345520	ENSMUSG00000035829.14	transcript	+	Ppp1r26	ENSMUST00000040324.14	7568	protein_coding	FALSE	TRUE
chr2	28367177	28368062	ENSMUSG00000082895.2	transcript	+	Rpsa-ps9	ENSMUST00000120702.2	885	processed_pseudogene	FALSE	TRUE
chr2	28403337	28443093	ENSMUSG00000026821.17	transcript	+	Ralgds	ENSMUST00000028170.15	39756	protein_coding	FALSE	TRUE
chr2	28456322	28473291	ENSMUSG00000026816.15	transcript	-	Gtf3c5	ENSMUST00000028157.9	16969	protein_coding	FALSE	TRUE
chr2	28730470	28795583	ENSMUSG00000026806.16	transcript	+	Ddx31	ENSMUST00000113853.3	65113	protein_coding	FALSE	TRUE
chr2	28845381	28945078	ENSMUSG00000079502.9	transcript	-	Cfap77	ENSMUST00000157048.4	99697	protein_coding	FALSE	TRUE
chr2	28823621	28824621	ENSMUSG00000083773.5	transcript	-	Gm13394	ENSMUST00000121658.2	1000	processed_pseudogene	FALSE	TRUE
chr2	29236830	29414805	ENSMUSG00000026799.16	transcript	+	Med27	ENSMUST00000028139.11	177975	protein_coding	FALSE	TRUE
chr2	29509781	29630990	ENSMUSG00000039844.21	transcript	+	Rapgef1	ENSMUST00000102872.11	121209	protein_coding	FALSE	TRUE
chr2	29634930	29641697	ENSMUSG00000079497.5	transcript	-	Gm13420	ENSMUST00000129574.3	6767	protein_coding	FALSE	TRUE
chr2	29667768	29677634	ENSMUSG00000039826.14	transcript	-	Trub2	ENSMUST00000177467.8	9866	protein_coding	FALSE	TRUE
chr2	29987294	30014594	ENSMUSG00000039686.15	transcript	-	Zer1	ENSMUST00000113677.3	27300	protein_coding	FALSE	TRUE
chr2	30130578	30172160	ENSMUSG00000099041.2	transcript	+	Gm28035	ENSMUST00000139454.3	41582	protein_coding	FALSE	TRUE
chr2	30156862	30169538	ENSMUSG00000079484.13	transcript	+	Phyhd1	ENSMUST00000085290.4	12676	protein_coding	FALSE	TRUE
chr2	30176408	30234278	ENSMUSG00000052533.15	transcript	+	Nup188	ENSMUST00000064447.12	57870	protein_coding	TRUE	FALSE
chr2	30685312	30691719	ENSMUSG00000044320.15	transcript	-	1700001O22Rik	ENSMUST00000050003.9	6407	protein_coding	FALSE	TRUE
chr2	31040652	31042303	ENSMUSG00000087269.2	transcript	-	D330023K18Rik	ENSMUST00000133550.2	1651	lncRNA	FALSE	TRUE
chr2	31336746	31350749	ENSMUSG00000055632.19	transcript	+	Hmcn2	ENSMUST00000142448.8	14003	protein_coding	FALSE	TRUE
chr2	31360218	31410684	ENSMUSG00000076441.10	transcript	+	Ass1	ENSMUST00000102840.5	50466	protein_coding	TRUE	FALSE
chr2	31578562	31693553	ENSMUSG00000026842.17	transcript	+	Abl1	ENSMUST00000075759.13	114991	protein_coding	TRUE	FALSE
chr2	31864447	31942383	ENSMUSG00000001855.16	transcript	+	Nup214	ENSMUST00000065398.13	77936	protein_coding	FALSE	TRUE
chr2	31875070	31876476	ENSMUSG00000081480.2	transcript	+	Gm13608	ENSMUST00000121807.2	1406	processed_pseudogene	FALSE	TRUE
chr2	32041093	32124549	ENSMUSG00000039262.17	transcript	+	Prrc2b	ENSMUST00000036691.14	83456	protein_coding	TRUE	FALSE
chr2	32126601	32145017	ENSMUSG00000039254.17	transcript	+	Pomt1	ENSMUST00000036473.16	18416	protein_coding	FALSE	TRUE
chr2	32198482	32243275	ENSMUSG00000026825.18	transcript	-	Dnm1	ENSMUST00000113352.9	44793	protein_coding	FALSE	TRUE
chr2	32425370	32459768	ENSMUSG00000039157.13	transcript	+	Fam102a	ENSMUST00000048375.6	34398	protein_coding	FALSE	TRUE
chr2	32477106	32489710	ENSMUSG00000079442.13	transcript	+	St6galnac4	ENSMUST00000102818.11	12604	protein_coding	FALSE	TRUE
chr2	32497054	32504981	ENSMUSG00000026811.19	transcript	+	St6galnac6	ENSMUST00000126636.8	7927	protein_coding	FALSE	TRUE
chr2	32537004	32540379	ENSMUSG00000026814.17	transcript	+	Eng	ENSMUST00000139770.2	3375	protein_coding	FALSE	TRUE
chr2	32662771	32665599	ENSMUSG00000039021.16	transcript	-	Ttc16	ENSMUST00000123674.3	2828	protein_coding	FALSE	TRUE
chr2	32677972	32737214	ENSMUSG00000026797.17	transcript	-	Stxbp1	ENSMUST00000077458.7	59242	protein_coding	FALSE	TRUE
chr2	32815227	32851267	ENSMUSG00000026792.17	transcript	-	Lrsam1	ENSMUST00000028132.14	36040	protein_coding	FALSE	TRUE
chr2	32888538	32892327	ENSMUSG00000104277.2	transcript	-	Gm38299	ENSMUST00000193214.2	3789	TEC	FALSE	TRUE
chr2	33763625	33777494	ENSMUSG00000038740.10	transcript	-	Mvb12b	ENSMUST00000146892.2	13869	protein_coding	FALSE	TRUE
chr2	34539525	34540252	ENSMUSG00000087635.4	transcript	-	Gm13414	ENSMUST00000117516.2	727	processed_pseudogene	FALSE	TRUE
chr2	34566195	34607309	ENSMUSG00000026867.20	transcript	-	Gapvd1	ENSMUST00000113111.8	41114	protein_coding	FALSE	TRUE
chr2	34783768	34803988	ENSMUSG00000026873.10	transcript	-	Phf19	ENSMUST00000028232.7	20220	protein_coding	FALSE	TRUE
chr2	34846084	34848148	ENSMUSG00000026875.15	transcript	-	Traf1	ENSMUST00000201690.2	2064	protein_coding	FALSE	TRUE
chr2	35582344	35618959	ENSMUSG00000026883.18	transcript	+	Dab2ip	ENSMUST00000124098.8	36615	protein_coding	FALSE	TRUE
chr2	36006090	36026785	ENSMUSG00000026889.13	transcript	-	Rbm18	ENSMUST00000028251.10	20695	protein_coding	FALSE	TRUE
chr2	36697837	36698404	ENSMUSG00000083716.5	transcript	-	Gm13436	ENSMUST00000120418.2	567	processed_pseudogene	FALSE	TRUE
chr2	37260080	37312915	ENSMUSG00000075376.11	transcript	-	Rc3h2	ENSMUST00000112934.8	52835	protein_coding	FALSE	TRUE
chr2	37378686	37379456	ENSMUSG00000107491.2	transcript	+	Gm17893	ENSMUST00000203017.2	770	processed_pseudogene	FALSE	TRUE
chr2	37406637	37410615	ENSMUSG00000053164.7	transcript	+	Gpr21	ENSMUST00000065441.7	3978	protein_coding	FALSE	TRUE
chr2	37994443	37997308	ENSMUSG00000107529.2	transcript	-	Gm44291	ENSMUST00000203102.2	2865	TEC	TRUE	FALSE
chr2	38613381	38817700	ENSMUSG00000063972.14	transcript	-	Nr6a1	ENSMUST00000112877.8	204319	protein_coding	FALSE	TRUE
chr2	38742989	38744949	ENSMUSG00000107884.2	transcript	-	Gm44144	ENSMUST00000203683.2	1960	TEC	TRUE	FALSE
chr2	38906166	38955553	ENSMUSG00000026754.17	transcript	-	Golga1	ENSMUST00000039165.15	49387	protein_coding	FALSE	TRUE
chr2	39047497	39052247	ENSMUSG00000082315.3	transcript	-	Gm16523	ENSMUST00000203640.2	4750	transcribed_processed_pseudogene	TRUE	FALSE
chr2	44641906	44715415	ENSMUSG00000036890.14	transcript	-	Gtdc1	ENSMUST00000148786.2	73509	protein_coding	FALSE	TRUE
chr2	45006452	45007407	ENSMUSG00000026872.19	transcript	-	Zeb2	ENSMUST00000238346.2	955	protein_coding	FALSE	TRUE
chr2	45699483	45700482	ENSMUSG00000083807.2	transcript	+	Gm13466	ENSMUST00000121515.2	999	processed_pseudogene	FALSE	TRUE
chr2	48826488	48839244	ENSMUSG00000026761.13	transcript	-	Orc4	ENSMUST00000123809.2	12756	protein_coding	FALSE	TRUE
chr2	50018380	50083575	ENSMUSG00000050447.16	transcript	+	Lypd6	ENSMUST00000169232.2	65195	protein_coding	FALSE	TRUE
chr2	50799695	50801861	ENSMUSG00000083270.2	transcript	+	Gm13498	ENSMUST00000119159.2	2166	processed_pseudogene	FALSE	TRUE
chr2	51761137	51761630	ENSMUSG00000087701.5	transcript	-	Gm13493	ENSMUST00000120318.2	493	processed_pseudogene	FALSE	TRUE
chr2	51928020	51946698	ENSMUSG00000053475.6	transcript	+	Tnfaip6	ENSMUST00000065927.6	18678	protein_coding	FALSE	TRUE
chr2	52068057	52082532	ENSMUSG00000026950.19	transcript	-	Neb	ENSMUST00000148356.3	14475	protein_coding	FALSE	TRUE
chr2	53287520	53288499	ENSMUSG00000082472.2	transcript	-	Gm13501	ENSMUST00000118477.2	979	processed_pseudogene	FALSE	TRUE
chr2	55327176	55488152	ENSMUSG00000026824.12	transcript	+	Kcnj3	ENSMUST00000112632.2	160976	protein_coding	FALSE	TRUE
chr2	56996841	57014015	ENSMUSG00000026826.14	transcript	-	Nr4a2	ENSMUST00000183542.8	17174	protein_coding	FALSE	TRUE
chr2	59442385	59676061	ENSMUSG00000035168.17	transcript	+	Tanc1	ENSMUST00000112568.8	233676	protein_coding	TRUE	FALSE
chr2	59822294	59822688	ENSMUSG00000081236.2	transcript	-	Gm13574	ENSMUST00000120482.2	394	processed_pseudogene	FALSE	TRUE
chr2	61636616	61642145	ENSMUSG00000035033.16	transcript	+	Tbr1	ENSMUST00000131538.2	5529	protein_coding	FALSE	TRUE
chr2	63807680	63928382	ENSMUSG00000075324.14	transcript	-	Fign	ENSMUST00000102728.4	120702	protein_coding	FALSE	TRUE
chr2	64742819	64853126	ENSMUSG00000026888.15	transcript	-	Grb14	ENSMUST00000028252.14	110307	protein_coding	FALSE	TRUE
chr2	65676188	65709162	ENSMUSG00000044647.17	transcript	+	Csrnp3	ENSMUST00000139896.2	32974	protein_coding	FALSE	TRUE
chr2	68721709	68725314	ENSMUSG00000103233.2	transcript	+	Gm37159	ENSMUST00000192720.2	3605	TEC	TRUE	FALSE
chr2	68792560	68794054	ENSMUSG00000103734.2	transcript	+	Gm37651	ENSMUST00000194679.2	1494	TEC	FALSE	TRUE
chr2	68819724	68823727	ENSMUSG00000104262.2	transcript	+	Gm37747	ENSMUST00000193717.2	4003	TEC	TRUE	FALSE
chr2	68843955	68844821	ENSMUSG00000103546.2	transcript	+	Gm37666	ENSMUST00000194110.2	866	TEC	FALSE	TRUE
chr2	69596525	69597150	ENSMUSG00000083007.2	transcript	+	Gm13623	ENSMUST00000118359.2	625	processed_pseudogene	FALSE	TRUE
chr2	69652713	69666995	ENSMUSG00000042155.4	transcript	+	Klhl23	ENSMUST00000053087.4	14282	protein_coding	FALSE	TRUE
chr2	69701541	69715959	ENSMUSG00000051730.16	transcript	-	Mettl5	ENSMUST00000060447.13	14418	protein_coding	FALSE	TRUE
chr2	69701755	69702546	ENSMUSG00000089902.2	transcript	-	Gm13625	ENSMUST00000149283.2	791	lncRNA	FALSE	TRUE
chr2	69819129	69839532	ENSMUSG00000044308.18	transcript	+	Ubr3	ENSMUST00000152610.2	20403	protein_coding	FALSE	TRUE
chr2	70396720	70432356	ENSMUSG00000070880.11	transcript	+	Gad1	ENSMUST00000140478.2	35636	protein_coding	FALSE	TRUE
chr2	70542750	70656072	ENSMUSG00000041997.17	transcript	-	Tlk1	ENSMUST00000038584.9	113322	protein_coding	FALSE	TRUE
chr2	70823688	70848722	ENSMUSG00000041975.18	transcript	-	Mettl8	ENSMUST00000124273.2	25034	protein_coding	FALSE	TRUE
chr2	71150126	71150599	ENSMUSG00000082190.2	transcript	+	Gm13641	ENSMUST00000117993.2	473	processed_pseudogene	FALSE	TRUE
chr2	71549760	71561310	ENSMUSG00000064263.7	transcript	+	Platr26	ENSMUST00000079720.6	11550	lncRNA	FALSE	TRUE
chr2	72116071	72237846	ENSMUSG00000004085.15	transcript	+	Map3k20	ENSMUST00000135469.8	121775	protein_coding	FALSE	TRUE
chr2	73171849	73216916	ENSMUSG00000041762.17	transcript	-	Gpr155	ENSMUST00000076463.12	45067	protein_coding	FALSE	TRUE
chr2	73260382	73316107	ENSMUSG00000075284.11	transcript	-	Wipf1	ENSMUST00000102680.8	55725	protein_coding	FALSE	TRUE
chr2	73648609	73722899	ENSMUSG00000027104.19	transcript	-	Atf2	ENSMUST00000112017.8	74290	protein_coding	FALSE	TRUE
chr2	74350634	74409292	ENSMUSG00000009207.16	transcript	-	Lnpk	ENSMUST00000111993.9	58658	protein_coding	FALSE	TRUE
chr2	74498653	74501943	ENSMUSG00000001819.5	transcript	+	Hoxd13	ENSMUST00000001872.5	3290	protein_coding	FALSE	TRUE
chr2	75607531	75612650	ENSMUSG00000086813.2	transcript	+	Gm13657	ENSMUST00000135682.2	5119	lncRNA	FALSE	TRUE
chr2	75819484	75836387	ENSMUSG00000075270.12	transcript	-	Pde11a	ENSMUST00000124825.2	16903	protein_coding	FALSE	TRUE
chr2	76184285	76190794	ENSMUSG00000056436.5	transcript	-	Cyct	ENSMUST00000028430.6	6509	protein_coding	FALSE	TRUE
chr2	76236851	76238275	ENSMUSG00000042359.19	transcript	+	Osbpl6	ENSMUST00000133275.2	1424	protein_coding	FALSE	TRUE
chr2	76460241	76478359	ENSMUSG00000002731.7	transcript	-	Prkra	ENSMUST00000002808.7	18118	protein_coding	FALSE	TRUE
chr2	76534323	76812799	ENSMUSG00000051747.16	transcript	-	Ttn	ENSMUST00000011934.13	278476	protein_coding	TRUE	FALSE
chr2	76840338	77000961	ENSMUSG00000044033.17	transcript	-	Ccdc141	ENSMUST00000164114.9	160623	protein_coding	FALSE	TRUE
chr2	77121674	77122784	ENSMUSG00000081611.2	transcript	+	Gm13651	ENSMUST00000119086.2	1110	processed_pseudogene	FALSE	TRUE
chr2	80380055	80380740	ENSMUSG00000081487.2	transcript	-	Gm13689	ENSMUST00000119360.2	685	processed_pseudogene	FALSE	TRUE
chr2	83803466	83805959	ENSMUSG00000096484.2	transcript	+	Gm13696	ENSMUST00000180347.2	2493	protein_coding	FALSE	TRUE
chr2	84205638	84255610	ENSMUSG00000059588.14	transcript	-	Calcrl	ENSMUST00000151295.2	49972	protein_coding	FALSE	TRUE
chr2	84431782	84508385	ENSMUSG00000101645.2	transcript	-	Gm28635	ENSMUST00000189772.2	76603	protein_coding	FALSE	TRUE
chr2	84855260	84863654	ENSMUSG00000027071.15	transcript	-	P2rx3	ENSMUST00000145285.2	8394	protein_coding	FALSE	TRUE
chr2	87362139	87363397	ENSMUSG00000061520.5	transcript	+	Olfr153	ENSMUST00000217113.2	1258	protein_coding	FALSE	TRUE
chr2	91455664	91466759	ENSMUSG00000027249.16	transcript	-	F2	ENSMUST00000028681.15	11095	protein_coding	FALSE	TRUE
chr2	91763170	91794002	ENSMUSG00000040479.13	transcript	-	Dgkz	ENSMUST00000028667.10	30832	protein_coding	FALSE	TRUE
chr2	92014620	92150614	ENSMUSG00000058318.16	transcript	+	Phf21a	ENSMUST00000162146.8	135994	protein_coding	FALSE	TRUE
chr2	92195390	92201402	ENSMUSG00000040434.17	transcript	-	Large2	ENSMUST00000068586.13	6012	protein_coding	FALSE	TRUE
chr2	92212882	92213948	ENSMUSG00000044916.11	transcript	+	1700029I15Rik	ENSMUST00000189714.2	1066	protein_coding	FALSE	TRUE
chr2	92214024	92231608	ENSMUSG00000027223.16	transcript	-	Mapk8ip1	ENSMUST00000050312.3	17584	protein_coding	FALSE	TRUE
chr2	92233990	92264388	ENSMUSG00000068742.12	transcript	-	Cry2	ENSMUST00000090559.12	30398	protein_coding	FALSE	TRUE
chr2	92283108	92290139	ENSMUSG00000049922.9	transcript	-	Slc35c1	ENSMUST00000067631.7	7031	protein_coding	FALSE	TRUE
chr2	92842971	92876512	ENSMUSG00000075028.13	transcript	-	Prdm11	ENSMUST00000147339.3	33541	protein_coding	FALSE	TRUE
chr2	93810981	93841075	ENSMUSG00000040174.15	transcript	-	Alkbh3	ENSMUST00000040005.13	30094	protein_coding	FALSE	TRUE
chr2	100457041	100458388	ENSMUSG00000095203.2	transcript	-	Gm13810	ENSMUST00000118584.2	1347	processed_pseudogene	FALSE	TRUE
chr2	101546585	101628053	ENSMUSG00000032841.16	transcript	-	Prr5l	ENSMUST00000043845.14	81468	protein_coding	FALSE	TRUE
chr2	103396654	103548768	ENSMUSG00000032724.6	transcript	+	Abtb2	ENSMUST00000076212.4	152114	protein_coding	FALSE	TRUE
chr2	103926145	103945699	ENSMUSG00000032679.13	transcript	+	Cd59a	ENSMUST00000040423.12	19554	protein_coding	FALSE	TRUE
chr2	104015331	104071528	ENSMUSG00000068373.16	transcript	-	D430041D05Rik	ENSMUST00000156278.8	56197	protein_coding	FALSE	TRUE
chr2	104650523	104651706	ENSMUSG00000083856.2	transcript	+	Gm13886	ENSMUST00000117876.2	1183	processed_pseudogene	FALSE	TRUE
chr2	108705270	108705603	ENSMUSG00000083424.4	transcript	-	Rpl35a-ps4	ENSMUST00000121779.2	333	processed_pseudogene	FALSE	TRUE
chr2	109111082	109172092	ENSMUSG00000027115.15	transcript	+	Kif18a	ENSMUST00000028527.8	61010	protein_coding	FALSE	TRUE
chr2	109523907	109557352	ENSMUSG00000048482.15	transcript	+	Bdnf	ENSMUST00000111045.9	33445	protein_coding	FALSE	TRUE
chr2	109747991	109844602	ENSMUSG00000050199.14	transcript	+	Lgr4	ENSMUST00000046548.14	96611	protein_coding	FALSE	TRUE
chr2	112389978	112461256	ENSMUSG00000003604.15	transcript	+	Aven	ENSMUST00000099588.4	71278	protein_coding	FALSE	TRUE
chr2	112466972	112470904	ENSMUSG00000057378.16	transcript	-	Ryr3	ENSMUST00000142537.2	3932	protein_coding	FALSE	TRUE
chr2	113271408	113540200	ENSMUSG00000044042.20	transcript	+	Fmn1	ENSMUST00000081349.9	268792	protein_coding	TRUE	FALSE
chr2	118493783	118528501	ENSMUSG00000074923.11	transcript	+	Pak6	ENSMUST00000099557.10	34718	protein_coding	FALSE	TRUE
chr2	118576238	118579291	ENSMUSG00000074918.5	transcript	+	Inafm2	ENSMUST00000149978.2	3053	protein_coding	FALSE	TRUE
chr2	118731933	118755009	ENSMUSG00000040007.9	transcript	+	Bahd1	ENSMUST00000036578.7	23076	protein_coding	FALSE	TRUE
chr2	118756976	118759066	ENSMUSG00000074916.6	transcript	+	Chst14	ENSMUST00000099546.6	2090	protein_coding	FALSE	TRUE
chr2	119572817	119581744	ENSMUSG00000027296.8	transcript	+	Itpka	ENSMUST00000028758.8	8927	protein_coding	FALSE	TRUE
chr2	119581800	119589006	ENSMUSG00000027297.16	transcript	-	Ltk	ENSMUST00000140224.8	7206	protein_coding	FALSE	TRUE
chr2	119594440	119618018	ENSMUSG00000034032.16	transcript	-	Rpap1	ENSMUST00000048493.12	23578	protein_coding	TRUE	FALSE
chr2	119857973	119873514	ENSMUSG00000033852.17	transcript	+	Gm28042	ENSMUST00000162393.8	15541	protein_coding	FALSE	TRUE
chr2	119863897	119872446	ENSMUSG00000098488.8	transcript	+	Pla2g4b	ENSMUST00000134380.8	8549	protein_coding	FALSE	TRUE
chr2	119871973	119916159	ENSMUSG00000074899.7	transcript	-	Sptbn5	ENSMUST00000156159.4	44186	protein_coding	FALSE	TRUE
chr2	120459601	120546362	ENSMUSG00000033705.18	transcript	+	Stard9	ENSMUST00000180041.9	86761	protein_coding	TRUE	FALSE
chr2	120814850	120817440	ENSMUSG00000054484.15	transcript	+	Tmem62	ENSMUST00000147347.2	2590	protein_coding	FALSE	TRUE
chr2	121125934	121139919	ENSMUSG00000027254.14	transcript	+	Map1a	ENSMUST00000110639.8	13985	protein_coding	FALSE	TRUE
chr2	121978166	121983564	ENSMUSG00000060802.9	transcript	+	B2m	ENSMUST00000102476.5	5398	protein_coding	FALSE	TRUE
chr2	122065229	122095821	ENSMUSG00000027227.8	transcript	+	Sord	ENSMUST00000110551.4	30592	protein_coding	FALSE	TRUE
chr2	122461119	122474750	ENSMUSG00000118663.1	transcript	+	Spata5l1	ENSMUST00000239506.1	13631	protein_coding	FALSE	TRUE
chr2	125578905	125624790	ENSMUSG00000035093.17	transcript	-	Secisbp2l	ENSMUST00000053699.13	45885	protein_coding	FALSE	TRUE
chr2	126633484	126718150	ENSMUSG00000027365.15	transcript	-	Trpm7	ENSMUST00000103224.10	84666	protein_coding	FALSE	TRUE
chr2	127417459	127426597	ENSMUSG00000034800.16	transcript	-	Zfp661	ENSMUST00000077422.12	9138	protein_coding	FALSE	TRUE
chr2	128540875	128644814	ENSMUSG00000014361.6	transcript	+	Mertk	ENSMUST00000014505.5	103939	protein_coding	FALSE	TRUE
chr2	129010619	129012408	ENSMUSG00000082274.2	transcript	+	Gm14026	ENSMUST00000120625.2	1789	processed_pseudogene	FALSE	TRUE
chr2	129069941	129073891	ENSMUSG00000056738.12	transcript	+	A730036I17Rik	ENSMUST00000148548.2	3950	lncRNA	FALSE	TRUE
chr2	129591820	129592329	ENSMUSG00000084328.2	transcript	+	Gm14046	ENSMUST00000119389.2	509	processed_pseudogene	FALSE	TRUE
chr2	130226802	130227249	ENSMUSG00000083483.4	transcript	-	Gm14044	ENSMUST00000117531.2	447	processed_pseudogene	FALSE	TRUE
chr2	130232694	130239494	ENSMUSG00000027408.8	transcript	-	Cpxm1	ENSMUST00000028897.8	6800	protein_coding	FALSE	TRUE
chr2	130260878	130266607	ENSMUSG00000037773.15	transcript	-	Pced1a	ENSMUST00000110277.2	5729	protein_coding	FALSE	TRUE
chr2	130365914	130369204	ENSMUSG00000115955.2	transcript	+	9530056E24Rik	ENSMUST00000229108.2	3290	TEC	FALSE	TRUE
chr2	130645420	130645902	ENSMUSG00000089662.2	transcript	-	Gm14057	ENSMUST00000120631.2	482	transcribed_processed_pseudogene	FALSE	TRUE
chr2	130725529	130748299	ENSMUSG00000085566.2	transcript	-	A730017L22Rik	ENSMUST00000133766.2	22770	lncRNA	FALSE	TRUE
chr2	130829903	130830539	ENSMUSG00000083953.2	transcript	+	Gm14049	ENSMUST00000121009.2	636	processed_pseudogene	FALSE	TRUE
chr2	131028877	131040417	ENSMUSG00000027330.17	transcript	+	Cdc25b	ENSMUST00000079857.9	11540	protein_coding	FALSE	TRUE
chr2	131834771	131872122	ENSMUSG00000027339.16	transcript	-	Rassf2	ENSMUST00000103182.8	37351	protein_coding	FALSE	TRUE
chr2	132095276	132103253	ENSMUSG00000087377.2	transcript	+	AV099323	ENSMUST00000124336.2	7977	lncRNA	FALSE	TRUE
chr2	133041530	133042140	ENSMUSG00000083689.2	transcript	+	Gm14094	ENSMUST00000117717.2	610	processed_pseudogene	FALSE	TRUE
chr2	143984407	143985293	ENSMUSG00000082480.2	transcript	-	Gm11687	ENSMUST00000118911.2	886	processed_pseudogene	FALSE	TRUE
chr2	144103153	144103461	ENSMUSG00000082436.2	transcript	-	Gm11688	ENSMUST00000122145.2	308	processed_pseudogene	FALSE	TRUE
chr2	144301199	144309714	ENSMUSG00000083674.4	transcript	+	Zfp133-ps	ENSMUST00000124788.2	8515	transcribed_unitary_pseudogene	FALSE	TRUE
chr2	144384184	144392789	ENSMUSG00000027428.10	transcript	-	Rbbp9	ENSMUST00000028915.6	8605	protein_coding	FALSE	TRUE
chr2	144435973	144437286	ENSMUSG00000074754.5	transcript	+	Smim26	ENSMUST00000136628.2	1313	protein_coding	FALSE	TRUE
chr2	144598248	144600502	ENSMUSG00000084306.2	transcript	+	Gm11743	ENSMUST00000117385.2	2254	processed_pseudogene	FALSE	TRUE
chr2	145889170	146056955	ENSMUSG00000037143.18	transcript	+	Cfap61	ENSMUST00000144066.8	167785	protein_coding	FALSE	TRUE
chr2	149585094	149586081	ENSMUSG00000081494.2	transcript	+	Gm14130	ENSMUST00000118417.2	987	processed_pseudogene	FALSE	TRUE
chr2	150023674	150035199	ENSMUSG00000079009.9	transcript	+	Gm14139	ENSMUST00000109926.8	11525	protein_coding	FALSE	TRUE
chr2	150185163	150204664	ENSMUSG00000063364.11	transcript	-	3300002I08Rik	ENSMUST00000138130.2	19501	protein_coding	FALSE	TRUE
chr2	150165621	150204991	ENSMUSG00000095315.3	transcript	+	Gm10130	ENSMUST00000133235.3	39370	protein_coding	FALSE	TRUE
chr2	150240175	150241319	ENSMUSG00000083964.2	transcript	-	Gm14122	ENSMUST00000122076.2	1144	processed_pseudogene	FALSE	TRUE
chr2	150546455	150548796	ENSMUSG00000086563.2	transcript	-	Platr15	ENSMUST00000147128.2	2341	lncRNA	FALSE	TRUE
chr2	150674412	150684490	ENSMUSG00000032046.16	transcript	-	Abhd12	ENSMUST00000156641.8	10078	protein_coding	FALSE	TRUE
chr2	150775452	150775809	ENSMUSG00000082341.2	transcript	+	Gm14143	ENSMUST00000121686.2	357	processed_pseudogene	FALSE	TRUE
chr2	150871604	150881318	ENSMUSG00000053916.5	transcript	-	Nanp	ENSMUST00000066640.5	9714	protein_coding	FALSE	TRUE
chr2	151560184	151586106	ENSMUSG00000032869.16	transcript	-	Psmf1	ENSMUST00000109869.2	25922	protein_coding	FALSE	TRUE
chr2	152158253	152174332	ENSMUSG00000027466.16	transcript	-	Rbck1	ENSMUST00000109847.9	16079	protein_coding	FALSE	TRUE
chr2	152195534	152196486	ENSMUSG00000081434.4	transcript	+	Gm14165	ENSMUST00000121456.2	952	processed_pseudogene	FALSE	TRUE
chr2	153069678	153083346	ENSMUSG00000051413.18	transcript	-	Plagl2	ENSMUST00000056924.14	13668	protein_coding	FALSE	TRUE
chr2	153184434	153185141	ENSMUSG00000073236.5	transcript	-	2500004C02Rik	ENSMUST00000125345.2	707	lncRNA	FALSE	TRUE
chr2	154065661	154082822	ENSMUSG00000038572.8	transcript	+	Bpifb5	ENSMUST00000045959.8	17161	protein_coding	FALSE	TRUE
chr2	154455216	154488741	ENSMUSG00000059842.13	transcript	+	Zfp341	ENSMUST00000081926.13	33525	protein_coding	FALSE	TRUE
chr2	154545728	154546619	ENSMUSG00000082064.4	transcript	+	Rpl5-ps2	ENSMUST00000119057.2	891	processed_pseudogene	FALSE	TRUE
chr2	155223733	155231770	ENSMUSG00000038375.16	transcript	+	Trp53inp2	ENSMUST00000043237.14	8037	protein_coding	FALSE	TRUE
chr2	155279929	155315744	ENSMUSG00000038369.15	transcript	-	Ncoa6	ENSMUST00000134508.2	35815	protein_coding	FALSE	TRUE
chr2	155332298	155356768	ENSMUSG00000027603.16	transcript	-	Ggt7	ENSMUST00000029131.11	24470	protein_coding	FALSE	TRUE
chr2	155453131	155476227	ENSMUSG00000074652.4	transcript	+	Myh7b	ENSMUST00000092995.6	23096	protein_coding	FALSE	TRUE
chr2	155543596	155571395	ENSMUSG00000038312.11	transcript	-	Edem2	ENSMUST00000040833.5	27799	protein_coding	FALSE	TRUE
chr2	155842529	155849843	ENSMUSG00000074646.11	transcript	-	6430550D23Rik	ENSMUST00000138025.2	7314	protein_coding	FALSE	TRUE
chr2	155907146	155911144	ENSMUSG00000038180.12	transcript	+	Spag4	ENSMUST00000136765.8	3998	protein_coding	FALSE	TRUE
chr2	155916017	155918472	ENSMUSG00000074643.13	transcript	-	Cpne1	ENSMUST00000147956.2	2455	protein_coding	FALSE	TRUE
chr2	155926529	155928211	ENSMUSG00000103285.2	transcript	-	Gm37274	ENSMUST00000192167.2	1682	TEC	TRUE	FALSE
chr2	156153765	156154667	ENSMUSG00000046229.11	transcript	-	Scand1	ENSMUST00000079125.8	902	protein_coding	FALSE	TRUE
chr2	156154497	156180585	ENSMUSG00000038085.14	transcript	+	Cnbd2	ENSMUST00000125395.8	26088	protein_coding	FALSE	TRUE
chr2	156681926	156697490	ENSMUSG00000062175.14	transcript	+	Tgif2	ENSMUST00000081335.13	15564	protein_coding	FALSE	TRUE
chr2	156857718	156921174	ENSMUSG00000055485.7	transcript	-	Soga1	ENSMUST00000069098.7	63456	protein_coding	FALSE	TRUE
chr2	157386185	157387389	ENSMUSG00000087445.2	transcript	-	Gm14286	ENSMUST00000155674.2	1204	lncRNA	FALSE	TRUE
chr2	157743455	157743932	ENSMUSG00000062846.8	transcript	+	Gm14176	ENSMUST00000121302.2	477	processed_pseudogene	FALSE	TRUE
chr2	158217632	158228071	ENSMUSG00000044349.17	transcript	+	Snhg11	ENSMUST00000239310.2	10439	protein_coding	TRUE	FALSE
chr2	158473548	158478617	ENSMUSG00000037761.17	transcript	+	Actr5	ENSMUST00000183586.2	5069	protein_coding	FALSE	TRUE
chr2	158538054	158608254	ENSMUSG00000037754.14	transcript	+	Ppp1r16b	ENSMUST00000145073.2	70200	protein_coding	FALSE	TRUE
chr2	158636810	158660325	ENSMUSG00000027655.15	transcript	+	Dhx35	ENSMUST00000148359.8	23515	protein_coding	FALSE	TRUE
chr2	160447915	160461891	ENSMUSG00000078956.4	transcript	-	Gm14221	ENSMUST00000209603.2	13976	lncRNA	FALSE	TRUE
chr2	160573652	160605206	ENSMUSG00000016933.18	transcript	+	Plcg1	ENSMUST00000109462.8	31554	protein_coding	FALSE	TRUE
chr2	160623823	160714749	ENSMUSG00000035877.18	transcript	-	Zhx3	ENSMUST00000176141.8	90926	protein_coding	FALSE	TRUE
chr2	162785419	162789165	ENSMUSG00000035576.14	transcript	+	L3mbtl1	ENSMUST00000149447.2	3746	protein_coding	FALSE	TRUE
chr2	162824174	162825181	ENSMUSG00000080962.2	transcript	-	Gm11453	ENSMUST00000117318.2	1007	processed_pseudogene	FALSE	TRUE
chr2	162859273	162888061	ENSMUSG00000017858.13	transcript	+	Ift52	ENSMUST00000018002.13	28788	protein_coding	FALSE	TRUE
chr2	163444233	163460932	ENSMUSG00000017679.17	transcript	+	Ttpal	ENSMUST00000171696.8	16699	protein_coding	FALSE	TRUE
chr2	163500318	163568074	ENSMUSG00000035268.15	transcript	+	Pkig	ENSMUST00000064703.13	67756	protein_coding	FALSE	TRUE
chr2	163836879	163860508	ENSMUSG00000018326.10	transcript	+	Ywhab	ENSMUST00000018470.10	23629	protein_coding	TRUE	FALSE
chr2	164328374	164333195	ENSMUSG00000017734.16	transcript	+	Dbndd2	ENSMUST00000069385.15	4821	protein_coding	FALSE	TRUE
chr2	164587902	164610527	ENSMUSG00000017299.14	transcript	+	Dnttip1	ENSMUST00000017443.14	22625	protein_coding	FALSE	TRUE
chr2	164596161	164611539	ENSMUSG00000086453.8	transcript	-	Gm11457	ENSMUST00000124435.8	15378	lncRNA	FALSE	TRUE
chr2	164672651	164675376	ENSMUSG00000039873.5	transcript	-	Neurl2	ENSMUST00000042775.5	2725	protein_coding	FALSE	TRUE
chr2	164733801	164753677	ENSMUSG00000039834.18	transcript	-	Zfp335	ENSMUST00000041361.14	19876	protein_coding	FALSE	TRUE
chr2	164802765	164841642	ENSMUSG00000017740.18	transcript	+	Slc12a5	ENSMUST00000202223.4	38877	protein_coding	FALSE	TRUE
chr2	165131074	165168399	ENSMUSG00000017670.17	transcript	-	Elmo2	ENSMUST00000094329.11	37325	protein_coding	FALSE	TRUE
chr2	165915833	165997583	ENSMUSG00000006800.15	transcript	-	Sulf2	ENSMUST00000146497.9	81750	protein_coding	FALSE	TRUE
chr2	166343625	166345580	ENSMUSG00000085682.3	transcript	-	Gm14267	ENSMUST00000226316.2	1955	transcribed_processed_pseudogene	FALSE	TRUE
chr2	166408261	166555752	ENSMUSG00000039621.14	transcript	-	Prex1	ENSMUST00000036719.12	147491	protein_coding	TRUE	FALSE
chr2	166785458	166786228	ENSMUSG00000090397.2	transcript	+	Gm17096	ENSMUST00000172037.2	770	lncRNA	FALSE	TRUE
chr2	166790066	166838185	ENSMUSG00000039536.17	transcript	-	Stau1	ENSMUST00000109238.9	48119	protein_coding	FALSE	TRUE
chr2	166877712	166904935	ENSMUSG00000039501.15	transcript	-	Znfx1	ENSMUST00000048988.14	27223	protein_coding	FALSE	TRUE
chr2	167530834	167532338	ENSMUSG00000056501.4	transcript	+	Cebpb	ENSMUST00000070642.4	1504	protein_coding	FALSE	TRUE
chr2	167922923	167943123	ENSMUSG00000044641.8	transcript	+	Pard6b	ENSMUST00000052125.7	20200	protein_coding	FALSE	TRUE
chr2	168022905	168048842	ENSMUSG00000051149.16	transcript	-	Adnp	ENSMUST00000057793.11	25937	protein_coding	TRUE	FALSE
chr2	168022905	168072284	ENSMUSG00000093752.2	transcript	-	Gm20716	ENSMUST00000138667.2	49379	protein_coding	TRUE	FALSE
chr2	168360114	168443552	ENSMUSG00000027544.17	transcript	-	Nfatc2	ENSMUST00000099067.10	83438	protein_coding	FALSE	TRUE
chr2	168861944	168863305	ENSMUSG00000052368.3	transcript	+	Gm9873	ENSMUST00000180562.2	1361	lncRNA	FALSE	TRUE
chr2	172187484	172197669	ENSMUSG00000027495.5	transcript	+	Fam210b	ENSMUST00000028995.5	10185	protein_coding	FALSE	TRUE
chr2	172709804	172782114	ENSMUSG00000008999.8	transcript	-	Bmp7	ENSMUST00000009143.8	72310	protein_coding	FALSE	TRUE
chr2	172863691	172875706	ENSMUSG00000027510.18	transcript	+	Rbm38	ENSMUST00000173878.8	12015	protein_coding	FALSE	TRUE
chr2	173952141	173964863	ENSMUSG00000039263.17	transcript	+	Npepl1	ENSMUST00000044415.16	12722	protein_coding	FALSE	TRUE
chr2	174905098	174909574	ENSMUSG00000078905.9	transcript	-	Gm14393	ENSMUST00000109066.2	4476	protein_coding	FALSE	TRUE
chr2	175214228	175223579	ENSMUSG00000078898.10	transcript	+	Zfp968	ENSMUST00000131676.8	9351	protein_coding	FALSE	TRUE
chr2	175311777	175321130	ENSMUSG00000078896.12	transcript	+	Zfp965	ENSMUST00000109042.10	9353	protein_coding	FALSE	TRUE
chr2	175484749	175495439	ENSMUSG00000095545.8	transcript	-	Zfp969	ENSMUST00000179061.8	10690	protein_coding	FALSE	TRUE
chr2	175581149	175592886	ENSMUSG00000078889.12	transcript	-	Gm14288	ENSMUST00000109020.9	11737	protein_coding	FALSE	TRUE
chr2	175596775	175597399	ENSMUSG00000083481.5	transcript	-	Rps8-ps2	ENSMUST00000118709.2	624	processed_pseudogene	FALSE	TRUE
chr2	175693517	175693686	ENSMUSG00000085288.2	transcript	+	Gm16356	ENSMUST00000143300.2	169	unprocessed_pseudogene	FALSE	TRUE
chr2	175757123	175769428	ENSMUSG00000078886.13	transcript	+	Gm2026	ENSMUST00000109007.8	12305	protein_coding	FALSE	TRUE
chr2	175857815	175859659	ENSMUSG00000085103.4	transcript	-	Gm16357	ENSMUST00000144091.2	1844	unprocessed_pseudogene	FALSE	TRUE
chr2	176499154	176499552	ENSMUSG00000078877.12	transcript	+	Gm14295	ENSMUST00000179435.2	398	protein_coding	FALSE	TRUE
chr2	176543643	176547341	ENSMUSG00000083170.2	transcript	-	Gm14405	ENSMUST00000117808.2	3698	unprocessed_pseudogene	FALSE	TRUE
chr2	176605842	176619602	ENSMUSG00000074527.12	transcript	-	Gm14296	ENSMUST00000099007.3	13760	protein_coding	FALSE	TRUE
chr2	176696345	176704580	ENSMUSG00000078875.11	transcript	+	Gm14419	ENSMUST00000126358.8	8235	protein_coding	FALSE	TRUE
chr2	177260996	177269992	ENSMUSG00000078865.9	transcript	-	Gm14406	ENSMUST00000108945.8	8996	protein_coding	FALSE	TRUE
chr2	177376092	177380550	ENSMUSG00000080709.2	transcript	+	Gm14324	ENSMUST00000121358.2	4458	unprocessed_pseudogene	FALSE	TRUE
chr2	177476021	177482129	ENSMUSG00000095362.8	transcript	-	Gm14325	ENSMUST00000150650.2	6108	protein_coding	FALSE	TRUE
chr2	177493944	177497296	ENSMUSG00000081574.2	transcript	-	Gm14429	ENSMUST00000121881.2	3352	unprocessed_pseudogene	FALSE	TRUE
chr2	177563223	177563608	ENSMUSG00000074529.11	transcript	-	Zfp972	ENSMUST00000108986.3	385	protein_coding	FALSE	TRUE
chr2	179056728	179058675	ENSMUSG00000039138.2	transcript	+	4930591A17Rik	ENSMUST00000041998.2	1947	lncRNA	FALSE	TRUE
chr2	179084223	179541166	ENSMUSG00000000305.13	transcript	+	Cdh4	ENSMUST00000000314.13	456943	protein_coding	FALSE	TRUE
chr2	179684301	179711994	ENSMUSG00000039086.10	transcript	+	Ss18l1	ENSMUST00000041126.9	27693	protein_coding	FALSE	TRUE
chr2	180255905	180263091	ENSMUSG00000027570.16	transcript	+	Col9a3	ENSMUST00000165879.8	7186	protein_coding	FALSE	TRUE
chr2	180367055	180384073	ENSMUSG00000023393.16	transcript	+	Slc17a9	ENSMUST00000094218.4	17018	protein_coding	FALSE	TRUE
chr2	180570815	180575803	ENSMUSG00000038840.8	transcript	+	Birc7	ENSMUST00000108875.2	4988	protein_coding	FALSE	TRUE
chr2	180750236	180777036	ENSMUSG00000016346.18	transcript	-	Kcnq2	ENSMUST00000140789.2	26800	protein_coding	FALSE	TRUE
chr2	180869411	180883756	ENSMUSG00000027580.18	transcript	-	Helz2	ENSMUST00000121484.2	14345	protein_coding	FALSE	TRUE
chr2	180961531	180998409	ENSMUSG00000038685.19	transcript	+	Rtel1	ENSMUST00000098971.11	36878	protein_coding	FALSE	TRUE
chr2	181026042	181029379	ENSMUSG00000085028.3	transcript	+	Slc2a4rg-ps	ENSMUST00000127559.2	3337	transcribed_unitary_pseudogene	FALSE	TRUE
chr2	181052337	181101219	ENSMUSG00000027583.14	transcript	-	Zbtb46	ENSMUST00000087409.10	48882	protein_coding	FALSE	TRUE
chr2	181322102	181329864	ENSMUSG00000059540.16	transcript	+	Tcea2	ENSMUST00000103042.10	7762	protein_coding	FALSE	TRUE
chr3	3856957	3857352	ENSMUSG00000069125.3	transcript	+	Rps24-ps2	ENSMUST00000091375.3	395	processed_pseudogene	FALSE	TRUE
chr3	6515666	6516648	ENSMUSG00000098226.2	transcript	-	Gm5272	ENSMUST00000182730.2	982	processed_pseudogene	FALSE	TRUE
chr3	7431729	7510426	ENSMUSG00000027499.13	transcript	+	Pkia	ENSMUST00000028999.12	78697	protein_coding	FALSE	TRUE
chr3	9315661	9350393	ENSMUSG00000069114.9	transcript	+	Zbtb10	ENSMUST00000155203.2	34732	protein_coding	FALSE	TRUE
chr3	9503351	9630359	ENSMUSG00000040209.13	transcript	-	Zfp704	ENSMUST00000193947.2	127008	protein_coding	TRUE	FALSE
chr3	11723556	11724570	ENSMUSG00000098085.2	transcript	-	Gm8919	ENSMUST00000182028.2	1014	processed_pseudogene	FALSE	TRUE
chr3	15038628	15039612	ENSMUSG00000098186.2	transcript	-	Gm7132	ENSMUST00000182302.2	984	processed_pseudogene	FALSE	TRUE
chr3	19197351	19198063	ENSMUSG00000103135.2	transcript	-	Gm37979	ENSMUST00000193065.2	712	TEC	FALSE	TRUE
chr3	19281885	19287693	ENSMUSG00000069094.13	transcript	-	Pde7a	ENSMUST00000139426.8	5808	protein_coding	FALSE	TRUE
chr3	21756978	21766624	ENSMUSG00000105440.2	transcript	+	Gm31693	ENSMUST00000200150.2	9646	lncRNA	FALSE	TRUE
chr3	22134657	22135279	ENSMUSG00000103293.2	transcript	-	Gm5842	ENSMUST00000195073.2	622	processed_pseudogene	FALSE	TRUE
chr3	30289591	30292109	ENSMUSG00000027684.17	transcript	-	Mecom	ENSMUST00000195690.2	2518	protein_coding	FALSE	TRUE
chr3	30733206	30753979	ENSMUSG00000074653.11	transcript	-	Lrrc31	ENSMUST00000126658.8	20773	protein_coding	FALSE	TRUE
chr3	30953519	31023550	ENSMUSG00000037652.16	transcript	-	Phc3	ENSMUST00000168645.8	70031	protein_coding	TRUE	FALSE
chr3	31257006	31364527	ENSMUSG00000069072.10	transcript	-	Slc7a14	ENSMUST00000091259.9	107521	protein_coding	FALSE	TRUE
chr3	32388940	32419827	ENSMUSG00000027663.13	transcript	-	Zmat3	ENSMUST00000029199.11	30887	protein_coding	FALSE	TRUE
chr3	32628366	32631306	ENSMUSG00000027668.14	transcript	+	Mfn1	ENSMUST00000195334.2	2940	protein_coding	FALSE	TRUE
chr3	32638146	32670674	ENSMUSG00000027669.15	transcript	-	Gnb4	ENSMUST00000152901.8	32528	protein_coding	FALSE	TRUE
chr3	32791138	32805715	ENSMUSG00000027673.13	transcript	+	Ndufb5	ENSMUST00000127477.8	14577	protein_coding	FALSE	TRUE
chr3	33185714	33197225	ENSMUSG00000027674.17	transcript	-	Pex5l	ENSMUST00000155264.2	11511	protein_coding	FALSE	TRUE
chr3	33675756	33676552	ENSMUSG00000103423.2	transcript	+	Gm5845	ENSMUST00000195812.2	796	processed_pseudogene	FALSE	TRUE
chr3	34124807	34130149	ENSMUSG00000105176.2	transcript	+	Gm43668	ENSMUST00000197014.2	5342	TEC	FALSE	TRUE
chr3	34237455	34238341	ENSMUSG00000105739.2	transcript	+	Gm5708	ENSMUST00000196289.2	886	processed_pseudogene	FALSE	TRUE
chr3	34826223	34836495	ENSMUSG00000106519.2	transcript	+	Gm38509	ENSMUST00000197492.2	10272	lncRNA	FALSE	TRUE
chr3	35683062	35691714	ENSMUSG00000105662.5	transcript	-	Gm6639	ENSMUST00000196349.2	8652	lncRNA	FALSE	TRUE
chr3	35842263	35861117	ENSMUSG00000037400.18	transcript	+	Atp11b	ENSMUST00000199892.5	18854	protein_coding	FALSE	TRUE
chr3	35899490	35900048	ENSMUSG00000104897.2	transcript	+	Gm43203	ENSMUST00000200130.2	558	TEC	FALSE	TRUE
chr3	36023532	36026175	ENSMUSG00000105556.2	transcript	-	Gm43080	ENSMUST00000199006.2	2643	TEC	FALSE	TRUE
chr3	36151325	36153293	ENSMUSG00000105419.2	transcript	+	Gm43205	ENSMUST00000198622.2	1968	TEC	FALSE	TRUE
chr3	36944967	36949612	ENSMUSG00000037270.19	transcript	+	4932438A13Rik	ENSMUST00000129787.2	4645	protein_coding	FALSE	TRUE
chr3	37362770	37366595	ENSMUSG00000045031.19	transcript	-	Cetn4	ENSMUST00000102955.11	3825	protein_coding	FALSE	TRUE
chr3	37402801	37464257	ENSMUSG00000037225.14	transcript	+	Fgf2	ENSMUST00000200585.5	61456	protein_coding	FALSE	TRUE
chr3	37542975	37548941	ENSMUSG00000106166.2	transcript	+	Gm43484	ENSMUST00000198333.2	5966	TEC	TRUE	FALSE
chr3	37762169	37765357	ENSMUSG00000104935.2	transcript	+	Gm43414	ENSMUST00000197710.2	3188	TEC	FALSE	TRUE
chr3	39271709	39271995	ENSMUSG00000107333.2	transcript	-	Gm43008	ENSMUST00000202346.2	286	processed_pseudogene	FALSE	TRUE
chr3	40848579	40892573	ENSMUSG00000037818.17	transcript	+	Abhd18	ENSMUST00000159774.7	43994	protein_coding	FALSE	TRUE
chr3	40840331	40848558	ENSMUSG00000097583.3	transcript	-	6430590A07Rik	ENSMUST00000181813.2	8227	lncRNA	FALSE	TRUE
chr3	40905065	40932228	ENSMUSG00000025762.17	transcript	+	Larp1b	ENSMUST00000191805.7	27163	protein_coding	FALSE	TRUE
chr3	41475681	41482879	ENSMUSG00000106223.2	transcript	-	2400006E01Rik	ENSMUST00000198272.2	7198	lncRNA	FALSE	TRUE
chr3	50354730	50358732	ENSMUSG00000103907.2	transcript	-	Gm37498	ENSMUST00000193524.2	4002	TEC	FALSE	TRUE
chr3	51131867	51159065	ENSMUSG00000023087.16	transcript	+	Noct	ENSMUST00000023849.15	27198	protein_coding	TRUE	FALSE
chr3	51139337	51141801	ENSMUSG00000103313.2	transcript	+	Gm38357	ENSMUST00000195382.2	2464	TEC	FALSE	TRUE
chr3	51593327	52012497	ENSMUSG00000061143.16	transcript	-	Maml3	ENSMUST00000121440.4	419170	protein_coding	FALSE	TRUE
chr3	52175756	52260642	ENSMUSG00000044167.7	transcript	+	Foxo1	ENSMUST00000053764.7	84886	protein_coding	TRUE	FALSE
chr3	52189661	52191730	ENSMUSG00000102844.2	transcript	+	Gm38034	ENSMUST00000193915.2	2069	TEC	TRUE	FALSE
chr3	53371086	53389176	ENSMUSG00000049504.13	transcript	+	Proser1	ENSMUST00000058577.5	18090	protein_coding	TRUE	FALSE
chr3	53599842	53600299	ENSMUSG00000105879.2	transcript	-	Gm6204	ENSMUST00000198872.2	457	processed_pseudogene	FALSE	TRUE
chr3	54663002	54708678	ENSMUSG00000027796.3	transcript	+	Smad9	ENSMUST00000029371.3	45676	protein_coding	FALSE	TRUE
chr3	55485525	55490151	ENSMUSG00000106334.2	transcript	-	Gm43549	ENSMUST00000198856.2	4626	lncRNA	FALSE	TRUE
chr3	56030576	56033580	ENSMUSG00000106211.2	transcript	-	Gm42842	ENSMUST00000197736.2	3004	TEC	TRUE	FALSE
chr3	57363069	57483249	ENSMUSG00000027803.15	transcript	-	Wwtr1	ENSMUST00000029380.14	120180	protein_coding	FALSE	TRUE
chr3	57673284	57674076	ENSMUSG00000106421.2	transcript	-	Gm9645	ENSMUST00000197131.2	792	processed_pseudogene	FALSE	TRUE
chr3	57749315	57755500	ENSMUSG00000027805.17	transcript	-	Pfn2	ENSMUST00000066882.10	6185	protein_coding	FALSE	TRUE
chr3	58582358	58599821	ENSMUSG00000036432.9	transcript	-	Siah2	ENSMUST00000070368.8	17463	protein_coding	FALSE	TRUE
chr3	59247191	59251677	ENSMUSG00000036334.13	transcript	-	Igsf10	ENSMUST00000195983.2	4486	protein_coding	FALSE	TRUE
chr3	59939181	59947581	ENSMUSG00000027761.5	transcript	+	Aadac	ENSMUST00000029325.5	8400	protein_coding	FALSE	TRUE
chr3	60436969	60526468	ENSMUSG00000027763.14	transcript	+	Mbnl1	ENSMUST00000192394.6	89499	protein_coding	FALSE	TRUE
chr3	60443171	60447165	ENSMUSG00000104235.2	transcript	+	Gm37589	ENSMUST00000193609.2	3994	TEC	TRUE	FALSE
chr3	61369279	61370282	ENSMUSG00000098208.2	transcript	-	Gm8349	ENSMUST00000182720.2	1003	processed_pseudogene	FALSE	TRUE
chr3	62245764	62369642	ENSMUSG00000036885.15	transcript	+	Arhgef26	ENSMUST00000079300.13	123878	protein_coding	FALSE	TRUE
chr3	63688797	63806863	ENSMUSG00000036834.17	transcript	-	Plch1	ENSMUST00000159188.2	118066	protein_coding	FALSE	TRUE
chr3	65573648	65593600	ENSMUSG00000074579.15	transcript	+	Lekr1	ENSMUST00000099075.4	19952	protein_coding	FALSE	TRUE
chr3	65585806	65588303	ENSMUSG00000104037.2	transcript	+	Gm37776	ENSMUST00000193471.2	2497	TEC	FALSE	TRUE
chr3	67281429	67307331	ENSMUSG00000048416.16	transcript	+	Mlf1	ENSMUST00000077916.12	25902	protein_coding	FALSE	TRUE
chr3	67384310	67386151	ENSMUSG00000103703.3	transcript	+	Gm42568	ENSMUST00000195639.3	1841	TEC	FALSE	TRUE
chr3	68799831	68911876	ENSMUSG00000027778.16	transcript	-	Ift80	ENSMUST00000107812.8	112045	protein_coding	FALSE	TRUE
chr3	68807503	68807782	ENSMUSG00000093384.2	transcript	-	Gm20689	ENSMUST00000176033.2	279	processed_pseudogene	FALSE	TRUE
chr3	68823831	68824656	ENSMUSG00000111756.2	transcript	-	Gm48183	ENSMUST00000217619.2	825	TEC	FALSE	TRUE
chr3	69224193	69468135	ENSMUSG00000027784.11	transcript	+	Ppm1l	ENSMUST00000029355.9	243942	protein_coding	FALSE	TRUE
chr3	75019459	75072341	ENSMUSG00000034151.14	transcript	-	Zbbx	ENSMUST00000124618.2	52882	protein_coding	FALSE	TRUE
chr3	75464853	75550802	ENSMUSG00000027834.16	transcript	+	Serpini1	ENSMUST00000029423.9	85949	protein_coding	FALSE	TRUE
chr3	79363280	79475103	ENSMUSG00000061175.13	transcript	-	Fnip2	ENSMUST00000133154.7	111823	protein_coding	TRUE	FALSE
chr3	83673627	83681623	ENSMUSG00000027996.14	transcript	+	Sfrp2	ENSMUST00000029625.8	7996	protein_coding	FALSE	TRUE
chr3	83743578	83749074	ENSMUSG00000027995.11	transcript	-	Tlr2	ENSMUST00000029623.11	5496	protein_coding	FALSE	TRUE
chr3	84351341	84386798	ENSMUSG00000041842.16	transcript	-	Fhdc1	ENSMUST00000091002.8	35457	protein_coding	FALSE	TRUE
chr3	84722574	84886505	ENSMUSG00000028086.16	transcript	+	Fbxw7	ENSMUST00000107679.8	163931	protein_coding	FALSE	TRUE
chr3	84781197	84785083	ENSMUSG00000102919.2	transcript	+	Gm37726	ENSMUST00000193246.2	3886	TEC	TRUE	FALSE
chr3	85567371	85648696	ENSMUSG00000051000.18	transcript	-	Fam160a1	ENSMUST00000094148.6	81325	protein_coding	FALSE	TRUE
chr3	85991796	86034271	ENSMUSG00000028082.15	transcript	+	Sh3d19	ENSMUST00000238606.2	42475	protein_coding	FALSE	TRUE
chr3	86132595	86450018	ENSMUSG00000028080.17	transcript	+	Lrba	ENSMUST00000212390.2	317423	protein_coding	FALSE	TRUE
chr3	87114851	87115312	ENSMUSG00000074506.5	transcript	-	Gm10705	ENSMUST00000098980.5	461	processed_pseudogene	FALSE	TRUE
chr3	87524881	87645340	ENSMUSG00000041977.19	transcript	+	Arhgef11	ENSMUST00000039476.15	120459	protein_coding	TRUE	FALSE
chr3	87855972	87860683	ENSMUSG00000004885.6	transcript	+	Crabp2	ENSMUST00000005019.6	4711	protein_coding	FALSE	TRUE
chr3	87963826	87965802	ENSMUSG00000028070.8	transcript	-	Naxe	ENSMUST00000029708.8	1976	protein_coding	FALSE	TRUE
chr3	88275928	88277138	ENSMUSG00000074489.10	transcript	-	Bglap3	ENSMUST00000075523.11	1210	protein_coding	FALSE	TRUE
chr3	88336242	88336702	ENSMUSG00000106568.2	transcript	+	Gm42814	ENSMUST00000199370.2	460	processed_pseudogene	FALSE	TRUE
chr3	88343268	88348446	ENSMUSG00000028064.18	transcript	-	Sema4a	ENSMUST00000156108.8	5178	protein_coding	FALSE	TRUE
chr3	88439701	88448703	ENSMUSG00000074480.5	transcript	+	Mex3a	ENSMUST00000172699.2	9002	protein_coding	FALSE	TRUE
chr3	88461064	88477032	ENSMUSG00000008604.12	transcript	+	Ubqln4	ENSMUST00000008748.8	15968	protein_coding	FALSE	TRUE
chr3	88551238	88554272	ENSMUSG00000028059.17	transcript	+	Arhgef2	ENSMUST00000176272.2	3034	protein_coding	TRUE	FALSE
chr3	88737354	88739838	ENSMUSG00000098912.8	transcript	-	1500004A13Rik	ENSMUST00000184013.2	2484	lncRNA	FALSE	TRUE
chr3	88762970	88798200	ENSMUSG00000054199.18	transcript	+	Gon4l	ENSMUST00000212694.2	35230	protein_coding	FALSE	TRUE
chr3	88873118	88986680	ENSMUSG00000028053.14	transcript	+	Ash1l	ENSMUST00000090933.5	113562	protein_coding	TRUE	FALSE
chr3	89053380	89067503	ENSMUSG00000028051.11	transcript	-	Hcn3	ENSMUST00000029686.4	14123	protein_coding	FALSE	TRUE
chr3	89090449	89091986	ENSMUSG00000032657.16	transcript	+	Fam189b	ENSMUST00000140473.2	1537	protein_coding	FALSE	TRUE
chr3	89133556	89134093	ENSMUSG00000028047.12	transcript	+	Thbs3	ENSMUST00000153129.2	537	protein_coding	FALSE	TRUE
chr3	89136363	89140688	ENSMUSG00000042784.10	transcript	+	Muc1	ENSMUST00000041142.4	4325	protein_coding	FALSE	TRUE
chr3	89153272	89157213	ENSMUSG00000042747.13	transcript	+	Krtcap2	ENSMUST00000040888.12	3941	protein_coding	FALSE	TRUE
chr3	89245156	89255138	ENSMUSG00000097004.2	transcript	+	4731419I09Rik	ENSMUST00000180791.2	9982	lncRNA	FALSE	TRUE
chr3	89322778	89325690	ENSMUSG00000028044.7	transcript	-	Cks1b	ENSMUST00000029679.4	2912	protein_coding	FALSE	TRUE
chr3	90034073	90034364	ENSMUSG00000104649.2	transcript	+	Gm43712	ENSMUST00000198020.2	291	unprocessed_pseudogene	FALSE	TRUE
chr3	90200484	90270714	ENSMUSG00000042390.10	transcript	+	Gatad2b	ENSMUST00000199754.5	70230	protein_coding	FALSE	TRUE
chr3	90242701	90245258	ENSMUSG00000108689.2	transcript	+	Gm45354	ENSMUST00000199820.2	2557	TEC	TRUE	FALSE
chr3	92134775	92135981	ENSMUSG00000103286.2	transcript	-	Gm5850	ENSMUST00000192923.2	1206	processed_pseudogene	FALSE	TRUE
chr3	92169577	92170781	ENSMUSG00000104028.2	transcript	-	Gm5851	ENSMUST00000194132.2	1204	processed_pseudogene	FALSE	TRUE
chr3	92335338	92336730	ENSMUSG00000042165.9	transcript	-	Gm9774	ENSMUST00000192538.2	1392	protein_coding	FALSE	TRUE
chr3	93213774	93372666	ENSMUSG00000102476.2	transcript	-	Gm37245	ENSMUST00000195137.2	158892	lncRNA	FALSE	TRUE
chr3	94241700	94242397	ENSMUSG00000105506.2	transcript	-	Gm43743	ENSMUST00000197898.2	697	transcribed_processed_pseudogene	FALSE	TRUE
chr3	94284738	94305583	ENSMUSG00000028150.15	transcript	+	Rorc	ENSMUST00000197040.5	20845	protein_coding	FALSE	TRUE
chr3	94360475	94361364	ENSMUSG00000104695.2	transcript	+	Gm30023	ENSMUST00000197970.2	889	processed_pseudogene	FALSE	TRUE
chr3	94404850	94490023	ENSMUSG00000028136.16	transcript	-	Snx27	ENSMUST00000029783.16	85173	protein_coding	TRUE	FALSE
chr3	94441111	94443273	ENSMUSG00000106061.2	transcript	-	Gm43773	ENSMUST00000198548.2	2162	lncRNA	FALSE	TRUE
chr3	94483083	94484341	ENSMUSG00000105412.2	transcript	-	Gm43768	ENSMUST00000198380.2	1258	lncRNA	FALSE	TRUE
chr3	94511714	94512091	ENSMUSG00000062896.4	transcript	-	Rpl31-ps11	ENSMUST00000119898.2	377	processed_pseudogene	FALSE	TRUE
chr3	94911624	94913558	ENSMUSG00000038861.15	transcript	+	Pi4kb	ENSMUST00000133166.2	1934	protein_coding	FALSE	TRUE
chr3	94901720	94904307	ENSMUSG00000084846.2	transcript	-	A730011C13Rik	ENSMUST00000141787.2	2587	lncRNA	FALSE	TRUE
chr3	94906144	94912180	ENSMUSG00000086288.2	transcript	-	Gm15265	ENSMUST00000143287.2	6036	lncRNA	FALSE	TRUE
chr3	94923559	94927449	ENSMUSG00000085956.2	transcript	+	4930481B07Rik	ENSMUST00000151207.2	3890	lncRNA	FALSE	TRUE
chr3	95203406	95214487	ENSMUSG00000015702.14	transcript	-	Anxa9	ENSMUST00000015846.9	11081	protein_coding	FALSE	TRUE
chr3	95341738	95368179	ENSMUSG00000015522.19	transcript	+	Arnt	ENSMUST00000107160.8	26441	protein_coding	TRUE	FALSE
chr3	95368501	95368853	ENSMUSG00000105395.2	transcript	+	Gm42672	ENSMUST00000197821.2	352	processed_pseudogene	FALSE	TRUE
chr3	95466988	95494903	ENSMUSG00000028109.15	transcript	+	Hormad1	ENSMUST00000029754.13	27915	protein_coding	FALSE	TRUE
chr3	95583513	95595169	ENSMUSG00000015850.12	transcript	-	Adamtsl4	ENSMUST00000015994.4	11656	protein_coding	FALSE	TRUE
chr3	95641458	95646881	ENSMUSG00000028108.17	transcript	-	Ecm1	ENSMUST00000117507.10	5423	protein_coding	FALSE	TRUE
chr3	95778842	95782202	ENSMUSG00000080727.3	transcript	+	C920021L13Rik	ENSMUST00000143306.2	3360	lncRNA	FALSE	TRUE
chr3	95896130	95902980	ENSMUSG00000015745.10	transcript	-	Plekho1	ENSMUST00000123006.8	6850	protein_coding	FALSE	TRUE
chr3	96152869	96155825	ENSMUSG00000070392.6	transcript	+	Gm20634	ENSMUST00000090779.4	2956	lncRNA	FALSE	TRUE
chr3	96320225	96320677	ENSMUSG00000095836.4	transcript	-	Gm21960	ENSMUST00000181924.2	452	processed_pseudogene	FALSE	TRUE
chr3	96485709	96488993	ENSMUSG00000028104.15	transcript	-	Polr3gl	ENSMUST00000131641.2	3284	protein_coding	FALSE	TRUE
chr3	96542968	96544269	ENSMUSG00000028102.16	transcript	+	Pex11b	ENSMUST00000139523.2	1301	protein_coding	FALSE	TRUE
chr3	96613383	96614559	ENSMUSG00000028100.12	transcript	-	Nudt17	ENSMUST00000196773.2	1176	protein_coding	FALSE	TRUE
chr3	96737391	96778242	ENSMUSG00000038298.15	transcript	+	Pdzk1	ENSMUST00000058865.14	40851	protein_coding	FALSE	TRUE
chr3	97066092	97083890	ENSMUSG00000028093.16	transcript	+	Acp6	ENSMUST00000090759.5	17798	protein_coding	FALSE	TRUE
chr3	97117778	97121325	ENSMUSG00000038256.16	transcript	-	Bcl9	ENSMUST00000132266.2	3547	protein_coding	FALSE	TRUE
chr3	97920853	98057677	ENSMUSG00000027878.12	transcript	+	Notch2	ENSMUST00000079812.8	136824	protein_coding	TRUE	FALSE
chr3	98028903	98031966	ENSMUSG00000106427.2	transcript	+	Gm42820	ENSMUST00000200084.2	3063	TEC	FALSE	TRUE
chr3	98487082	98487714	ENSMUSG00000105641.2	transcript	-	Gm5853	ENSMUST00000197183.2	632	processed_pseudogene	FALSE	TRUE
chr3	99051918	99056270	ENSMUSG00000105472.2	transcript	+	Gm43024	ENSMUST00000196770.2	4352	lncRNA	FALSE	TRUE
chr3	99113737	99117200	ENSMUSG00000106197.2	transcript	+	Gm42717	ENSMUST00000197309.2	3463	lncRNA	FALSE	TRUE
chr3	100404744	100407441	ENSMUSG00000104943.2	transcript	+	Gm42868	ENSMUST00000199168.2	2697	lncRNA	FALSE	TRUE
chr3	100534612	100538260	ENSMUSG00000105561.2	transcript	-	Gm43462	ENSMUST00000200265.2	3648	lncRNA	TRUE	FALSE
chr3	100585607	100587410	ENSMUSG00000106184.2	transcript	-	Gm43463	ENSMUST00000195967.2	1803	lncRNA	FALSE	TRUE
chr3	100991907	100994709	ENSMUSG00000105717.2	transcript	-	Gm43465	ENSMUST00000200367.2	2802	lncRNA	FALSE	TRUE
chr3	102641844	102679608	ENSMUSG00000027858.14	transcript	+	Tspan2	ENSMUST00000029451.12	37764	protein_coding	FALSE	TRUE
chr3	102725814	102843416	ENSMUSG00000027855.14	transcript	-	Sycp1	ENSMUST00000029448.11	117602	protein_coding	FALSE	TRUE
chr3	103239458	103241699	ENSMUSG00000104925.2	transcript	+	Gm43061	ENSMUST00000198850.2	2241	lncRNA	FALSE	TRUE
chr3	103647130	103698879	ENSMUSG00000008730.18	transcript	-	Hipk1	ENSMUST00000118317.8	51749	protein_coding	FALSE	TRUE
chr3	103759283	103760982	ENSMUSG00000044165.13	transcript	+	Bcl2l15	ENSMUST00000196184.2	1699	protein_coding	FALSE	TRUE
chr3	103871851	103875897	ENSMUSG00000089998.3	transcript	-	Phtf1os	ENSMUST00000160110.2	4046	lncRNA	FALSE	TRUE
chr3	103985750	103986818	ENSMUSG00000106371.2	transcript	-	9530097N15Rik	ENSMUST00000197819.2	1068	lncRNA	FALSE	TRUE
chr3	104002759	104005196	ENSMUSG00000105148.2	transcript	-	Gm42700	ENSMUST00000199071.2	2437	lncRNA	FALSE	TRUE
chr3	104021354	104023011	ENSMUSG00000105083.2	transcript	-	Gm42699	ENSMUST00000198104.2	1657	lncRNA	FALSE	TRUE
chr3	104043100	104047317	ENSMUSG00000106443.2	transcript	-	Gm42702	ENSMUST00000199515.2	4217	lncRNA	TRUE	FALSE
chr3	104051514	104053171	ENSMUSG00000104583.2	transcript	-	Gm42701	ENSMUST00000196117.2	1657	lncRNA	TRUE	FALSE
chr3	104057071	104059021	ENSMUSG00000105846.2	transcript	-	Gm43258	ENSMUST00000200312.2	1950	lncRNA	TRUE	FALSE
chr3	104071239	104074516	ENSMUSG00000106432.2	transcript	-	Gm43259	ENSMUST00000198446.2	3277	lncRNA	TRUE	FALSE
chr3	104087927	104090357	ENSMUSG00000105933.2	transcript	-	Gm43260	ENSMUST00000197378.2	2430	lncRNA	TRUE	FALSE
chr3	104094418	104097509	ENSMUSG00000105818.2	transcript	-	Gm43256	ENSMUST00000199995.2	3091	lncRNA	TRUE	FALSE
chr3	104377975	104384046	ENSMUSG00000105304.2	transcript	-	Gm43696	ENSMUST00000199385.2	6071	lncRNA	TRUE	FALSE
chr3	104406635	104408923	ENSMUSG00000104973.2	transcript	-	A530041M06Rik	ENSMUST00000199690.2	2288	lncRNA	FALSE	TRUE
chr3	104417414	104418629	ENSMUSG00000105659.2	transcript	-	4930509H03Rik	ENSMUST00000196088.2	1215	lncRNA	FALSE	TRUE
chr3	104550309	104553173	ENSMUSG00000105199.2	transcript	+	Gm43581	ENSMUST00000196766.2	2864	lncRNA	FALSE	TRUE
chr3	104660042	104660481	ENSMUSG00000089999.2	transcript	-	Gm6485	ENSMUST00000160676.2	439	transcribed_processed_pseudogene	FALSE	TRUE
chr3	104692924	104693334	ENSMUSG00000002228.8	transcript	+	Ppm1j	ENSMUST00000197264.2	410	protein_coding	FALSE	TRUE
chr3	104778258	104826817	ENSMUSG00000045576.17	transcript	+	St7l	ENSMUST00000197098.3	48559	protein_coding	FALSE	TRUE
chr3	105639759	105641193	ENSMUSG00000105677.2	transcript	-	Gm43328	ENSMUST00000198544.2	1434	lncRNA	FALSE	TRUE
chr3	105674281	105677513	ENSMUSG00000105842.2	transcript	-	Gm43329	ENSMUST00000200120.2	3232	lncRNA	TRUE	FALSE
chr3	105690190	105692343	ENSMUSG00000106341.2	transcript	-	Gm43330	ENSMUST00000199706.2	2153	lncRNA	FALSE	TRUE
chr3	105694948	105696637	ENSMUSG00000104910.2	transcript	-	Gm43331	ENSMUST00000197991.2	1689	lncRNA	FALSE	TRUE
chr3	106389720	106395903	ENSMUSG00000027901.13	transcript	+	Dennd2d	ENSMUST00000139062.8	6183	protein_coding	FALSE	TRUE
chr3	106474920	106476952	ENSMUSG00000105272.2	transcript	+	Gm43071	ENSMUST00000197233.2	2032	TEC	FALSE	TRUE
chr3	107234450	107240417	ENSMUSG00000048109.11	transcript	-	Rbm15	ENSMUST00000197769.2	5967	protein_coding	TRUE	FALSE
chr3	107833649	107839133	ENSMUSG00000004035.13	transcript	-	Gstm7	ENSMUST00000004137.11	5484	protein_coding	FALSE	TRUE
chr3	107846162	107851065	ENSMUSG00000068762.12	transcript	-	Gstm6	ENSMUST00000106685.9	4903	protein_coding	FALSE	TRUE
chr3	108109537	108117802	ENSMUSG00000048997.18	transcript	-	Atxn7l2	ENSMUST00000117409.8	8265	protein_coding	FALSE	TRUE
chr3	108191406	108268827	ENSMUSG00000068747.15	transcript	+	Sort1	ENSMUST00000102632.7	77421	protein_coding	FALSE	TRUE
chr3	108286592	108291057	ENSMUSG00000074281.4	transcript	-	Gm12522	ENSMUST00000142833.2	4465	lncRNA	FALSE	TRUE
chr3	108298166	108322868	ENSMUSG00000068740.14	transcript	-	Celsr2	ENSMUST00000090558.10	24702	protein_coding	TRUE	FALSE
chr3	108370851	108372280	ENSMUSG00000040412.18	transcript	-	Elapor1	ENSMUST00000140357.2	1429	protein_coding	FALSE	TRUE
chr3	108498594	108553035	ENSMUSG00000040389.16	transcript	+	Wdr47	ENSMUST00000051145.15	54441	protein_coding	FALSE	TRUE
chr3	108762638	108797324	ENSMUSG00000045326.14	transcript	-	Fndc7	ENSMUST00000102620.10	34686	protein_coding	FALSE	TRUE
chr3	108878312	108934589	ENSMUSG00000040339.11	transcript	-	Fam102b	ENSMUST00000046924.10	56277	protein_coding	FALSE	TRUE
chr3	116374984	116377125	ENSMUSG00000033439.13	transcript	-	Trmt13	ENSMUST00000199439.2	2141	protein_coding	FALSE	TRUE
chr3	116422821	116424633	ENSMUSG00000106415.2	transcript	-	Gm42893	ENSMUST00000198035.2	1812	lncRNA	FALSE	TRUE
chr3	119521396	119523439	ENSMUSG00000105572.2	transcript	-	Gm43300	ENSMUST00000198540.2	2043	TEC	TRUE	FALSE
chr3	119536856	119540095	ENSMUSG00000106099.2	transcript	-	Gm42664	ENSMUST00000199417.2	3239	lncRNA	TRUE	FALSE
chr3	121555841	121558553	ENSMUSG00000106087.2	transcript	-	Gm43609	ENSMUST00000199084.2	2712	TEC	FALSE	TRUE
chr3	121581148	121582221	ENSMUSG00000105597.2	transcript	-	4633401B06Rik	ENSMUST00000198169.2	1073	TEC	FALSE	TRUE
chr3	122213426	122323840	ENSMUSG00000028121.9	transcript	+	Bcar3	ENSMUST00000029766.9	110414	protein_coding	FALSE	TRUE
chr3	122368172	122370721	ENSMUSG00000106364.2	transcript	-	Gm42994	ENSMUST00000195964.2	2549	TEC	TRUE	FALSE
chr3	122420859	122423312	ENSMUSG00000106365.2	transcript	-	Gm43568	ENSMUST00000198040.2	2453	lncRNA	FALSE	TRUE
chr3	122426433	122426920	ENSMUSG00000106562.2	transcript	-	Gm5981	ENSMUST00000199912.2	487	processed_pseudogene	FALSE	TRUE
chr3	122968501	123029798	ENSMUSG00000050315.15	transcript	-	Synpo2	ENSMUST00000184403.2	61297	protein_coding	FALSE	TRUE
chr3	126389950	126478337	ENSMUSG00000053819.17	transcript	+	Camk2d	ENSMUST00000143383.8	88387	protein_coding	FALSE	TRUE
chr3	126393677	126398110	ENSMUSG00000106475.2	transcript	+	Gm43011	ENSMUST00000197897.2	4433	TEC	FALSE	TRUE
chr3	126438109	126441675	ENSMUSG00000105586.2	transcript	+	Gm43009	ENSMUST00000199979.2	3566	TEC	FALSE	TRUE
chr3	126715260	126792111	ENSMUSG00000032826.20	transcript	-	Ank2	ENSMUST00000044443.15	76851	protein_coding	FALSE	TRUE
chr3	129227321	129228364	ENSMUSG00000105712.2	transcript	+	Gm5712	ENSMUST00000199748.2	1043	processed_pseudogene	FALSE	TRUE
chr3	129321115	129325758	ENSMUSG00000105837.5	transcript	-	Gm35986	ENSMUST00000197370.5	4643	lncRNA	FALSE	TRUE
chr3	129331789	129333460	ENSMUSG00000106092.2	transcript	+	Gm43072	ENSMUST00000200283.2	1671	TEC	TRUE	FALSE
chr3	129471213	129548965	ENSMUSG00000028017.8	transcript	-	Egf	ENSMUST00000029653.7	77752	protein_coding	FALSE	TRUE
chr3	129672254	129689474	ENSMUSG00000027999.16	transcript	+	Pla2g12a	ENSMUST00000029629.15	17220	protein_coding	FALSE	TRUE
chr3	129777091	129778169	ENSMUSG00000001052.16	transcript	-	Sec24b	ENSMUST00000170163.2	1078	protein_coding	TRUE	FALSE
chr3	131086936	131096849	ENSMUSG00000027983.14	transcript	-	Cyp2u1	ENSMUST00000200236.2	9913	protein_coding	FALSE	TRUE
chr3	132473167	132475134	ENSMUSG00000105719.2	transcript	+	Gm42872	ENSMUST00000200026.2	1967	TEC	FALSE	TRUE
chr3	132512013	132515228	ENSMUSG00000105691.2	transcript	+	Gm42876	ENSMUST00000196989.2	3215	TEC	FALSE	TRUE
chr3	132596936	132612120	ENSMUSG00000040998.19	transcript	-	Npnt	ENSMUST00000132732.2	15184	protein_coding	FALSE	TRUE
chr3	132756382	132758156	ENSMUSG00000105259.2	transcript	-	Gm42874	ENSMUST00000198888.2	1774	TEC	FALSE	TRUE
chr3	132818038	132940650	ENSMUSG00000040969.15	transcript	-	Arhgef38	ENSMUST00000147041.10	122612	protein_coding	FALSE	TRUE
chr3	133169599	133250129	ENSMUSG00000040943.13	transcript	-	Tet2	ENSMUST00000196398.5	80530	protein_coding	FALSE	TRUE
chr3	135036066	135048528	ENSMUSG00000037994.15	transcript	+	Slc9b2	ENSMUST00000132405.2	12462	protein_coding	FALSE	TRUE
chr3	135130997	135133693	ENSMUSG00000105981.2	transcript	-	2810428J06Rik	ENSMUST00000198336.2	2696	TEC	FALSE	TRUE
chr3	135356430	135360327	ENSMUSG00000106149.2	transcript	-	Gm43430	ENSMUST00000196513.2	3897	TEC	FALSE	TRUE
chr3	136654365	136654681	ENSMUSG00000105327.2	transcript	+	Gm9409	ENSMUST00000197017.2	316	processed_pseudogene	FALSE	TRUE
chr3	137573435	137622318	ENSMUSG00000074212.8	transcript	+	Dnajb14	ENSMUST00000090178.10	48883	protein_coding	FALSE	TRUE
chr3	137602904	137605251	ENSMUSG00000105748.2	transcript	+	Gm43088	ENSMUST00000197530.2	2347	TEC	FALSE	TRUE
chr3	138448065	138610187	ENSMUSG00000028152.11	transcript	+	Tspan5	ENSMUST00000142890.8	162122	protein_coding	FALSE	TRUE
chr3	138682072	138683842	ENSMUSG00000104724.2	transcript	-	Gm43162	ENSMUST00000198292.2	1770	TEC	FALSE	TRUE
chr3	141171359	141366183	ENSMUSG00000059921.16	transcript	+	Unc5c	ENSMUST00000151007.6	194824	protein_coding	FALSE	TRUE
chr3	144135466	144275942	ENSMUSG00000040151.10	transcript	-	Hs2st1	ENSMUST00000043325.9	140476	protein_coding	FALSE	TRUE
chr3	144199746	144202933	ENSMUSG00000104903.2	transcript	-	Gm43707	ENSMUST00000196451.2	3187	lncRNA	TRUE	FALSE
chr3	144228989	144229762	ENSMUSG00000106057.2	transcript	-	Gm43560	ENSMUST00000198100.2	773	lncRNA	TRUE	FALSE
chr3	144528383	144555118	ENSMUSG00000037033.10	transcript	-	Clca3b	ENSMUST00000159989.2	26735	protein_coding	FALSE	TRUE
chr3	144616681	144638290	ENSMUSG00000074195.4	transcript	-	Clca4b	ENSMUST00000098549.4	21609	protein_coding	FALSE	TRUE
chr3	146156224	146171604	ENSMUSG00000028189.13	transcript	+	Ctbs	ENSMUST00000061937.13	15380	protein_coding	FALSE	TRUE
chr3	146171694	146182024	ENSMUSG00000028188.14	transcript	-	Spata1	ENSMUST00000195949.2	10330	protein_coding	FALSE	TRUE
chr3	146453727	146470325	ENSMUSG00000005034.16	transcript	-	Prkacb	ENSMUST00000199722.5	16598	protein_coding	FALSE	TRUE
chr3	151199839	151205725	ENSMUSG00000039167.13	transcript	+	Adgrl4	ENSMUST00000238194.2	5886	protein_coding	FALSE	TRUE
chr3	151943888	151950462	ENSMUSG00000039103.13	transcript	-	Nexn	ENSMUST00000199983.2	6574	protein_coding	FALSE	TRUE
chr3	152096798	152099877	ENSMUSG00000104548.2	transcript	-	Gm43857	ENSMUST00000200343.2	3079	TEC	FALSE	TRUE
chr3	153015006	153018382	ENSMUSG00000106024.2	transcript	-	A530083M17Rik	ENSMUST00000199877.2	3376	TEC	TRUE	FALSE
chr3	153562785	153611775	ENSMUSG00000005493.16	transcript	-	Msh4	ENSMUST00000005630.11	48990	protein_coding	FALSE	TRUE
chr3	157600597	157602828	ENSMUSG00000104528.2	transcript	-	Gm43314	ENSMUST00000196744.2	2231	TEC	FALSE	TRUE
chr3	157630905	157632784	ENSMUSG00000028177.14	transcript	+	1810013D15Rik	ENSMUST00000148898.2	1879	lncRNA	FALSE	TRUE
chr3	157685884	157689291	ENSMUSG00000105643.2	transcript	+	Gm42611	ENSMUST00000199446.2	3407	TEC	TRUE	FALSE
chr3	157739576	157742046	ENSMUSG00000105201.2	transcript	-	Gm43362	ENSMUST00000198192.2	2470	TEC	FALSE	TRUE
chr4	3242054	3247506	ENSMUSG00000085180.2	transcript	+	AI838599	ENSMUST00000141405.2	5452	lncRNA	FALSE	TRUE
chr4	3549040	3574853	ENSMUSG00000028232.14	transcript	-	Tmem68	ENSMUST00000029891.12	25813	protein_coding	FALSE	TRUE
chr4	3938887	3943528	ENSMUSG00000042198.13	transcript	+	Chchd7	ENSMUST00000121110.8	4641	protein_coding	FALSE	TRUE
chr4	5644120	5801101	ENSMUSG00000049119.15	transcript	+	Fam110b	ENSMUST00000054857.13	156981	protein_coding	TRUE	FALSE
chr4	6688045	6689351	ENSMUSG00000041272.12	transcript	-	Tox	ENSMUST00000125974.2	1306	protein_coding	FALSE	TRUE
chr4	8143361	8239041	ENSMUSG00000041261.10	transcript	-	Car8	ENSMUST00000066674.8	95680	protein_coding	FALSE	TRUE
chr4	8691364	8867659	ENSMUSG00000041235.13	transcript	+	Chd7	ENSMUST00000051558.10	176295	protein_coding	TRUE	FALSE
chr4	12125289	12127252	ENSMUSG00000081593.2	transcript	+	Gm11841	ENSMUST00000117060.2	1963	processed_pseudogene	FALSE	TRUE
chr4	13482754	13483192	ENSMUSG00000083328.4	transcript	-	Gm11826	ENSMUST00000118781.2	438	processed_pseudogene	FALSE	TRUE
chr4	14930660	14953030	ENSMUSG00000086587.8	transcript	+	Gm11837	ENSMUST00000136992.8	22370	lncRNA	FALSE	TRUE
chr4	14952244	15149131	ENSMUSG00000040536.16	transcript	-	Necab1	ENSMUST00000041606.14	196887	protein_coding	FALSE	TRUE
chr4	17933990	18011695	ENSMUSG00000028226.16	transcript	+	Mmp16	ENSMUST00000149353.2	77705	protein_coding	FALSE	TRUE
chr4	19298332	19299184	ENSMUSG00000082320.2	transcript	+	Gm11877	ENSMUST00000118921.2	852	processed_pseudogene	FALSE	TRUE
chr4	19575161	19598654	ENSMUSG00000028229.12	transcript	+	Rmdn1	ENSMUST00000108253.8	23493	protein_coding	FALSE	TRUE
chr4	21776271	21837870	ENSMUSG00000040455.18	transcript	+	Usp45	ENSMUST00000065111.15	61599	protein_coding	FALSE	TRUE
chr4	22408290	22412095	ENSMUSG00000103000.2	transcript	+	Gm37900	ENSMUST00000195510.2	3805	TEC	FALSE	TRUE
chr4	23517361	23518440	ENSMUSG00000082876.2	transcript	-	Gm11889	ENSMUST00000118402.2	1079	processed_pseudogene	FALSE	TRUE
chr4	24649301	24850931	ENSMUSG00000040387.17	transcript	-	Klhl32	ENSMUST00000108213.2	201630	protein_coding	FALSE	TRUE
chr4	26324505	26346891	ENSMUSG00000040520.8	transcript	-	Manea	ENSMUST00000041374.8	22386	protein_coding	FALSE	TRUE
chr4	27867148	27867655	ENSMUSG00000082674.2	transcript	-	Gm11914	ENSMUST00000117094.2	507	processed_pseudogene	FALSE	TRUE
chr4	33209262	33231293	ENSMUSG00000054679.9	transcript	+	Srsf12	ENSMUST00000108159.2	22031	protein_coding	FALSE	TRUE
chr4	34909788	34911481	ENSMUSG00000085824.8	transcript	-	Platr9	ENSMUST00000125820.2	1693	lncRNA	FALSE	TRUE
chr4	37139106	37139874	ENSMUSG00000080969.2	transcript	-	Taf9-ps	ENSMUST00000121654.2	768	processed_pseudogene	FALSE	TRUE
chr4	41168645	41169604	ENSMUSG00000082186.3	transcript	+	Gm12403	ENSMUST00000121384.3	959	processed_pseudogene	FALSE	TRUE
chr4	41194312	41275144	ENSMUSG00000028433.15	transcript	-	Ubap2	ENSMUST00000108068.8	80832	protein_coding	FALSE	TRUE
chr4	43423590	43424011	ENSMUSG00000035969.16	transcript	+	Rusc2	ENSMUST00000123447.2	421	protein_coding	FALSE	TRUE
chr4	43496141	43499695	ENSMUSG00000051517.15	transcript	-	Arhgef39	ENSMUST00000054538.13	3554	protein_coding	FALSE	TRUE
chr4	43504427	43508724	ENSMUSG00000087142.8	transcript	-	Gm12454	ENSMUST00000149817.8	4297	lncRNA	FALSE	TRUE
chr4	43507023	43513729	ENSMUSG00000028463.15	transcript	+	Car9	ENSMUST00000124114.8	6706	protein_coding	FALSE	TRUE
chr4	44129505	44138952	ENSMUSG00000035696.16	transcript	-	Rnf38	ENSMUST00000148869.8	9447	protein_coding	FALSE	TRUE
chr4	45342100	45379759	ENSMUSG00000035572.17	transcript	+	Dcaf10	ENSMUST00000155551.8	37659	protein_coding	FALSE	TRUE
chr4	45874210	45886618	ENSMUSG00000028327.15	transcript	+	Stra6l	ENSMUST00000165478.2	12408	protein_coding	FALSE	TRUE
chr4	46175221	46185682	ENSMUSG00000028329.14	transcript	-	Xpa	ENSMUST00000141318.2	10461	protein_coding	FALSE	TRUE
chr4	46604389	46650209	ENSMUSG00000039813.15	transcript	-	Tbc1d2	ENSMUST00000084621.12	45820	protein_coding	FALSE	TRUE
chr4	47453631	47454953	ENSMUSG00000081152.2	transcript	+	Gm12430	ENSMUST00000121539.2	1322	processed_pseudogene	FALSE	TRUE
chr4	51812482	51812647	ENSMUSG00000064923.2	transcript	-	Gm22042	ENSMUST00000082989.2	165	snRNA	FALSE	TRUE
chr4	52821487	52822117	ENSMUSG00000081975.2	transcript	+	Gm12482	ENSMUST00000120435.2	630	processed_pseudogene	FALSE	TRUE
chr4	52900598	52902683	ENSMUSG00000083937.4	transcript	+	Cct3-ps1	ENSMUST00000118023.2	2085	processed_pseudogene	FALSE	TRUE
chr4	53662295	53663344	ENSMUSG00000081516.2	transcript	+	Gm12470	ENSMUST00000117239.2	1049	processed_pseudogene	FALSE	TRUE
chr4	55527142	55532466	ENSMUSG00000003032.9	transcript	-	Klf4	ENSMUST00000107619.3	5324	protein_coding	TRUE	FALSE
chr4	56866922	56947437	ENSMUSG00000055296.15	transcript	-	Tmem245	ENSMUST00000068792.13	80515	protein_coding	TRUE	FALSE
chr4	57434246	57712016	ENSMUSG00000090053.10	transcript	+	Pakap	ENSMUST00000102905.8	277770	protein_coding	FALSE	TRUE
chr4	58798910	58912749	ENSMUSG00000050812.19	transcript	-	Ecpas	ENSMUST00000102889.10	113839	protein_coding	FALSE	TRUE
chr4	59035087	59041903	ENSMUSG00000038607.13	transcript	+	Gng10	ENSMUST00000041160.13	6816	protein_coding	FALSE	TRUE
chr4	59081131	59111113	ENSMUSG00000038598.10	transcript	-	Shoc1	ENSMUST00000122832.2	29982	protein_coding	FALSE	TRUE
chr4	59626242	59721401	ENSMUSG00000045071.15	transcript	+	E130308A19Rik	ENSMUST00000052420.7	95159	protein_coding	TRUE	FALSE
chr4	59833676	59834219	ENSMUSG00000080772.2	transcript	+	Gm12543	ENSMUST00000120410.2	543	transcribed_processed_pseudogene	FALSE	TRUE
chr4	60003437	60007274	ENSMUSG00000078689.9	transcript	+	Mup6	ENSMUST00000107517.8	3837	protein_coding	FALSE	TRUE
chr4	62501837	62575676	ENSMUSG00000059810.19	transcript	+	Rgs3	ENSMUST00000098031.10	73839	protein_coding	FALSE	TRUE
chr4	63133648	63193330	ENSMUSG00000045672.16	transcript	+	Col27a1	ENSMUST00000148751.2	59682	protein_coding	FALSE	TRUE
chr4	63353037	63379539	ENSMUSG00000039137.19	transcript	-	Whrn	ENSMUST00000153307.2	26502	protein_coding	FALSE	TRUE
chr4	63485650	63485897	ENSMUSG00000083943.2	transcript	-	Gm11483	ENSMUST00000119839.2	247	processed_pseudogene	FALSE	TRUE
chr4	63813781	63814336	ENSMUSG00000084345.4	transcript	-	Rpl17-ps4	ENSMUST00000120241.2	555	processed_pseudogene	FALSE	TRUE
chr4	69872402	69873513	ENSMUSG00000084342.2	transcript	-	Gm11224	ENSMUST00000120465.2	1111	processed_pseudogene	FALSE	TRUE
chr4	80828882	80873865	ENSMUSG00000048706.4	transcript	+	Lurap1l	ENSMUST00000055922.4	44983	protein_coding	FALSE	TRUE
chr4	81196741	81339479	ENSMUSG00000028402.19	transcript	-	Mpdz	ENSMUST00000107258.9	142738	protein_coding	FALSE	TRUE
chr4	82414220	82424016	ENSMUSG00000008575.18	transcript	-	Nfib	ENSMUST00000135024.2	9796	protein_coding	TRUE	FALSE
chr4	82716974	82777910	ENSMUSG00000028403.16	transcript	-	Zdhhc21	ENSMUST00000030110.15	60936	protein_coding	FALSE	TRUE
chr4	83112224	83113231	ENSMUSG00000083245.2	transcript	+	Gm11185	ENSMUST00000117732.2	1007	processed_pseudogene	FALSE	TRUE
chr4	83138536	83242492	ENSMUSG00000038172.15	transcript	-	Ttc39b	ENSMUST00000102823.10	103956	protein_coding	FALSE	TRUE
chr4	83467896	83477078	ENSMUSG00000052407.18	transcript	+	Ccdc171	ENSMUST00000107202.3	9182	protein_coding	FALSE	TRUE
chr4	84193465	84593304	ENSMUSG00000028487.19	transcript	-	Bnc2	ENSMUST00000107198.9	399839	protein_coding	FALSE	TRUE
chr4	84347054	84347361	ENSMUSG00000083743.2	transcript	-	Gm12421	ENSMUST00000119071.2	307	processed_pseudogene	FALSE	TRUE
chr4	85972211	86117932	ENSMUSG00000066113.17	transcript	+	Adamtsl1	ENSMUST00000120678.2	145721	protein_coding	FALSE	TRUE
chr4	88012866	88329243	ENSMUSG00000038368.17	transcript	+	Focad	ENSMUST00000097992.10	316377	protein_coding	FALSE	TRUE
chr4	88328577	88357165	ENSMUSG00000028497.13	transcript	-	Hacd4	ENSMUST00000151280.8	28588	protein_coding	FALSE	TRUE
chr4	88517411	88518047	ENSMUSG00000078480.4	transcript	-	Mrpl48-ps	ENSMUST00000121413.2	636	processed_pseudogene	FALSE	TRUE
chr4	91138999	91260271	ENSMUSG00000008489.19	transcript	-	Elavl2	ENSMUST00000107110.8	121272	protein_coding	FALSE	TRUE
chr4	91693783	91694792	ENSMUSG00000100863.2	transcript	-	Gm12669	ENSMUST00000122162.2	1009	processed_pseudogene	FALSE	TRUE
chr4	94349167	94365417	ENSMUSG00000087128.8	transcript	-	Gm12655	ENSMUST00000133884.8	16250	lncRNA	FALSE	TRUE
chr4	94388317	94445033	ENSMUSG00000028578.9	transcript	-	Caap1	ENSMUST00000030313.9	56716	protein_coding	FALSE	TRUE
chr4	97660970	97888703	ENSMUSG00000028565.19	transcript	+	Nfia	ENSMUST00000152023.8	227733	protein_coding	FALSE	TRUE
chr4	98243606	98271543	ENSMUSG00000028563.17	transcript	-	Tm2d1	ENSMUST00000102793.11	27937	protein_coding	FALSE	TRUE
chr4	99082383	99148020	ENSMUSG00000028550.16	transcript	+	Atg4c	ENSMUST00000180278.2	65637	protein_coding	FALSE	TRUE
chr4	99457736	99461248	ENSMUSG00000087332.2	transcript	+	Gm12690	ENSMUST00000132108.2	3512	lncRNA	FALSE	TRUE
chr4	99541843	99543220	ENSMUSG00000086096.2	transcript	-	Gm12688	ENSMUST00000136525.2	1377	lncRNA	FALSE	TRUE
chr4	99717736	99769985	ENSMUSG00000073791.14	transcript	+	Efcab7	ENSMUST00000136874.4	52249	protein_coding	FALSE	TRUE
chr4	100851906	100860428	ENSMUSG00000028532.15	transcript	+	Cachd1	ENSMUST00000136430.2	8522	protein_coding	FALSE	TRUE
chr4	101210979	101256378	ENSMUSG00000087361.8	transcript	+	0610043K17Rik	ENSMUST00000123107.8	45399	lncRNA	FALSE	TRUE
chr4	101903764	101906324	ENSMUSG00000082264.2	transcript	-	Gm12799	ENSMUST00000118151.2	2560	processed_pseudogene	FALSE	TRUE
chr4	102895265	102971752	ENSMUSG00000035126.20	transcript	-	Dnai4	ENSMUST00000106868.4	76487	protein_coding	FALSE	TRUE
chr4	103027852	103072000	ENSMUSG00000028521.18	transcript	-	Slc35d1	ENSMUST00000036195.13	44148	protein_coding	FALSE	TRUE
chr4	103171008	103223640	ENSMUSG00000035069.4	transcript	+	Oma1	ENSMUST00000035780.4	52632	protein_coding	FALSE	TRUE
chr4	104656404	104661737	ENSMUSG00000029656.14	transcript	+	C8b	ENSMUST00000123892.2	5333	protein_coding	FALSE	TRUE
chr4	106448506	106474435	ENSMUSG00000054362.10	transcript	-	Lexm	ENSMUST00000106788.2	25929	protein_coding	FALSE	TRUE
chr4	106610910	106613157	ENSMUSG00000034853.17	transcript	-	Acot11	ENSMUST00000144809.2	2247	protein_coding	FALSE	TRUE
chr4	106996521	107035480	ENSMUSG00000028619.16	transcript	-	Tceanc2	ENSMUST00000129220.8	38959	protein_coding	FALSE	TRUE
chr4	107184680	107185696	ENSMUSG00000082279.2	transcript	-	Gm12870	ENSMUST00000121383.2	1016	processed_pseudogene	FALSE	TRUE
chr4	107659636	107729540	ENSMUSG00000028613.16	transcript	+	Lrp8	ENSMUST00000106732.10	69904	protein_coding	FALSE	TRUE
chr4	108317206	108416618	ENSMUSG00000034610.15	transcript	+	Tut4	ENSMUST00000097925.9	99412	protein_coding	FALSE	TRUE
chr4	108491039	108494638	ENSMUSG00000091985.2	transcript	-	Gm17354	ENSMUST00000170933.2	3599	lncRNA	FALSE	TRUE
chr4	109533784	109821157	ENSMUSG00000010517.8	transcript	+	Faf1	ENSMUST00000102724.5	287373	protein_coding	FALSE	TRUE
chr4	110060933	110209106	ENSMUSG00000028546.18	transcript	-	Elavl4	ENSMUST00000106603.9	148173	protein_coding	FALSE	TRUE
chr4	114766453	114779164	ENSMUSG00000085399.8	transcript	+	Foxd2os	ENSMUST00000144002.8	12711	lncRNA	FALSE	TRUE
chr4	115853865	115875123	ENSMUSG00000034171.14	transcript	-	Faah	ENSMUST00000049095.6	21258	protein_coding	FALSE	TRUE
chr4	115954171	115980856	ENSMUSG00000028702.16	transcript	-	Rad54l	ENSMUST00000102704.4	26685	protein_coding	FALSE	TRUE
chr4	116446929	116454827	ENSMUSG00000085408.2	transcript	-	C530005A16Rik	ENSMUST00000142815.2	7898	lncRNA	FALSE	TRUE
chr4	116953271	116972580	ENSMUSG00000028681.12	transcript	+	Ptch2	ENSMUST00000030443.12	19309	protein_coding	FALSE	TRUE
chr4	116985851	116991160	ENSMUSG00000028680.15	transcript	-	Plk3	ENSMUST00000076859.12	5309	protein_coding	FALSE	TRUE
chr4	117068040	117068156	ENSMUSG00000119459.1	transcript	+	U5	ENSMUST00000239604.1	116	snRNA	FALSE	TRUE
chr4	117407561	117531494	ENSMUSG00000033423.17	transcript	+	Eri3	ENSMUST00000037127.15	123933	protein_coding	FALSE	TRUE
chr4	117585914	117586496	ENSMUSG00000084260.2	transcript	-	Gm12844	ENSMUST00000119463.2	582	processed_pseudogene	FALSE	TRUE
chr4	117725945	117728492	ENSMUSG00000078588.11	transcript	-	Ccdc24	ENSMUST00000154439.8	2547	protein_coding	FALSE	TRUE
chr4	117751682	117772196	ENSMUSG00000033365.15	transcript	-	Ipo13	ENSMUST00000036156.6	20514	protein_coding	FALSE	TRUE
chr4	117797550	117889079	ENSMUSG00000028538.13	transcript	-	St3gal3	ENSMUST00000138274.8	91529	protein_coding	FALSE	TRUE
chr4	117994153	118037240	ENSMUSG00000033326.16	transcript	-	Kdm4a	ENSMUST00000106406.9	43087	protein_coding	FALSE	TRUE
chr4	118065409	118148602	ENSMUSG00000033295.15	transcript	-	Ptprf	ENSMUST00000049074.13	83193	protein_coding	TRUE	FALSE
chr4	118217195	118219941	ENSMUSG00000006395.17	transcript	+	Hyi	ENSMUST00000106393.8	2746	polymorphic_pseudogene	FALSE	TRUE
chr4	118219939	118266470	ENSMUSG00000033253.19	transcript	-	Szt2	ENSMUST00000075406.12	46531	protein_coding	TRUE	FALSE
chr4	118799256	118800549	ENSMUSG00000084133.2	transcript	-	Gm12856	ENSMUST00000119471.2	1293	processed_pseudogene	FALSE	TRUE
chr4	119026709	119031392	ENSMUSG00000045268.14	transcript	-	Zfp691	ENSMUST00000106355.5	4683	protein_coding	FALSE	TRUE
chr4	119378186	119378563	ENSMUSG00000084379.2	transcript	+	Gm12957	ENSMUST00000117835.2	377	processed_pseudogene	FALSE	TRUE
chr4	119396884	119486316	ENSMUSG00000032998.17	transcript	+	Foxj3	ENSMUST00000106310.9	89432	protein_coding	FALSE	TRUE
chr4	120262477	120311712	ENSMUSG00000000085.17	transcript	+	Scmh1	ENSMUST00000134375.8	49235	protein_coding	TRUE	FALSE
chr4	120712012	120741641	ENSMUSG00000032890.18	transcript	+	Rims3	ENSMUST00000132895.8	29629	protein_coding	FALSE	TRUE
chr4	123276921	123284331	ENSMUSG00000028649.22	transcript	-	Macf1	ENSMUST00000140596.2	7410	protein_coding	TRUE	FALSE
chr4	123561408	123565010	ENSMUSG00000087307.2	transcript	+	Gm12925	ENSMUST00000138861.2	3602	lncRNA	FALSE	TRUE
chr4	123603011	123603820	ENSMUSG00000081170.2	transcript	-	Gm12922	ENSMUST00000120626.2	809	processed_pseudogene	FALSE	TRUE
chr4	123798833	123803516	ENSMUSG00000028647.14	transcript	+	Mycbp	ENSMUST00000147340.2	4683	protein_coding	FALSE	TRUE
chr4	123809110	123811816	ENSMUSG00000085875.4	transcript	-	Gm12905	ENSMUST00000238344.2	2706	lncRNA	FALSE	TRUE
chr4	124550599	124554448	ENSMUSG00000090125.4	transcript	+	Pou3f1	ENSMUST00000053491.9	3849	protein_coding	FALSE	TRUE
chr4	124594512	124602404	ENSMUSG00000032643.13	transcript	+	Fhl3	ENSMUST00000038684.6	7892	protein_coding	FALSE	TRUE
chr4	124612791	124613430	ENSMUSG00000083104.2	transcript	+	Gm12917	ENSMUST00000119850.2	639	processed_pseudogene	FALSE	TRUE
chr4	124749031	124755964	ENSMUSG00000042763.10	transcript	-	Maneal	ENSMUST00000064444.8	6933	protein_coding	FALSE	TRUE
chr4	124812257	124830710	ENSMUSG00000028873.17	transcript	-	Cdca8	ENSMUST00000084296.10	18453	protein_coding	FALSE	TRUE
chr4	124830850	124833247	ENSMUSG00000044730.18	transcript	+	9930104L06Rik	ENSMUST00000233530.2	2397	protein_coding	FALSE	TRUE
chr4	124976649	124978740	ENSMUSG00000086342.2	transcript	-	Gm12932	ENSMUST00000143705.2	2091	lncRNA	FALSE	TRUE
chr4	125012215	125021633	ENSMUSG00000042677.8	transcript	-	Zc3h12a	ENSMUST00000036188.8	9418	protein_coding	FALSE	TRUE
chr4	125384492	125607966	ENSMUSG00000001985.10	transcript	+	Grik3	ENSMUST00000030676.8	223474	protein_coding	TRUE	FALSE
chr4	125940717	125949325	ENSMUSG00000028861.14	transcript	+	Mrps15	ENSMUST00000030675.8	8608	protein_coding	FALSE	TRUE
chr4	126301488	126323334	ENSMUSG00000028842.16	transcript	-	Ago3	ENSMUST00000123233.2	21846	protein_coding	FALSE	TRUE
chr4	126370519	126371092	ENSMUSG00000082381.2	transcript	-	Gm12928	ENSMUST00000117115.2	573	processed_pseudogene	FALSE	TRUE
chr4	126478301	126478602	ENSMUSG00000081319.2	transcript	-	Gm12936	ENSMUST00000121439.2	301	processed_pseudogene	FALSE	TRUE
chr4	126755731	126861928	ENSMUSG00000042446.17	transcript	-	Zmym4	ENSMUST00000106108.9	106197	protein_coding	FALSE	TRUE
chr4	126917319	126930806	ENSMUSG00000028820.14	transcript	+	Sfpq	ENSMUST00000146285.8	13487	protein_coding	TRUE	FALSE
chr4	126972083	126982202	ENSMUSG00000042408.14	transcript	+	Zmym6	ENSMUST00000129926.2	10119	protein_coding	FALSE	TRUE
chr4	127019838	127023437	ENSMUSG00000070737.11	transcript	+	Tmem35b	ENSMUST00000094712.5	3599	protein_coding	FALSE	TRUE
chr4	127062996	127130815	ENSMUSG00000042388.15	transcript	+	Dlgap3	ENSMUST00000046659.14	67819	protein_coding	FALSE	TRUE
chr4	128621377	128646674	ENSMUSG00000028796.18	transcript	+	Phc2	ENSMUST00000106079.10	25297	protein_coding	FALSE	TRUE
chr4	128777380	128805121	ENSMUSG00000041000.9	transcript	+	Trim62	ENSMUST00000035667.9	27741	protein_coding	FALSE	TRUE
chr4	128854497	128856221	ENSMUSG00000028789.17	transcript	-	Azin2	ENSMUST00000156739.2	1724	protein_coding	FALSE	TRUE
chr4	129748863	129750503	ENSMUSG00000073753.5	transcript	+	Gm10571	ENSMUST00000097869.5	1640	pseudogene	FALSE	TRUE
chr4	129905993	129906370	ENSMUSG00000028782.15	transcript	+	Adgrb2	ENSMUST00000166118.2	377	protein_coding	FALSE	TRUE
chr4	130200348	130202466	ENSMUSG00000073752.3	transcript	-	Gm10570	ENSMUST00000238352.2	2118	lncRNA	FALSE	TRUE
chr4	130297403	130339644	ENSMUSG00000078532.10	transcript	+	Nkain1	ENSMUST00000180884.8	42241	protein_coding	FALSE	TRUE
chr4	130390631	130508875	ENSMUSG00000028580.16	transcript	+	Pum1	ENSMUST00000030315.13	118244	protein_coding	TRUE	FALSE
chr4	130485873	130489690	ENSMUSG00000087449.2	transcript	+	Gm12971	ENSMUST00000154720.2	3817	lncRNA	FALSE	TRUE
chr4	131495767	131565599	ENSMUSG00000028909.18	transcript	-	Ptpru	ENSMUST00000105987.9	69832	protein_coding	FALSE	TRUE
chr4	131570815	131571318	ENSMUSG00000028910.13	transcript	+	Mecr	ENSMUST00000139573.2	503	protein_coding	FALSE	TRUE
chr4	131605938	131610548	ENSMUSG00000102602.2	transcript	+	A930004J17Rik	ENSMUST00000192689.2	4610	TEC	FALSE	TRUE
chr4	131875723	131876195	ENSMUSG00000081394.2	transcript	-	Gm13215	ENSMUST00000117559.2	472	processed_pseudogene	FALSE	TRUE
chr4	131947298	131947800	ENSMUSG00000083757.3	transcript	-	Rps15a-ps4	ENSMUST00000229086.2	502	transcribed_processed_pseudogene	FALSE	TRUE
chr4	131972256	131972577	ENSMUSG00000084105.2	transcript	-	Gm13252	ENSMUST00000119355.2	321	processed_pseudogene	FALSE	TRUE
chr4	131997390	131997524	ENSMUSG00000077323.3	transcript	-	Rnu11	ENSMUST00000104135.3	134	snRNA	FALSE	TRUE
chr4	132037497	132038335	ENSMUSG00000086290.10	transcript	+	Snhg12	ENSMUST00000182826.2	838	lncRNA	FALSE	TRUE
chr4	132079244	132080244	ENSMUSG00000085241.8	transcript	-	Snhg3	ENSMUST00000141090.8	1000	lncRNA	FALSE	TRUE
chr4	132079632	132079837	ENSMUSG00000065353.3	transcript	-	Snora73b	ENSMUST00000083419.3	205	snoRNA	FALSE	TRUE
chr4	132230871	132236960	ENSMUSG00000086997.2	transcript	-	Gm12981	ENSMUST00000131733.2	6089	lncRNA	FALSE	TRUE
chr4	132793559	132799374	ENSMUSG00000037692.15	transcript	+	Ahdc1	ENSMUST00000148518.2	5815	protein_coding	TRUE	FALSE
chr4	132903681	132923815	ENSMUSG00000028868.14	transcript	+	Wasf2	ENSMUST00000105912.2	20134	protein_coding	FALSE	TRUE
chr4	132948120	132951866	ENSMUSG00000028865.15	transcript	+	Cd164l2	ENSMUST00000105910.2	3746	protein_coding	FALSE	TRUE
chr4	133246302	133258101	ENSMUSG00000037600.17	transcript	+	Kdf1	ENSMUST00000042919.16	11799	protein_coding	FALSE	TRUE
chr4	133336049	133340345	ENSMUSG00000037553.15	transcript	-	Zdhhc18	ENSMUST00000142382.2	4296	protein_coding	FALSE	TRUE
chr4	133406318	133480922	ENSMUSG00000007880.17	transcript	-	Arid1a	ENSMUST00000145664.9	74604	protein_coding	TRUE	FALSE
chr4	133818460	133819807	ENSMUSG00000012123.18	transcript	+	Crybg2	ENSMUST00000143295.2	1347	protein_coding	FALSE	TRUE
chr4	134083682	134099869	ENSMUSG00000028838.12	transcript	-	Extl1	ENSMUST00000030643.3	16187	protein_coding	FALSE	TRUE
chr4	135069721	135080453	ENSMUSG00000028809.17	transcript	-	Srrm1	ENSMUST00000131373.8	10732	protein_coding	TRUE	FALSE
chr4	135269198	135300941	ENSMUSG00000037188.8	transcript	-	Grhl3	ENSMUST00000105855.2	31743	protein_coding	FALSE	TRUE
chr4	135443178	135443909	ENSMUSG00000083678.4	transcript	-	Gm12989	ENSMUST00000122331.2	731	processed_pseudogene	FALSE	TRUE
chr4	135487025	135542875	ENSMUSG00000037139.16	transcript	+	Myom3	ENSMUST00000105854.2	55850	protein_coding	FALSE	TRUE
chr4	135899704	135923368	ENSMUSG00000018983.10	transcript	+	E2f2	ENSMUST00000061721.6	23664	protein_coding	FALSE	TRUE
chr4	136311482	136311971	ENSMUSG00000082711.2	transcript	-	Gm12987	ENSMUST00000118562.2	489	processed_pseudogene	FALSE	TRUE
chr4	136380918	136563267	ENSMUSG00000028664.15	transcript	-	Ephb2	ENSMUST00000059287.14	182349	protein_coding	FALSE	TRUE
chr4	136707042	136776006	ENSMUSG00000060862.11	transcript	-	Zbtb40	ENSMUST00000049583.8	68964	protein_coding	FALSE	TRUE
chr4	137114576	137115693	ENSMUSG00000101493.2	transcript	-	2810405F17Rik	ENSMUST00000189334.2	1117	lncRNA	FALSE	TRUE
chr4	137196079	137297941	ENSMUSG00000028763.19	transcript	+	Hspg2	ENSMUST00000030547.15	101862	protein_coding	TRUE	FALSE
chr4	137589607	137641165	ENSMUSG00000057530.15	transcript	+	Ece1	ENSMUST00000130407.3	51558	protein_coding	FALSE	TRUE
chr4	137720766	137934390	ENSMUSG00000028760.17	transcript	+	Eif4g3	ENSMUST00000084214.12	213624	protein_coding	FALSE	TRUE
chr4	137989809	138014473	ENSMUSG00000028758.13	transcript	+	Kif17	ENSMUST00000105820.2	24664	protein_coding	FALSE	TRUE
chr4	138445848	138452576	ENSMUSG00000043621.14	transcript	-	Ubxn10	ENSMUST00000105811.9	6728	protein_coding	FALSE	TRUE
chr4	138452635	138471886	ENSMUSG00000028750.13	transcript	+	Pla2g2c	ENSMUST00000030530.6	19251	protein_coding	FALSE	TRUE
chr4	139065516	139065576	ENSMUSG00002075764.1	transcript	+	ENSMUSG00002075764	ENSMUST00020183512.1	60	miRNA	FALSE	TRUE
chr4	139107969	139216899	ENSMUSG00000066036.15	transcript	+	Ubr4	ENSMUST00000097822.10	108930	protein_coding	TRUE	FALSE
chr4	139257858	139344393	ENSMUSG00000041025.16	transcript	+	Iffo2	ENSMUST00000123827.9	86535	protein_coding	FALSE	TRUE
chr4	139687530	139695337	ENSMUSG00000078234.7	transcript	-	Klhdc7a	ENSMUST00000105031.4	7807	protein_coding	FALSE	TRUE
chr4	139870183	139871944	ENSMUSG00000086164.2	transcript	+	Gm13029	ENSMUST00000137283.2	1761	lncRNA	FALSE	TRUE
chr4	140473175	140501547	ENSMUSG00000025330.7	transcript	-	Padi4	ENSMUST00000026381.7	28372	protein_coding	FALSE	TRUE
chr4	140512675	140537959	ENSMUSG00000025328.10	transcript	-	Padi3	ENSMUST00000026377.9	25284	protein_coding	FALSE	TRUE
chr4	140538303	140544822	ENSMUSG00000085918.2	transcript	+	Gm13032	ENSMUST00000151848.2	6519	lncRNA	FALSE	TRUE
chr4	140774353	140787856	ENSMUSG00000040860.17	transcript	-	Crocc	ENSMUST00000144196.2	13503	protein_coding	TRUE	FALSE
chr4	140970179	140984875	ENSMUSG00000028919.12	transcript	+	Arhgef19	ENSMUST00000006618.9	14696	protein_coding	FALSE	TRUE
chr4	141131663	141132668	ENSMUSG00000006216.11	transcript	-	Clcnkb	ENSMUST00000135486.8	1005	protein_coding	FALSE	TRUE
chr4	141249113	141265564	ENSMUSG00000040761.17	transcript	-	Spen	ENSMUST00000152081.2	16451	protein_coding	TRUE	FALSE
chr4	141303372	141327235	ENSMUSG00000006219.13	transcript	-	Fblim1	ENSMUST00000105784.8	23863	protein_coding	FALSE	TRUE
chr4	141643599	141660400	ENSMUSG00000051435.12	transcript	-	Fhad1	ENSMUST00000036701.8	16801	protein_coding	FALSE	TRUE
chr4	141811282	141815370	ENSMUSG00000073728.11	transcript	+	Tmem51os1	ENSMUST00000153023.2	4088	lncRNA	FALSE	TRUE
chr4	141845543	141886365	ENSMUSG00000040606.15	transcript	-	Kazn	ENSMUST00000173068.8	40822	protein_coding	FALSE	TRUE
chr4	142833960	142939275	ENSMUSG00000057637.14	transcript	-	Prdm2	ENSMUST00000105778.8	105315	protein_coding	FALSE	TRUE
chr4	143116228	143116986	ENSMUSG00000081792.5	transcript	+	Anp32b-ps1	ENSMUST00000122215.2	758	processed_pseudogene	FALSE	TRUE
chr4	143974346	143974838	ENSMUSG00000083708.2	transcript	+	Gm13123	ENSMUST00000122173.2	492	processed_pseudogene	FALSE	TRUE
chr4	144619396	144654215	ENSMUSG00000066026.15	transcript	+	Dhrs3	ENSMUST00000171001.8	34819	protein_coding	FALSE	TRUE
chr4	144699191	144921575	ENSMUSG00000020220.17	transcript	-	Vps13d	ENSMUST00000036579.14	222384	protein_coding	TRUE	FALSE
chr4	144940032	144973440	ENSMUSG00000028599.11	transcript	-	Tnfrsf1b	ENSMUST00000030336.11	33408	protein_coding	FALSE	TRUE
chr4	145117512	145118230	ENSMUSG00000082758.2	transcript	+	Gm13024	ENSMUST00000121756.2	718	processed_pseudogene	FALSE	TRUE
chr4	145136835	145176326	ENSMUSG00000085101.8	transcript	+	Platr16	ENSMUST00000150529.2	39491	lncRNA	FALSE	TRUE
chr4	145456150	145456782	ENSMUSG00000084279.2	transcript	-	Gm13232	ENSMUST00000121816.2	632	processed_pseudogene	FALSE	TRUE
chr4	145472315	145473971	ENSMUSG00000082334.2	transcript	+	Gm13244	ENSMUST00000118855.2	1656	processed_pseudogene	FALSE	TRUE
chr4	145501288	145501853	ENSMUSG00000094417.2	transcript	+	Gm13243	ENSMUST00000117481.2	565	processed_pseudogene	FALSE	TRUE
chr4	145563788	145564568	ENSMUSG00000096233.2	transcript	+	Gm13238	ENSMUST00000117655.3	780	processed_pseudogene	FALSE	TRUE
chr4	146200128	146200760	ENSMUSG00000081460.2	transcript	+	Gm13168	ENSMUST00000121771.2	632	processed_pseudogene	FALSE	TRUE
chr4	146559788	146560568	ENSMUSG00000073716.7	transcript	+	Gm13241	ENSMUST00000094493.5	780	processed_pseudogene	FALSE	TRUE
chr4	146688668	146689233	ENSMUSG00000096366.2	transcript	+	Gm13240	ENSMUST00000120042.2	565	processed_pseudogene	FALSE	TRUE
chr4	146695417	146742617	ENSMUSG00000063245.12	transcript	+	Zfp993	ENSMUST00000130825.8	47200	protein_coding	FALSE	TRUE
chr4	147017198	147017846	ENSMUSG00000093919.2	transcript	+	Gm20760	ENSMUST00000179197.2	648	processed_pseudogene	FALSE	TRUE
chr4	147056458	147058597	ENSMUSG00000086147.3	transcript	+	Zfp989	ENSMUST00000132166.2	2139	protein_coding	FALSE	TRUE
chr4	147170814	147171441	ENSMUSG00000094017.2	transcript	-	Gm13160	ENSMUST00000118441.2	627	processed_pseudogene	FALSE	TRUE
chr4	147186783	147188438	ENSMUSG00000081405.2	transcript	+	Gm13142	ENSMUST00000117213.2	1655	processed_pseudogene	FALSE	TRUE
chr4	147463385	147464031	ENSMUSG00000096354.2	transcript	+	Gm8178	ENSMUST00000121570.2	646	processed_pseudogene	FALSE	TRUE
chr4	147527927	147528486	ENSMUSG00000082248.2	transcript	+	Gm13161	ENSMUST00000120609.2	559	processed_pseudogene	FALSE	TRUE
chr4	147708696	147709342	ENSMUSG00000096065.2	transcript	-	Gm13155	ENSMUST00000119277.2	646	processed_pseudogene	FALSE	TRUE
chr4	147752974	147755311	ENSMUSG00000086130.2	transcript	-	Gm16211	ENSMUST00000147722.2	2337	lncRNA	FALSE	TRUE
chr4	147866775	147894297	ENSMUSG00000093594.2	transcript	-	Gm20707	ENSMUST00000176201.2	27522	lncRNA	TRUE	FALSE
chr4	147906233	147906659	ENSMUSG00000080059.5	transcript	-	Rps19-ps3	ENSMUST00000116174.3	426	processed_pseudogene	FALSE	TRUE
chr4	148123615	148129011	ENSMUSG00000029009.18	transcript	+	Mthfr	ENSMUST00000141283.8	5396	protein_coding	FALSE	TRUE
chr4	148215371	148230156	ENSMUSG00000029003.12	transcript	+	Mad2l2	ENSMUST00000084129.9	14785	protein_coding	FALSE	TRUE
chr4	148239954	148244308	ENSMUSG00000029001.16	transcript	-	Fbxo44	ENSMUST00000151127.8	4354	protein_coding	FALSE	TRUE
chr4	148533067	148642140	ENSMUSG00000028991.16	transcript	+	Mtor	ENSMUST00000103221.10	109073	protein_coding	FALSE	TRUE
chr4	148888885	149039346	ENSMUSG00000028977.18	transcript	+	Casz1	ENSMUST00000122222.8	150461	protein_coding	TRUE	FALSE
chr4	149031948	149033371	ENSMUSG00000086606.2	transcript	-	Gm13205	ENSMUST00000123548.2	1423	lncRNA	FALSE	TRUE
chr4	149044991	149184333	ENSMUSG00000028975.17	transcript	-	Pex14	ENSMUST00000103217.11	139342	protein_coding	FALSE	TRUE
chr4	149209490	149211220	ENSMUSG00000028971.5	transcript	-	Cort	ENSMUST00000030815.3	1730	protein_coding	FALSE	TRUE
chr4	149733624	149783165	ENSMUSG00000039936.19	transcript	-	Pik3cd	ENSMUST00000105690.9	49541	protein_coding	FALSE	TRUE
chr4	150133469	150141433	ENSMUSG00000086665.2	transcript	+	Gm13067	ENSMUST00000134236.2	7964	lncRNA	FALSE	TRUE
chr4	150312491	150312900	ENSMUSG00000082140.2	transcript	+	Gm13094	ENSMUST00000117930.2	409	processed_pseudogene	FALSE	TRUE
chr4	150490850	150554838	ENSMUSG00000039852.18	transcript	+	Rere	ENSMUST00000131600.2	63988	protein_coding	TRUE	FALSE
chr4	150399633	150399893	ENSMUSG00000085787.4	transcript	-	Gm13092	ENSMUST00000136346.2	260	processed_pseudogene	FALSE	TRUE
chr4	150939529	150953344	ENSMUSG00000028967.11	transcript	+	Errfi1	ENSMUST00000030811.2	13815	protein_coding	FALSE	TRUE
chr4	151864909	151946161	ENSMUSG00000014592.22	transcript	-	Camta1	ENSMUST00000153938.3	81252	protein_coding	FALSE	TRUE
chr4	151108646	151129122	ENSMUSG00000028957.13	transcript	-	Per3	ENSMUST00000128283.2	20476	protein_coding	FALSE	TRUE
chr4	152074089	152080715	ENSMUSG00000047777.10	transcript	-	Phf13	ENSMUST00000055688.10	6626	protein_coding	TRUE	FALSE
chr4	152093259	152102137	ENSMUSG00000073700.4	transcript	+	Klhl21	ENSMUST00000097773.4	8878	protein_coding	FALSE	TRUE
chr4	152200799	152204568	ENSMUSG00000024793.15	transcript	+	Tnfrsf25	ENSMUST00000035275.8	3769	protein_coding	FALSE	TRUE
chr4	152204787	152236664	ENSMUSG00000028943.19	transcript	-	Espn	ENSMUST00000030785.15	31877	protein_coding	FALSE	TRUE
chr4	152391475	152403065	ENSMUSG00000058498.13	transcript	-	Rnf207	ENSMUST00000076183.12	11590	protein_coding	FALSE	TRUE
chr4	152562598	152647640	ENSMUSG00000039577.18	transcript	+	Nphp4	ENSMUST00000081393.10	85042	protein_coding	TRUE	FALSE
chr4	154354337	154355485	ENSMUSG00000057751.15	transcript	+	Megf6	ENSMUST00000142110.2	1148	protein_coding	TRUE	FALSE
chr4	154362942	154384511	ENSMUSG00000029032.13	transcript	-	Arhgef16	ENSMUST00000030898.12	21569	protein_coding	FALSE	TRUE
chr4	155048579	155065328	ENSMUSG00000029056.14	transcript	+	Pank4	ENSMUST00000030931.11	16749	protein_coding	FALSE	TRUE
chr4	155091527	155141241	ENSMUSG00000029055.18	transcript	-	Plch2	ENSMUST00000131173.3	49714	protein_coding	FALSE	TRUE
chr4	155238531	155306992	ENSMUSG00000029050.16	transcript	-	Ski	ENSMUST00000084103.10	68461	protein_coding	TRUE	FALSE
chr4	155346177	155445818	ENSMUSG00000029053.17	transcript	-	Prkcz	ENSMUST00000030922.15	99641	protein_coding	FALSE	TRUE
chr4	155493714	155506449	ENSMUSG00000078490.11	transcript	+	Cfap74	ENSMUST00000123952.9	12735	protein_coding	FALSE	TRUE
chr4	155736709	155737664	ENSMUSG00000029061.3	transcript	-	Mmp23	ENSMUST00000130944.2	955	protein_coding	FALSE	TRUE
chr4	155739138	155751566	ENSMUSG00000029060.18	transcript	-	Mib2	ENSMUST00000151843.8	12428	protein_coding	FALSE	TRUE
chr4	155817004	155819084	ENSMUSG00000096221.4	transcript	-	1500002C15Rik	ENSMUST00000197451.2	2080	lncRNA	FALSE	TRUE
chr4	155825097	155845550	ENSMUSG00000029036.19	transcript	-	Atad3a	ENSMUST00000030903.12	20453	protein_coding	FALSE	TRUE
chr4	156098299	156101069	ENSMUSG00000029075.7	transcript	+	Tnfrsf4	ENSMUST00000030952.6	2770	protein_coding	FALSE	TRUE
chr4	156103012	156107117	ENSMUSG00000103183.2	transcript	-	Gm37090	ENSMUST00000195694.2	4105	TEC	FALSE	TRUE
chr4	156250234	156281945	ENSMUSG00000041936.19	transcript	-	Agrn	ENSMUST00000180572.2	31711	protein_coding	TRUE	FALSE
chr4	156306108	156314174	ENSMUSG00000078485.5	transcript	-	Plekhn1	ENSMUST00000218699.2	8066	protein_coding	TRUE	FALSE
chr5	3394311	3572225	ENSMUSG00000040274.12	transcript	+	Cdk6	ENSMUST00000042410.5	177914	protein_coding	FALSE	TRUE
chr5	3594036	3594788	ENSMUSG00000105656.2	transcript	+	Gm43017	ENSMUST00000198296.2	752	lncRNA	FALSE	TRUE
chr5	3635111	3636374	ENSMUSG00000104891.2	transcript	+	2510017J16Rik	ENSMUST00000198718.2	1263	lncRNA	FALSE	TRUE
chr5	3739999	3852925	ENSMUSG00000040351.12	transcript	-	Ankib1	ENSMUST00000043551.11	112926	protein_coding	FALSE	TRUE
chr5	3801900	3805577	ENSMUSG00000105950.2	transcript	-	Gm43679	ENSMUST00000197051.2	3677	TEC	TRUE	FALSE
chr5	3853183	3891359	ENSMUSG00000000600.16	transcript	+	Krit1	ENSMUST00000080085.9	38176	protein_coding	FALSE	TRUE
chr5	4039005	4040717	ENSMUSG00000105893.2	transcript	+	Wdr46-ps	ENSMUST00000200591.2	1712	processed_pseudogene	FALSE	TRUE
chr5	4123570	4125457	ENSMUSG00000106535.2	transcript	+	Gm43031	ENSMUST00000198500.2	1887	lncRNA	FALSE	TRUE
chr5	4242366	4247651	ENSMUSG00000053178.6	transcript	+	Mterf1b	ENSMUST00000177258.2	5285	protein_coding	FALSE	TRUE
chr5	7326323	7326909	ENSMUSG00000105832.2	transcript	+	Gm43841	ENSMUST00000199491.2	586	processed_pseudogene	FALSE	TRUE
chr5	7449361	7450362	ENSMUSG00000098077.2	transcript	-	Gm4960	ENSMUST00000182928.2	1001	processed_pseudogene	FALSE	TRUE
chr5	8132142	8166605	ENSMUSG00000040537.18	transcript	-	Adam22	ENSMUST00000139841.8	34463	protein_coding	FALSE	TRUE
chr5	8962970	8963958	ENSMUSG00000106664.2	transcript	+	Gm17936	ENSMUST00000199413.2	988	processed_pseudogene	FALSE	TRUE
chr5	9467614	9472330	ENSMUSG00000056004.17	transcript	+	Elapor2	ENSMUST00000142202.2	4716	protein_coding	FALSE	TRUE
chr5	11510390	11514238	ENSMUSG00000105549.2	transcript	+	Gm43540	ENSMUST00000196320.2	3848	processed_pseudogene	FALSE	TRUE
chr5	16230711	16473602	ENSMUSG00000040118.16	transcript	+	Cacna2d1	ENSMUST00000200270.2	242891	protein_coding	FALSE	TRUE
chr5	17779278	17935266	ENSMUSG00000028780.14	transcript	+	Sema3c	ENSMUST00000030568.14	155988	protein_coding	FALSE	TRUE
chr5	20112515	20909790	ENSMUSG00000040003.19	transcript	+	Magi2	ENSMUST00000101558.10	797275	protein_coding	FALSE	TRUE
chr5	21098025	21156820	ENSMUSG00000039968.10	transcript	-	Rsbn1l	ENSMUST00000036489.10	58795	protein_coding	FALSE	TRUE
chr5	21577639	21583372	ENSMUSG00000039899.6	transcript	+	Fgl2	ENSMUST00000035799.6	5733	protein_coding	FALSE	TRUE
chr5	21803737	21804545	ENSMUSG00000106135.2	transcript	+	Gm6543	ENSMUST00000197353.2	808	processed_pseudogene	FALSE	TRUE
chr5	21818991	21819492	ENSMUSG00000106294.2	transcript	-	Gm8539	ENSMUST00000199822.2	501	processed_pseudogene	FALSE	TRUE
chr5	22755434	22763168	ENSMUSG00000097207.8	transcript	+	6030443J06Rik	ENSMUST00000181764.8	7734	lncRNA	FALSE	TRUE
chr5	22898558	22899717	ENSMUSG00000106181.2	transcript	-	Gm9523	ENSMUST00000199146.2	1159	processed_pseudogene	FALSE	TRUE
chr5	23636807	23638917	ENSMUSG00000073147.4	transcript	-	5031425E22Rik	ENSMUST00000101522.3	2110	lncRNA	FALSE	TRUE
chr5	23995699	23996583	ENSMUSG00000104569.2	transcript	+	Gm43054	ENSMUST00000199495.2	884	TEC	FALSE	TRUE
chr5	24305602	24365783	ENSMUSG00000028986.13	transcript	+	Klhl7	ENSMUST00000030841.10	60181	protein_coding	FALSE	TRUE
chr5	24358291	24360886	ENSMUSG00000106665.2	transcript	+	Gm43389	ENSMUST00000196080.2	2595	TEC	FALSE	TRUE
chr5	24524586	24556602	ENSMUSG00000038319.15	transcript	-	Kcnh2	ENSMUST00000036092.10	32016	protein_coding	FALSE	TRUE
chr5	24569807	24589472	ENSMUSG00000028978.13	transcript	+	Nos3	ENSMUST00000030834.7	19665	protein_coding	FALSE	TRUE
chr5	24707754	24732200	ENSMUSG00000067724.6	transcript	-	Gbx1	ENSMUST00000088311.6	24446	protein_coding	FALSE	TRUE
chr5	24916735	24935725	ENSMUSG00000055235.12	transcript	-	Wdr86	ENSMUST00000068693.12	18990	protein_coding	FALSE	TRUE
chr5	24956000	24956322	ENSMUSG00000038135.5	transcript	-	Crygn	ENSMUST00000123386.2	322	protein_coding	FALSE	TRUE
chr5	25427879	25470916	ENSMUSG00000038072.15	transcript	+	Galnt11	ENSMUST00000045737.14	43037	protein_coding	FALSE	TRUE
chr5	25478606	25703743	ENSMUSG00000038056.16	transcript	-	Kmt2c	ENSMUST00000045291.14	225137	protein_coding	TRUE	FALSE
chr5	25735010	25736464	ENSMUSG00000101856.2	transcript	+	1700096K18Rik	ENSMUST00000188465.2	1454	lncRNA	FALSE	TRUE
chr5	25894809	25910823	ENSMUSG00000028933.12	transcript	-	Xrcc2	ENSMUST00000030773.12	16014	protein_coding	FALSE	TRUE
chr5	27466972	27932498	ENSMUSG00000061576.16	transcript	+	Dpp6	ENSMUST00000101471.4	465526	protein_coding	FALSE	TRUE
chr5	27964729	27970735	ENSMUSG00000002221.12	transcript	-	Paxip1	ENSMUST00000196641.2	6006	protein_coding	FALSE	TRUE
chr5	28405816	28450804	ENSMUSG00000044681.20	transcript	-	Cnpy1	ENSMUST00000141601.9	44988	protein_coding	FALSE	TRUE
chr5	29400989	29408133	ENSMUSG00000029130.13	transcript	+	Rnf32	ENSMUST00000160888.8	7144	protein_coding	FALSE	TRUE
chr5	29480999	29485295	ENSMUSG00000105741.2	transcript	-	C79130	ENSMUST00000199610.2	4296	TEC	TRUE	FALSE
chr5	30735292	30737199	ENSMUSG00000053214.8	transcript	-	Gm9899	ENSMUST00000200563.2	1907	lncRNA	FALSE	TRUE
chr5	30935473	30944278	ENSMUSG00000029168.15	transcript	+	Dpysl5	ENSMUST00000127365.2	8805	protein_coding	FALSE	TRUE
chr5	30971984	31023450	ENSMUSG00000029166.15	transcript	+	Mapre3	ENSMUST00000031058.15	51466	protein_coding	FALSE	TRUE
chr5	31053276	31063254	ENSMUSG00000029165.18	transcript	+	Agbl5	ENSMUST00000201014.2	9978	protein_coding	FALSE	TRUE
chr5	31054643	31056924	ENSMUSG00000107201.2	transcript	+	5930420M18Rik	ENSMUST00000202893.2	2281	TEC	FALSE	TRUE
chr5	31265662	31269870	ENSMUSG00000053856.8	transcript	+	Dnajc5g	ENSMUST00000066544.5	4208	protein_coding	FALSE	TRUE
chr5	31308485	31337255	ENSMUSG00000101678.4	transcript	-	Gm29609	ENSMUST00000101411.6	28770	protein_coding	FALSE	TRUE
chr5	31618365	31619753	ENSMUSG00000107120.2	transcript	+	Gm43059	ENSMUST00000202437.2	1388	TEC	FALSE	TRUE
chr5	31781782	31854971	ENSMUSG00000029136.10	transcript	-	Rbks	ENSMUST00000031018.10	73189	protein_coding	FALSE	TRUE
chr5	32303864	32311057	ENSMUSG00000029135.11	transcript	+	Fosl2	ENSMUST00000202169.2	7193	protein_coding	FALSE	TRUE
chr5	32635438	32642656	ENSMUSG00000014956.16	transcript	+	Ppp1cb	ENSMUST00000201207.2	7218	protein_coding	FALSE	TRUE
chr5	32617171	32619637	ENSMUSG00000107197.2	transcript	+	Gm43312	ENSMUST00000201655.2	2466	TEC	FALSE	TRUE
chr5	33021056	33025354	ENSMUSG00000037426.19	transcript	+	Depdc5	ENSMUST00000150130.8	4298	protein_coding	FALSE	TRUE
chr5	33371270	33375799	ENSMUSG00000037379.8	transcript	-	Spon2	ENSMUST00000046186.8	4529	protein_coding	FALSE	TRUE
chr5	33757690	33786979	ENSMUSG00000037339.18	transcript	-	Fam53a	ENSMUST00000065119.15	29289	protein_coding	FALSE	TRUE
chr5	34369153	34371146	ENSMUSG00000086291.2	transcript	-	Gm15513	ENSMUST00000140646.2	1993	lncRNA	FALSE	TRUE
chr5	34583680	34643091	ENSMUSG00000037210.17	transcript	+	Fam193a	ENSMUST00000094867.8	59411	protein_coding	FALSE	TRUE
chr5	34627007	34630539	ENSMUSG00000107227.2	transcript	+	Gm42559	ENSMUST00000201811.2	3532	TEC	FALSE	TRUE
chr5	34644657	34647066	ENSMUSG00000106678.2	transcript	+	Gm43457	ENSMUST00000200867.2	2409	TEC	FALSE	TRUE
chr5	34919087	35069878	ENSMUSG00000029104.16	transcript	+	Htt	ENSMUST00000080036.3	150791	protein_coding	TRUE	FALSE
chr5	35106788	35190939	ENSMUSG00000029101.17	transcript	+	Rgs12	ENSMUST00000030984.14	84151	protein_coding	FALSE	TRUE
chr5	35708603	35711308	ENSMUSG00000106928.2	transcript	-	Gm43860	ENSMUST00000201742.2	2705	TEC	FALSE	TRUE
chr5	36014409	36015530	ENSMUSG00000029095.18	transcript	+	Ablim2	ENSMUST00000130209.2	1121	protein_coding	FALSE	TRUE
chr5	36050662	36161267	ENSMUSG00000029094.13	transcript	+	Afap1	ENSMUST00000064571.11	110605	protein_coding	TRUE	FALSE
chr5	36174523	36555468	ENSMUSG00000029093.15	transcript	-	Sorcs2	ENSMUST00000037370.14	380945	protein_coding	FALSE	TRUE
chr5	36964264	36987997	ENSMUSG00000029119.10	transcript	-	Man2b2	ENSMUST00000031002.10	23733	protein_coding	FALSE	TRUE
chr5	37242713	37386686	ENSMUSG00000117286.2	transcript	+	Gm1043	ENSMUST00000232332.3	143973	protein_coding	FALSE	TRUE
chr5	37403107	37449445	ENSMUSG00000029121.17	transcript	+	Crmp1	ENSMUST00000031004.11	46338	protein_coding	FALSE	TRUE
chr5	37471908	37475716	ENSMUSG00000029122.12	transcript	-	Evc	ENSMUST00000154885.2	3808	protein_coding	FALSE	TRUE
chr5	37495842	37582399	ENSMUSG00000050248.12	transcript	+	Evc2	ENSMUST00000056365.9	86557	protein_coding	FALSE	TRUE
chr5	38360591	38361141	ENSMUSG00000029127.16	transcript	-	Zbtb49	ENSMUST00000146859.2	550	protein_coding	FALSE	TRUE
chr5	41782318	41865497	ENSMUSG00000029128.13	transcript	-	Rab28	ENSMUST00000031011.12	83179	protein_coding	FALSE	TRUE
chr5	43390512	43447067	ENSMUSG00000039782.16	transcript	+	Cpeb2	ENSMUST00000169035.8	56555	protein_coding	FALSE	TRUE
chr5	43939584	43942112	ENSMUSG00000104823.2	transcript	+	Gm43182	ENSMUST00000199476.2	2528	TEC	FALSE	TRUE
chr5	43965046	43966085	ENSMUSG00000104701.2	transcript	-	Gm42555	ENSMUST00000199304.2	1039	lncRNA	FALSE	TRUE
chr5	44150963	44259023	ENSMUSG00000029086.16	transcript	-	Prom1	ENSMUST00000087441.11	108060	protein_coding	FALSE	TRUE
chr5	44246426	44248196	ENSMUSG00000105264.2	transcript	-	Gm42716	ENSMUST00000196555.2	1770	lncRNA	FALSE	TRUE
chr5	44295321	44300613	ENSMUSG00000105263.2	transcript	+	Gm42427	ENSMUST00000200473.2	5292	TEC	FALSE	TRUE
chr5	44371142	44374601	ENSMUSG00000105519.2	transcript	-	E430021H15Rik	ENSMUST00000198875.2	3459	TEC	FALSE	TRUE
chr5	45687046	45796956	ENSMUSG00000015879.9	transcript	-	Fam184b	ENSMUST00000016023.9	109910	protein_coding	FALSE	TRUE
chr5	45688413	45690453	ENSMUSG00000105745.2	transcript	+	Gm42521	ENSMUST00000199190.2	2040	TEC	FALSE	TRUE
chr5	45826043	45827050	ENSMUSG00000104986.2	transcript	-	1600023N17Rik	ENSMUST00000196242.2	1007	TEC	FALSE	TRUE
chr5	45915616	45919032	ENSMUSG00000104852.2	transcript	-	Gm43201	ENSMUST00000195925.2	3416	TEC	TRUE	FALSE
chr5	45926208	45927085	ENSMUSG00000101587.3	transcript	-	Gm29036	ENSMUST00000189967.3	877	transcribed_processed_pseudogene	FALSE	TRUE
chr5	45927361	45929522	ENSMUSG00000105457.2	transcript	-	Gm43200	ENSMUST00000200385.2	2161	TEC	TRUE	FALSE
chr5	48215392	48217989	ENSMUSG00000106214.2	transcript	+	Gm43426	ENSMUST00000197287.2	2597	TEC	TRUE	FALSE
chr5	48284425	48286038	ENSMUSG00000105502.2	transcript	+	Gm42536	ENSMUST00000197562.2	1613	TEC	TRUE	FALSE
chr5	48369013	48371587	ENSMUSG00000105184.2	transcript	+	Gm42537	ENSMUST00000198260.2	2574	TEC	FALSE	TRUE
chr5	48437008	48438762	ENSMUSG00000105086.2	transcript	+	Gm42534	ENSMUST00000196063.2	1754	TEC	FALSE	TRUE
chr5	48529774	48546188	ENSMUSG00000029089.9	transcript	+	5730480H06Rik	ENSMUST00000200566.5	16414	protein_coding	FALSE	TRUE
chr5	52296926	52299915	ENSMUSG00000106648.2	transcript	-	Gm43176	ENSMUST00000199653.2	2989	TEC	FALSE	TRUE
chr5	52331711	52333097	ENSMUSG00000106607.2	transcript	-	Gm43178	ENSMUST00000197257.2	1386	TEC	FALSE	TRUE
chr5	52348020	52355326	ENSMUSG00000097145.6	transcript	+	9230114K14Rik	ENSMUST00000180601.6	7306	lncRNA	FALSE	TRUE
chr5	52690858	52723645	ENSMUSG00000039252.12	transcript	-	Lgi2	ENSMUST00000199942.5	32787	protein_coding	FALSE	TRUE
chr5	52797428	52827050	ENSMUSG00000029173.13	transcript	-	Sepsecs	ENSMUST00000031069.13	29622	protein_coding	FALSE	TRUE
chr5	52898915	52926682	ENSMUSG00000029186.13	transcript	+	Pi4k2b	ENSMUST00000031081.11	27767	protein_coding	FALSE	TRUE
chr5	53966968	54061307	ENSMUSG00000039178.10	transcript	+	Tbc1d19	ENSMUST00000037337.10	94339	protein_coding	FALSE	TRUE
chr5	54062505	54066560	ENSMUSG00000107182.2	transcript	+	Gm43268	ENSMUST00000201536.2	4055	TEC	FALSE	TRUE
chr5	64066239	64126240	ENSMUSG00000047881.15	transcript	-	Rell1	ENSMUST00000154169.4	60001	protein_coding	FALSE	TRUE
chr5	64391272	64393585	ENSMUSG00000104947.2	transcript	+	Gm43721	ENSMUST00000199677.2	2313	TEC	FALSE	TRUE
chr5	64751199	64768043	ENSMUSG00000105402.5	transcript	-	Gm3716	ENSMUST00000198582.5	16844	lncRNA	FALSE	TRUE
chr5	64961356	64963078	ENSMUSG00000106205.2	transcript	+	C230096K16Rik	ENSMUST00000198074.2	1722	TEC	FALSE	TRUE
chr5	65465150	65466337	ENSMUSG00000105935.2	transcript	-	Gm43628	ENSMUST00000197871.2	1187	TEC	FALSE	TRUE
chr5	65563093	65563860	ENSMUSG00000106291.2	transcript	+	1110003F10Rik	ENSMUST00000199441.2	767	TEC	FALSE	TRUE
chr5	65607145	65650403	ENSMUSG00000037822.13	transcript	-	Smim14	ENSMUST00000121661.8	43258	protein_coding	FALSE	TRUE
chr5	65829951	65831503	ENSMUSG00000107158.2	transcript	-	Gm42728	ENSMUST00000202644.2	1552	TEC	FALSE	TRUE
chr5	66124466	66134669	ENSMUSG00000029205.13	transcript	+	Chrna9	ENSMUST00000031108.9	10203	protein_coding	FALSE	TRUE
chr5	66184582	66308666	ENSMUSG00000070780.12	transcript	-	Rbm47	ENSMUST00000201561.4	124084	protein_coding	FALSE	TRUE
chr5	66478347	66480360	ENSMUSG00000106818.2	transcript	-	Gm43790	ENSMUST00000202694.2	2013	TEC	FALSE	TRUE
chr5	66503235	66504568	ENSMUSG00000107155.2	transcript	-	Gm43793	ENSMUST00000201645.2	1333	TEC	TRUE	FALSE
chr5	66601074	66601766	ENSMUSG00000106772.2	transcript	-	Gm43794	ENSMUST00000200971.2	692	TEC	FALSE	TRUE
chr5	66681529	66683455	ENSMUSG00000107091.2	transcript	-	Gm43343	ENSMUST00000202454.2	1926	TEC	TRUE	FALSE
chr5	66689138	66691504	ENSMUSG00000106720.2	transcript	-	Gm43795	ENSMUST00000202051.2	2366	TEC	TRUE	FALSE
chr5	66749804	66752913	ENSMUSG00000106706.2	transcript	-	C530043K16Rik	ENSMUST00000201865.2	3109	TEC	TRUE	FALSE
chr5	66846224	66848736	ENSMUSG00000107300.2	transcript	+	Gm43279	ENSMUST00000202376.2	2512	TEC	FALSE	TRUE
chr5	67621239	67628174	ENSMUSG00000107385.4	transcript	+	C330024D21Rik	ENSMUST00000201973.4	6935	lncRNA	FALSE	TRUE
chr5	67938221	68004774	ENSMUSG00000037685.16	transcript	-	Atp8a1	ENSMUST00000113652.8	66553	protein_coding	TRUE	FALSE
chr5	67990692	67994171	ENSMUSG00000106837.2	transcript	-	D630030B08Rik	ENSMUST00000202983.2	3479	TEC	FALSE	TRUE
chr5	68145869	68146350	ENSMUSG00000107257.2	transcript	-	Gm43028	ENSMUST00000202561.2	481	processed_pseudogene	FALSE	TRUE
chr5	70718607	70721446	ENSMUSG00000106549.2	transcript	+	Gm42653	ENSMUST00000200644.2	2839	TEC	FALSE	TRUE
chr5	71600166	71705548	ENSMUSG00000049387.11	transcript	-	Cox7b2	ENSMUST00000050129.6	105382	protein_coding	FALSE	TRUE
chr5	72980500	73025786	ENSMUSG00000029217.17	transcript	-	Tec	ENSMUST00000150193.2	45286	protein_coding	FALSE	TRUE
chr5	73276599	73413768	ENSMUSG00000070733.14	transcript	-	Fryl	ENSMUST00000148433.8	137169	protein_coding	TRUE	FALSE
chr5	73199119	73202497	ENSMUSG00000107171.2	transcript	-	Gm42572	ENSMUST00000202292.2	3378	TEC	TRUE	FALSE
chr5	73345296	73347760	ENSMUSG00000107109.2	transcript	-	Gm42571	ENSMUST00000201197.2	2464	TEC	FALSE	TRUE
chr5	73468706	73469903	ENSMUSG00000107331.2	transcript	+	Gm42732	ENSMUST00000202887.2	1197	TEC	FALSE	TRUE
chr5	73587673	73591819	ENSMUSG00000029154.14	transcript	+	Cwh43	ENSMUST00000135820.2	4146	protein_coding	FALSE	TRUE
chr5	74208959	74214166	ENSMUSG00000106993.2	transcript	-	Gm43417	ENSMUST00000201586.2	5207	TEC	TRUE	FALSE
chr5	74253737	74254998	ENSMUSG00000106943.3	transcript	+	Dancr	ENSMUST00000120364.2	1261	lncRNA	FALSE	TRUE
chr5	74555793	74558399	ENSMUSG00000062110.15	transcript	-	Scfd2	ENSMUST00000148994.3	2606	protein_coding	FALSE	TRUE
chr5	74527823	74530576	ENSMUSG00000107009.2	transcript	-	6720475M21Rik	ENSMUST00000201755.2	2753	TEC	TRUE	FALSE
chr5	75180896	75183742	ENSMUSG00000107205.2	transcript	-	Gm42576	ENSMUST00000202336.2	2846	TEC	FALSE	TRUE
chr5	76344471	76344941	ENSMUSG00000083152.2	transcript	+	Apc-ps1	ENSMUST00000119356.2	470	transcribed_processed_pseudogene	FALSE	TRUE
chr5	76445446	76449622	ENSMUSG00000106815.2	transcript	-	Gm43658	ENSMUST00000202348.2	4176	TEC	TRUE	FALSE
chr5	76459973	76479003	ENSMUSG00000029235.15	transcript	-	Pdcl2	ENSMUST00000031145.7	19030	protein_coding	FALSE	TRUE
chr5	77453453	77455490	ENSMUSG00000036285.11	transcript	-	Noa1	ENSMUST00000139435.2	2037	protein_coding	FALSE	TRUE
chr5	77497086	77555888	ENSMUSG00000036256.14	transcript	-	Igfbp7	ENSMUST00000046746.10	58802	protein_coding	FALSE	TRUE
chr5	81457728	81494214	ENSMUSG00000037605.17	transcript	+	Adgrl3	ENSMUST00000134597.2	36486	protein_coding	FALSE	TRUE
chr5	88712898	88799251	ENSMUSG00000029291.12	transcript	+	Rufy3	ENSMUST00000198965.5	86353	protein_coding	FALSE	TRUE
chr5	89034676	89387512	ENSMUSG00000060961.17	transcript	+	Slc4a4	ENSMUST00000148750.8	352836	protein_coding	FALSE	TRUE
chr5	90009157	90030006	ENSMUSG00000043635.13	transcript	-	Adamts3	ENSMUST00000196507.2	20849	protein_coding	FALSE	TRUE
chr5	91908554	91909434	ENSMUSG00000106917.2	transcript	-	Gm7832	ENSMUST00000202613.2	880	processed_pseudogene	FALSE	TRUE
chr5	91954437	91954932	ENSMUSG00000096726.3	transcript	-	Gm5558	ENSMUST00000178933.3	495	processed_pseudogene	FALSE	TRUE
chr5	92111191	92119925	ENSMUSG00000102644.6	transcript	+	Thap6	ENSMUST00000191860.2	8734	transcribed_unitary_pseudogene	FALSE	TRUE
chr5	92374547	92376880	ENSMUSG00000029410.12	transcript	-	Ppef2	ENSMUST00000201236.2	2333	protein_coding	FALSE	TRUE
chr5	92799912	92823124	ENSMUSG00000050050.18	transcript	-	Ccdc158	ENSMUST00000151180.8	23212	protein_coding	FALSE	TRUE
chr5	92957236	93113177	ENSMUSG00000029381.17	transcript	+	Shroom3	ENSMUST00000113054.9	155941	protein_coding	TRUE	FALSE
chr5	93151689	93152263	ENSMUSG00000106930.2	transcript	+	Gm6450	ENSMUST00000200896.2	574	processed_pseudogene	FALSE	TRUE
chr5	93188981	93192881	ENSMUSG00000045314.6	transcript	-	Sowahb	ENSMUST00000061328.6	3900	protein_coding	FALSE	TRUE
chr5	93324828	93326918	ENSMUSG00000107019.2	transcript	+	Gm43682	ENSMUST00000202150.2	2090	TEC	FALSE	TRUE
chr5	93329791	93354354	ENSMUSG00000063015.13	transcript	-	Ccni	ENSMUST00000058550.15	24563	protein_coding	FALSE	TRUE
chr5	93343656	93344038	ENSMUSG00000083700.2	transcript	+	Gm2986	ENSMUST00000121603.2	382	processed_pseudogene	FALSE	TRUE
chr5	96358002	96387543	ENSMUSG00000029486.14	transcript	+	Mrpl1	ENSMUST00000121477.2	29541	protein_coding	FALSE	TRUE
chr5	97145547	97217508	ENSMUSG00000034663.14	transcript	+	Bmp2k	ENSMUST00000112974.6	71961	protein_coding	FALSE	TRUE
chr5	98623414	98623523	ENSMUSG00000105814.3	transcript	-	Mir703	ENSMUST00000197105.3	109	miRNA	FALSE	TRUE
chr5	99077631	99185210	ENSMUSG00000029334.15	transcript	-	Prkg2	ENSMUST00000161490.8	107579	protein_coding	FALSE	TRUE
chr5	99375652	99381925	ENSMUSG00000089809.10	transcript	-	Rasgef1b	ENSMUST00000166632.2	6273	protein_coding	FALSE	TRUE
chr5	100187843	100216619	ENSMUSG00000029326.14	transcript	+	Enoph1	ENSMUST00000169390.8	28776	protein_coding	FALSE	TRUE
chr5	100802588	100822150	ENSMUSG00000029319.9	transcript	-	Coq2	ENSMUST00000031262.9	19562	protein_coding	FALSE	TRUE
chr5	100910010	100946464	ENSMUSG00000035266.17	transcript	-	Helq	ENSMUST00000044684.14	36454	protein_coding	FALSE	TRUE
chr5	100946614	100948911	ENSMUSG00000104761.2	transcript	+	Gm43511	ENSMUST00000197084.2	2297	TEC	FALSE	TRUE
chr5	101980821	102217787	ENSMUSG00000043940.16	transcript	-	Wdfy3	ENSMUST00000053177.14	236966	protein_coding	TRUE	FALSE
chr5	103840239	103964294	ENSMUSG00000029313.19	transcript	+	Aff1	ENSMUST00000126335.2	124055	protein_coding	TRUE	FALSE
chr5	104607315	104653685	ENSMUSG00000034462.10	transcript	+	Pkd2	ENSMUST00000086831.4	46370	protein_coding	FALSE	TRUE
chr5	105667281	105727435	ENSMUSG00000054720.13	transcript	+	Lrrc8c	ENSMUST00000150981.2	60154	protein_coding	FALSE	TRUE
chr5	105945186	105945579	ENSMUSG00000067058.8	transcript	-	Rps15a-ps5	ENSMUST00000132586.2	393	processed_pseudogene	FALSE	TRUE
chr5	106024430	106062646	ENSMUSG00000029290.13	transcript	+	Zfp326	ENSMUST00000150440.8	38216	protein_coding	FALSE	TRUE
chr5	106800674	106803579	ENSMUSG00000104706.2	transcript	-	Gm43421	ENSMUST00000200044.2	2905	TEC	TRUE	FALSE
chr5	107254435	107437495	ENSMUSG00000029287.15	transcript	-	Tgfbr3	ENSMUST00000031224.15	183060	protein_coding	FALSE	TRUE
chr5	107626391	107626946	ENSMUSG00000089628.2	transcript	-	Gm9727	ENSMUST00000161387.2	555	processed_pseudogene	FALSE	TRUE
chr5	107655486	107728462	ENSMUSG00000106631.3	transcript	+	Gm42669	ENSMUST00000143074.2	72976	protein_coding	FALSE	TRUE
chr5	107745586	107749835	ENSMUSG00000033773.15	transcript	+	Rpap2	ENSMUST00000147284.8	4249	protein_coding	FALSE	TRUE
chr5	107954227	107955573	ENSMUSG00000106288.2	transcript	-	Gm43593	ENSMUST00000198605.2	1346	TEC	FALSE	TRUE
chr5	108055918	108134951	ENSMUSG00000029270.11	transcript	-	Dipk1a	ENSMUST00000031198.11	79033	protein_coding	FALSE	TRUE
chr5	108416762	108428392	ENSMUSG00000029265.5	transcript	+	Dr1	ENSMUST00000031190.5	11630	protein_coding	FALSE	TRUE
chr5	108666419	108697890	ENSMUSG00000033615.10	transcript	-	Cplx1	ENSMUST00000046892.10	31471	protein_coding	FALSE	TRUE
chr5	108746386	108748492	ENSMUSG00000105084.2	transcript	-	Gm43365	ENSMUST00000196522.2	2106	TEC	FALSE	TRUE
chr5	108802409	108803863	ENSMUSG00000004815.13	transcript	-	Dgkq	ENSMUST00000139598.2	1454	protein_coding	FALSE	TRUE
chr5	108816971	108832423	ENSMUSG00000033540.19	transcript	+	Idua	ENSMUST00000112563.9	15452	protein_coding	FALSE	TRUE
chr5	108842133	108854790	ENSMUSG00000008090.15	transcript	+	Fgfrl1	ENSMUST00000112560.8	12657	protein_coding	FALSE	TRUE
chr5	109883855	109899463	ENSMUSG00000072762.10	transcript	-	4930522L14Rik	ENSMUST00000112547.8	15608	protein_coding	FALSE	TRUE
chr5	109917272	109944164	ENSMUSG00000105471.2	transcript	-	A430073D23Rik	ENSMUST00000196262.2	26892	lncRNA	FALSE	TRUE
chr5	110088291	110088670	ENSMUSG00000090015.9	transcript	+	Gm15446	ENSMUST00000170826.2	379	protein_coding	FALSE	TRUE
chr5	110144387	110155333	ENSMUSG00000066613.15	transcript	+	Zfp932	ENSMUST00000099484.9	10946	protein_coding	FALSE	TRUE
chr5	110194097	110194352	ENSMUSG00000090963.3	transcript	-	Gm17655	ENSMUST00000167969.2	255	protein_coding	FALSE	TRUE
chr5	110577740	110581187	ENSMUSG00000043323.18	transcript	-	Fbrsl1	ENSMUST00000198415.3	3447	protein_coding	TRUE	FALSE
chr5	110815235	110816054	ENSMUSG00000029505.18	transcript	-	Ep400	ENSMUST00000144581.2	819	protein_coding	TRUE	FALSE
chr5	110932353	110957963	ENSMUSG00000029512.12	transcript	-	Ulk1	ENSMUST00000031490.11	25610	protein_coding	TRUE	FALSE
chr5	110976935	110987643	ENSMUSG00000043510.13	transcript	-	Hscb	ENSMUST00000056937.12	10708	protein_coding	FALSE	TRUE
chr5	111027668	111437646	ENSMUSG00000033209.18	transcript	+	Ttc28	ENSMUST00000156290.9	409978	protein_coding	TRUE	FALSE
chr5	111053109	111053607	ENSMUSG00000081104.2	transcript	+	Gm15989	ENSMUST00000121895.2	498	processed_pseudogene	FALSE	TRUE
chr5	111565307	111604899	ENSMUSG00000070576.5	transcript	+	Mn1	ENSMUST00000094463.5	39592	protein_coding	FALSE	TRUE
chr5	112515077	112516338	ENSMUSG00000105368.2	transcript	+	Gm43759	ENSMUST00000196925.2	1261	TEC	FALSE	TRUE
chr5	112532219	112540079	ENSMUSG00000029348.12	transcript	-	Asphd2	ENSMUST00000031291.9	7860	protein_coding	FALSE	TRUE
chr5	113108409	113163369	ENSMUSG00000042249.12	transcript	-	Grk3	ENSMUST00000197776.2	54960	protein_coding	FALSE	TRUE
chr5	113234188	113369102	ENSMUSG00000051339.11	transcript	-	2900026A02Rik	ENSMUST00000211733.2	134914	protein_coding	TRUE	FALSE
chr5	113391094	113428467	ENSMUSG00000042216.14	transcript	-	Sgsm1	ENSMUST00000057209.12	37373	protein_coding	FALSE	TRUE
chr5	113468319	113469519	ENSMUSG00000104705.2	transcript	-	4930405N21Rik	ENSMUST00000199950.2	1200	TEC	FALSE	TRUE
chr5	113638312	113727786	ENSMUSG00000063430.10	transcript	+	Wscd2	ENSMUST00000094452.4	89474	protein_coding	FALSE	TRUE
chr5	113873863	113878661	ENSMUSG00000053334.7	transcript	+	Ficd	ENSMUST00000065698.7	4798	protein_coding	TRUE	FALSE
chr5	114038455	114042959	ENSMUSG00000105071.2	transcript	-	Gm43336	ENSMUST00000200487.2	4504	TEC	FALSE	TRUE
chr5	114080252	114127804	ENSMUSG00000042121.17	transcript	-	Ssh1	ENSMUST00000077689.14	47552	protein_coding	FALSE	TRUE
chr5	114238375	114262781	ENSMUSG00000029592.12	transcript	+	Usp30	ENSMUST00000031588.12	24406	protein_coding	FALSE	TRUE
chr5	114518886	114559229	ENSMUSG00000029577.14	transcript	+	Ube3b	ENSMUST00000130169.8	40343	protein_coding	TRUE	FALSE
chr5	114807458	114829045	ENSMUSG00000011884.14	transcript	-	Gltp	ENSMUST00000012028.14	21587	protein_coding	FALSE	TRUE
chr5	114845820	114860388	ENSMUSG00000002486.16	transcript	+	Tchp	ENSMUST00000094441.11	14568	protein_coding	FALSE	TRUE
chr5	115149195	115236849	ENSMUSG00000029550.12	transcript	+	Sppl3	ENSMUST00000031530.9	87654	protein_coding	FALSE	TRUE
chr5	115177828	115179143	ENSMUSG00000107054.2	transcript	+	C730045M19Rik	ENSMUST00000201944.2	1315	TEC	FALSE	TRUE
chr5	115439194	115440349	ENSMUSG00000086368.3	transcript	+	Gm13830	ENSMUST00000201195.2	1155	lncRNA	FALSE	TRUE
chr5	115497155	115560922	ENSMUSG00000087292.2	transcript	+	Gm13832	ENSMUST00000151159.2	63767	lncRNA	FALSE	TRUE
chr5	115808243	115869426	ENSMUSG00000041609.17	transcript	-	Bicdl1	ENSMUST00000141950.2	61183	protein_coding	FALSE	TRUE
chr5	116071703	116084991	ENSMUSG00000029516.20	transcript	+	Cit	ENSMUST00000139881.8	13288	protein_coding	TRUE	FALSE
chr5	116008202	116010493	ENSMUSG00000106869.2	transcript	+	Gm42473	ENSMUST00000201056.2	2291	TEC	FALSE	TRUE
chr5	116580490	116584903	ENSMUSG00000063919.12	transcript	-	Srrm4	ENSMUST00000139425.2	4413	protein_coding	FALSE	TRUE
chr5	117258193	117413282	ENSMUSG00000061288.14	transcript	+	Taok3	ENSMUST00000111978.8	155089	protein_coding	FALSE	TRUE
chr5	117268387	117271313	ENSMUSG00000107225.2	transcript	+	Gm43637	ENSMUST00000202206.2	2926	TEC	FALSE	TRUE
chr5	117979914	118096905	ENSMUSG00000029361.19	transcript	+	Nos1	ENSMUST00000142742.9	116991	protein_coding	FALSE	TRUE
chr5	118307812	118327543	ENSMUSG00000046607.7	transcript	+	Hrk	ENSMUST00000054836.7	19731	protein_coding	FALSE	TRUE
chr5	118698783	118903503	ENSMUSG00000018076.13	transcript	+	Med13l	ENSMUST00000100816.8	204720	protein_coding	TRUE	FALSE
chr5	118740780	118743197	ENSMUSG00000107286.2	transcript	+	Gm43788	ENSMUST00000201539.2	2417	TEC	TRUE	FALSE
chr5	118782437	118787437	ENSMUSG00000107116.2	transcript	+	Gm43274	ENSMUST00000202545.2	5000	TEC	TRUE	FALSE
chr5	118825682	118827310	ENSMUSG00000107115.2	transcript	+	Gm43052	ENSMUST00000201451.2	1628	TEC	TRUE	FALSE
chr5	118845466	118848144	ENSMUSG00000107364.2	transcript	+	Gm43051	ENSMUST00000201096.2	2678	TEC	TRUE	FALSE
chr5	120625363	120641677	ENSMUSG00000029598.13	transcript	-	Plbd2	ENSMUST00000151361.2	16314	protein_coding	TRUE	FALSE
chr5	121358281	121506640	ENSMUSG00000042744.17	transcript	+	Hectd4	ENSMUST00000042614.13	148359	protein_coding	TRUE	FALSE
chr5	121601214	121633484	ENSMUSG00000029452.19	transcript	+	Tmem116	ENSMUST00000031405.12	32270	protein_coding	FALSE	TRUE
chr5	121656638	121660134	ENSMUSG00000072647.7	transcript	-	Adam1a	ENSMUST00000100757.6	3496	protein_coding	FALSE	TRUE
chr5	121778522	121784847	ENSMUSG00000029456.13	transcript	-	Acad10	ENSMUST00000137231.2	6325	protein_coding	FALSE	TRUE
chr5	121851031	121910850	ENSMUSG00000042605.17	transcript	+	Atxn2	ENSMUST00000160813.2	59819	protein_coding	TRUE	FALSE
chr5	121987067	121990947	ENSMUSG00000044134.10	transcript	+	Pheta1	ENSMUST00000198155.2	3880	protein_coding	FALSE	TRUE
chr5	122386502	122392629	ENSMUSG00000038593.19	transcript	-	Tctn1	ENSMUST00000137118.2	6127	protein_coding	FALSE	TRUE
chr5	122440484	122441102	ENSMUSG00000083909.2	transcript	+	Gm15842	ENSMUST00000120513.2	618	processed_pseudogene	FALSE	TRUE
chr5	122546552	122549137	ENSMUSG00000105895.2	transcript	+	Gm42829	ENSMUST00000198417.2	2585	lncRNA	FALSE	TRUE
chr5	122620862	122623062	ENSMUSG00000105434.2	transcript	-	Gm43359	ENSMUST00000197944.2	2200	TEC	FALSE	TRUE
chr5	122781973	122822352	ENSMUSG00000029468.18	transcript	+	P2rx7	ENSMUST00000100737.10	40379	protein_coding	FALSE	TRUE
chr5	123044884	123046463	ENSMUSG00000105979.2	transcript	-	Gm43411	ENSMUST00000196235.2	1579	TEC	FALSE	TRUE
chr5	123249229	123270492	ENSMUSG00000029449.12	transcript	-	Rhof	ENSMUST00000162208.2	21263	protein_coding	FALSE	TRUE
chr5	123248758	123250324	ENSMUSG00000104951.2	transcript	+	Gm43413	ENSMUST00000200411.2	1566	TEC	FALSE	TRUE
chr5	123276105	123279130	ENSMUSG00000090086.8	transcript	-	AI480526	ENSMUST00000162697.2	3025	lncRNA	FALSE	TRUE
chr5	123280255	123306692	ENSMUSG00000038384.17	transcript	+	Setd1b	ENSMUST00000163030.9	26437	protein_coding	TRUE	FALSE
chr5	123505061	123506982	ENSMUSG00000104830.2	transcript	+	5830487J09Rik	ENSMUST00000200118.2	1921	lncRNA	FALSE	TRUE
chr5	123544549	123549927	ENSMUSG00000106636.2	transcript	+	Gm43813	ENSMUST00000200134.2	5378	lncRNA	FALSE	TRUE
chr5	123699587	123700050	ENSMUSG00000104704.2	transcript	-	Gm43133	ENSMUST00000197472.2	463	TEC	FALSE	TRUE
chr5	124250359	124253546	ENSMUSG00000023707.14	transcript	+	Ogfod2	ENSMUST00000024470.13	3187	protein_coding	FALSE	TRUE
chr5	124270867	124327810	ENSMUSG00000029406.16	transcript	-	Pitpnm2	ENSMUST00000159677.8	56943	protein_coding	FALSE	TRUE
chr5	124416369	124417975	ENSMUSG00000105382.2	transcript	-	Gm43339	ENSMUST00000200032.2	1606	TEC	TRUE	FALSE
chr5	124911481	124939488	ENSMUSG00000037979.14	transcript	-	Ccdc92	ENSMUST00000036206.14	28007	protein_coding	FALSE	TRUE
chr5	125124865	125133052	ENSMUSG00000029478.17	transcript	-	Ncor2	ENSMUST00000149968.2	8187	protein_coding	TRUE	FALSE
chr5	128656169	128662442	ENSMUSG00000072591.11	transcript	-	Fzd10os	ENSMUST00000140028.8	6273	lncRNA	FALSE	TRUE
chr5	129673689	129679515	ENSMUSG00000029436.10	transcript	+	Mmp17	ENSMUST00000177802.2	5826	protein_coding	FALSE	TRUE
chr5	129792760	129793897	ENSMUSG00000034211.15	transcript	+	Mrps17	ENSMUST00000138812.2	1137	protein_coding	FALSE	TRUE
chr5	129802126	129835391	ENSMUSG00000029432.13	transcript	+	Nipsnap2	ENSMUST00000086046.10	33265	protein_coding	FALSE	TRUE
chr5	129939810	129940122	ENSMUSG00000095789.7	transcript	+	Nupr1l	ENSMUST00000192787.2	312	protein_coding	FALSE	TRUE
chr5	129974420	129977805	ENSMUSG00000107118.2	transcript	+	Gm42986	ENSMUST00000201618.2	3385	TEC	TRUE	FALSE
chr5	129993206	129995067	ENSMUSG00000106757.2	transcript	+	Gm43482	ENSMUST00000202797.2	1861	TEC	TRUE	FALSE
chr5	130160167	130160665	ENSMUSG00000107216.2	transcript	+	2210412B16Rik	ENSMUST00000201281.2	498	TEC	FALSE	TRUE
chr5	130173701	130184647	ENSMUSG00000034110.9	transcript	+	Kctd7	ENSMUST00000040616.9	10946	protein_coding	FALSE	TRUE
chr5	130248584	130272606	ENSMUSG00000053094.16	transcript	+	Tmem248	ENSMUST00000065329.13	24022	protein_coding	FALSE	TRUE
chr5	131466170	132572183	ENSMUSG00000029673.20	transcript	-	Auts2	ENSMUST00000161226.11	1106013	protein_coding	TRUE	FALSE
chr5	131911804	131914777	ENSMUSG00000106570.2	transcript	-	C230071H17Rik	ENSMUST00000196044.2	2973	TEC	TRUE	FALSE
chr5	132000888	132004725	ENSMUSG00000106386.2	transcript	-	Gm42991	ENSMUST00000196468.2	3837	TEC	TRUE	FALSE
chr5	132015387	132022223	ENSMUSG00000106320.2	transcript	-	Gm42992	ENSMUST00000197043.2	6836	TEC	TRUE	FALSE
chr5	132025017	132027252	ENSMUSG00000104936.2	transcript	-	2610011E03Rik	ENSMUST00000200128.2	2235	TEC	TRUE	FALSE
chr5	132044448	132051773	ENSMUSG00000105985.2	transcript	-	Gm42993	ENSMUST00000196856.2	7325	TEC	TRUE	FALSE
chr5	132230677	132232007	ENSMUSG00000105495.2	transcript	-	Gm42995	ENSMUST00000197047.2	1330	TEC	TRUE	FALSE
chr5	132233907	132235543	ENSMUSG00000106045.2	transcript	-	Gm42996	ENSMUST00000196116.2	1636	TEC	TRUE	FALSE
chr5	132399214	132401520	ENSMUSG00000104994.2	transcript	-	Gm42989	ENSMUST00000200646.2	2306	TEC	TRUE	FALSE
chr5	132463409	132466272	ENSMUSG00000106049.2	transcript	-	Gm43019	ENSMUST00000196948.2	2863	TEC	TRUE	FALSE
chr5	132468093	132469368	ENSMUSG00000106450.2	transcript	-	Gm43018	ENSMUST00000198075.2	1275	TEC	TRUE	FALSE
chr5	132519181	132521578	ENSMUSG00000105624.2	transcript	-	Gm43187	ENSMUST00000200652.2	2397	TEC	TRUE	FALSE
chr5	132526516	132528676	ENSMUSG00000106384.2	transcript	-	Gm43188	ENSMUST00000200180.2	2160	TEC	TRUE	FALSE
chr5	132563263	132564087	ENSMUSG00000105598.2	transcript	-	Gm43186	ENSMUST00000198130.2	824	TEC	TRUE	FALSE
chr5	133870411	133871358	ENSMUSG00000106067.2	transcript	-	Gm7902	ENSMUST00000198842.2	947	processed_pseudogene	FALSE	TRUE
chr5	133947997	133948841	ENSMUSG00000104893.2	transcript	-	Gm2404	ENSMUST00000196197.2	844	processed_pseudogene	FALSE	TRUE
chr5	134205184	134206548	ENSMUSG00000104195.2	transcript	+	B230377A18Rik	ENSMUST00000192921.2	1364	TEC	FALSE	TRUE
chr5	134266692	134343574	ENSMUSG00000060261.17	transcript	-	Gtf2i	ENSMUST00000173341.9	76882	protein_coding	FALSE	TRUE
chr5	134754456	134757960	ENSMUSG00000029675.13	transcript	-	Eln	ENSMUST00000202620.2	3504	protein_coding	FALSE	TRUE
chr5	134961221	134971491	ENSMUSG00000040557.15	transcript	+	Mettl27	ENSMUST00000047196.14	10270	protein_coding	FALSE	TRUE
chr5	135015067	135016326	ENSMUSG00000070473.5	transcript	+	Cldn3	ENSMUST00000094245.4	1259	protein_coding	FALSE	TRUE
chr5	135052360	135074461	ENSMUSG00000007207.11	transcript	+	Stx1a	ENSMUST00000201008.4	22101	protein_coding	FALSE	TRUE
chr5	135135771	135167236	ENSMUSG00000005373.14	transcript	+	Mlxipl	ENSMUST00000005507.10	31465	protein_coding	FALSE	TRUE
chr5	135404994	135423400	ENSMUSG00000053293.10	transcript	-	Pom121	ENSMUST00000111171.6	18406	protein_coding	TRUE	FALSE
chr5	135500632	135502273	ENSMUSG00000106758.2	transcript	-	Gm42731	ENSMUST00000201839.2	1641	TEC	FALSE	TRUE
chr5	135661569	135664469	ENSMUSG00000039917.11	transcript	+	Rhbdd2	ENSMUST00000144633.2	2900	protein_coding	FALSE	TRUE
chr5	136239865	136240640	ENSMUSG00000106243.2	transcript	-	Gm5050	ENSMUST00000197164.2	775	processed_pseudogene	FALSE	TRUE
chr5	136249220	136251516	ENSMUSG00000005057.14	transcript	-	Sh2b2	ENSMUST00000197324.2	2296	protein_coding	FALSE	TRUE
chr5	136276988	136596118	ENSMUSG00000029705.18	transcript	-	Cux1	ENSMUST00000176745.8	319130	protein_coding	TRUE	FALSE
chr5	136558449	136565331	ENSMUSG00000104369.2	transcript	-	Gm38082	ENSMUST00000192800.2	6882	TEC	TRUE	FALSE
chr5	136770612	136911975	ENSMUSG00000004415.16	transcript	-	Col26a1	ENSMUST00000057497.13	141363	protein_coding	FALSE	TRUE
chr5	137508514	137515763	ENSMUSG00000106237.2	transcript	+	Gm8066	ENSMUST00000197762.2	7249	lncRNA	FALSE	TRUE
chr5	137594906	137598970	ENSMUSG00000037221.14	transcript	-	Mospd3	ENSMUST00000111007.8	4064	protein_coding	FALSE	TRUE
chr5	137599854	137600434	ENSMUSG00000105408.2	transcript	+	Gm7285	ENSMUST00000198801.2	580	processed_pseudogene	FALSE	TRUE
chr5	137610764	137623340	ENSMUSG00000089984.8	transcript	-	Fbxo24	ENSMUST00000031732.14	12576	protein_coding	FALSE	TRUE
chr5	137636581	137637625	ENSMUSG00000093445.8	transcript	+	Lrch4	ENSMUST00000176871.2	1044	protein_coding	FALSE	TRUE
chr5	137639698	137641164	ENSMUSG00000079165.11	transcript	+	Sap25	ENSMUST00000166099.3	1466	protein_coding	FALSE	TRUE
chr5	137749443	137757160	ENSMUSG00000029723.17	transcript	+	Tsc22d4	ENSMUST00000129399.2	7717	protein_coding	FALSE	TRUE
chr5	137786059	137820883	ENSMUSG00000037108.14	transcript	+	Zcwpw1	ENSMUST00000035852.14	34824	protein_coding	FALSE	TRUE
chr5	138263213	138278220	ENSMUSG00000106247.2	transcript	-	Gm43720	ENSMUST00000159067.5	15007	protein_coding	FALSE	TRUE
chr5	138740268	138795832	ENSMUSG00000025854.16	transcript	+	Fam20c	ENSMUST00000026972.8	55564	protein_coding	FALSE	TRUE
chr5	139003060	139115514	ENSMUSG00000025855.14	transcript	-	Prkar1b	ENSMUST00000026973.14	112454	protein_coding	FALSE	TRUE
chr5	139133330	139136448	ENSMUSG00000086873.2	transcript	-	Gm15672	ENSMUST00000151512.2	3118	lncRNA	FALSE	TRUE
chr5	139375539	139382169	ENSMUSG00000044197.9	transcript	+	Gpr146	ENSMUST00000100514.3	6630	protein_coding	FALSE	TRUE
chr5	139692450	139718589	ENSMUSG00000036718.18	transcript	-	Micall2	ENSMUST00000170773.6	26139	protein_coding	FALSE	TRUE
chr5	139777267	139788408	ENSMUSG00000018143.11	transcript	+	Mafk	ENSMUST00000018287.10	11141	protein_coding	FALSE	TRUE
chr5	139830684	139831005	ENSMUSG00002075041.1	transcript	+	7SK	ENSMUST00020182687.1	321	misc_RNA	FALSE	TRUE
chr5	139893697	139960477	ENSMUSG00000048988.9	transcript	+	Elfn1	ENSMUST00000050519.8	66780	protein_coding	FALSE	TRUE
chr5	139994443	140307307	ENSMUSG00000029554.16	transcript	-	Mad1l1	ENSMUST00000031534.9	312864	protein_coding	FALSE	TRUE
chr5	140134910	140137242	ENSMUSG00000106497.2	transcript	-	Gm43195	ENSMUST00000200614.2	2332	TEC	FALSE	TRUE
chr5	140491304	140511479	ENSMUSG00000036599.11	transcript	+	Chst12	ENSMUST00000043050.9	20175	protein_coding	FALSE	TRUE
chr5	140608838	140613042	ENSMUSG00000036565.8	transcript	-	Ttyh3	ENSMUST00000199157.2	4204	protein_coding	FALSE	TRUE
chr5	140651034	140688094	ENSMUSG00000036555.15	transcript	-	Iqce	ENSMUST00000077890.12	37060	protein_coding	FALSE	TRUE
chr5	140735037	140747194	ENSMUSG00000050022.17	transcript	+	Amz1	ENSMUST00000176035.2	12157	protein_coding	FALSE	TRUE
chr5	140744162	140816186	ENSMUSG00000000149.11	transcript	-	Gna12	ENSMUST00000000153.9	72024	protein_coding	FALSE	TRUE
chr5	141253335	141254210	ENSMUSG00000083382.2	transcript	-	Gm6433	ENSMUST00000118634.2	875	processed_pseudogene	FALSE	TRUE
chr5	142387254	142447766	ENSMUSG00000056493.10	transcript	+	Foxk1	ENSMUST00000072837.7	60512	protein_coding	TRUE	FALSE
chr5	142459853	142461508	ENSMUSG00000039623.14	transcript	+	Ap5z1	ENSMUST00000197293.2	1655	protein_coding	FALSE	TRUE
chr5	142529372	142536720	ENSMUSG00000029576.18	transcript	-	Radil	ENSMUST00000129212.2	7348	protein_coding	FALSE	TRUE
chr5	142511592	142515831	ENSMUSG00000074817.3	transcript	-	Papolb	ENSMUST00000099400.3	4239	protein_coding	FALSE	TRUE
chr5	142687855	142708245	ENSMUSG00000050822.12	transcript	+	Slc29a4	ENSMUST00000058418.8	20390	protein_coding	FALSE	TRUE
chr5	142740543	142803417	ENSMUSG00000039477.17	transcript	-	Tnrc18	ENSMUST00000151477.8	62874	protein_coding	TRUE	FALSE
chr5	142859831	142864128	ENSMUSG00000097559.2	transcript	-	D430018E03Rik	ENSMUST00000181842.2	4297	lncRNA	FALSE	TRUE
chr5	142946097	142958940	ENSMUSG00000029581.15	transcript	+	Fscn1	ENSMUST00000031565.15	12843	protein_coding	FALSE	TRUE
chr5	142977574	143098735	ENSMUSG00000045078.13	transcript	-	Rnf216	ENSMUST00000200607.5	121161	protein_coding	TRUE	FALSE
chr5	143119768	143133312	ENSMUSG00000090981.7	transcript	-	Olfr718-ps1	ENSMUST00000213631.2	13544	protein_coding	FALSE	TRUE
chr5	143286961	143301115	ENSMUSG00000039244.11	transcript	-	E130309D02Rik	ENSMUST00000046418.3	14154	protein_coding	FALSE	TRUE
chr5	143608201	143696005	ENSMUSG00000018001.19	transcript	+	Cyth3	ENSMUST00000116456.10	87804	protein_coding	FALSE	TRUE
chr5	143873900	143883216	ENSMUSG00000075569.11	transcript	+	Rsph10b	ENSMUST00000169758.2	9316	protein_coding	FALSE	TRUE
chr5	144037253	144125022	ENSMUSG00000038970.8	transcript	+	Lmtk2	ENSMUST00000041804.8	87769	protein_coding	TRUE	FALSE
chr5	144201335	144294922	ENSMUSG00000038859.8	transcript	-	Baiap2l1	ENSMUST00000055190.8	93587	protein_coding	FALSE	TRUE
chr5	144707959	144796586	ENSMUSG00000045482.17	transcript	+	Trrap	ENSMUST00000213013.2	88627	protein_coding	TRUE	FALSE
chr5	145131755	145138678	ENSMUSG00000029627.13	transcript	-	Zkscan14	ENSMUST00000031632.9	6923	protein_coding	FALSE	TRUE
chr5	145229579	145231818	ENSMUSG00000104682.2	transcript	+	Gm42636	ENSMUST00000197174.2	2239	TEC	FALSE	TRUE
chr5	146677240	146695266	ENSMUSG00000029640.18	transcript	-	Usp12	ENSMUST00000124009.2	18026	protein_coding	FALSE	TRUE
chr5	147390067	147429334	ENSMUSG00000029647.16	transcript	+	Pan3	ENSMUST00000176357.2	39267	protein_coding	FALSE	TRUE
chr5	148119708	148121187	ENSMUSG00000066554.7	transcript	-	Gm10167	ENSMUST00000150411.2	1479	processed_pseudogene	FALSE	TRUE
chr5	149363146	149364466	ENSMUSG00000029660.11	transcript	+	Tex26	ENSMUST00000201454.2	1320	protein_coding	FALSE	TRUE
chr5	149601694	149686064	ENSMUSG00000051950.11	transcript	+	B3glct	ENSMUST00000100404.6	84370	protein_coding	FALSE	TRUE
chr5	150119930	150263885	ENSMUSG00000056602.14	transcript	+	Fry	ENSMUST00000202600.4	143955	protein_coding	FALSE	TRUE
chr5	150515216	150517993	ENSMUSG00000041132.12	transcript	-	N4bp2l1	ENSMUST00000200840.2	2777	protein_coding	FALSE	TRUE
chr5	150523396	150530468	ENSMUSG00000107096.4	transcript	-	Gm43597	ENSMUST00000201992.2	7072	lncRNA	FALSE	TRUE
chr5	150675557	150677338	ENSMUSG00000107048.2	transcript	+	Gm43807	ENSMUST00000200678.2	1781	lncRNA	FALSE	TRUE
chr5	151292139	151305648	ENSMUSG00000097321.6	transcript	+	1700028E10Rik	ENSMUST00000181555.4	13509	lncRNA	FALSE	TRUE
chr6	3333193	3346071	ENSMUSG00000106734.4	transcript	-	Gm20559	ENSMUST00000201831.4	12878	lncRNA	FALSE	TRUE
chr6	3583813	3586303	ENSMUSG00000107094.2	transcript	+	Gm43294	ENSMUST00000202850.2	2490	TEC	TRUE	FALSE
chr6	4076898	4086972	ENSMUSG00000032757.7	transcript	-	Bet1	ENSMUST00000049166.5	10074	protein_coding	FALSE	TRUE
chr6	4674349	4747204	ENSMUSG00000004631.16	transcript	-	Sgce	ENSMUST00000115579.8	72855	protein_coding	FALSE	TRUE
chr6	4903319	5165661	ENSMUSG00000032827.16	transcript	+	Ppp1r9a	ENSMUST00000035813.9	262342	protein_coding	TRUE	FALSE
chr6	4942146	4946295	ENSMUSG00000097385.2	transcript	+	Gm26814	ENSMUST00000181178.2	4149	TEC	TRUE	FALSE
chr6	4946567	4947803	ENSMUSG00000097464.2	transcript	+	Gm26736	ENSMUST00000180425.2	1236	TEC	TRUE	FALSE
chr6	5216257	5220486	ENSMUSG00000107881.2	transcript	-	Gm44250	ENSMUST00000203092.2	4229	TEC	FALSE	TRUE
chr6	5220851	5256286	ENSMUSG00000029759.10	transcript	-	Pon3	ENSMUST00000031773.9	35435	protein_coding	FALSE	TRUE
chr6	6956003	7042979	ENSMUSG00000042505.7	transcript	+	Sdhaf3	ENSMUST00000040826.6	86976	protein_coding	FALSE	TRUE
chr6	7853870	7855742	ENSMUSG00000107549.2	transcript	+	Gm43961	ENSMUST00000203289.2	1872	TEC	FALSE	TRUE
chr6	8509599	8597548	ENSMUSG00000029638.18	transcript	+	Glcci1	ENSMUST00000064285.15	87949	protein_coding	FALSE	TRUE
chr6	13835075	13837240	ENSMUSG00000048216.14	transcript	-	Gpr85	ENSMUST00000115491.2	2165	protein_coding	FALSE	TRUE
chr6	15720659	15802168	ENSMUSG00000041390.19	transcript	+	Mdfic	ENSMUST00000189359.7	81509	protein_coding	FALSE	TRUE
chr6	15811321	15813057	ENSMUSG00000108046.2	transcript	+	Gm43924	ENSMUST00000204851.2	1736	TEC	FALSE	TRUE
chr6	17717576	17720512	ENSMUSG00000106822.2	transcript	+	Gm43533	ENSMUST00000202933.2	2936	TEC	TRUE	FALSE
chr6	17834583	17835184	ENSMUSG00000097700.2	transcript	-	Gm26738	ENSMUST00000181312.2	601	lncRNA	FALSE	TRUE
chr6	17914994	17920599	ENSMUSG00000106858.2	transcript	+	Gm43844	ENSMUST00000202926.2	5605	TEC	FALSE	TRUE
chr6	18366705	18514748	ENSMUSG00000000416.17	transcript	-	Cttnbp2	ENSMUST00000148602.8	148043	protein_coding	FALSE	TRUE
chr6	22245455	22245933	ENSMUSG00000106736.2	transcript	-	Gm42573	ENSMUST00000202327.2	478	processed_pseudogene	FALSE	TRUE
chr6	22703434	22704415	ENSMUSG00000098187.2	transcript	+	Gm8927	ENSMUST00000181978.2	981	processed_pseudogene	FALSE	TRUE
chr6	24444863	24515066	ENSMUSG00000046192.5	transcript	-	Iqub	ENSMUST00000052277.5	70203	protein_coding	FALSE	TRUE
chr6	24613803	24665008	ENSMUSG00000029684.15	transcript	-	Wasl	ENSMUST00000031695.15	51205	protein_coding	TRUE	FALSE
chr6	27275126	28126124	ENSMUSG00000024211.16	transcript	-	Grm8	ENSMUST00000115324.9	850998	protein_coding	FALSE	TRUE
chr6	28211006	28214804	ENSMUSG00000106990.2	transcript	-	Gm42547	ENSMUST00000201159.2	3798	TEC	FALSE	TRUE
chr6	28233079	28237012	ENSMUSG00000106959.2	transcript	-	Gm42548	ENSMUST00000202669.2	3933	TEC	FALSE	TRUE
chr6	28563488	28565360	ENSMUSG00000104325.2	transcript	+	Gm37321	ENSMUST00000195742.2	1872	TEC	TRUE	FALSE
chr6	28568070	28570985	ENSMUSG00000103132.2	transcript	+	Gm37978	ENSMUST00000194736.2	2915	TEC	TRUE	FALSE
chr6	28796461	28799712	ENSMUSG00000103899.2	transcript	+	Gm37940	ENSMUST00000194243.2	3251	TEC	TRUE	FALSE
chr6	29433274	29461882	ENSMUSG00000068699.13	transcript	+	Flnc	ENSMUST00000101617.9	28608	protein_coding	FALSE	TRUE
chr6	29483691	29484971	ENSMUSG00000059022.16	transcript	-	Kcp	ENSMUST00000161655.2	1280	protein_coding	FALSE	TRUE
chr6	29546602	29548137	ENSMUSG00000106904.2	transcript	-	Gm43029	ENSMUST00000201829.2	1535	TEC	FALSE	TRUE
chr6	29694220	29718558	ENSMUSG00000001763.15	transcript	+	Tspan33	ENSMUST00000046750.14	24338	protein_coding	FALSE	TRUE
chr6	29903032	29909206	ENSMUSG00000029772.18	transcript	+	Ahcyl2	ENSMUST00000176693.8	6174	protein_coding	FALSE	TRUE
chr6	30143799	30144126	ENSMUSG00002076693.1	transcript	-	7SK	ENSMUST00020182888.1	327	misc_RNA	FALSE	TRUE
chr6	31070493	31195409	ENSMUSG00000044471.13	transcript	-	Lncpint	ENSMUST00000187876.7	124916	lncRNA	FALSE	TRUE
chr6	32121202	32565127	ENSMUSG00000029765.13	transcript	-	Plxna4	ENSMUST00000115096.4	443925	protein_coding	FALSE	TRUE
chr6	33016058	33019054	ENSMUSG00000106676.2	transcript	-	Gm42895	ENSMUST00000200761.2	2996	TEC	TRUE	FALSE
chr6	33226019	33950914	ENSMUSG00000029763.18	transcript	+	Exoc4	ENSMUST00000052266.15	724895	protein_coding	TRUE	FALSE
chr6	33409942	33411554	ENSMUSG00000107358.2	transcript	+	Gm43168	ENSMUST00000201039.2	1612	TEC	TRUE	FALSE
chr6	34006382	34110969	ENSMUSG00000056215.14	transcript	+	Lrguk	ENSMUST00000070189.10	104587	protein_coding	FALSE	TRUE
chr6	34361152	34373885	ENSMUSG00000061758.14	transcript	+	Akr1b10	ENSMUST00000038383.14	12733	protein_coding	FALSE	TRUE
chr6	34850629	34854944	ENSMUSG00000046806.14	transcript	-	Cyren	ENSMUST00000115006.2	4315	protein_coding	FALSE	TRUE
chr6	34886395	34887777	ENSMUSG00000058486.12	transcript	-	Wdr91	ENSMUST00000134830.2	1382	protein_coding	FALSE	TRUE
chr6	34897944	34916277	ENSMUSG00000029848.12	transcript	+	Stra8	ENSMUST00000114997.3	18333	protein_coding	FALSE	TRUE
chr6	34999005	35110624	ENSMUSG00000038784.14	transcript	-	Cnot4	ENSMUST00000114993.9	111619	protein_coding	FALSE	TRUE
chr6	38100108	38230890	ENSMUSG00000063455.17	transcript	-	D630045J12Rik	ENSMUST00000117556.8	130782	protein_coding	TRUE	FALSE
chr6	38282220	38331208	ENSMUSG00000029826.15	transcript	-	Zc3hav1	ENSMUST00000114900.8	48988	protein_coding	TRUE	FALSE
chr6	38410884	38489698	ENSMUSG00000038538.18	transcript	+	Ubn2	ENSMUST00000160583.8	78814	protein_coding	TRUE	FALSE
chr6	38534575	38585874	ENSMUSG00000029823.17	transcript	+	Luc7l2	ENSMUST00000160511.5	51299	protein_coding	TRUE	FALSE
chr6	38603594	38614168	ENSMUSG00000071537.7	transcript	-	Klrg2	ENSMUST00000096030.7	10574	protein_coding	FALSE	TRUE
chr6	39439311	39534801	ENSMUSG00000038456.10	transcript	-	Dennd2a	ENSMUST00000036877.10	95490	protein_coding	FALSE	TRUE
chr6	39553325	39559023	ENSMUSG00000046947.13	transcript	+	Adck2	ENSMUST00000149304.2	5698	protein_coding	FALSE	TRUE
chr6	39630383	39630899	ENSMUSG00000091313.2	transcript	-	Fth-ps2	ENSMUST00000168364.2	516	processed_pseudogene	FALSE	TRUE
chr6	40378308	40413069	ENSMUSG00000037172.15	transcript	-	Dennd11	ENSMUST00000101492.10	34761	protein_coding	FALSE	TRUE
chr6	42222868	42227375	ENSMUSG00000029864.8	transcript	+	Gstk1	ENSMUST00000031897.8	4507	protein_coding	FALSE	TRUE
chr6	42289425	42290278	ENSMUSG00000029862.17	transcript	+	Clcn1	ENSMUST00000169902.2	853	protein_coding	FALSE	TRUE
chr6	43321934	43643212	ENSMUSG00000029735.18	transcript	-	Tpk1	ENSMUST00000067888.14	321278	protein_coding	FALSE	TRUE
chr6	47221386	47276504	ENSMUSG00000039419.18	transcript	+	Cntnap2	ENSMUST00000060839.8	55118	protein_coding	FALSE	TRUE
chr6	47824676	47825072	ENSMUSG00000107604.2	transcript	+	Gm44041	ENSMUST00000203678.2	396	processed_pseudogene	FALSE	TRUE
chr6	47953936	47954810	ENSMUSG00000107824.2	transcript	-	Gm6443	ENSMUST00000203599.2	874	processed_pseudogene	FALSE	TRUE
chr6	48372563	48377618	ENSMUSG00000042810.15	transcript	+	Krba1	ENSMUST00000204308.2	5055	protein_coding	FALSE	TRUE
chr6	48541298	48543071	ENSMUSG00000118619.2	transcript	+	Gm53041	ENSMUST00000239256.2	1773	unitary_pseudogene	FALSE	TRUE
chr6	48604868	48610623	ENSMUSG00000053297.15	transcript	+	AI854703	ENSMUST00000154570.2	5755	protein_coding	FALSE	TRUE
chr6	49062156	49191891	ENSMUSG00000029814.11	transcript	-	Igf2bp3	ENSMUST00000031838.9	129735	protein_coding	FALSE	TRUE
chr6	49362185	49366207	ENSMUSG00000047115.16	transcript	+	Fam221a	ENSMUST00000141910.2	4022	protein_coding	FALSE	TRUE
chr6	50222944	50239006	ENSMUSG00000029821.16	transcript	-	Gsdme	ENSMUST00000167893.2	16062	protein_coding	FALSE	TRUE
chr6	51500880	51567659	ENSMUSG00000038301.16	transcript	+	Snx10	ENSMUST00000049152.15	66779	protein_coding	FALSE	TRUE
chr6	52132569	52135297	ENSMUSG00000029844.10	transcript	-	Hoxa1	ENSMUST00000000964.6	2728	protein_coding	FALSE	TRUE
chr6	52576485	52580230	ENSMUSG00000107813.2	transcript	-	Gm44434	ENSMUST00000203918.2	3745	TEC	TRUE	FALSE
chr6	54017070	54172857	ENSMUSG00000004633.18	transcript	+	Chn2	ENSMUST00000127323.3	155787	protein_coding	FALSE	TRUE
chr6	54879406	54882713	ENSMUSG00000107841.2	transcript	+	Gm44185	ENSMUST00000204539.2	3307	TEC	FALSE	TRUE
chr6	54914338	54916836	ENSMUSG00000038058.15	transcript	-	Nod1	ENSMUST00000205242.2	2498	protein_coding	FALSE	TRUE
chr6	56059022	56099993	ENSMUSG00000004347.18	transcript	-	Pde1c	ENSMUST00000203462.3	40971	protein_coding	FALSE	TRUE
chr6	58617548	58669496	ENSMUSG00000029802.14	transcript	+	Abcg2	ENSMUST00000114294.8	51948	protein_coding	FALSE	TRUE
chr6	58851327	58852027	ENSMUSG00000029804.18	transcript	+	Herc3	ENSMUST00000204196.2	700	protein_coding	FALSE	TRUE
chr6	58912569	59001325	ENSMUSG00000037709.14	transcript	-	Fam13a	ENSMUST00000173193.2	88756	protein_coding	FALSE	TRUE
chr6	61157521	61289592	ENSMUSG00000039578.18	transcript	+	Ccser1	ENSMUST00000131989.2	132071	protein_coding	FALSE	TRUE
chr6	66688674	66689131	ENSMUSG00000107591.2	transcript	+	Gm6794	ENSMUST00000203829.2	457	processed_pseudogene	FALSE	TRUE
chr6	67012079	67014390	ENSMUSG00000036390.9	transcript	-	Gadd45a	ENSMUST00000043098.9	2311	protein_coding	FALSE	TRUE
chr6	67013638	67057123	ENSMUSG00000087231.8	transcript	+	E230016M11Rik	ENSMUST00000149889.2	43485	lncRNA	FALSE	TRUE
chr6	71101593	71101947	ENSMUSG00000068396.10	transcript	+	Rpl34-ps1	ENSMUST00000121998.2	354	processed_pseudogene	FALSE	TRUE
chr6	71470893	71487865	ENSMUSG00000052656.13	transcript	+	Rnf103	ENSMUST00000114178.8	16972	protein_coding	FALSE	TRUE
chr6	71793146	71800747	ENSMUSG00000052962.4	transcript	-	Mrpl35	ENSMUST00000205435.2	7601	protein_coding	FALSE	TRUE
chr6	72324316	72330131	ENSMUSG00000058706.6	transcript	+	0610030E20Rik	ENSMUST00000077783.5	5815	protein_coding	FALSE	TRUE
chr6	72391290	72407695	ENSMUSG00000053460.9	transcript	+	Ggcx	ENSMUST00000065906.9	16405	protein_coding	FALSE	TRUE
chr6	72603360	72766237	ENSMUSG00000055799.14	transcript	-	Tcf7l1	ENSMUST00000069536.12	162877	protein_coding	TRUE	FALSE
chr6	72612129	72615538	ENSMUSG00000102577.2	transcript	-	Gm37969	ENSMUST00000195777.2	3409	TEC	FALSE	TRUE
chr6	72726095	72728897	ENSMUSG00000104501.2	transcript	-	Gm37736	ENSMUST00000193564.2	2802	TEC	TRUE	FALSE
chr6	72871944	72872902	ENSMUSG00000107610.2	transcript	-	D530018E20Rik	ENSMUST00000205107.2	958	TEC	FALSE	TRUE
chr6	74428779	74428887	ENSMUSG00000064408.3	transcript	-	Gm23924	ENSMUST00000082474.3	108	snRNA	FALSE	TRUE
chr6	76472414	76474767	ENSMUSG00000072476.7	transcript	-	Gm9008	ENSMUST00000097218.7	2353	protein_coding	FALSE	TRUE
chr6	79009026	79012852	ENSMUSG00000108072.2	transcript	+	Gm20362	ENSMUST00000204808.2	3826	lncRNA	FALSE	TRUE
chr6	81907695	81908148	ENSMUSG00000035125.11	transcript	+	Gcfc2	ENSMUST00000204691.2	453	protein_coding	FALSE	TRUE
chr6	82018603	82070080	ENSMUSG00000035104.15	transcript	+	Eva1a	ENSMUST00000042974.15	51477	protein_coding	FALSE	TRUE
chr6	83084081	83084815	ENSMUSG00000107499.2	transcript	+	Ccdc142	ENSMUST00000134891.2	734	protein_coding	FALSE	TRUE
chr6	83112792	83129560	ENSMUSG00000034930.17	transcript	+	Rtkn	ENSMUST00000065512.11	16768	protein_coding	FALSE	TRUE
chr6	83142901	83177098	ENSMUSG00000031865.17	transcript	+	Dctn1	ENSMUST00000077407.12	34197	protein_coding	FALSE	TRUE
chr6	83339354	83418657	ENSMUSG00000034832.16	transcript	-	Tet3	ENSMUST00000089622.11	79303	protein_coding	TRUE	FALSE
chr6	83545020	83565105	ENSMUSG00000108660.2	transcript	+	Gm21284	ENSMUST00000205532.2	20085	lncRNA	FALSE	TRUE
chr6	83669787	83689183	ENSMUSG00000085794.6	transcript	-	Vax2os	ENSMUST00000123402.2	19396	lncRNA	FALSE	TRUE
chr6	83688245	83715295	ENSMUSG00000034777.3	transcript	+	Vax2	ENSMUST00000037807.3	27050	protein_coding	FALSE	TRUE
chr6	84008569	84009653	ENSMUSG00000108142.2	transcript	+	Gm7498	ENSMUST00000203282.2	1084	processed_pseudogene	FALSE	TRUE
chr6	84595468	85046495	ENSMUSG00000033769.17	transcript	-	Exoc6b	ENSMUST00000160197.6	451027	protein_coding	FALSE	TRUE
chr6	85053173	85053701	ENSMUSG00000081669.2	transcript	+	Npm3-ps1	ENSMUST00000119728.2	528	processed_pseudogene	FALSE	TRUE
chr6	85190030	85310404	ENSMUSG00000033720.13	transcript	-	Sfxn5	ENSMUST00000045846.12	120374	protein_coding	FALSE	TRUE
chr6	85609845	85612143	ENSMUSG00000107370.2	transcript	+	Gm43588	ENSMUST00000201862.2	2298	TEC	FALSE	TRUE
chr6	85656258	85659846	ENSMUSG00000107278.2	transcript	+	Gm42600	ENSMUST00000202081.2	3588	TEC	FALSE	TRUE
chr6	85892700	85904590	ENSMUSG00000054226.14	transcript	+	Tprkb	ENSMUST00000113751.8	11890	protein_coding	FALSE	TRUE
chr6	86172204	86252701	ENSMUSG00000029999.15	transcript	+	Tgfa	ENSMUST00000032066.13	80497	protein_coding	FALSE	TRUE
chr6	86348523	86353737	ENSMUSG00000057278.9	transcript	+	Snrpg	ENSMUST00000203782.3	5214	protein_coding	FALSE	TRUE
chr6	86415689	86416470	ENSMUSG00000046679.17	transcript	+	C87436	ENSMUST00000143430.2	781	protein_coding	FALSE	TRUE
chr6	86460357	86465186	ENSMUSG00000101655.2	transcript	-	2310040G24Rik	ENSMUST00000188135.2	4829	lncRNA	FALSE	TRUE
chr6	86490872	86493255	ENSMUSG00000107689.2	transcript	-	Gm44386	ENSMUST00000204288.2	2383	lncRNA	FALSE	TRUE
chr6	86668749	86710365	ENSMUSG00000001157.14	transcript	-	Gmcl1	ENSMUST00000001185.14	41616	protein_coding	FALSE	TRUE
chr6	86936094	86972877	ENSMUSG00000057230.15	transcript	+	Aak1	ENSMUST00000204613.2	36783	protein_coding	FALSE	TRUE
chr6	86839854	86841434	ENSMUSG00000108216.2	transcript	+	Gm44153	ENSMUST00000204162.2	1580	TEC	FALSE	TRUE
chr6	86850767	86852458	ENSMUSG00000108152.2	transcript	+	Gm44152	ENSMUST00000205007.2	1691	TEC	FALSE	TRUE
chr6	86938622	86940424	ENSMUSG00000107576.2	transcript	+	Gm44093	ENSMUST00000204381.2	1802	TEC	FALSE	TRUE
chr6	87110834	87312746	ENSMUSG00000033420.13	transcript	-	Antxr1	ENSMUST00000042025.12	201912	protein_coding	FALSE	TRUE
chr6	87652574	87699783	ENSMUSG00000089997.3	transcript	-	1810020O05Rik	ENSMUST00000238521.2	47209	protein_coding	FALSE	TRUE
chr6	87770950	87788761	ENSMUSG00000030055.17	transcript	-	Rab43	ENSMUST00000032135.6	17811	protein_coding	FALSE	TRUE
chr6	87773051	87776209	ENSMUSG00000108064.2	transcript	-	Gm44423	ENSMUST00000203746.2	3158	TEC	FALSE	TRUE
chr6	87828190	87829277	ENSMUSG00000107798.2	transcript	+	Gm44064	ENSMUST00000204964.2	1087	TEC	FALSE	TRUE
chr6	87957402	87958619	ENSMUSG00000044927.7	transcript	-	H1f10	ENSMUST00000056403.7	1217	protein_coding	FALSE	TRUE
chr6	87957864	87961162	ENSMUSG00000084950.8	transcript	+	Gm5577	ENSMUST00000134600.2	3298	lncRNA	FALSE	TRUE
chr6	87963172	87966711	ENSMUSG00000108049.2	transcript	+	Gm44168	ENSMUST00000204835.2	3539	TEC	FALSE	TRUE
chr6	88017520	88019449	ENSMUSG00000108268.2	transcript	-	Gm44187	ENSMUST00000204735.2	1929	TEC	FALSE	TRUE
chr6	88170872	88184014	ENSMUSG00000015053.15	transcript	+	Gata2	ENSMUST00000170089.8	13142	protein_coding	FALSE	TRUE
chr6	88330123	88330588	ENSMUSG00000107472.2	transcript	-	Gm44265	ENSMUST00000203631.2	465	lncRNA	FALSE	TRUE
chr6	88495994	88496989	ENSMUSG00000107698.2	transcript	+	Gm44430	ENSMUST00000203376.2	995	TEC	FALSE	TRUE
chr6	88800111	88802815	ENSMUSG00000033174.18	transcript	+	Mgll	ENSMUST00000205045.2	2704	protein_coding	FALSE	TRUE
chr6	88821157	88826359	ENSMUSG00000033152.14	transcript	-	Podxl2	ENSMUST00000141348.3	5202	protein_coding	FALSE	TRUE
chr6	88927664	89087012	ENSMUSG00000055403.14	transcript	+	4933427D06Rik	ENSMUST00000168837.7	159348	lncRNA	FALSE	TRUE
chr6	89246492	89262707	ENSMUSG00000107622.2	transcript	-	4930512J16Rik	ENSMUST00000203704.2	16215	lncRNA	FALSE	TRUE
chr6	90403465	90405377	ENSMUSG00000048794.15	transcript	-	Cfap100	ENSMUST00000135757.3	1912	protein_coding	FALSE	TRUE
chr6	90436692	90438450	ENSMUSG00000107605.2	transcript	-	Gm44117	ENSMUST00000204442.2	1758	lncRNA	FALSE	TRUE
chr6	90639793	90644981	ENSMUSG00000034312.16	transcript	-	Iqsec1	ENSMUST00000141434.2	5188	protein_coding	TRUE	FALSE
chr6	90821962	90822442	ENSMUSG00000058700.3	transcript	-	Rpl21-ps12	ENSMUST00000080061.3	480	processed_pseudogene	FALSE	TRUE
chr6	91133646	91151674	ENSMUSG00000034245.11	transcript	+	Hdac11	ENSMUST00000041736.11	18028	protein_coding	FALSE	TRUE
chr6	91405864	91406866	ENSMUSG00000098240.2	transcript	+	Gm4575	ENSMUST00000182991.2	1002	processed_pseudogene	FALSE	TRUE
chr6	91686386	91688222	ENSMUSG00000108526.2	transcript	+	Gm45828	ENSMUST00000206938.2	1836	TEC	FALSE	TRUE
chr6	91921244	91927011	ENSMUSG00000034063.9	transcript	+	4930590J08Rik	ENSMUST00000205569.2	5767	protein_coding	FALSE	TRUE
chr6	91955858	92052985	ENSMUSG00000034037.15	transcript	+	Fgd5	ENSMUST00000089334.9	97127	protein_coding	FALSE	TRUE
chr6	92068370	92150038	ENSMUSG00000005893.15	transcript	+	Nr2c2	ENSMUST00000113460.8	81668	protein_coding	TRUE	FALSE
chr6	92749679	92920473	ENSMUSG00000030022.15	transcript	-	Adamts9	ENSMUST00000113438.8	170794	protein_coding	FALSE	TRUE
chr6	92793458	92820446	ENSMUSG00000048636.8	transcript	+	A730049H05Rik	ENSMUST00000057977.4	26988	protein_coding	FALSE	TRUE
chr6	92917562	93088730	ENSMUSG00000097462.8	transcript	+	9530026P05Rik	ENSMUST00000181840.4	171168	lncRNA	FALSE	TRUE
chr6	93432055	93432538	ENSMUSG00000107848.2	transcript	-	Gm44181	ENSMUST00000203106.2	483	TEC	FALSE	TRUE
chr6	93762283	93769520	ENSMUSG00000045095.17	transcript	-	Magi1	ENSMUST00000204788.2	7237	protein_coding	TRUE	FALSE
chr6	94797510	94798500	ENSMUSG00000097943.2	transcript	+	Gm7833	ENSMUST00000183288.2	990	processed_pseudogene	FALSE	TRUE
chr6	97160967	97182608	ENSMUSG00000030061.17	transcript	-	Uba3	ENSMUST00000089287.7	21641	protein_coding	FALSE	TRUE
chr6	99411711	99422568	ENSMUSG00000030068.5	transcript	-	Gm20696	ENSMUST00000176148.2	10857	protein_coding	FALSE	TRUE
chr6	99816668	99817275	ENSMUSG00000107713.2	transcript	-	Gm6681	ENSMUST00000205215.2	607	processed_pseudogene	FALSE	TRUE
chr6	100233668	100236188	ENSMUSG00000107461.2	transcript	-	Gm44045	ENSMUST00000204906.2	2520	TEC	TRUE	FALSE
chr6	100637899	100639424	ENSMUSG00000108122.2	transcript	-	Gm44116	ENSMUST00000204269.2	1525	TEC	FALSE	TRUE
chr6	100937949	100939621	ENSMUSG00000108056.2	transcript	+	Gm43941	ENSMUST00000203303.2	1672	processed_pseudogene	FALSE	TRUE
chr6	108117080	108117470	ENSMUSG00000091845.2	transcript	-	Rpl36-ps12	ENSMUST00000025040.6	390	processed_pseudogene	FALSE	TRUE
chr6	108587293	108590956	ENSMUSG00000087341.5	transcript	-	0610040F04Rik	ENSMUST00000204759.2	3663	lncRNA	FALSE	TRUE
chr6	108637589	108643886	ENSMUSG00000030103.12	transcript	+	Bhlhe40	ENSMUST00000032194.11	6297	protein_coding	FALSE	TRUE
chr6	108829351	108832486	ENSMUSG00000030104.10	transcript	+	Edem1	ENSMUST00000203302.2	3135	protein_coding	FALSE	TRUE
chr6	112582504	112583740	ENSMUSG00000029633.10	transcript	+	Gm5578	ENSMUST00000121490.2	1236	processed_pseudogene	FALSE	TRUE
chr6	112743524	112924227	ENSMUSG00000030257.17	transcript	-	Srgap3	ENSMUST00000060215.12	180703	protein_coding	FALSE	TRUE
chr6	113081997	113130396	ENSMUSG00000034269.13	transcript	+	Setd5	ENSMUST00000113155.2	48399	protein_coding	TRUE	FALSE
chr6	113393432	113396543	ENSMUSG00000107944.2	transcript	+	Gm44280	ENSMUST00000204498.2	3111	TEC	FALSE	TRUE
chr6	113666815	113667353	ENSMUSG00000108024.2	transcript	+	Gm43912	ENSMUST00000204352.2	538	TEC	FALSE	TRUE
chr6	113695544	113696239	ENSMUSG00000108154.2	transcript	+	Gm44033	ENSMUST00000203699.2	695	TEC	FALSE	TRUE
chr6	113780298	113868331	ENSMUSG00000030302.17	transcript	-	Atp2b2	ENSMUST00000135199.2	88033	protein_coding	FALSE	TRUE
chr6	113774767	113776645	ENSMUSG00000108297.2	transcript	-	Gm44167	ENSMUST00000204957.2	1878	lncRNA	FALSE	TRUE
chr6	114715494	114720220	ENSMUSG00000107411.2	transcript	+	Gm19040	ENSMUST00000203280.2	4726	processed_pseudogene	TRUE	FALSE
chr6	114981341	115014837	ENSMUSG00000030316.14	transcript	-	Tamm41	ENSMUST00000032461.12	33496	protein_coding	FALSE	TRUE
chr6	115521624	115555589	ENSMUSG00000042389.14	transcript	+	Tsen2	ENSMUST00000040234.9	33965	protein_coding	FALSE	TRUE
chr6	115787689	115815373	ENSMUSG00000030321.16	transcript	-	Efcab12	ENSMUST00000032468.12	27684	protein_coding	FALSE	TRUE
chr6	115935523	115936988	ENSMUSG00000030123.16	transcript	-	Plxnd1	ENSMUST00000203628.2	1465	protein_coding	FALSE	TRUE
chr6	115998304	116111281	ENSMUSG00000030126.18	transcript	-	Tmcc1	ENSMUST00000032222.16	112977	protein_coding	FALSE	TRUE
chr6	116366422	116367358	ENSMUSG00000107556.2	transcript	+	Gm44237	ENSMUST00000205183.2	936	TEC	FALSE	TRUE
chr6	116616184	116650770	ENSMUSG00000042129.9	transcript	-	Rassf4	ENSMUST00000203029.3	34586	protein_coding	FALSE	TRUE
chr6	116656023	116693874	ENSMUSG00000048108.14	transcript	-	Tmem72	ENSMUST00000056623.13	37851	protein_coding	FALSE	TRUE
chr6	117988398	118068507	ENSMUSG00000030134.12	transcript	+	Rasgef1a	ENSMUST00000164960.4	80109	protein_coding	FALSE	TRUE
chr6	118590986	118604907	ENSMUSG00000051331.17	transcript	-	Cacna1c	ENSMUST00000187849.2	13921	protein_coding	FALSE	TRUE
chr6	119152248	119197146	ENSMUSG00000041477.15	transcript	+	Dcp1b	ENSMUST00000073909.6	44898	protein_coding	FALSE	TRUE
chr6	119927283	119928959	ENSMUSG00000045962.17	transcript	-	Wnk1	ENSMUST00000161185.2	1676	protein_coding	TRUE	FALSE
chr6	120750538	120771297	ENSMUSG00000004902.8	transcript	+	Slc25a18	ENSMUST00000112682.4	20759	protein_coding	FALSE	TRUE
chr6	120889860	120891954	ENSMUSG00000107971.2	transcript	-	Gm44260	ENSMUST00000204946.2	2094	TEC	FALSE	TRUE
chr6	120984200	121058551	ENSMUSG00000051586.18	transcript	-	Mical3	ENSMUST00000077159.8	74351	protein_coding	FALSE	TRUE
chr6	122554750	122579403	ENSMUSG00000040613.15	transcript	-	Apobec1	ENSMUST00000112586.8	24653	protein_coding	FALSE	TRUE
chr6	122675372	122675987	ENSMUSG00000080932.4	transcript	-	Gm10224	ENSMUST00000119496.2	615	processed_pseudogene	FALSE	TRUE
chr6	123195911	123196406	ENSMUSG00000083713.2	transcript	-	Gm5883	ENSMUST00000120735.2	495	processed_pseudogene	FALSE	TRUE
chr6	124716151	124732984	ENSMUSG00000107478.2	transcript	-	Gm45234	ENSMUST00000129411.7	16833	protein_coding	FALSE	TRUE
chr6	124740832	124745339	ENSMUSG00000004267.17	transcript	-	Eno2	ENSMUST00000135626.8	4507	protein_coding	FALSE	TRUE
chr6	124975399	124980059	ENSMUSG00000030329.12	transcript	+	Pianp	ENSMUST00000162170.8	4660	protein_coding	FALSE	TRUE
chr6	124987354	125014600	ENSMUSG00000038346.19	transcript	+	Zfp384	ENSMUST00000112424.2	27246	protein_coding	FALSE	TRUE
chr6	125026909	125028460	ENSMUSG00000072770.10	transcript	+	Acrbp	ENSMUST00000112413.8	1551	protein_coding	FALSE	TRUE
chr6	125122203	125138745	ENSMUSG00000038271.18	transcript	+	Iffo1	ENSMUST00000139071.8	16542	protein_coding	FALSE	TRUE
chr6	125163323	125163604	ENSMUSG00000099587.2	transcript	-	Gm28967	ENSMUST00000187351.2	281	lncRNA	FALSE	TRUE
chr6	125192543	125199126	ENSMUSG00000030337.17	transcript	+	Vamp1	ENSMUST00000100942.9	6583	protein_coding	FALSE	TRUE
chr6	125298302	125321906	ENSMUSG00000030340.17	transcript	+	Scnn1a	ENSMUST00000081440.14	23604	protein_coding	FALSE	TRUE
chr6	127210724	127211582	ENSMUSG00000062365.5	transcript	+	Gm4968	ENSMUST00000071458.5	858	processed_pseudogene	FALSE	TRUE
chr6	128164780	128177586	ENSMUSG00000056771.8	transcript	-	Gm10010	ENSMUST00000071101.8	12806	lncRNA	FALSE	TRUE
chr6	128298123	128332814	ENSMUSG00000001521.13	transcript	-	Tulp3	ENSMUST00000001562.9	34691	protein_coding	FALSE	TRUE
chr6	128353943	128354732	ENSMUSG00000108176.2	transcript	+	Gm43965	ENSMUST00000203779.2	789	TEC	FALSE	TRUE
chr6	128386406	128401894	ENSMUSG00000001518.13	transcript	-	Itfg2	ENSMUST00000001559.11	15488	protein_coding	FALSE	TRUE
chr6	128416301	128480244	ENSMUSG00000059659.8	transcript	+	Gm10069	ENSMUST00000204081.2	63943	lncRNA	FALSE	TRUE
chr6	128462526	128464818	ENSMUSG00000030359.15	transcript	-	Pzp	ENSMUST00000204291.2	2292	protein_coding	FALSE	TRUE
chr6	128864560	128873826	ENSMUSG00000030365.12	transcript	+	Clec2i	ENSMUST00000160867.3	9266	protein_coding	FALSE	TRUE
chr6	133087436	133089264	ENSMUSG00000107838.2	transcript	+	Gm45769	ENSMUST00000204588.2	1828	TEC	FALSE	TRUE
chr6	134050316	134052145	ENSMUSG00000108214.2	transcript	+	Gm43982	ENSMUST00000204995.2	1829	TEC	TRUE	FALSE
chr6	134061563	134064427	ENSMUSG00000108238.2	transcript	+	Gm43984	ENSMUST00000204572.2	2864	TEC	TRUE	FALSE
chr6	134222633	134223329	ENSMUSG00000108263.2	transcript	-	1700051K13Rik	ENSMUST00000204426.2	696	TEC	FALSE	TRUE
chr6	134423438	134543876	ENSMUSG00000030201.16	transcript	-	Lrp6	ENSMUST00000032322.15	120438	protein_coding	FALSE	TRUE
chr6	134617902	134688150	ENSMUSG00000042992.16	transcript	+	Borcs5	ENSMUST00000062755.10	70248	protein_coding	FALSE	TRUE
chr6	134866736	134869030	ENSMUSG00000107477.2	transcript	-	Gm44366	ENSMUST00000204933.2	2294	lncRNA	FALSE	TRUE
chr6	136021190	136148887	ENSMUSG00000030209.15	transcript	-	Grin2b	ENSMUST00000188999.3	127697	protein_coding	FALSE	TRUE
chr6	136465804	136466125	ENSMUSG00000071141.8	transcript	+	Rpl36a-ps3	ENSMUST00000120093.2	321	processed_pseudogene	FALSE	TRUE
chr6	136790651	136805231	ENSMUSG00000030216.13	transcript	-	Wbp11	ENSMUST00000116514.4	14580	protein_coding	TRUE	FALSE
chr6	137031828	137146730	ENSMUSG00000030222.14	transcript	-	Rerg	ENSMUST00000117919.8	114902	protein_coding	FALSE	TRUE
chr6	137122873	137123927	ENSMUSG00000107567.2	transcript	-	4930480K02Rik	ENSMUST00000203679.2	1054	TEC	FALSE	TRUE
chr6	138117568	138133740	ENSMUSG00000008540.12	transcript	+	Mgst1	ENSMUST00000140932.2	16172	protein_coding	FALSE	TRUE
chr6	140568388	140601207	ENSMUSG00000030232.19	transcript	+	Aebp2	ENSMUST00000032359.15	32819	protein_coding	TRUE	FALSE
chr6	141083772	141084302	ENSMUSG00000107462.2	transcript	+	Gm7384	ENSMUST00000203682.2	530	processed_pseudogene	FALSE	TRUE
chr6	142359166	142364297	ENSMUSG00000071112.13	transcript	+	Spx	ENSMUST00000126521.9	5131	protein_coding	FALSE	TRUE
chr6	142916387	142917039	ENSMUSG00000107443.2	transcript	-	Gm7468	ENSMUST00000203900.2	652	processed_pseudogene	FALSE	TRUE
chr6	145184392	145186953	ENSMUSG00000107756.2	transcript	-	Gm44164	ENSMUST00000203605.2	2561	TEC	FALSE	TRUE
chr6	145754108	145763310	ENSMUSG00000030259.13	transcript	+	Rassf8	ENSMUST00000032388.5	9202	protein_coding	FALSE	TRUE
chr6	146364823	146365105	ENSMUSG00000082120.2	transcript	-	Gm15720	ENSMUST00000117133.2	282	processed_pseudogene	FALSE	TRUE
chr6	146503849	146536095	ENSMUSG00000040234.17	transcript	-	Tm7sf3	ENSMUST00000037709.16	32246	protein_coding	FALSE	TRUE
chr6	146664078	146665312	ENSMUSG00000108108.2	transcript	+	Gm44270	ENSMUST00000203084.2	1234	TEC	FALSE	TRUE
chr6	146934081	146935743	ENSMUSG00000040121.6	transcript	+	Rep15	ENSMUST00000036194.6	1662	protein_coding	FALSE	TRUE
chr6	148133927	148345887	ENSMUSG00000030306.15	transcript	-	Tmtc1	ENSMUST00000060095.15	211960	protein_coding	FALSE	TRUE
chr6	148816712	148822033	ENSMUSG00000108258.2	transcript	-	Gm43913	ENSMUST00000203924.2	5321	lncRNA	FALSE	TRUE
chr6	148952622	148955346	ENSMUSG00000107970.2	transcript	-	Gm49058	ENSMUST00000204155.2	2724	TEC	FALSE	TRUE
chr6	149058644	149090210	ENSMUSG00000068250.14	transcript	-	Amn1	ENSMUST00000111535.8	31566	protein_coding	FALSE	TRUE
chr6	149226955	149237156	ENSMUSG00000032712.17	transcript	+	Resf1	ENSMUST00000189837.2	10201	protein_coding	FALSE	TRUE
chr6	149263183	149264645	ENSMUSG00000081126.2	transcript	+	Gm15784	ENSMUST00000120260.2	1462	processed_pseudogene	FALSE	TRUE
chr6	149415327	149420811	ENSMUSG00000003452.16	transcript	+	Bicd1	ENSMUST00000174886.2	5484	protein_coding	FALSE	TRUE
chr6	149483509	149485154	ENSMUSG00000096299.4	transcript	+	Gm21814	ENSMUST00000144085.3	1645	lncRNA	FALSE	TRUE
chr6	149471906	149475159	ENSMUSG00000107976.2	transcript	+	Gm44043	ENSMUST00000203426.2	3253	TEC	FALSE	TRUE
chr7	3159019	3161963	ENSMUSG00000055452.7	transcript	-	Gm7353	ENSMUST00000069044.7	2944	processed_pseudogene	FALSE	TRUE
chr7	3352037	3379615	ENSMUSG00000078816.11	transcript	+	Prkcg	ENSMUST00000100301.11	27578	protein_coding	FALSE	TRUE
chr7	3381470	3416737	ENSMUSG00000069806.6	transcript	+	Cacng7	ENSMUST00000092891.6	35267	protein_coding	FALSE	TRUE
chr7	3535015	3551074	ENSMUSG00000053338.10	transcript	-	Tarm1	ENSMUST00000203020.3	16059	protein_coding	FALSE	TRUE
chr7	3620371	3623326	ENSMUSG00000035674.14	transcript	+	Ndufa3	ENSMUST00000076657.11	2955	protein_coding	FALSE	TRUE
chr7	3654307	3658826	ENSMUSG00000035632.17	transcript	+	Cnot3	ENSMUST00000132344.8	4519	protein_coding	TRUE	FALSE
chr7	4140064	4151171	ENSMUSG00000035545.14	transcript	+	Leng8	ENSMUST00000121270.8	11107	protein_coding	TRUE	FALSE
chr7	4484586	4485633	ENSMUSG00000019254.17	transcript	-	Ppp1r12c	ENSMUST00000153101.7	1047	protein_coding	FALSE	TRUE
chr7	4521303	4525527	ENSMUSG00000035458.16	transcript	-	Tnni3	ENSMUST00000098859.10	4224	protein_coding	FALSE	TRUE
chr7	4542763	4549566	ENSMUSG00000004961.8	transcript	-	Syt5	ENSMUST00000065957.7	6803	protein_coding	FALSE	TRUE
chr7	4693926	4718996	ENSMUSG00000035390.17	transcript	+	Brsk1	ENSMUST00000048248.9	25070	protein_coding	FALSE	TRUE
chr7	4834389	4837514	ENSMUSG00000053550.14	transcript	-	Shisa7	ENSMUST00000132806.2	3125	protein_coding	FALSE	TRUE
chr7	4918215	4925001	ENSMUSG00000074406.6	transcript	+	Zfp628	ENSMUST00000116354.4	6786	protein_coding	FALSE	TRUE
chr7	4925249	4928005	ENSMUSG00000035285.7	transcript	+	Nat14	ENSMUST00000047309.6	2756	protein_coding	FALSE	TRUE
chr7	4995850	4999157	ENSMUSG00000051550.11	transcript	-	Zfp579	ENSMUST00000160225.2	3307	protein_coding	FALSE	TRUE
chr7	5018468	5021486	ENSMUSG00000051184.8	transcript	+	Zfp524	ENSMUST00000086349.5	3018	protein_coding	FALSE	TRUE
chr7	5060195	5063784	ENSMUSG00000035228.16	transcript	+	Ccdc106	ENSMUST00000045543.8	3589	protein_coding	FALSE	TRUE
chr7	5054536	5056722	ENSMUSG00000055633.7	transcript	+	Zfp580	ENSMUST00000069324.7	2186	protein_coding	FALSE	TRUE
chr7	5083233	5101177	ENSMUSG00000035203.17	transcript	+	Epn1	ENSMUST00000098845.10	17944	protein_coding	TRUE	FALSE
chr7	5127936	5128949	ENSMUSG00000083649.6	transcript	-	Rasl2-9	ENSMUST00000147835.4	1013	protein_coding	FALSE	TRUE
chr7	6145351	6158925	ENSMUSG00000046792.9	transcript	-	Zfp787	ENSMUST00000207957.2	13574	protein_coding	FALSE	TRUE
chr7	6225276	6242422	ENSMUSG00000058028.15	transcript	+	Zscan5b	ENSMUST00000072662.12	17146	protein_coding	FALSE	TRUE
chr7	6733943	6773138	ENSMUSG00000051527.12	transcript	+	Usp29	ENSMUST00000207899.2	39195	protein_coding	FALSE	TRUE
chr7	9602806	9610893	ENSMUSG00000092178.3	transcript	-	Gm45351	ENSMUST00000210683.2	8087	unprocessed_pseudogene	FALSE	TRUE
chr7	12742175	12743961	ENSMUSG00000049600.9	transcript	-	Zbtb45	ENSMUST00000210108.2	1786	protein_coding	FALSE	TRUE
chr7	12782460	12788650	ENSMUSG00000030380.18	transcript	-	Mzf1	ENSMUST00000183176.2	6190	protein_coding	FALSE	TRUE
chr7	13066570	13067182	ENSMUSG00000074547.5	transcript	-	Rps8-ps4	ENSMUST00000092523.3	612	processed_pseudogene	FALSE	TRUE
chr7	14038704	14041590	ENSMUSG00000098506.3	transcript	+	Phf20-ps	ENSMUST00000185066.3	2886	processed_pseudogene	FALSE	TRUE
chr7	14343199	14352480	ENSMUSG00000041596.13	transcript	-	Nlrp5-ps	ENSMUST00000190796.2	9281	transcribed_unprocessed_pseudogene	FALSE	TRUE
chr7	14289398	14297431	ENSMUSG00000100586.3	transcript	-	Vmn1r90	ENSMUST00000226510.2	8033	protein_coding	FALSE	TRUE
chr7	15832382	15851900	ENSMUSG00000006024.14	transcript	+	Napa	ENSMUST00000006181.7	19518	protein_coding	FALSE	TRUE
chr7	15863750	15894988	ENSMUSG00000030376.9	transcript	+	Slc8a2	ENSMUST00000211649.2	31238	protein_coding	FALSE	TRUE
chr7	15909199	15920429	ENSMUSG00000041420.19	transcript	+	Meis3	ENSMUST00000176506.8	11230	protein_coding	FALSE	TRUE
chr7	16005937	16007542	ENSMUSG00000091811.3	transcript	-	Inafm1	ENSMUST00000169612.3	1605	protein_coding	FALSE	TRUE
chr7	16248324	16249063	ENSMUSG00000101135.2	transcript	-	Gm17981	ENSMUST00000191109.2	739	processed_pseudogene	FALSE	TRUE
chr7	16427741	16428294	ENSMUSG00000108370.2	transcript	-	Gm8209	ENSMUST00000206386.2	553	processed_pseudogene	FALSE	TRUE
chr7	16678606	16682753	ENSMUSG00000070802.6	transcript	+	Pnmal2	ENSMUST00000094807.6	4147	protein_coding	FALSE	TRUE
chr7	16726632	16731441	ENSMUSG00000041117.9	transcript	+	Ccdc8	ENSMUST00000094805.5	4809	protein_coding	FALSE	TRUE
chr7	16782775	16784588	ENSMUSG00000004328.16	transcript	-	Hif3a	ENSMUST00000139224.3	1813	protein_coding	FALSE	TRUE
chr7	17963701	17965217	ENSMUSG00000108798.2	transcript	+	Gm9521	ENSMUST00000206656.2	1516	processed_pseudogene	FALSE	TRUE
chr7	18659812	18699244	ENSMUSG00000030411.17	transcript	+	Nova2	ENSMUST00000032571.10	39432	protein_coding	TRUE	FALSE
chr7	18811917	18816700	ENSMUSG00000030410.17	transcript	+	Dmwd	ENSMUST00000146429.2	4783	protein_coding	FALSE	TRUE
chr7	18826220	18827129	ENSMUSG00000030409.17	transcript	+	Dmpk	ENSMUST00000140742.2	909	protein_coding	FALSE	TRUE
chr7	18889988	18900052	ENSMUSG00000030406.8	transcript	-	Gipr	ENSMUST00000206857.2	10064	protein_coding	FALSE	TRUE
chr7	19128361	19138029	ENSMUSG00000040714.15	transcript	-	Klc3	ENSMUST00000108458.10	9668	protein_coding	FALSE	TRUE
chr7	19151390	19155342	ENSMUSG00000040705.3	transcript	-	A930016O22Rik	ENSMUST00000208685.2	3952	lncRNA	FALSE	TRUE
chr7	19158699	19192746	ENSMUSG00000030397.12	transcript	-	Mark4	ENSMUST00000085715.7	34047	protein_coding	TRUE	FALSE
chr7	19197255	19230687	ENSMUSG00000011263.17	transcript	+	Exoc3l2	ENSMUST00000137613.9	33432	protein_coding	FALSE	TRUE
chr7	19242636	19250070	ENSMUSG00000002043.18	transcript	+	Trappc6a	ENSMUST00000002112.15	7434	protein_coding	FALSE	TRUE
chr7	19314959	19338411	ENSMUSG00000061028.8	transcript	-	Clasrp	ENSMUST00000086041.7	23452	protein_coding	FALSE	TRUE
chr7	19405503	19410789	ENSMUSG00000002992.18	transcript	-	Apoc2	ENSMUST00000003074.16	5286	protein_coding	FALSE	TRUE
chr7	19423405	19426585	ENSMUSG00000040564.15	transcript	-	Apoc1	ENSMUST00000045035.12	3180	protein_coding	FALSE	TRUE
chr7	23990463	23999100	ENSMUSG00000050605.18	transcript	-	Zfp61	ENSMUST00000077780.14	8637	protein_coding	FALSE	TRUE
chr7	24569481	24577076	ENSMUSG00000011349.6	transcript	+	Dmrtc2	ENSMUST00000011493.6	7595	protein_coding	FALSE	TRUE
chr7	24699995	24705382	ENSMUSG00000040907.16	transcript	-	Atp1a3	ENSMUST00000125444.2	5387	protein_coding	FALSE	TRUE
chr7	24709273	24771717	ENSMUSG00000003378.10	transcript	-	Grik5	ENSMUST00000003468.10	62444	protein_coding	FALSE	TRUE
chr7	24786768	24831913	ENSMUSG00000008496.20	transcript	-	Pou2f2	ENSMUST00000175774.9	45145	protein_coding	FALSE	TRUE
chr7	24928147	24929688	ENSMUSG00000090330.3	transcript	+	9130221H12Rik	ENSMUST00000190693.2	1541	lncRNA	FALSE	TRUE
chr7	25000835	25003557	ENSMUSG00000058741.5	transcript	+	Prr19	ENSMUST00000080288.5	2722	protein_coding	FALSE	TRUE
chr7	25016588	25065342	ENSMUSG00000045039.10	transcript	+	Megf8	ENSMUST00000128119.2	48754	protein_coding	TRUE	FALSE
chr7	25094838	25265842	ENSMUSG00000053714.9	transcript	+	4732471J01Rik	ENSMUST00000206300.2	171004	lncRNA	FALSE	TRUE
chr7	25078951	25095804	ENSMUSG00000003123.16	transcript	-	Lipe	ENSMUST00000003207.11	16853	protein_coding	FALSE	TRUE
chr7	25410530	25418513	ENSMUSG00000002608.9	transcript	-	Ccdc97	ENSMUST00000002683.3	7983	protein_coding	FALSE	TRUE
chr7	26135070	26164031	ENSMUSG00000040601.14	transcript	+	Nlrp4a	ENSMUST00000146907.3	28961	protein_coding	FALSE	TRUE
chr7	26902056	26903745	ENSMUSG00000078786.10	transcript	+	BC024978	ENSMUST00000123108.2	1689	protein_coding	FALSE	TRUE
chr7	26949607	26957368	ENSMUSG00000003762.14	transcript	+	Coq8b	ENSMUST00000142910.8	7761	protein_coding	FALSE	TRUE
chr7	27055807	27146024	ENSMUSG00000011751.17	transcript	-	Sptbn4	ENSMUST00000011895.14	90217	protein_coding	FALSE	TRUE
chr7	27169195	27169960	ENSMUSG00000082016.4	transcript	-	Pgam1-ps2	ENSMUST00000117129.2	765	processed_pseudogene	FALSE	TRUE
chr7	27226483	27230595	ENSMUSG00000040424.16	transcript	+	Hipk4	ENSMUST00000037134.7	4112	protein_coding	FALSE	TRUE
chr7	27252657	27281524	ENSMUSG00000049643.16	transcript	+	2310022A10Rik	ENSMUST00000067386.14	28867	protein_coding	FALSE	TRUE
chr7	27430813	27453127	ENSMUSG00000037640.16	transcript	+	Zfp60	ENSMUST00000108336.8	22314	protein_coding	FALSE	TRUE
chr7	27648579	27649188	ENSMUSG00000074243.5	transcript	-	Gm10651	ENSMUST00000118212.2	609	processed_pseudogene	FALSE	TRUE
chr7	27977163	27978914	ENSMUSG00000070705.4	transcript	+	Eid2b	ENSMUST00000094651.4	1751	protein_coding	FALSE	TRUE
chr7	27993023	27993906	ENSMUSG00000003436.12	transcript	-	Dll3	ENSMUST00000138721.2	883	protein_coding	FALSE	TRUE
chr7	28098946	28135616	ENSMUSG00000109336.2	transcript	-	Samd4b	ENSMUST00000208199.2	36670	protein_coding	FALSE	TRUE
chr7	28533278	28541133	ENSMUSG00000053964.18	transcript	+	Lgals4	ENSMUST00000066723.15	7855	protein_coding	FALSE	TRUE
chr7	28620375	28642953	ENSMUSG00000109314.2	transcript	-	Gm44699	ENSMUST00000208229.2	22578	lncRNA	TRUE	FALSE
chr7	28700966	28702699	ENSMUSG00000037337.12	transcript	+	Map4k1	ENSMUST00000208784.2	1733	protein_coding	FALSE	TRUE
chr7	28768423	28771502	ENSMUSG00000030592.19	transcript	-	Ryr1	ENSMUST00000207764.2	3079	protein_coding	FALSE	TRUE
chr7	28858253	28868072	ENSMUSG00000037239.9	transcript	-	Spred3	ENSMUST00000048923.7	9819	protein_coding	FALSE	TRUE
chr7	28896174	28910920	ENSMUSG00000049676.15	transcript	-	Catsperg1	ENSMUST00000069861.4	14746	protein_coding	TRUE	FALSE
chr7	28955765	28981335	ENSMUSG00000074227.13	transcript	-	Spint2	ENSMUST00000108236.5	25570	protein_coding	TRUE	FALSE
chr7	29410951	29425064	ENSMUSG00000049123.11	transcript	-	Catsperg2	ENSMUST00000208345.2	14113	protein_coding	FALSE	TRUE
chr7	29923555	29931697	ENSMUSG00000006095.13	transcript	-	Tbcb	ENSMUST00000006254.6	8142	protein_coding	FALSE	TRUE
chr7	30003326	30006729	ENSMUSG00000013921.16	transcript	+	Clip3	ENSMUST00000132844.2	3403	protein_coding	FALSE	TRUE
chr7	30054913	30062197	ENSMUSG00000036957.9	transcript	-	Lrfn3	ENSMUST00000046351.7	7284	protein_coding	FALSE	TRUE
chr7	30122699	30128171	ENSMUSG00000036931.16	transcript	+	Nfkbid	ENSMUST00000046177.9	5472	protein_coding	FALSE	TRUE
chr7	30134406	30144960	ENSMUSG00000006651.9	transcript	-	Aplp1	ENSMUST00000006828.9	10554	protein_coding	FALSE	TRUE
chr7	30173932	30181962	ENSMUSG00000006649.18	transcript	+	Nphs1	ENSMUST00000123880.8	8030	protein_coding	FALSE	TRUE
chr7	30214546	30221618	ENSMUSG00000062132.11	transcript	+	Arhgap33os	ENSMUST00000124276.2	7072	protein_coding	FALSE	TRUE
chr7	30251948	30254864	ENSMUSG00000036854.15	transcript	+	Hspb6	ENSMUST00000123355.8	2916	protein_coding	FALSE	TRUE
chr7	30262745	30264790	ENSMUSG00000078765.12	transcript	+	U2af1l4	ENSMUST00000043273.16	2045	protein_coding	FALSE	TRUE
chr7	30274997	30276589	ENSMUSG00000006307.17	transcript	-	Kmt2b	ENSMUST00000152931.2	1592	protein_coding	TRUE	FALSE
chr7	30333040	30335277	ENSMUSG00000006311.9	transcript	-	Etv2	ENSMUST00000108147.3	2237	protein_coding	FALSE	TRUE
chr7	30450986	30455559	ENSMUSG00000046056.16	transcript	+	Sbsn	ENSMUST00000182721.8	4573	protein_coding	FALSE	TRUE
chr7	30626092	30626572	ENSMUSG00000108352.2	transcript	-	Usf2-ps1	ENSMUST00000206657.2	480	unprocessed_pseudogene	FALSE	TRUE
chr7	30646175	30654875	ENSMUSG00000058239.14	transcript	-	Usf2	ENSMUST00000169496.8	8700	protein_coding	FALSE	TRUE
chr7	30798149	30814715	ENSMUSG00000001249.15	transcript	-	Hpn	ENSMUST00000108102.9	16566	protein_coding	FALSE	TRUE
chr7	30815948	30826269	ENSMUSG00000019194.16	transcript	-	Scn1b	ENSMUST00000211945.2	10321	protein_coding	FALSE	TRUE
chr7	31351819	31352375	ENSMUSG00000101545.2	transcript	+	Gm4373	ENSMUST00000178571.3	556	processed_pseudogene	FALSE	TRUE
chr7	31871138	31872128	ENSMUSG00000098013.2	transcript	+	Gm9135	ENSMUST00000182963.2	990	processed_pseudogene	FALSE	TRUE
chr7	32490920	32491912	ENSMUSG00000097952.2	transcript	+	Gm4398	ENSMUST00000182698.2	992	processed_pseudogene	FALSE	TRUE
chr7	34752399	34753016	ENSMUSG00000108753.2	transcript	-	Gm45094	ENSMUST00000207013.2	617	TEC	FALSE	TRUE
chr7	34900303	34914717	ENSMUSG00000001802.17	transcript	-	Lrp3	ENSMUST00000118444.3	14414	protein_coding	FALSE	TRUE
chr7	35148522	35149495	ENSMUSG00000030492.17	transcript	+	Slc7a9	ENSMUST00000141905.2	973	protein_coding	FALSE	TRUE
chr7	35196879	35199142	ENSMUSG00000100068.2	transcript	-	Gm18558	ENSMUST00000186253.2	2263	processed_pseudogene	FALSE	TRUE
chr7	35817698	35818253	ENSMUSG00000066543.9	transcript	+	Rpl17-ps9	ENSMUST00000119541.2	555	processed_pseudogene	FALSE	TRUE
chr7	36421270	36425278	ENSMUSG00000102516.2	transcript	+	Gm38340	ENSMUST00000195039.2	4008	TEC	FALSE	TRUE
chr7	37171559	37179411	ENSMUSG00000043456.18	transcript	-	Zfp536	ENSMUST00000176129.2	7852	protein_coding	FALSE	TRUE
chr7	39109239	39124196	ENSMUSG00000030424.16	transcript	+	Zfp939	ENSMUST00000061201.12	14957	transcribed_unprocessed_pseudogene	FALSE	TRUE
chr7	39167189	39189844	ENSMUSG00000068959.7	transcript	+	Zfp619	ENSMUST00000108015.4	22655	protein_coding	FALSE	TRUE
chr7	40840536	40841560	ENSMUSG00000099979.2	transcript	+	Gm5896	ENSMUST00000189662.2	1024	processed_pseudogene	FALSE	TRUE
chr7	41045368	41098120	ENSMUSG00000066537.6	transcript	-	Vmn2r57	ENSMUST00000233555.2	52752	protein_coding	FALSE	TRUE
chr7	41128297	41149314	ENSMUSG00000074166.8	transcript	-	AW146154	ENSMUST00000098509.5	21017	protein_coding	FALSE	TRUE
chr7	41774623	41775627	ENSMUSG00000092257.2	transcript	-	Gm2308	ENSMUST00000166539.3	1004	processed_pseudogene	FALSE	TRUE
chr7	42222644	42226179	ENSMUSG00000108446.2	transcript	-	Gm44997	ENSMUST00000205775.2	3535	lncRNA	FALSE	TRUE
chr7	42731546	42732082	ENSMUSG00000108492.2	transcript	-	Rpl18a-ps4	ENSMUST00000206176.2	536	processed_pseudogene	FALSE	TRUE
chr7	43000831	43008955	ENSMUSG00000039013.17	transcript	+	Siglecf	ENSMUST00000122423.8	8124	protein_coding	FALSE	TRUE
chr7	43093551	43112928	ENSMUSG00000107482.3	transcript	+	Etfbl	ENSMUST00000203633.3	19377	protein_coding	FALSE	TRUE
chr7	43229033	43242659	ENSMUSG00000030469.11	transcript	+	Zfp719	ENSMUST00000058104.8	13626	protein_coding	FALSE	TRUE
chr7	43361990	43376958	ENSMUSG00000054046.8	transcript	+	Klk13	ENSMUST00000066834.8	14968	protein_coding	FALSE	TRUE
chr7	44009660	44023024	ENSMUSG00000008028.16	transcript	-	1700008O03Rik	ENSMUST00000150886.2	13364	protein_coding	FALSE	TRUE
chr7	44175416	44181495	ENSMUSG00000008193.14	transcript	-	Spib	ENSMUST00000035323.6	6079	protein_coding	FALSE	TRUE
chr7	44199039	44203373	ENSMUSG00000060601.14	transcript	-	Nr1h2	ENSMUST00000073488.12	4334	protein_coding	FALSE	TRUE
chr7	44240309	44254178	ENSMUSG00000062785.15	transcript	+	Kcnc3	ENSMUST00000107906.6	13869	protein_coding	FALSE	TRUE
chr7	44243000	44245303	ENSMUSG00000108832.2	transcript	-	Gm44832	ENSMUST00000208849.2	2303	lncRNA	FALSE	TRUE
chr7	44512490	44514364	ENSMUSG00000038502.18	transcript	-	Ptov1	ENSMUST00000207416.2	1874	protein_coding	FALSE	TRUE
chr7	44528807	44542136	ENSMUSG00000002968.10	transcript	-	Med25	ENSMUST00000003049.8	13329	protein_coding	TRUE	FALSE
chr7	44543728	44547523	ENSMUSG00000109198.2	transcript	-	D7Bwg0826e	ENSMUST00000208484.2	3795	TEC	FALSE	TRUE
chr7	44565256	44578886	ENSMUSG00000060279.15	transcript	-	Ap2a1	ENSMUST00000207554.2	13630	protein_coding	TRUE	FALSE
chr7	44608796	44624275	ENSMUSG00000007783.11	transcript	-	Cpt1c	ENSMUST00000063761.8	15479	protein_coding	FALSE	TRUE
chr7	44636396	44641752	ENSMUSG00000087138.2	transcript	+	Gm15545	ENSMUST00000152595.2	5356	lncRNA	FALSE	TRUE
chr7	44652371	44663828	ENSMUSG00000038406.18	transcript	-	Scaf1	ENSMUST00000211735.2	11457	protein_coding	FALSE	TRUE
chr7	44676986	44702305	ENSMUSG00000046574.9	transcript	-	Prr12	ENSMUST00000057293.8	25319	protein_coding	TRUE	FALSE
chr7	44779214	44781181	ENSMUSG00000110206.2	transcript	-	Flt3l	ENSMUST00000210175.2	1967	protein_coding	FALSE	TRUE
chr7	44833047	44854316	ENSMUSG00000038292.15	transcript	-	Kash5	ENSMUST00000121017.5	21269	protein_coding	FALSE	TRUE
chr7	44856942	44861547	ENSMUSG00000030792.9	transcript	-	Dkkl1	ENSMUST00000033057.9	4605	protein_coding	FALSE	TRUE
chr7	44952578	44983193	ENSMUSG00000038260.11	transcript	-	Trpm4	ENSMUST00000042194.10	30615	protein_coding	FALSE	TRUE
chr7	44988698	45009537	ENSMUSG00000003863.19	transcript	-	Ppfia3	ENSMUST00000210248.2	20839	protein_coding	FALSE	TRUE
chr7	45165231	45165744	ENSMUSG00000023467.19	transcript	+	Tulp2	ENSMUST00000209763.2	513	protein_coding	FALSE	TRUE
chr7	45271234	45276666	ENSMUSG00000064158.7	transcript	+	Izumo1	ENSMUST00000033100.5	5432	protein_coding	FALSE	TRUE
chr7	45276911	45288517	ENSMUSG00000044562.13	transcript	+	Rasip1	ENSMUST00000057927.10	11606	protein_coding	FALSE	TRUE
chr7	45298014	45315818	ENSMUSG00000055978.6	transcript	-	Fut2	ENSMUST00000069800.6	17804	protein_coding	FALSE	TRUE
chr7	45354692	45359538	ENSMUSG00000059824.13	transcript	+	Dbp	ENSMUST00000211513.2	4846	protein_coding	FALSE	TRUE
chr7	45379406	45434093	ENSMUSG00000003271.18	transcript	-	Sult2b1	ENSMUST00000209739.2	54687	protein_coding	FALSE	TRUE
chr7	45435980	45441971	ENSMUSG00000062044.17	transcript	+	Lmtk3	ENSMUST00000209351.2	5991	protein_coding	FALSE	TRUE
chr7	45546504	45566837	ENSMUSG00000002781.20	transcript	+	Tmem143	ENSMUST00000209292.2	20333	protein_coding	FALSE	TRUE
chr7	45573638	45598387	ENSMUSG00000040189.19	transcript	+	Odad1	ENSMUST00000210039.3	24749	protein_coding	FALSE	TRUE
chr7	45683121	45733636	ENSMUSG00000030835.7	transcript	+	Nomo1	ENSMUST00000033121.7	50515	protein_coding	TRUE	FALSE
chr7	45754005	45829441	ENSMUSG00000040136.11	transcript	-	Abcc8	ENSMUST00000033123.8	75436	protein_coding	FALSE	TRUE
chr7	46160874	46162204	ENSMUSG00000110316.2	transcript	-	Gm45311	ENSMUST00000211086.2	1330	lncRNA	FALSE	TRUE
chr7	46332261	46334807	ENSMUSG00000110010.2	transcript	-	Gm45629	ENSMUST00000209629.2	2546	TEC	FALSE	TRUE
chr7	46409889	46445423	ENSMUSG00000014418.17	transcript	-	Hps5	ENSMUST00000107654.8	35534	protein_coding	FALSE	TRUE
chr7	46434169	46434970	ENSMUSG00000110087.2	transcript	-	Gm45309	ENSMUST00000211528.2	801	lncRNA	FALSE	TRUE
chr7	46700348	46704525	ENSMUSG00000010307.8	transcript	+	Tmem86a	ENSMUST00000010451.8	4177	protein_coding	FALSE	TRUE
chr7	48446049	48449157	ENSMUSG00000109317.2	transcript	+	Gm45041	ENSMUST00000207366.2	3108	TEC	FALSE	TRUE
chr7	49100507	49114328	ENSMUSG00000052512.18	transcript	+	Nav2	ENSMUST00000184155.2	13821	protein_coding	TRUE	FALSE
chr7	48995841	48998831	ENSMUSG00000109051.2	transcript	+	Gm44913	ENSMUST00000208060.2	2990	TEC	FALSE	TRUE
chr7	49408900	49423723	ENSMUSG00000039745.9	transcript	+	Htatip2	ENSMUST00000207895.2	14823	protein_coding	FALSE	TRUE
chr7	49463949	49470338	ENSMUSG00000109154.2	transcript	+	Gm44822	ENSMUST00000208559.2	6389	TEC	TRUE	FALSE
chr7	54061905	54062226	ENSMUSG00000099647.2	transcript	-	Gm5776	ENSMUST00000122119.2	321	processed_pseudogene	FALSE	TRUE
chr7	55576924	55578656	ENSMUSG00000108701.2	transcript	-	Gm44616	ENSMUST00000206417.2	1732	TEC	FALSE	TRUE
chr7	55662695	55667227	ENSMUSG00000108443.2	transcript	-	Gm44510	ENSMUST00000206288.2	4532	TEC	FALSE	TRUE
chr7	55696126	55699687	ENSMUSG00000108659.2	transcript	-	Gm34121	ENSMUST00000206544.2	3561	lncRNA	FALSE	TRUE
chr7	56828129	57036619	ENSMUSG00000055026.14	transcript	-	Gabrg3	ENSMUST00000068394.7	208490	protein_coding	FALSE	TRUE
chr7	57425176	57427413	ENSMUSG00000108597.2	transcript	+	Gm44708	ENSMUST00000205580.2	2237	TEC	FALSE	TRUE
chr7	59626487	59630424	ENSMUSG00000000948.17	transcript	-	Gm38393	ENSMUST00000191456.2	3937	protein_coding	FALSE	TRUE
chr7	59645196	59654797	ENSMUSG00000102627.2	transcript	-	Snurf	ENSMUST00000194059.2	9601	protein_coding	FALSE	TRUE
chr7	61744253	61859227	ENSMUSG00000045813.8	transcript	-	Gm9801	ENSMUST00000208965.2	114974	lncRNA	FALSE	TRUE
chr7	62783911	62786038	ENSMUSG00000109057.2	transcript	-	Gm44741	ENSMUST00000207503.2	2127	TEC	FALSE	TRUE
chr7	63536098	63588663	ENSMUSG00000052040.11	transcript	-	Klf13	ENSMUST00000063694.10	52565	protein_coding	TRUE	FALSE
chr7	65510753	65511740	ENSMUSG00000093405.2	transcript	-	Gm20684	ENSMUST00000176744.2	987	lncRNA	FALSE	TRUE
chr7	65511481	65602732	ENSMUSG00000030513.15	transcript	+	Pcsk6	ENSMUST00000176199.8	91251	protein_coding	FALSE	TRUE
chr7	65759262	65823546	ENSMUSG00000032640.11	transcript	+	Chsy1	ENSMUST00000036372.8	64284	protein_coding	FALSE	TRUE
chr7	66294312	66338632	ENSMUSG00000030509.18	transcript	-	Asb7	ENSMUST00000131320.8	44320	protein_coding	FALSE	TRUE
chr7	66489482	66802369	ENSMUSG00000058145.17	transcript	+	Adamts17	ENSMUST00000098382.10	312887	protein_coding	FALSE	TRUE
chr7	66643715	66644175	ENSMUSG00000108873.2	transcript	-	Gm44609	ENSMUST00000207157.2	460	processed_pseudogene	FALSE	TRUE
chr7	66871757	66872284	ENSMUSG00000097527.3	transcript	-	1700112J16Rik	ENSMUST00000208802.2	527	lncRNA	FALSE	TRUE
chr7	66872361	66874375	ENSMUSG00000043831.13	transcript	+	Lysmd4	ENSMUST00000208698.2	2014	protein_coding	FALSE	TRUE
chr7	66918653	66921990	ENSMUSG00000109539.2	transcript	-	Gm44667	ENSMUST00000207632.2	3337	TEC	TRUE	FALSE
chr7	67017463	67020728	ENSMUSG00000109363.2	transcript	-	Gm44668	ENSMUST00000207911.2	3265	TEC	FALSE	TRUE
chr7	67267809	67295016	ENSMUSG00000030556.14	transcript	-	Lrrc28	ENSMUST00000189836.2	27207	protein_coding	FALSE	TRUE
chr7	67297207	67310491	ENSMUSG00000030555.17	transcript	+	Ttc23	ENSMUST00000135236.2	13284	protein_coding	FALSE	TRUE
chr7	67379907	67409441	ENSMUSG00000030554.17	transcript	-	Synm	ENSMUST00000074233.12	29534	protein_coding	FALSE	TRUE
chr7	67432524	67433529	ENSMUSG00000097981.2	transcript	-	Gm7583	ENSMUST00000182941.2	1005	processed_pseudogene	FALSE	TRUE
chr7	67602574	67883416	ENSMUSG00000005533.11	transcript	+	Igf1r	ENSMUST00000005671.10	280842	protein_coding	TRUE	FALSE
chr7	67982736	67985277	ENSMUSG00000109096.2	transcript	+	Gm44888	ENSMUST00000209119.2	2541	TEC	FALSE	TRUE
chr7	71727577	71956356	ENSMUSG00000032776.10	transcript	-	Mctp2	ENSMUST00000079323.8	228779	protein_coding	FALSE	TRUE
chr7	73147749	73148996	ENSMUSG00000108319.2	transcript	-	Gm44552	ENSMUST00000205458.2	1247	TEC	FALSE	TRUE
chr7	73177013	73178473	ENSMUSG00000108812.2	transcript	-	C130083A15Rik	ENSMUST00000205707.2	1460	TEC	FALSE	TRUE
chr7	73193784	73207895	ENSMUSG00000101970.9	transcript	-	Chaserr	ENSMUST00000190028.7	14111	lncRNA	FALSE	TRUE
chr7	73390049	73426667	ENSMUSG00000078670.4	transcript	+	Fam174b	ENSMUST00000107456.4	36618	protein_coding	FALSE	TRUE
chr7	75259786	75347091	ENSMUSG00000066406.17	transcript	+	Akap13	ENSMUST00000207923.2	87305	protein_coding	FALSE	TRUE
chr7	75131746	75133142	ENSMUSG00000108542.2	transcript	+	Gm44834	ENSMUST00000206671.2	1396	TEC	TRUE	FALSE
chr7	75210361	75213542	ENSMUSG00000108557.2	transcript	+	Gm44835	ENSMUST00000205544.2	3181	TEC	FALSE	TRUE
chr7	75357632	75358930	ENSMUSG00000108633.2	transcript	+	Gm44694	ENSMUST00000205317.2	1298	TEC	FALSE	TRUE
chr7	78948772	78952674	ENSMUSG00000108460.2	transcript	+	Gm39041	ENSMUST00000205557.2	3902	TEC	FALSE	TRUE
chr7	79101347	79103534	ENSMUSG00000039176.18	transcript	-	Polg	ENSMUST00000201030.2	2187	protein_coding	FALSE	TRUE
chr7	79309943	79347896	ENSMUSG00000046591.11	transcript	+	Ticrr	ENSMUST00000035977.9	37953	protein_coding	TRUE	FALSE
chr7	79859141	79861426	ENSMUSG00000108389.2	transcript	+	Gm45206	ENSMUST00000206885.2	2285	TEC	FALSE	TRUE
chr7	79966492	79968951	ENSMUSG00000038930.12	transcript	-	Rccd1	ENSMUST00000144685.7	2459	protein_coding	FALSE	TRUE
chr7	79992863	79993727	ENSMUSG00000030532.7	transcript	+	Hddc3	ENSMUST00000206480.2	864	protein_coding	FALSE	TRUE
chr7	80236374	80338625	ENSMUSG00000030527.16	transcript	-	Crtc3	ENSMUST00000122255.8	102251	protein_coding	FALSE	TRUE
chr7	80560120	80563914	ENSMUSG00000109390.2	transcript	-	Gm45718	ENSMUST00000207577.2	3794	TEC	FALSE	TRUE
chr7	80643428	80694912	ENSMUSG00000005621.12	transcript	+	Zfp592	ENSMUST00000107353.3	51484	protein_coding	FALSE	TRUE
chr7	80707347	80755360	ENSMUSG00000038763.13	transcript	+	Alpk3	ENSMUST00000107348.2	48013	protein_coding	FALSE	TRUE
chr7	80708860	80716055	ENSMUSG00000085194.2	transcript	+	Platr32	ENSMUST00000148597.2	7195	lncRNA	FALSE	TRUE
chr7	80863343	80984281	ENSMUSG00000025584.18	transcript	+	Pde8a	ENSMUST00000026672.8	120938	protein_coding	FALSE	TRUE
chr7	80999068	81000258	ENSMUSG00000025586.18	transcript	-	Cpeb1	ENSMUST00000152319.2	1190	protein_coding	FALSE	TRUE
chr7	81240641	81241776	ENSMUSG00000109428.2	transcript	+	Gm45698	ENSMUST00000208537.2	1135	TEC	FALSE	TRUE
chr7	81824697	81956627	ENSMUSG00000030638.14	transcript	+	Sh3gl3	ENSMUST00000177895.8	131930	protein_coding	FALSE	TRUE
chr7	82295375	82297736	ENSMUSG00000038570.16	transcript	-	Saxo2	ENSMUST00000126478.2	2361	protein_coding	FALSE	TRUE
chr7	82326753	82327273	ENSMUSG00000108855.2	transcript	+	Gm44917	ENSMUST00000208798.2	520	processed_pseudogene	FALSE	TRUE
chr7	82344606	82347480	ENSMUSG00000108991.2	transcript	+	Gm45807	ENSMUST00000209142.2	2874	TEC	FALSE	TRUE
chr7	82364799	82366993	ENSMUSG00000108984.2	transcript	+	Gm44916	ENSMUST00000208664.2	2194	TEC	TRUE	FALSE
chr7	83246255	83281050	ENSMUSG00000087088.3	transcript	-	Gm16638	ENSMUST00000148687.2	34795	lncRNA	FALSE	TRUE
chr7	83282578	83285025	ENSMUSG00000108825.2	transcript	+	Gm45838	ENSMUST00000207355.2	2447	TEC	FALSE	TRUE
chr7	83758563	83801101	ENSMUSG00000038459.11	transcript	-	Abhd17c	ENSMUST00000117085.2	42538	protein_coding	TRUE	FALSE
chr7	83895488	84021739	ENSMUSG00000015709.10	transcript	-	Arnt2	ENSMUST00000208232.2	126251	protein_coding	FALSE	TRUE
chr7	86895856	87047918	ENSMUSG00000030562.18	transcript	+	Nox4	ENSMUST00000126887.8	152062	protein_coding	FALSE	TRUE
chr7	87960685	87965072	ENSMUSG00000109244.2	transcript	+	Gm44751	ENSMUST00000208302.2	4387	lncRNA	FALSE	TRUE
chr7	88097882	88098438	ENSMUSG00000080748.2	transcript	-	Gm15661	ENSMUST00000117390.2	556	processed_pseudogene	FALSE	TRUE
chr7	88954674	88987945	ENSMUSG00000039428.12	transcript	-	Tmem135	ENSMUST00000137723.2	33271	protein_coding	FALSE	TRUE
chr7	88864315	88866305	ENSMUSG00000109576.2	transcript	-	Gm44704	ENSMUST00000208963.2	1990	TEC	FALSE	TRUE
chr7	89795155	89799462	ENSMUSG00000109498.2	transcript	+	Gm45222	ENSMUST00000207029.2	4307	TEC	TRUE	FALSE
chr7	89835134	89837406	ENSMUSG00000109005.2	transcript	+	Gm45221	ENSMUST00000207822.2	2272	TEC	FALSE	TRUE
chr7	90099907	90106437	ENSMUSG00000030615.13	transcript	-	Tmem126a	ENSMUST00000032844.7	6530	protein_coding	FALSE	TRUE
chr7	95820452	96557776	ENSMUSG00000048078.17	transcript	+	Tenm4	ENSMUST00000107162.8	737324	protein_coding	TRUE	FALSE
chr7	96600711	96713965	ENSMUSG00000018995.13	transcript	+	Nars2	ENSMUST00000044466.12	113254	protein_coding	FALSE	TRUE
chr7	96968393	96973596	ENSMUSG00000035713.16	transcript	-	Usp35	ENSMUST00000181354.3	5203	protein_coding	FALSE	TRUE
chr7	97244043	97244648	ENSMUSG00000108442.2	transcript	-	Rpl15-ps5	ENSMUST00000205636.2	605	processed_pseudogene	FALSE	TRUE
chr7	97345089	97346035	ENSMUSG00000086993.2	transcript	-	Rsf1os2	ENSMUST00000141549.2	946	lncRNA	FALSE	TRUE
chr7	97770765	97827481	ENSMUSG00000035547.15	transcript	-	Capn5	ENSMUST00000040971.14	56716	protein_coding	FALSE	TRUE
chr7	97792565	97794709	ENSMUSG00000074006.4	transcript	-	Omp	ENSMUST00000098281.4	2144	protein_coding	FALSE	TRUE
chr7	97901096	97958713	ENSMUSG00000030760.15	transcript	-	Acer3	ENSMUST00000137899.2	57617	protein_coding	FALSE	TRUE
chr7	98705269	98748634	ENSMUSG00000035354.10	transcript	-	Uvrag	ENSMUST00000208012.2	43365	protein_coding	FALSE	TRUE
chr7	99569460	99629655	ENSMUSG00000058761.6	transcript	-	Rnf169	ENSMUST00000080817.6	60195	protein_coding	TRUE	FALSE
chr7	100518958	100581314	ENSMUSG00000032875.9	transcript	-	Arhgef17	ENSMUST00000107032.3	62356	protein_coding	TRUE	FALSE
chr7	100645774	100661205	ENSMUSG00000032860.6	transcript	-	P2ry2	ENSMUST00000037540.5	15431	protein_coding	FALSE	TRUE
chr7	100757982	100853134	ENSMUSG00000030691.16	transcript	+	Fchsd2	ENSMUST00000137196.8	95152	protein_coding	TRUE	FALSE
chr7	100803851	100804262	ENSMUSG00000083121.4	transcript	-	Gm6341	ENSMUST00000119683.2	411	processed_pseudogene	FALSE	TRUE
chr7	100887424	100888485	ENSMUSG00000111425.2	transcript	+	Gm47324	ENSMUST00000213690.2	1061	processed_pseudogene	FALSE	TRUE
chr7	100971033	100995256	ENSMUSG00000030688.16	transcript	+	Stard10	ENSMUST00000173270.8	24223	protein_coding	FALSE	TRUE
chr7	100997273	101061101	ENSMUSG00000032812.19	transcript	+	Arap1	ENSMUST00000107010.9	63828	protein_coding	FALSE	TRUE
chr7	101070897	101162034	ENSMUSG00000110195.2	transcript	+	Pde2a	ENSMUST00000163751.10	91137	protein_coding	FALSE	TRUE
chr7	101439742	101440057	ENSMUSG00000110360.2	transcript	+	Gm45380	ENSMUST00000210465.2	315	processed_pseudogene	FALSE	TRUE
chr7	101473150	101486991	ENSMUSG00000032737.14	transcript	-	Inppl1	ENSMUST00000185929.2	13841	protein_coding	FALSE	TRUE
chr7	101485709	101490765	ENSMUSG00000073985.3	transcript	+	Gm10602	ENSMUST00000211428.2	5056	lncRNA	FALSE	TRUE
chr7	101664091	101667362	ENSMUSG00000070427.5	transcript	-	Il18bp	ENSMUST00000209844.2	3271	protein_coding	FALSE	TRUE
chr7	101872234	101887774	ENSMUSG00000030990.19	transcript	+	Pgap2	ENSMUST00000156529.8	15540	protein_coding	FALSE	TRUE
chr7	101917533	102085107	ENSMUSG00000030987.6	transcript	+	Stim1	ENSMUST00000211457.2	167574	protein_coding	FALSE	TRUE
chr7	103912592	103937301	ENSMUSG00000060441.16	transcript	-	Trim5	ENSMUST00000098179.9	24709	protein_coding	FALSE	TRUE
chr7	103949103	103964663	ENSMUSG00000066258.14	transcript	-	Trim12a	ENSMUST00000106839.9	15560	protein_coding	FALSE	TRUE
chr7	105020417	105049261	ENSMUSG00000044465.20	transcript	-	Fam160a2	ENSMUST00000179474.9	28844	protein_coding	FALSE	TRUE
chr7	105061926	105063180	ENSMUSG00000109609.2	transcript	-	Gm4972	ENSMUST00000211108.2	1254	processed_pseudogene	FALSE	TRUE
chr7	105260345	105261063	ENSMUSG00000036989.17	transcript	-	Trim3	ENSMUST00000156581.2	718	protein_coding	FALSE	TRUE
chr7	105272023	105273911	ENSMUSG00000110077.2	transcript	-	Gm45632	ENSMUST00000211532.2	1888	TEC	FALSE	TRUE
chr7	105323182	105327407	ENSMUSG00000030882.20	transcript	+	Dnhd1	ENSMUST00000128388.2	4225	protein_coding	TRUE	FALSE
chr7	106766196	106797300	ENSMUSG00000016626.11	transcript	+	Nlrp14	ENSMUST00000084763.5	31104	protein_coding	FALSE	TRUE
chr7	106797949	106799396	ENSMUSG00000086261.2	transcript	-	Gm3765	ENSMUST00000130985.2	1447	processed_pseudogene	FALSE	TRUE
chr7	107166652	107190301	ENSMUSG00000051041.9	transcript	+	Olfml1	ENSMUST00000120990.2	23649	protein_coding	FALSE	TRUE
chr7	107349171	107357203	ENSMUSG00000048065.9	transcript	-	Cyb5r2	ENSMUST00000208217.2	8032	protein_coding	FALSE	TRUE
chr7	108633518	108657031	ENSMUSG00000048330.15	transcript	-	Ric3	ENSMUST00000147580.8	23513	protein_coding	FALSE	TRUE
chr7	109068917	109074341	ENSMUSG00000031026.16	transcript	-	Trim66	ENSMUST00000137704.2	5424	protein_coding	FALSE	TRUE
chr7	109365726	109380750	ENSMUSG00000034825.15	transcript	-	Nrip3	ENSMUST00000207400.2	15024	protein_coding	FALSE	TRUE
chr7	109645570	109645754	ENSMUSG00000064451.3	transcript	+	Snora23	ENSMUST00000082517.3	184	snoRNA	FALSE	TRUE
chr7	110371810	110411612	ENSMUSG00000005686.18	transcript	+	Ampd3	ENSMUST00000005829.13	39802	protein_coding	FALSE	TRUE
chr7	110716985	110718801	ENSMUSG00000118555.2	transcript	-	RP23-336M16.4	ENSMUST00000238860.2	1816	transcribed_processed_pseudogene	FALSE	TRUE
chr7	112438840	112441681	ENSMUSG00000055320.19	transcript	+	Tead1	ENSMUST00000210510.2	2841	protein_coding	TRUE	FALSE
chr7	113807868	113808323	ENSMUSG00000110407.2	transcript	-	Gm45454	ENSMUST00000211484.2	455	processed_pseudogene	FALSE	TRUE
chr7	114105412	114107698	ENSMUSG00000030671.10	transcript	+	Pde3b	ENSMUST00000140007.2	2286	protein_coding	FALSE	TRUE
chr7	114547922	114557361	ENSMUSG00000108379.2	transcript	+	A730082K24Rik	ENSMUST00000205365.2	9439	lncRNA	TRUE	FALSE
chr7	115880745	115881978	ENSMUSG00000108650.2	transcript	-	Gm44867	ENSMUST00000206322.2	1233	lncRNA	FALSE	TRUE
chr7	115930739	115933430	ENSMUSG00000090862.4	transcript	-	Rps13	ENSMUST00000170953.3	2691	protein_coding	FALSE	TRUE
chr7	115933496	115937548	ENSMUSG00000108738.2	transcript	+	Gm44777	ENSMUST00000205941.2	4052	lncRNA	FALSE	TRUE
chr7	115995785	115998952	ENSMUSG00000108500.2	transcript	-	Gm45033	ENSMUST00000206710.2	3167	TEC	FALSE	TRUE
chr7	116042809	116043559	ENSMUSG00000108461.2	transcript	+	AV356131	ENSMUST00000206201.2	750	lncRNA	FALSE	TRUE
chr7	117074726	117148594	ENSMUSG00000030657.12	transcript	+	Xylt1	ENSMUST00000161889.2	73868	protein_coding	FALSE	TRUE
chr7	118135063	118183959	ENSMUSG00000042246.6	transcript	-	Tmc7	ENSMUST00000044195.6	48896	protein_coding	FALSE	TRUE
chr7	118191668	118196061	ENSMUSG00000109284.2	transcript	+	B230311B06Rik	ENSMUST00000207610.2	4393	lncRNA	FALSE	TRUE
chr7	118384365	118386423	ENSMUSG00000109379.2	transcript	+	Gm44550	ENSMUST00000207311.2	2058	TEC	TRUE	FALSE
chr7	118454974	118457865	ENSMUSG00000073856.12	transcript	+	Iqck	ENSMUST00000208658.2	2891	protein_coding	FALSE	TRUE
chr7	118571269	118594434	ENSMUSG00000008734.10	transcript	-	Gprc5b	ENSMUST00000008878.10	23165	protein_coding	FALSE	TRUE
chr7	119424773	119427233	ENSMUSG00000030924.17	transcript	+	Rexo5	ENSMUST00000155938.2	2460	protein_coding	FALSE	TRUE
chr7	119495083	119515956	ENSMUSG00000030922.13	transcript	+	Lyrm1	ENSMUST00000106518.9	20873	protein_coding	FALSE	TRUE
chr7	120383273	120389469	ENSMUSG00000030889.15	transcript	+	Vwa3a	ENSMUST00000168430.2	6196	protein_coding	FALSE	TRUE
chr7	120516993	120545472	ENSMUSG00000030880.15	transcript	+	Polr3e	ENSMUST00000106483.4	28479	protein_coding	FALSE	TRUE
chr7	120651567	120655544	ENSMUSG00000108954.2	transcript	+	Gm44901	ENSMUST00000208157.2	3977	TEC	FALSE	TRUE
chr7	121241243	121306476	ENSMUSG00000063317.8	transcript	-	Usp31	ENSMUST00000046929.7	65233	protein_coding	FALSE	TRUE
chr7	121585944	121620390	ENSMUSG00000030872.15	transcript	-	Gga2	ENSMUST00000124566.2	34446	protein_coding	FALSE	TRUE
chr7	122041245	122041722	ENSMUSG00000084230.2	transcript	+	Gm14388	ENSMUST00000118119.2	477	processed_pseudogene	FALSE	TRUE
chr7	122864411	122867024	ENSMUSG00000030769.16	transcript	+	Slc5a11	ENSMUST00000206180.2	2613	protein_coding	FALSE	TRUE
chr7	123093436	123099672	ENSMUSG00000030757.14	transcript	-	Zkscan2	ENSMUST00000128217.2	6236	protein_coding	FALSE	TRUE
chr7	124930953	124948960	ENSMUSG00000045928.3	transcript	-	4933440M02Rik	ENSMUST00000206609.2	18007	lncRNA	FALSE	TRUE
chr7	125307086	125473965	ENSMUSG00000032743.16	transcript	+	Katnip	ENSMUST00000069660.13	166879	protein_coding	FALSE	TRUE
chr7	125700886	125799673	ENSMUSG00000000131.16	transcript	-	Xpo6	ENSMUST00000168189.8	98787	protein_coding	TRUE	FALSE
chr7	125872571	125889103	ENSMUSG00000042978.12	transcript	+	Sbk1	ENSMUST00000206424.2	16532	protein_coding	FALSE	TRUE
chr7	126066165	126074262	ENSMUSG00000030733.11	transcript	-	Sh2b1	ENSMUST00000205440.2	8097	protein_coding	FALSE	TRUE
chr7	126090879	126102609	ENSMUSG00000032637.16	transcript	-	Atxn2l	ENSMUST00000040202.15	11730	protein_coding	TRUE	FALSE
[truncated: 2,514 more rows]
