# Supplementary material for: Integrative profiling of condensation-prone RNAs during early development
Source: Cell Genom. 2025 Nov 19;6(2):101065. doi: 10.1016/j.xgen.2025.101065 (PMC12903419; doi:10.1016/j.xgen.2025.101065)
Supplement: Table S6. Excel file containing the oligonucleotide sequences used for the global iCLIP library, related to STAR Methods [file mmc7.xlsx]

## Sheet: Sheet1
Excel file containing the oligonucleotide sequences used for global iCLIP library, related to Methods.
Sample Name	Method	Protein	Cell or Tissue	Species	3' Adapter sequence	3' Adapter Sequence to trim	RT primer (whole sequence)	5' RT Barcode	PCR primers
naive_nPSC_global_iCLIP_1	iCLIP	mock	ESC	Mm	/5Phos/ WNNN AGATCGGAAGAGCACACGTCTG AAAAAAAAAAAA /iAzideN/ AAAAAAAAAAAA /3Bio/	AGATCGGAAGAGCACACGTCTG	/5Phos/ WWWNNN TCCGG NNNN AGATCGGAAGAGCGTCGTGAT /iSp18/ GGATCC /iSp18/ CAGACGTGTGC	NNNNCCGGANNNNNN	i512A_0368 AATGATACGGCGACCACCGAGATCTACACGCGGTAACACTCACACTCTTTCCCTACACGACGCTCTTCCGATCT	i712_0368 CAAGCAGAAGACGGCATACGAGATTATGTGGACCTCGTGACTGGAGTTCAGACGTGTGCTCTTCCGATCT
naive_nPSC_global_iCLIP_2	iCLIP	mock	ESC	Mm	/5Phos/ WNNN AGATCGGAAGAGCACACGTCTG AAAAAAAAAAAA /iAzideN/ AAAAAAAAAAAA /3Bio/	AGATCGGAAGAGCACACGTCTG	/5Phos/ WWWNNN TCCGG NNNN AGATCGGAAGAGCGTCGTGAT /iSp18/ GGATCC /iSp18/ CAGACGTGTGC	NNNNCCGGANNNNNN	i512A_0369 AATGATACGGCGACCACCGAGATCTACACGTAATGACATGGACACTCTTTCCCTACACGACGCTCTTCCGATCT	i712_0369 CAAGCAGAAGACGGCATACGAGATCCAGTGCAGGACGTGACTGGAGTTCAGACGTGTGCTCTTCCGATCT
naive_nPSC_global_iCLIP_3	iCLIP	mock	ESC	Mm	/5Phos/ WNNN AGATCGGAAGAGCACACGTCTG AAAAAAAAAAAA /iAzideN/ AAAAAAAAAAAA /3Bio/	AGATCGGAAGAGCACACGTCTG	/5Phos/ WWWNNN TCCGG NNNN AGATCGGAAGAGCGTCGTGAT /iSp18/ GGATCC /iSp18/ CAGACGTGTGC	NNNNCCGGANNNNNN	i512A_0370 AATGATACGGCGACCACCGAGATCTACACATTGCGAATTCCACACTCTTTCCCTACACGACGCTCTTCCGATCT	i712_0370 CAAGCAGAAGACGGCATACGAGATTTAAGGCTCAAGGTGACTGGAGTTCAGACGTGTGCTCTTCCGATCT
primed_pPSC_global_iCLIP_1	iCLIP	mock	ESC	Mm	/5Phos/ WNNN AGATCGGAAGAGCACACGTCTG AAAAAAAAAAAA /iAzideN/ AAAAAAAAAAAA /3Bio/	AGATCGGAAGAGCACACGTCTG	/5Phos/ WWWNNN TGCCT NNNN AGATCGGAAGAGCGTCGTGAT /iSp18/ GGATCC /iSp18/ CAGACGTGTGC	NNNNAGGCANNNNNN	i512A_0368 AATGATACGGCGACCACCGAGATCTACACGCGGTAACACTCACACTCTTTCCCTACACGACGCTCTTCCGATCT	i712_0368 CAAGCAGAAGACGGCATACGAGATTATGTGGACCTCGTGACTGGAGTTCAGACGTGTGCTCTTCCGATCT
primed_pPSC_global_iCLIP_2	iCLIP	mock	ESC	Mm	/5Phos/ WNNN AGATCGGAAGAGCACACGTCTG AAAAAAAAAAAA /iAzideN/ AAAAAAAAAAAA /3Bio/	AGATCGGAAGAGCACACGTCTG	/5Phos/ WWWNNN TGCCT NNNN AGATCGGAAGAGCGTCGTGAT /iSp18/ GGATCC /iSp18/ CAGACGTGTGC	NNNNAGGCANNNNNN	i512A_0369 AATGATACGGCGACCACCGAGATCTACACGTAATGACATGGACACTCTTTCCCTACACGACGCTCTTCCGATCT	i712_0369 CAAGCAGAAGACGGCATACGAGATCCAGTGCAGGACGTGACTGGAGTTCAGACGTGTGCTCTTCCGATCT
primed_pPSC_global_iCLIP_3	iCLIP	mock	ESC	Mm	/5Phos/ WNNN AGATCGGAAGAGCACACGTCTG AAAAAAAAAAAA /iAzideN/ AAAAAAAAAAAA /3Bio/	AGATCGGAAGAGCACACGTCTG	/5Phos/ WWWNNN TGCCT NNNN AGATCGGAAGAGCGTCGTGAT /iSp18/ GGATCC /iSp18/ CAGACGTGTGC	NNNNAGGCANNNNNN	i512A_0370 AATGATACGGCGACCACCGAGATCTACACATTGCGAATTCCACACTCTTTCCCTACACGACGCTCTTCCGATCT	i712_0370 CAAGCAGAAGACGGCATACGAGATTTAAGGCTCAAGGTGACTGGAGTTCAGACGTGTGCTCTTCCGATCT
