# Supplementary material for: Integrative profiling of condensation-prone RNAs during early development
Source: Cell Genom. 2025 Nov 19;6(2):101065. doi: 10.1016/j.xgen.2025.101065 (PMC12903419; doi:10.1016/j.xgen.2025.101065)
Supplement: Table S7. Excel file containing the oligonucleotide sequences used for the RIC-seq library, related to STAR Methods [file mmc8.xlsx]

## Sheet: Sheet1
Excel file containing the oligonucleotide sequences used for RIC-seq library, related to Methods.
Samples	L7 3' adapter used	L7 3'adapter barcode	RT RIC-seq primer (1μM)	5' cDNA adapter	PCR primers
naive_nPSC_G9_1	5’/5Phos/NNNCCAGNNNAGATCGGAAGAGCACACGTCTG/3SpC3/3’	NNNCCAGNNN	3’/TCTAGC CTTCTCG TGTGCAGAC /5SpC3/5’	/5Phos /NNNCCAGNNNAGATCGGAAGAGCGTCGTGTAGCTCTTCCGATCTNNNNNNNNNN/3SpC3/	i512A_0362 AATGATACGGCGACCACCGAGATCTACACTGAGTCTGGTTGACACTCTTTCCCTACACGACGCTCTTCCGATCT	i712_0362 CAAGCAGAAGACGGCATACGAGATCAACCATACGCAGTGACTGGAGTTCAGACGTGTGCTCTTCCGATCT
naive_nPSC_G9_2	5’/5Phos/NNNCCAGNNNAGATCGGAAGAGCACACGTCTG/3SpC3/3’	NNNCCAGNNN	3’/TCTAGC CTTCTCG TGTGCAGAC /5SpC3/5’	/5Phos /NNNCCAGNNNAGATCGGAAGAGCGTCGTGTAGCTCTTCCGATCTNNNNNNNNNN/3SpC3/	i512A_0363 AATGATACGGCGACCACCGAGATCTACACCAGGGTGCTACAACACTCTTTCCCTACACGACGCTCTTCCGATCT	i712_0363 CAAGCAGAAGACGGCATACGAGATGTGATCACCCGTGTGACTGGAGTTCAGACGTGTGCTCTTCCGATCT
naive_nPSC_G9_3	5’/5Phos/NNNCCAGNNNAGATCGGAAGAGCACACGTCTG/3SpC3/3’	NNNCCAGNNN	3’/TCTAGC CTTCTCG TGTGCAGAC /5SpC3/5’	/5Phos /NNNCCAGNNNAGATCGGAAGAGCGTCGTGTAGCTCTTCCGATCTNNNNNNNNNN/3SpC3/	i512A_0364 AATGATACGGCGACCACCGAGATCTACACCAAGTTGGTGCAACACTCTTTCCCTACACGACGCTCTTCCGATCT	i712_0364 CAAGCAGAAGACGGCATACGAGATGTCACCAACGGTGTGACTGGAGTTCAGACGTGTGCTCTTCCGATCT
primed_pPSC_G9_1	5’/5Phos/NNNCCAGNNNAGATCGGAAGAGCACACGTCTG/3SpC3/3’	NNNCCAGNNN	3’/TCTAGC CTTCTCG TGTGCAGAC /5SpC3/5’	/5Phos /NNNCCAGNNNAGATCGGAAGAGCGTCGTGTAGCTCTTCCGATCTNNNNNNNNNN/3SpC3/	i512A_0365 AATGATACGGCGACCACCGAGATCTACACCTACGATGCTCCACACTCTTTCCCTACACGACGCTCTTCCGATCT	i712_0365 CAAGCAGAAGACGGCATACGAGATTTATCAGCTGATGTGACTGGAGTTCAGACGTGTGCTCTTCCGATCT
primed_pSPC_G9_2	5’/5Phos/NNNCCAGNNNAGATCGGAAGAGCACACGTCTG/3SpC3/3’	NNNCCAGNNN	3’/TCTAGC CTTCTCG TGTGCAGAC /5SpC3/5’	/5Phos /NNNCCAGNNNAGATCGGAAGAGCGTCGTGTAGCTCTTCCGATCTNNNNNNNNNN/3SpC3/	i512A_0366 AATGATACGGCGACCACCGAGATCTACACGATCTAGGATGGACACTCTTTCCCTACACGACGCTCTTCCGATCT	i712_0366 CAAGCAGAAGACGGCATACGAGATCCAGCCGATAGCGTGACTGGAGTTCAGACGTGTGCTCTTCCGATCT
primed_pPSC_G9_3	5’/5Phos/NNNCCAGNNNAGATCGGAAGAGCACACGTCTG/3SpC3/3’	NNNCCAGNNN	3’/TCTAGC CTTCTCG TGTGCAGAC /5SpC3/5’	/5Phos /NNNCCAGNNNAGATCGGAAGAGCGTCGTGTAGCTCTTCCGATCTNNNNNNNNNN/3SpC3/	i512A_0367 AATGATACGGCGACCACCGAGATCTACACCGCACGATCCCGACACTCTTTCCCTACACGACGCTCTTCCGATCT	i712_0367 CAAGCAGAAGACGGCATACGAGATCTTTAGCTGTCTGTGACTGGAGTTCAGACGTGTGCTCTTCCGATCT
