# Supplementary material for: Integrative profiling of condensation-prone RNAs during early development
Source: Cell Genom. 2025 Nov 19;6(2):101065. doi: 10.1016/j.xgen.2025.101065 (PMC12903419; doi:10.1016/j.xgen.2025.101065)
Supplement: Table S8. Excel file containing the oligonucleotide sequences used for rRNA depletion using Ribocutter, related to STAR Methods [file mmc9.xlsx]

## Sheet: Sheet1
Excel file containing the oligonucleotide sequences used for rRNA depletion using ribocutter, related to Methods.
Pool name	Sequence
mm_rRNA_guides	TTCTAATACGACTCACTATAGGGTCGCCACGTCTGATCTGGTTTTAGAGCTAGA
mm_rRNA_guides	TTCTAATACGACTCACTATAGACTAATATGCTTAAATTCAGGTTTTAGAGCTAGA
mm_rRNA_guides	TTCTAATACGACTCACTATAGTTAAGCATATTAGTCAGCGGGTTTTAGAGCTAGA
mm_rRNA_guides	TTCTAATACGACTCACTATAGTCAGTAACGGCGAGTGAACAGTTTTAGAGCTAGA
mm_rRNA_guides	TTCTAATACGACTCACTATAGATTTCCCACGCCGCGACGCGGTTTTAGAGCTAGA
mm_rRNA_guides	TTCTAATACGACTCACTATAGCCACGCCGCGACGCGCGGCGGTTTTAGAGCTAGA
mm_rRNA_guides	TTCTAATACGACTCACTATAGGCGTGGGAAATGTGGCGTAGTTTTAGAGCTAGA
mm_rRNA_guides	TTCTAATACGACTCACTATAGCGTACGGAAGACCCACTCCCGTTTTAGAGCTAGA
mm_rRNA_guides	TTCTAATACGACTCACTATAGGACGGTGTGAGGCCGGTAGGTTTTAGAGCTAGA
mm_rRNA_guides	TTCTAATACGACTCACTATAGTGTGAGGCCGGTAGCGGCCCGTTTTAGAGCTAGA
mm_rRNA_guides	TTCTAATACGACTCACTATAGACTCCGGGAAGACCCGAGCCGTTTTAGAGCTAGA
mm_rRNA_guides	TTCTAATACGACTCACTATAGACCCGAGCCCGGCGCGCCGGTTTTAGAGCTAGA
mm_rRNA_guides	TTCTAATACGACTCACTATAGTTGACTATCGGTCTCGTGCGTTTTAGAGCTAGA
mm_rRNA_guides	TTCTAATACGACTCACTATAGGAATGCAGCCCAAAGCGGGGTTTTAGAGCTAGA
mm_rRNA_guides	TTCTAATACGACTCACTATAGATAGTCAACAAGTACCGTAAGTTTTAGAGCTAGA
mm_rRNA_guides	TTCTAATACGACTCACTATAGATAGTCAACAAGTACCGTAGTTTTAGAGCTAGA
mm_rRNA_guides	TTCTAATACGACTCACTATAGCCGTTAAGAGGTAAACGGGTGTTTTAGAGCTAGA
mm_rRNA_guides	TTCTAATACGACTCACTATAGACCGTTAAGAGGTAAACGGGGTTTTAGAGCTAGA
mm_rRNA_guides	TTCTAATACGACTCACTATAGCGCGTCCGGCCGTGCCCGGGTTTTAGAGCTAGA
mm_rRNA_guides	TTCTAATACGACTCACTATAGTCCGCCGGGACCACCGGGCAGTTTTAGAGCTAGA
mm_rRNA_guides	TTCTAATACGACTCACTATAGCCGTGCCCGGTGGTCCCGGGTTTTAGAGCTAGA
mm_rRNA_guides	TTCTAATACGACTCACTATAGAAAGATCCGCCGGGACCACCGTTTTAGAGCTAGA
mm_rRNA_guides	TTCTAATACGACTCACTATAGGAAGAGGGGAACGACGCGCGTTTTAGAGCTAGA
mm_rRNA_guides	TTCTAATACGACTCACTATAGAGAGGGGAACGACGCGCGGGGTTTTAGAGCTAGA
mm_rRNA_guides	TTCTAATACGACTCACTATAGTGGTGTGGTGGTGGCGCGCGTTTTAGAGCTAGA
mm_rRNA_guides	TTCTAATACGACTCACTATAGTGTGGTGGTGGCGCGCGGGCGTTTTAGAGCTAGA
mm_rRNA_guides	TTCTAATACGACTCACTATAGCACGGTGGAAGTGCGCCCGGGTTTTAGAGCTAGA
mm_rRNA_guides	TTCTAATACGACTCACTATAGCGCCACGGTGGAAGTGCGCCGTTTTAGAGCTAGA
mm_rRNA_guides	TTCTAATACGACTCACTATAGCGGGCGCACTTCCACCGTGGGTTTTAGAGCTAGA
mm_rRNA_guides	TTCTAATACGACTCACTATAGTCGCGGCGCACCGCCACGGGTTTTAGAGCTAGA
mm_rRNA_guides	TTCTAATACGACTCACTATAGACACTCGGGGTGAGGTGGTTGTTTTAGAGCTAGA
mm_rRNA_guides	TTCTAATACGACTCACTATAGGGGGGGGCGGCGCGTCTCAGTTTTAGAGCTAGA
mm_rRNA_guides	TTCTAATACGACTCACTATAGCCGGAGGGCTGTAACACTCGGTTTTAGAGCTAGA
mm_rRNA_guides	TTCTAATACGACTCACTATAGCGCGCTTTCGCCGAATCCCGGTTTTAGAGCTAGA
mm_rRNA_guides	TTCTAATACGACTCACTATAGTTCGCCGAATCCCGGGGCCGGTTTTAGAGCTAGA
mm_rRNA_guides	TTCTAATACGACTCACTATAGAGAGCGCGGCGACGGGTATCGTTTTAGAGCTAGA
mm_rRNA_guides	TTCTAATACGACTCACTATAGAGAGCGGTCGCGCCGTGGGGTTTTAGAGCTAGA
mm_rRNA_guides	TTCTAATACGACTCACTATAGCCCCCCGTCCGCCTCCCGGGGTTTTAGAGCTAGA
mm_rRNA_guides	TTCTAATACGACTCACTATAGGCCCCGAGAGAGGCGACGGGTTTTAGAGCTAGA
mm_rRNA_guides	TTCTAATACGACTCACTATAGTCGCCTCTCTCGGGGCCCGGGTTTTAGAGCTAGA
mm_rRNA_guides	TTCTAATACGACTCACTATAGCGACGGCGCGACGACGCCCGGTTTTAGAGCTAGA
mm_rRNA_guides	TTCTAATACGACTCACTATAGACGACGCCCGGGGCGCACTGGTTTTAGAGCTAGA
mm_rRNA_guides	TTCTAATACGACTCACTATAGCCGACGAAGCCGAGCGCACGGTTTTAGAGCTAGA
mm_rRNA_guides	TTCTAATACGACTCACTATAGTCGCGCCGTCGGGTCCCGGGGTTTTAGAGCTAGA
mm_rRNA_guides	TTCTAATACGACTCACTATAGTGTTTCAAGACGGGTCGGGTGTTTTAGAGCTAGA
mm_rRNA_guides	TTCTAATACGACTCACTATAGCCGTCTTGAAACACGGACCAGTTTTAGAGCTAGA
mm_rRNA_guides	TTCTAATACGACTCACTATAGTCACCTTCATTGCGCCACGGGTTTTAGAGCTAGA
mm_rRNA_guides	TTCTAATACGACTCACTATAGTCTAACGCGTGCGCGAGTCAGTTTTAGAGCTAGA
mm_rRNA_guides	TTCTAATACGACTCACTATAGCGTGGCGCAATGAAGGTGAAGTTTTAGAGCTAGA
mm_rRNA_guides	TTCTAATACGACTCACTATAGAGGTGAAGGGCCCCGCCCGGGTTTTAGAGCTAGA
mm_rRNA_guides	TTCTAATACGACTCACTATAGCGTGCTCCACCTCCCCGGCGGTTTTAGAGCTAGA
mm_rRNA_guides	TTCTAATACGACTCACTATAGCCGTCTCGCCCGCCGCGCCGGTTTTAGAGCTAGA
mm_rRNA_guides	TTCTAATACGACTCACTATAGTCTCGCCCGCCGCGCCGGGGGTTTTAGAGCTAGA
mm_rRNA_guides	TTCTAATACGACTCACTATAGACGCTCGTGCTCCACCTCCCGTTTTAGAGCTAGA
mm_rRNA_guides	TTCTAATACGACTCACTATAGTGGTGAACTATGCTTGGGCAGTTTTAGAGCTAGA
mm_rRNA_guides	TTCTAATACGACTCACTATAGACTCTGGTGGAGGTCCGTAGGTTTTAGAGCTAGA
mm_rRNA_guides	TTCTAATACGACTCACTATAGTTTCGCCCCTATACCCAGGTGTTTTAGAGCTAGA
mm_rRNA_guides	TTCTAATACGACTCACTATAGCAAATCGGTCGTCCGACCTGTTTTAGAGCTAGA
mm_rRNA_guides	TTCTAATACGACTCACTATAGATCCTGAGGGAAACTTCGGAGTTTTAGAGCTAGA
mm_rRNA_guides	TTCTAATACGACTCACTATAGAGAGCGCCAGCTATCCTGAGTTTTAGAGCTAGA
mm_rRNA_guides	TTCTAATACGACTCACTATAGCCGGATAAAACTGCGTACGTGTTTTAGAGCTAGA
mm_rRNA_guides	TTCTAATACGACTCACTATAGCGGATAAAACTGCGTACGTCGTTTTAGAGCTAGA
mm_rRNA_guides	TTCTAATACGACTCACTATAGCGAATGATTAGAGGTCTTGGTTTTAGAGCTAGA
mm_rRNA_guides	TTCTAATACGACTCACTATAGAGAATAGGTTGAGATCGTTTGTTTTAGAGCTAGA
mm_rRNA_guides	TTCTAATACGACTCACTATAGAGGCACTCGCATTCCACGCCGTTTTAGAGCTAGA
mm_rRNA_guides	TTCTAATACGACTCACTATAGCTTTAAATGGGTAAGAAGCCGTTTTAGAGCTAGA
mm_rRNA_guides	TTCTAATACGACTCACTATAGCGTGGAATGCGAGTGCCTAGGTTTTAGAGCTAGA
mm_rRNA_guides	TTCTAATACGACTCACTATAGGTAAGCAGAACTGGCGCTGGTTTTAGAGCTAGA
mm_rRNA_guides	TTCTAATACGACTCACTATAGTCAGACCCCAGAAAAGGTGTGTTTTAGAGCTAGA
mm_rRNA_guides	TTCTAATACGACTCACTATAGATCAACCAACACCTTTTCTGGTTTTAGAGCTAGA
mm_rRNA_guides	TTCTAATACGACTCACTATAGGTTGATATAGACAGCAGGAGTTTTAGAGCTAGA
mm_rRNA_guides	TTCTAATACGACTCACTATAGTGATATAGACAGCAGGACGGGTTTTAGAGCTAGA
mm_rRNA_guides	TTCTAATACGACTCACTATAGTCAGGGCTAGTTGATTCGGCGTTTTAGAGCTAGA
mm_rRNA_guides	TTCTAATACGACTCACTATAGCAACTAGCCCTGAAAATGGAGTTTTAGAGCTAGA
mm_rRNA_guides	TTCTAATACGACTCACTATAGTCGCCGCAGTCGGAACGGAAGTTTTAGAGCTAGA
mm_rRNA_guides	TTCTAATACGACTCACTATAGTCCCGTTCCGTTCCGACTGGTTTTAGAGCTAGA
mm_rRNA_guides	TTCTAATACGACTCACTATAGCAGTCGGAACGGAACGGGAGTTTTAGAGCTAGA
mm_rRNA_guides	TTCTAATACGACTCACTATAGCAGTCGGAACGGAACGGGACGTTTTAGAGCTAGA
mm_rRNA_guides	TTCTAATACGACTCACTATAGCGCGCCGGGTTCGCCCCCGGTTTTAGAGCTAGA
mm_rRNA_guides	TTCTAATACGACTCACTATAGCGGGGGCGAACCCGGCGCGGTTTTAGAGCTAGA
mm_rRNA_guides	TTCTAATACGACTCACTATAGAGCGGCCCTCCTACTCGTCGGTTTTAGAGCTAGA
mm_rRNA_guides	TTCTAATACGACTCACTATAGTCGCGGCGTAGGCTCCGCGGTTTTAGAGCTAGA
mm_rRNA_guides	TTCTAATACGACTCACTATAGAGCCTTGAAGCCTAGGGCGCGTTTTAGAGCTAGA
mm_rRNA_guides	TTCTAATACGACTCACTATAGCGGTGAGCCTTGAAGCCTAGTTTTAGAGCTAGA
mm_rRNA_guides	TTCTAATACGACTCACTATAGCCGCAGGTGCAGATCTTGGGTTTTAGAGCTAGA
mm_rRNA_guides	TTCTAATACGACTCACTATAGCCGCCGCAGGTGCAGATCTGTTTTAGAGCTAGA
mm_rRNA_guides	TTCTAATACGACTCACTATAGTGTGAACAGCAGTTGAACATGTTTTAGAGCTAGA
mm_rRNA_guides	TTCTAATACGACTCACTATAGCAGTTGAACATGGGTCAGTGTTTTAGAGCTAGA
mm_rRNA_guides	TTCTAATACGACTCACTATAGCGTTCCGAAGGGACGGGCGAGTTTTAGAGCTAGA
mm_rRNA_guides	TTCTAATACGACTCACTATAGCATCGCCCGTCCCTTCGGAAGTTTTAGAGCTAGA
mm_rRNA_guides	TTCTAATACGACTCACTATAGAACCCGACTCCCTTTCGATGTTTTAGAGCTAGA
mm_rRNA_guides	TTCTAATACGACTCACTATAGACTCCCTTTCGATCGGCCGAGTTTTAGAGCTAGA
mm_rRNA_guides	TTCTAATACGACTCACTATAGATCCCCGAATCCGGAGTGGGTTTTAGAGCTAGA
mm_rRNA_guides	TTCTAATACGACTCACTATAGCGTTACCGCACTGGCCTCGGTTTTAGAGCTAGA
mm_rRNA_guides	TTCTAATACGACTCACTATAGATCCCGGAGAAGCCGGCGGGGTTTTAGAGCTAGA
mm_rRNA_guides	TTCTAATACGACTCACTATAGAAGCCGGCGGGAGGCCTCGGTTTTAGAGCTAGA
mm_rRNA_guides	TTCTAATACGACTCACTATAGAGGCACGGGCCCCTCTCTCGGTTTTAGAGCTAGA
mm_rRNA_guides	TTCTAATACGACTCACTATAGAATGGGTTCGCCCCGAGAGGTTTTAGAGCTAGA
mm_rRNA_guides	TTCTAATACGACTCACTATAGCCGTGCCTTGGAAAGCGTCGGTTTTAGAGCTAGA
mm_rRNA_guides	TTCTAATACGACTCACTATAGTCGCGGTTCCGGCGGCGTCGTTTTAGAGCTAGA
mm_rRNA_guides	TTCTAATACGACTCACTATAGAGGGTGTAAATCTCGCGCCGTTTTAGAGCTAGA
mm_rRNA_guides	TTCTAATACGACTCACTATAGAGAGGGTGTAAATCTCGCGCGTTTTAGAGCTAGA
mm_rRNA_guides	TTCTAATACGACTCACTATAGTGTTGGAACAATGTAGGTAAGTTTTAGAGCTAGA
mm_rRNA_guides	TTCTAATACGACTCACTATAGACATTGTTCCAACATGCCAGGTTTTAGAGCTAGA
mm_rRNA_guides	TTCTAATACGACTCACTATAGCAAGCCGGATCCGTAACTTCGTTTTAGAGCTAGA
mm_rRNA_guides	TTCTAATACGACTCACTATAGGATCCGTAACTTCGGGATAGTTTTAGAGCTAGA
mm_rRNA_guides	TTCTAATACGACTCACTATAGTCGGGCTGGGGCGCGAAGCGGTTTTAGAGCTAGA
mm_rRNA_guides	TTCTAATACGACTCACTATAGATTGGCTCTAAGGGCTGGGTGTTTTAGAGCTAGA
mm_rRNA_guides	TTCTAATACGACTCACTATAGCGGGGGGTCTCCCCGGACGTGTTTTAGAGCTAGA
mm_rRNA_guides	TTCTAATACGACTCACTATAGCCGCCCTCTCCCACGTCCGGTTTTAGAGCTAGA
mm_rRNA_guides	TTCTAATACGACTCACTATAGCGACGACGCGGGGGACGACGGTTTTAGAGCTAGA
mm_rRNA_guides	TTCTAATACGACTCACTATAGGCGACGACGCGGGGGACGAGTTTTAGAGCTAGA
mm_rRNA_guides	TTCTAATACGACTCACTATAGCCCTCCTTCTTCCCGTCGGGGTTTTAGAGCTAGA
mm_rRNA_guides	TTCTAATACGACTCACTATAGAGAGAGGTGGCGACGACGCGGTTTTAGAGCTAGA
mm_rRNA_guides	TTCTAATACGACTCACTATAGCTCCGGAACCCCCGCGGGGTGTTTTAGAGCTAGA
mm_rRNA_guides	TTCTAATACGACTCACTATAGCTTCCCGTCGGGGGGCGGGTGTTTTAGAGCTAGA
mm_rRNA_guides	TTCTAATACGACTCACTATAGCCCGCTCCGGAACCCCCGCGGTTTTAGAGCTAGA
mm_rRNA_guides	TTCTAATACGACTCACTATAGCTCCCGCTCCGGAACCCCCGGTTTTAGAGCTAGA
mm_rRNA_guides	TTCTAATACGACTCACTATAGCGCCGGCCCCCCGAGTGTCCGTTTTAGAGCTAGA
mm_rRNA_guides	TTCTAATACGACTCACTATAGCGGGGGGCCCGGACACTCGGGTTTTAGAGCTAGA
mm_rRNA_guides	TTCTAATACGACTCACTATAGCCCGTGGATCGCCTCAGCTGGTTTTAGAGCTAGA
mm_rRNA_guides	TTCTAATACGACTCACTATAGCTGAGGCGATCCACGGGAAGTTTTAGAGCTAGA
mm_rRNA_guides	TTCTAATACGACTCACTATAGCGCGGGTCCCCTCCCCGCGGTTTTAGAGCTAGA
mm_rRNA_guides	TTCTAATACGACTCACTATAGCGGCGCGGGTCCCCTCCCCGGTTTTAGAGCTAGA
mm_rRNA_guides	TTCTAATACGACTCACTATAGATCGCCTCTCCCGAGGTGCGGTTTTAGAGCTAGA
mm_rRNA_guides	TTCTAATACGACTCACTATAGCTCTCCCGAGGTGCGTGGCGGTTTTAGAGCTAGA
mm_rRNA_guides	TTCTAATACGACTCACTATAGCCGGCGGGGGAACACCGACGGTTTTAGAGCTAGA
mm_rRNA_guides	TTCTAATACGACTCACTATAGGAGGTTCCCCCCACACGCGGTTTTAGAGCTAGA
mm_rRNA_guides	TTCTAATACGACTCACTATAGCTAAGTCGGCTGCTAGGCGCGTTTTAGAGCTAGA
mm_rRNA_guides	TTCTAATACGACTCACTATAGCCGGGCCGCGGTTTTCCGCGGTTTTAGAGCTAGA
mm_rRNA_guides	TTCTAATACGACTCACTATAGCCAGTTCTAAGTCGGCTGCTGTTTTAGAGCTAGA
mm_rRNA_guides	TTCTAATACGACTCACTATAGTTAGAACTGGTGCGGACCAGGTTTTAGAGCTAGA
mm_rRNA_guides	TTCTAATACGACTCACTATAGATTAAAACAAAGCATCGCGAGTTTTAGAGCTAGA
mm_rRNA_guides	TTCTAATACGACTCACTATAGCATCGCGAAGGCCCGCGGCGTTTTAGAGCTAGA
mm_rRNA_guides	TTCTAATACGACTCACTATAGTGAAGAAATTCAATGAAGCGGTTTTAGAGCTAGA
mm_rRNA_guides	TTCTAATACGACTCACTATAGACTTTGACATTCAGAGCACTGTTTTAGAGCTAGA
mm_rRNA_guides	TTCTAATACGACTCACTATAGAATGAAGCGCGGGTAAACGGGTTTTAGAGCTAGA
mm_rRNA_guides	TTCTAATACGACTCACTATAGATGAAGCGCGGGTAAACGGCGTTTTAGAGCTAGA
mm_rRNA_guides	TTCTAATACGACTCACTATAGCGTCACTAATTAGATGACGGTTTTAGAGCTAGA
mm_rRNA_guides	TTCTAATACGACTCACTATAGTGGATAGTAGGTAGGGACAGGTTTTAGAGCTAGA
mm_rRNA_guides	TTCTAATACGACTCACTATAGATCCAGCGAAACCACAGCCAGTTTTAGAGCTAGA
mm_rRNA_guides	TTCTAATACGACTCACTATAGTCCAGCGAAACCACAGCCAAGTTTTAGAGCTAGA
mm_rRNA_guides	TTCTAATACGACTCACTATAGAGCTTGACTCTAGTCTGGCAGTTTTAGAGCTAGA
mm_rRNA_guides	TTCTAATACGACTCACTATAGCGGGCTTGGCGGAATCAGCGGTTTTAGAGCTAGA
mm_rRNA_guides	TTCTAATACGACTCACTATAGAGAGGTGTAGAATAAGTGGGGTTTTAGAGCTAGA
mm_rRNA_guides	TTCTAATACGACTCACTATAGCACGGTGAAGAGACATGAGGTTTTAGAGCTAGA
mm_rRNA_guides	TTCTAATACGACTCACTATAGAGTAGTGGTATTTCACCGGGTTTTAGAGCTAGA
mm_rRNA_guides	TTCTAATACGACTCACTATAGCCGGCCCCGTCCTCGCGTCGGTTTTAGAGCTAGA
mm_rRNA_guides	TTCTAATACGACTCACTATAGACTGACCCGGTGAGGCGGGGGTTTTAGAGCTAGA
mm_rRNA_guides	TTCTAATACGACTCACTATAGTGAAAAAACGATGAGAGTAGGTTTTAGAGCTAGA
mm_rRNA_guides	TTCTAATACGACTCACTATAGAAGCGTCCGTCCCGCGCGTGGTTTTAGAGCTAGA
mm_rRNA_guides	TTCTAATACGACTCACTATAGTCCGTCCCGCGCGTGCGGGGTTTTAGAGCTAGA
mm_rRNA_guides	TTCTAATACGACTCACTATAGGCGGGCGCGACCCGCTCCGGTTTTAGAGCTAGA
mm_rRNA_guides	TTCTAATACGACTCACTATAGCCAGGTGGGGAGTTTGACTGGTTTTAGAGCTAGA
mm_rRNA_guides	TTCTAATACGACTCACTATAGCACCTGTCAAACGGTAACGCGTTTTAGAGCTAGA
mm_rRNA_guides	TTCTAATACGACTCACTATAGCACCTGCGTTACCGTTTGACGTTTTAGAGCTAGA
mm_rRNA_guides	TTCTAATACGACTCACTATAGGGAGGACAGAAACCTCCCGGTTTTAGAGCTAGA
mm_rRNA_guides	TTCTAATACGACTCACTATAGAAACCTCCCGTGGAGCAGAAGTTTTAGAGCTAGA
mm_rRNA_guides	TTCTAATACGACTCACTATAGAAAAGGTCAGAAGGATCGTGGTTTTAGAGCTAGA
mm_rRNA_guides	TTCTAATACGACTCACTATAGAATACAGACCGTGAAAGCGGTTTTAGAGCTAGA
mm_rRNA_guides	TTCTAATACGACTCACTATAGCCACAAGCCAGTTATCCCTGGTTTTAGAGCTAGA
mm_rRNA_guides	TTCTAATACGACTCACTATAGTGTCAGAAAAGTTACCACAGTTTTAGAGCTAGA
mm_rRNA_guides	TTCTAATACGACTCACTATAGCAGGGATAACTGGCTTGTGGGTTTTAGAGCTAGA
mm_rRNA_guides	TTCTAATACGACTCACTATAGCGACGTCGCTATGAACGCTGTTTTAGAGCTAGA
mm_rRNA_guides	TTCTAATACGACTCACTATAGATAGGAAGAGCCGACATCGAGTTTTAGAGCTAGA
mm_rRNA_guides	TTCTAATACGACTCACTATAGTGGGTGAACAATCCAACGCTGTTTTAGAGCTAGA
mm_rRNA_guides	TTCTAATACGACTCACTATAGAAAACTAACCTGTCTCACGAGTTTTAGAGCTAGA
mm_rRNA_guides	TTCTAATACGACTCACTATAGACTAATAGGGAACGTGAGCTGTTTTAGAGCTAGA
mm_rRNA_guides	TTCTAATACGACTCACTATAGGCAACAACACATCATCAGTGTTTTAGAGCTAGA
mm_rRNA_guides	TTCTAATACGACTCACTATAGCAACAACACATCATCAGTAGTTTTAGAGCTAGA
mm_rRNA_guides	TTCTAATACGACTCACTATAGACACCAAATGTCTGAACCTGGTTTTAGAGCTAGA
mm_rRNA_guides	TTCTAATACGACTCACTATAGTAATCCTGCTCAGTACGAGGTTTTAGAGCTAGA
mm_rRNA_guides	TTCTAATACGACTCACTATAGCTTGGCTGAGGAGCCAATGGTTTTAGAGCTAGA
mm_rRNA_guides	TTCTAATACGACTCACTATAGGGGCGAAGCTACCATCTGTGTTTTAGAGCTAGA
mm_rRNA_guides	TTCTAATACGACTCACTATAGAAGTCAGAATCCCGCCCAGGGTTTTAGAGCTAGA
mm_rRNA_guides	TTCTAATACGACTCACTATAGCTGCCGTATCGTTCCGCCTGTTTTAGAGCTAGA
mm_rRNA_guides	TTCTAATACGACTCACTATAGACGGGGACCCGGCTATCCGGTTTTAGAGCTAGA
mm_rRNA_guides	TTCTAATACGACTCACTATAGCCGTCCGTCCCCGCTCGGCGGTTTTAGAGCTAGA
mm_rRNA_guides	TTCTAATACGACTCACTATAGGGTCCCCGCGTCGTCCCCGGTTTTAGAGCTAGA
mm_rRNA_guides	TTCTAATACGACTCACTATAGTCCCCGCGTCGTCCCCGCGGGTTTTAGAGCTAGA
mm_rRNA_guides	TTCTAATACGACTCACTATAGACCCCGTTTCCCAAGACGAAGTTTTAGAGCTAGA
mm_rRNA_guides	TTCTAATACGACTCACTATAGCCGTTCGTCTTGGGAAACGGTTTTAGAGCTAGA
mm_rRNA_guides	TTCTAATACGACTCACTATAGTTCAACGTGACGGGCGAGAGTTTTAGAGCTAGA
mm_rRNA_guides	TTCTAATACGACTCACTATAGACGTTGAACGCACGTTCGTGGTTTTAGAGCTAGA
mm_rRNA_guides	TTCTAATACGACTCACTATAGAGAAGCAGGTCGTCTACGAAGTTTTAGAGCTAGA
mm_rRNA_guides	TTCTAATACGACTCACTATAGCGAAACCCCGACCCAGAAGCGTTTTAGAGCTAGA
mm_rRNA_guides	TTCTAATACGACTCACTATAGACTTTCAATAGATCGCAGCGGTTTTAGAGCTAGA
mm_rRNA_guides	TTCTAATACGACTCACTATAGCTTTCAATAGATCGCAGCGAGTTTTAGAGCTAGA
mm_rRNA_guides	TTCTAATACGACTCACTATAGAGAGACAAACCCTTGTGTCGGTTTTAGAGCTAGA
mm_rRNA_guides	TTCTAATACGACTCACTATAGAGACAAACCCTTGTGTCGAGTTTTAGAGCTAGA
mm_rRNA_guides	TTCTAATACGACTCACTATAGTGAGACAAGCATATGCTACCGTTTTAGAGCTAGA
mm_rRNA_guides	TTCTAATACGACTCACTATAGACAAGCATATGCTACCTGGCGTTTTAGAGCTAGA
mm_rRNA_guides	TTCTAATACGACTCACTATAGCGGTACAGTGAAACTGCGAAGTTTTAGAGCTAGA
mm_rRNA_guides	TTCTAATACGACTCACTATAGCATGCATGTCTAAGTACGCAGTTTTAGAGCTAGA
mm_rRNA_guides	TTCTAATACGACTCACTATAGATTACCACAGTTATCCAAGTGTTTTAGAGCTAGA
mm_rRNA_guides	TTCTAATACGACTCACTATAGCACAGTTATCCAAGTAGGAGGTTTTAGAGCTAGA
mm_rRNA_guides	TTCTAATACGACTCACTATAGTAGAGCTAATACATGCCGACGTTTTAGAGCTAGA
mm_rRNA_guides	TTCTAATACGACTCACTATAGCTAGAGCTAATACATGCCGAGTTTTAGAGCTAGA
mm_rRNA_guides	TTCTAATACGACTCACTATAGTAAATGCACGCATCCCCCCCGTTTTAGAGCTAGA
mm_rRNA_guides	TTCTAATACGACTCACTATAGAAATGCACGCATCCCCCCCCGTTTTAGAGCTAGA
mm_rRNA_guides	TTCTAATACGACTCACTATAGATCTAGAGTCACCAAGCCGCGTTTTAGAGCTAGA
mm_rRNA_guides	TTCTAATACGACTCACTATAGGTGAGCTCCCTCCCGGCTCGTTTTAGAGCTAGA
mm_rRNA_guides	TTCTAATACGACTCACTATAGGCCGATCGCACGCCCCCCGGTTTTAGAGCTAGA
mm_rRNA_guides	TTCTAATACGACTCACTATAGCGATCGCACGCCCCCCGTGGGTTTTAGAGCTAGA
mm_rRNA_guides	TTCTAATACGACTCACTATAGTCTGCCCTATCAACTTTCGAGTTTTAGAGCTAGA
mm_rRNA_guides	TTCTAATACGACTCACTATAGCGTGGTCACCATGGTAGGCAGTTTTAGAGCTAGA
mm_rRNA_guides	TTCTAATACGACTCACTATAGATCAGGGTTCGATTCCGGAGGTTTTAGAGCTAGA
mm_rRNA_guides	TTCTAATACGACTCACTATAGCATGGTGACCACGGGTGACGGTTTTAGAGCTAGA
mm_rRNA_guides	TTCTAATACGACTCACTATAGACGGCTACCACATCCAAGGAGTTTTAGAGCTAGA
mm_rRNA_guides	TTCTAATACGACTCACTATAGAGAAACGGCTACCACATCCAGTTTTAGAGCTAGA
mm_rRNA_guides	TTCTAATACGACTCACTATAGAATTACCCACTCCCGACCCGGTTTTAGAGCTAGA
mm_rRNA_guides	TTCTAATACGACTCACTATAGTACCCACTCCCGACCCGGGGGTTTTAGAGCTAGA
mm_rRNA_guides	TTCTAATACGACTCACTATAGTTTAACGAGGATCCATTGGAGTTTTAGAGCTAGA
mm_rRNA_guides	TTCTAATACGACTCACTATAGCCACTTTAAATCCTTTAACGGTTTTAGAGCTAGA
mm_rRNA_guides	TTCTAATACGACTCACTATAGTATTGGAGCTGGAATTACCGGTTTTAGAGCTAGA
mm_rRNA_guides	TTCTAATACGACTCACTATAGAAGTCTGGTGCCAGCAGCCGGTTTTAGAGCTAGA
mm_rRNA_guides	TTCTAATACGACTCACTATAGAGTTGGATCTTGGGAGCGGGGTTTTAGAGCTAGA
mm_rRNA_guides	TTCTAATACGACTCACTATAGTCGTAGTTGGATCTTGGGAGGTTTTAGAGCTAGA
mm_rRNA_guides	TTCTAATACGACTCACTATAGACGGGCGGTGACTCGCCTCGGTTTTAGAGCTAGA
mm_rRNA_guides	TTCTAATACGACTCACTATAGGCGGTGACTCGCCTCGCGGGTTTTAGAGCTAGA
mm_rRNA_guides	TTCTAATACGACTCACTATAGTCTTAGCTGAGTGTCCCGCGGTTTTAGAGCTAGA
mm_rRNA_guides	TTCTAATACGACTCACTATAGACACTCAGCTAAGAGCATCGGTTTTAGAGCTAGA
mm_rRNA_guides	TTCTAATACGACTCACTATAGTCCTAGCTGCGGTATCCAGGGTTTTAGAGCTAGA
mm_rRNA_guides	TTCTAATACGACTCACTATAGAAAATTAGAGTGTTCAAAGCGTTTTAGAGCTAGA
mm_rRNA_guides	TTCTAATACGACTCACTATAGAAACCAACAAAATAGAACCGGTTTTAGAGCTAGA
mm_rRNA_guides	TTCTAATACGACTCACTATAGGAATAATGGAATAGGACCGGTTTTAGAGCTAGA
mm_rRNA_guides	TTCTAATACGACTCACTATAGAGGCCATGATTAAGAGGGAGTTTTAGAGCTAGA
mm_rRNA_guides	TTCTAATACGACTCACTATAGTGATTAAGAGGGACGGCCGGGTTTTAGAGCTAGA
mm_rRNA_guides	TTCTAATACGACTCACTATAGATTCTTGGACCGGCGCAAGAGTTTTAGAGCTAGA
mm_rRNA_guides	TTCTAATACGACTCACTATAGCATTCGTATTGCGCCGCTAGGTTTTAGAGCTAGA
mm_rRNA_guides	TTCTAATACGACTCACTATAGTAATCAAGAACGAAAGTCGGGTTTTAGAGCTAGA
mm_rRNA_guides	TTCTAATACGACTCACTATAGCATTAATCAAGAACGAAAGTGTTTTAGAGCTAGA
mm_rRNA_guides	TTCTAATACGACTCACTATAGTTTATGGTCGGAACTACGAGTTTTAGAGCTAGA
mm_rRNA_guides	TTCTAATACGACTCACTATAGAACGCCGCCGCATCGCCAGTGTTTTAGAGCTAGA
mm_rRNA_guides	TTCTAATACGACTCACTATAGATGCCGACTGGCGATGCGGGTTTTAGAGCTAGA
mm_rRNA_guides	TTCTAATACGACTCACTATAGAACGATGCCGACTGGCGATGGTTTTAGAGCTAGA
mm_rRNA_guides	TTCTAATACGACTCACTATAGCAAAGTCTTTGGGTTCCGGGGTTTTAGAGCTAGA
mm_rRNA_guides	TTCTAATACGACTCACTATAGCCAAAGTCTTTGGGTTCCGGGTTTTAGAGCTAGA
mm_rRNA_guides	TTCTAATACGACTCACTATAGAGCCGCAGGCCCACTCCTGGGTTTTAGAGCTAGA
mm_rRNA_guides	TTCTAATACGACTCACTATAGTTAAGCCGCAGGCCCACTCCGTTTTAGAGCTAGA
mm_rRNA_guides	TTCTAATACGACTCACTATAGGCTTAATTTGACTCAACACGTTTTAGAGCTAGA
mm_rRNA_guides	TTCTAATACGACTCACTATAGCGGCTTAATTTGACTCAACAGTTTTAGAGCTAGA
mm_rRNA_guides	TTCTAATACGACTCACTATAGTAGCTCTTTCTCGATTCCGTGTTTTAGAGCTAGA
mm_rRNA_guides	TTCTAATACGACTCACTATAGCATGGCCGTTCTTAGTTGGGTTTTAGAGCTAGA
mm_rRNA_guides	TTCTAATACGACTCACTATAGTCCGATAACGAACGAGACTCGTTTTAGAGCTAGA
mm_rRNA_guides	TTCTAATACGACTCACTATAGAGTTGGTGGAGCGATTTGTCGTTTTAGAGCTAGA
mm_rRNA_guides	TTCTAATACGACTCACTATAGCTAGTTACGCGACCCCCGAGGTTTTAGAGCTAGA
mm_rRNA_guides	TTCTAATACGACTCACTATAGGGGGACGCCGACCGCTCGGGTTTTAGAGCTAGA
mm_rRNA_guides	TTCTAATACGACTCACTATAGTGTTATTGCTCAATCTCGGGGTTTTAGAGCTAGA
mm_rRNA_guides	TTCTAATACGACTCACTATAGCAACTTCTTAGAGGGACAAGGTTTTAGAGCTAGA
mm_rRNA_guides	TTCTAATACGACTCACTATAGTGATGCCCTTAGATGTCCGGTTTTAGAGCTAGA
mm_rRNA_guides	TTCTAATACGACTCACTATAGTGTAGCGCGCGTGCAGCCCGTTTTAGAGCTAGA
mm_rRNA_guides	TTCTAATACGACTCACTATAGTACCCGCGCCTGCCGGCGCAGTTTTAGAGCTAGA
mm_rRNA_guides	TTCTAATACGACTCACTATAGAGCGTGTGCCTACCCTGCGCGTTTTAGAGCTAGA
mm_rRNA_guides	TTCTAATACGACTCACTATAGCAATTATTCCCCATGAACGGTTTTAGAGCTAGA
mm_rRNA_guides	TTCTAATACGACTCACTATAGCTGGGAATTCCTCGTTCATGGTTTTAGAGCTAGA
mm_rRNA_guides	TTCTAATACGACTCACTATAGCGAGGAATTCCCAGTAAGTGGTTTTAGAGCTAGA
mm_rRNA_guides	TTCTAATACGACTCACTATAGAGGAATTCCCAGTAAGTGCGTTTTAGAGCTAGA
mm_rRNA_guides	TTCTAATACGACTCACTATAGCAATCGGTAGTAGCGACGGGGTTTTAGAGCTAGA
mm_rRNA_guides	TTCTAATACGACTCACTATAGCCCCGGCGGGGCCGATCCGAGTTTTAGAGCTAGA
mm_rRNA_guides	TTCTAATACGACTCACTATAGCCCTCGGATCGGCCCCGCCGGTTTTAGAGCTAGA
mm_rRNA_guides	TTCTAATACGACTCACTATAGCCGTGGGCCGACCCCGGCGGTTTTAGAGCTAGA
mm_rRNA_guides	TTCTAATACGACTCACTATAGAGTCGTAACAAGGTTTCCGTGTTTTAGAGCTAGA
mm_rRNA_guides	TTCTAATACGACTCACTATAGGTCGAACTTGACTATCTAGGTTTTAGAGCTAGA
mm_rRNA_guides	TTCTAATACGACTCACTATAGGTTTCCGTAGGTGAACCTGGTTTTAGAGCTAGA
mm_rRNA_guides	TTCTAATACGACTCACTATAGTCCGTAGGTGAACCTGCGGAGTTTTAGAGCTAGA
mm_rRNA_guides	TTCTAATACGACTCACTATAGATAAGATCAGTCTTGTTCAGTTTTAGAGCTAGA
mm_rRNA_guides	TTCTAATACGACTCACTATAGAGATAAGATCAGTCTTGTTCGTTTTAGAGCTAGA
mm_rRNA_guides	TTCTAATACGACTCACTATAGAAGCTAAGCAGAGTAAGAATGTTTTAGAGCTAGA
mm_rRNA_guides	TTCTAATACGACTCACTATAGAGCTAAGCAGGCTTGGGTCTGTTTTAGAGCTAGA
mm_rRNA_guides	TTCTAATACGACTCACTATAGGATGGGAGACTCACAATCAGTTTTAGAGCTAGA
mm_rRNA_guides	TTCTAATACGACTCACTATAGAGAATGGGTTAGTATTTGGAGTTTTAGAGCTAGA
mm_rRNA_guides	TTCTAATACGACTCACTATAGCGAGAATTAATGTGAATTGCGTTTTAGAGCTAGA
mm_rRNA_guides	TTCTAATACGACTCACTATAGCGACACTTCGAACGCACTTGGTTTTAGAGCTAGA
mm_rRNA_guides	TTCTAATACGACTCACTATAGCAGACAGGCGTAGCCCCGGGGTTTTAGAGCTAGA
