# Supplementary material for: Integrative profiling of condensation-prone RNAs during early development
Source: Cell Genom. 2025 Nov 19;6(2):101065. doi: 10.1016/j.xgen.2025.101065 (PMC12903419; doi:10.1016/j.xgen.2025.101065)
Supplement: Table S9. Excel file containing the oligonucleotide sequences used in HRC-FISH experiments, related to STAR Methods [file mmc10.xlsx]

## Sheet: Sheet1
Excel file containing the oligonucleotide sequences used in HRC-FISH experiments related to Methods.
Pool name	Sequence
B1_Peg3_8_Delay0	GAGGAGGGCAGCAAACGGAAATTGTGCACTCGAAAAGCTTCTCTT
B1_Peg3_8_Delay0	TTGGCAGTGAAGAAGCATTCCCCACTAGAAGAGTCTTCCTTTACG
B1_Peg3_8_Delay0	GAGGAGGGCAGCAAACGGAATGGCATTCATAGATTGCATCACCAG
B1_Peg3_8_Delay0	AGATCAGTAAAGCCCAGCCCACAGTTAGAAGAGTCTTCCTTTACG
B1_Peg3_8_Delay0	GAGGAGGGCAGCAAACGGAATGAAACGTTCTTGGGCATAACTGGT
B1_Peg3_8_Delay0	CTCTGAATTTACGCACTTGTTCTTGTAGAAGAGTCTTCCTTTACG
B1_Peg3_8_Delay0	GAGGAGGGCAGCAAACGGAATAATATCTGGGATATAAATGGAGGA
B1_Peg3_8_Delay0	TGGCAGGAATCTTCCTTCCCTTATTTAGAAGAGTCTTCCTTTACG
B1_Peg3_8_Delay0	GAGGAGGGCAGCAAACGGAACCCTCAAAGAAGTTCCTTCGGGAAC
B1_Peg3_8_Delay0	TCAACGAAGGGTTTCTCAAATCCTCTAGAAGAGTCTTCCTTTACG
B1_Peg3_8_Delay0	GAGGAGGGCAGCAAACGGAAGCACTCATAGAACTTATCTTTGCCA
B1_Peg3_8_Delay0	GTGCAGAAAGGTCTCCTTGCACACCTAGAAGAGTCTTCCTTTACG
B1_Peg3_8_Delay0	GAGGAGGGCAGCAAACGGAACTTCTTCCTCACACAGCTTTTATGC
B1_Peg3_8_Delay0	TCTCATCTCAGCACCACACTCAAAATAGAAGAGTCTTCCTTTACG
B1_Peg3_8_Delay0	GAGGAGGGCAGCAAACGGAATGTCCTCTTTGAGTTCCACAACATT
B1_Peg3_8_Delay0	TGTCCTGAATTGGATTCTGAGGCTTTAGAAGAGTCTTCCTTTACG
B2_Cltc_8_Delay0	CCTCGTAAATCCTCATCAAATTAGTTACGTGAAATGCATAAAGCC
B2_Cltc_8_Delay0	CAAGTCAGTGTAACACTCATACTTTAAATCATCCAGTAAACCGCC
B2_Cltc_8_Delay0	CCTCGTAAATCCTCATCAAATGCTTCAGTATGAAAATAGGAGACT
B2_Cltc_8_Delay0	TTTATAAACTGAGAAGTGGGTAGAGAAATCATCCAGTAAACCGCC
B2_Cltc_8_Delay0	CCTCGTAAATCCTCATCAAATTTACCTTGCTGAAATAATTGACTG
B2_Cltc_8_Delay0	AAATATGGTTTCACCAGTGGTAGCTAAATCATCCAGTAAACCGCC
B2_Cltc_8_Delay0	CCTCGTAAATCCTCATCAAATTGCTGAATATGAGCATTATTTGGC
B2_Cltc_8_Delay0	TTTTTCATCATAACAACGGTCACCAAAATCATCCAGTAAACCGCC
B2_Cltc_8_Delay0	CCTCGTAAATCCTCATCAAATCCAGTAGCACACTACCCCACAATT
B2_Cltc_8_Delay0	ATTAACGGTCTTCTGTATGGATTGCAAATCATCCAGTAAACCGCC
B2_Cltc_8_Delay0	CCTCGTAAATCCTCATCAAACCCCAGAAAATAAAAGAGACCTTCA
B2_Cltc_8_Delay0	TGGGTCCTGACTAAAGTTAACAATGAAATCATCCAGTAAACCGCC
B2_Cltc_8_Delay0	CCTCGTAAATCCTCATCAAAACACTCAGTGCTAATGTTGGGTCCA
B2_Cltc_8_Delay0	TTATTAGGTACATTGGCCCTGAGGTAAATCATCCAGTAAACCGCC
B2_Cltc_8_Delay0	CCTCGTAAATCCTCATCAAATGTGGGTGGGGTACCAACTTCAATG
B2_Cltc_8_Delay0	TGCCTTCTTTGGGAAGGGTTGATTCAAATCATCCAGTAAACCGCC
B4_R3hdm2_8_Delay0	CCTCAACCTACCTCCAACAATATGTGCAATTAAATACTGTGTCTG
B4_R3hdm2_8_Delay0	ATTTACAGTGAACCCAGCAAACATCATTCTCACCATATTCGCTTC
B4_R3hdm2_8_Delay0	CCTCAACCTACCTCCAACAACAGGATCCTCAGGTCGTAGTTCTTT
B4_R3hdm2_8_Delay0	CCCCAGCTATTGAGAGCTAGCTCGTATTCTCACCATATTCGCTTC
B4_R3hdm2_8_Delay0	CCTCAACCTACCTCCAACAAGCTGCTCCACGCTGTAGTATTTGCA
B4_R3hdm2_8_Delay0	TGTACAGGTCTCCAGGCTTCTGACCATTCTCACCATATTCGCTTC
B4_R3hdm2_8_Delay0	CCTCAACCTACCTCCAACAATGGAGCATGGCTAGAAGTGGAATAA
B4_R3hdm2_8_Delay0	TTGGGGTGGCAGGACTTGCTGGGTAATTCTCACCATATTCGCTTC
B4_R3hdm2_8_Delay0	CCTCAACCTACCTCCAACAAGGTTTCCCCTAAAAATCTGCCTTCT
B4_R3hdm2_8_Delay0	TGCTTGAGGTACGGCTCAGCCCTTCATTCTCACCATATTCGCTTC
B4_R3hdm2_8_Delay0	CCTCAACCTACCTCCAACAACAGCTTTCCCTGTTTGATCAACATT
B4_R3hdm2_8_Delay0	TCGTGCTGCTGGTTTTGTTGATGATATTCTCACCATATTCGCTTC
B4_R3hdm2_8_Delay0	CCTCAACCTACCTCCAACAACTTCCTCCTTGTCAGAGGGGCAGCT
B4_R3hdm2_8_Delay0	TTTCAGAGACATCTTTTGTGGACTTATTCTCACCATATTCGCTTC
B4_R3hdm2_8_Delay0	CCTCAACCTACCTCCAACAACTCCTGAGTAGTGTTACTGTTAGAC
B4_R3hdm2_8_Delay0	TTCTGATTCTTTCATTATTTCCAGAATTCTCACCATATTCGCTTC
B1_Tjp1_8_Delay0	GAGGAGGGCAGCAAACGGAATTTGCACATTTCTGAAACCATCAAG
B1_Tjp1_8_Delay0	GTCACACCATTATTTTCTTCCAGGTTAGAAGAGTCTTCCTTTACG
B1_Tjp1_8_Delay0	GAGGAGGGCAGCAAACGGAAAAGTGGTCAATCAGGACAGAAACAC
B1_Tjp1_8_Delay0	GTCCAGTTCCTATACACTAAGAATTTAGAAGAGTCTTCCTTTACG
B1_Tjp1_8_Delay0	GAGGAGGGCAGCAAACGGAATGGTTTTCTGAGTCTGCTCAGCTCC
B1_Tjp1_8_Delay0	GTGTGAATCGATTGTACACCGGAGTTAGAAGAGTCTTCCTTTACG
B1_Tjp1_8_Delay0	GAGGAGGGCAGCAAACGGAATCAAACATTTTGACTCTGGTGAGCA
B1_Tjp1_8_Delay0	TTCTCCAAAGACGCAGATCTTTTGTTAGAAGAGTCTTCCTTTACG
B1_Tjp1_8_Delay0	GAGGAGGGCAGCAAACGGAAGCCTCTGCCCTGGGTGACCAAGAGC
B1_Tjp1_8_Delay0	CATAGGCTAGATTTGGCTCTTTATCTAGAAGAGTCTTCCTTTACG
B1_Tjp1_8_Delay0	GAGGAGGGCAGCAAACGGAATGGCGTTACATCTAATAAAGCATGT
B1_Tjp1_8_Delay0	CGCATAATTAAGACGATCAACCGCATAGAAGAGTCTTCCTTTACG
B1_Tjp1_8_Delay0	GAGGAGGGCAGCAAACGGAATATGATATTTGTGAAATCTACATTG
B1_Tjp1_8_Delay0	AAGGAGGAAAAGGACGGCCTCTTCCTAGAAGAGTCTTCCTTTACG
B1_Tjp1_8_Delay0	GAGGAGGGCAGCAAACGGAACTTGAATGTTACCATCTCTTGCTGC
B1_Tjp1_8_Delay0	CATTTATCTTCAAGACAACATCCCCTAGAAGAGTCTTCCTTTACG
B2_Asap1_8_Delay0	CCTCGTAAATCCTCATCAAACTGTACAGTTCACTTCTTCATCCTG
B2_Asap1_8_Delay0	CTGCTTTAATGGCAATCAAGTTTAAAAATCATCCAGTAAACCGCC
B2_Asap1_8_Delay0	CCTCGTAAATCCTCATCAAATGTCAGTGAGTATTTGCTGAAGGAA
B2_Asap1_8_Delay0	TGCTGGAAAATGCTGCAGAGGGTTTAAATCATCCAGTAAACCGCC
B2_Asap1_8_Delay0	CCTCGTAAATCCTCATCAAATGGTGAAGGCAGAAGACCACAGGAT
B2_Asap1_8_Delay0	CACCAGGTCCCGAGGTTACCCTAATAAATCATCCAGTAAACCGCC
B2_Asap1_8_Delay0	CCTCGTAAATCCTCATCAAATATCTGCCTGGCAGTCATAAATGGT
B2_Asap1_8_Delay0	CCTCAATAAATGTGAGTTCGTCGTCAAATCATCCAGTAAACCGCC
B2_Asap1_8_Delay0	CCTCGTAAATCCTCATCAAATCTGTCGAGGGAGAGATGATGGCTG
B2_Asap1_8_Delay0	CTGAAAAGTCTCAGGTGGGATGTTGAAATCATCCAGTAAACCGCC
B2_Asap1_8_Delay0	CCTCGTAAATCCTCATCAAATTTTTGATCGGGCTTGGCTTGTCAT
B2_Asap1_8_Delay0	AAGCTCTGTGGTCTGGGCGAGCGTTAAATCATCCAGTAAACCGCC
B2_Asap1_8_Delay0	CCTCGTAAATCCTCATCAAAGCTTATCCAGGTTCCCACAGTTTTG
B2_Asap1_8_Delay0	GCAGAACTGTATTCCCCACAGACGTAAATCATCCAGTAAACCGCC
B2_Asap1_8_Delay0	CCTCGTAAATCCTCATCAAACTTTACGCACGGTCATATCACTTGA
B2_Asap1_8_Delay0	GGTCGACATACTTTGCAGTGATGTAAAATCATCCAGTAAACCGCC
B4_Dicer1_8_Delay0	CCTCAACCTACCTCCAACAAGCCAACACCTTTAAATTTCCCCTTT
B4_Dicer1_8_Delay0	AGCAGACTTGGCGATCCTGTAGCTCATTCTCACCATATTCGCTTC
B4_Dicer1_8_Delay0	CCTCAACCTACCTCCAACAAAACCCAGATATCAGGTGGTTGAGGG
B4_Dicer1_8_Delay0	TAGTTAATTTTCTTCTCAAAAGTTTATTCTCACCATATTCGCTTC
B4_Dicer1_8_Delay0	CCTCAACCTACCTCCAACAACGAATATCGACACCACCATGCGGCT
B4_Dicer1_8_Delay0	CAGGAGGAAGCCAATTCACAGGAGGATTCTCACCATATTCGCTTC
B4_Dicer1_8_Delay0	CCTCAACCTACCTCCAACAAAGGGTCTAGTAGCACCTTGATGTGC
B4_Dicer1_8_Delay0	CAGACATTTGGTCATGGTTTTCTAAATTCTCACCATATTCGCTTC
B4_Dicer1_8_Delay0	CCTCAACCTACCTCCAACAATTCCGACTTCTCAATATCCTCCATG
B4_Dicer1_8_Delay0	CTTGGTGCTAGGAATGCCTATCCGAATTCTCACCATATTCGCTTC
B4_Dicer1_8_Delay0	CCTCAACCTACCTCCAACAATCTCGGGTTCTACATTTGGGAGCTA
B4_Dicer1_8_Delay0	GTTGAATAAAATGTACCATCAGGCAATTCTCACCATATTCGCTTC
B4_Dicer1_8_Delay0	CCTCAACCTACCTCCAACAAAAGGAAAATTTGTCTCTGGCTTTTC
B4_Dicer1_8_Delay0	TCCCACATAAAATATTGGTAAACGGATTCTCACCATATTCGCTTC
B4_Dicer1_8_Delay0	CCTCAACCTACCTCCAACAAATTTCCCATTTAAAATGGAAGCAGT
B4_Dicer1_8_Delay0	TCTTCTCTTCCAATTCCTCTGGATCATTCTCACCATATTCGCTTC
B1_Fasn_8_Delay0	GAGGAGGGCAGCAAACGGAAGGAATCATTGTCATACTGACAAGCC
B1_Fasn_8_Delay0	AACTCTTTGAGCTTTTGTTTAATGTTAGAAGAGTCTTCCTTTACG
B1_Fasn_8_Delay0	GAGGAGGGCAGCAAACGGAACTGAGCCTACTTTTCTCTTGATCCT
B1_Fasn_8_Delay0	ATTGGCTGCTACTGTGGGTCCACTATAGAAGAGTCTTCCTTTACG
B1_Fasn_8_Delay0	GAGGAGGGCAGCAAACGGAAGAGCAGGGACAGGACAAGACAAAAA
B1_Fasn_8_Delay0	AGCCCTCTCCATATCCTGCCCTGCATAGAAGAGTCTTCCTTTACG
B1_Fasn_8_Delay0	GAGGAGGGCAGCAAACGGAAGTCTTGGAGGACATTTCCTGAAGTT
B1_Fasn_8_Delay0	GGGGCTGTCGTGTCAGTAGCCGAGTTAGAAGAGTCTTCCTTTACG
B1_Fasn_8_Delay0	GAGGAGGGCAGCAAACGGAAAGGGTGGTTGTTAGAAAGATCAAAT
B1_Fasn_8_Delay0	GTTCTTCAAGAAGATAGCCATGCCCTAGAAGAGTCTTCCTTTACG
B1_Fasn_8_Delay0	GAGGAGGGCAGCAAACGGAACCATGTGCGGTGTGAAAACGAACTT
B1_Fasn_8_Delay0	CAGTGCTCTCAGACAGGCACTCAGCTAGAAGAGTCTTCCTTTACG
B1_Fasn_8_Delay0	GAGGAGGGCAGCAAACGGAAACTCCAAGTTATCTTTATGATCCCT
B1_Fasn_8_Delay0	GCACCTTGCCAAGGTTGGTGAGAAATAGAAGAGTCTTCCTTTACG
B1_Fasn_8_Delay0	GAGGAGGGCAGCAAACGGAATTGGATTTGGTGGAGCCAATTAACA
B1_Fasn_8_Delay0	CCAGAGGCAGGCTCAGGGTGTCCCATAGAAGAGTCTTCCTTTACG
B2_Cad_10_Delay0	CCTCGTAAATCCTCATCAAACTCTACATAGGTGTCCTCCTGGAGA
B2_Cad_10_Delay0	GACTGTCCACTCATGCTCCAGATCCAAATCATCCAGTAAACCGCC
B2_Cad_10_Delay0	CCTCGTAAATCCTCATCAAAAGAGTTTGGTGCACTTGATGTCAAT
B2_Cad_10_Delay0	GGCCGATCTGGCCTAGGGCCTCCACAAATCATCCAGTAAACCGCC
B2_Cad_10_Delay0	CCTCGTAAATCCTCATCAAAACGTTGCATTCAATAACCTTCAGCT
B2_Cad_10_Delay0	ACGAAGGGGAAAGAGCGAGATACACAAATCATCCAGTAAACCGCC
B2_Cad_10_Delay0	CCTCGTAAATCCTCATCAAACAAAGTAGAGTCGGTCACACATATC
B2_Cad_10_Delay0	CCATCACCACCTCAAAAGAGATCTCAAATCATCCAGTAAACCGCC
B2_Cad_10_Delay0	CCTCGTAAATCCTCATCAAACGACCATGCGCAGGGCCTTTTGGAA
B2_Cad_10_Delay0	TATGGTCGAAGCCTACGCAGTTCTCAAATCATCCAGTAAACCGCC
B2_Cad_10_Delay0	CCTCGTAAATCCTCATCAAAGAAGCTGGTACTCTCTGTCATTCAG
B2_Cad_10_Delay0	GAGTGACCTTGATAGCTGTCCGTCGAAATCATCCAGTAAACCGCC
B2_Cad_10_Delay0	CCTCGTAAATCCTCATCAAAAGTAATGTCTGGATGTTTTCCTCCT
B2_Cad_10_Delay0	TGCACTGTGGCAATGTTGGGGTTGAAAATCATCCAGTAAACCGCC
B2_Cad_10_Delay0	CCTCGTAAATCCTCATCAAAATTACTTAGGAAGAGACCGTCATAT
B2_Cad_10_Delay0	CGGGTAAGAGGCAGGGTCACCGGGTAAATCATCCAGTAAACCGCC
B4_Prpf8_8_Delay0	CCTCAACCTACCTCCAACAAGGGGATCTGAAGCAGAAGGAAGTAA
B4_Prpf8_8_Delay0	GAGGGCGTTCAAGAGGCTCCAGGCTATTCTCACCATATTCGCTTC
B4_Prpf8_8_Delay0	CCTCAACCTACCTCCAACAAGTCTGCTTTTCAATCTCAGCTATCT
B4_Prpf8_8_Delay0	GTAGCAGTGAGCTGGGACTGTTCCTATTCTCACCATATTCGCTTC
B4_Prpf8_8_Delay0	CCTCAACCTACCTCCAACAAGTTCACGTAACACATACAACGCAGG
B4_Prpf8_8_Delay0	AATACAGCTGTAATCCTTTGCGTATATTCTCACCATATTCGCTTC
B4_Prpf8_8_Delay0	CCTCAACCTACCTCCAACAATGAGGTTCCAAAGCTTGCCATCATG
B4_Prpf8_8_Delay0	CCTGAATCATGTCTGTGCGGTAGTTATTCTCACCATATTCGCTTC
B4_Prpf8_8_Delay0	CCTCAACCTACCTCCAACAATTGAATAGCAGGTTGGGGTTGTCTT
B4_Prpf8_8_Delay0	AGGATGCGGCACTCAAAGCCACACAATTCTCACCATATTCGCTTC
B4_Prpf8_8_Delay0	CCTCAACCTACCTCCAACAAGCATCAGTTATTTTCTCCAGTGGTT
B4_Prpf8_8_Delay0	TCATACCACAGGTACTGGTCCAGGTATTCTCACCATATTCGCTTC
B4_Prpf8_8_Delay0	CCTCAACCTACCTCCAACAAGATCTGCCGCATCAGCTTATATTTG
B4_Prpf8_8_Delay0	GAGATGTTTCAAGTCCTTGCACATGATTCTCACCATATTCGCTTC
B4_Prpf8_8_Delay0	CCTCAACCTACCTCCAACAATAGGCTGACGGATGATGATCTTATT
B4_Prpf8_8_Delay0	GAAAAGCAATCTTGTACTCAGTACGATTCTCACCATATTCGCTTC
B1_Dync1h1_10_Delay0	GAGGAGGGCAGCAAACGGAAGTGGTGGCTCAAACACAAAGATCCG
B1_Dync1h1_10_Delay0	TCCTCAGCATGTTGGCTTTCACTCCTAGAAGAGTCTTCCTTTACG
B1_Dync1h1_10_Delay0	GAGGAGGGCAGCAAACGGAACCTTGTGATCTTCCGGTCCTTATAT
B1_Dync1h1_10_Delay0	CCGGAAGGCATCATCTAAGAAGCTGTAGAAGAGTCTTCCTTTACG
B1_Dync1h1_10_Delay0	GAGGAGGGCAGCAAACGGAATCTGATGGACAAACACACAGCTGTT
B1_Dync1h1_10_Delay0	CCAGGCGCGCATTAGCCTGGTGAAGTAGAAGAGTCTTCCTTTACG
B1_Dync1h1_10_Delay0	GAGGAGGGCAGCAAACGGAATGCAAGCCCCAACAAACTGGATTCT
B1_Dync1h1_10_Delay0	GCTTTCTCCCAGGGTCAGTGGGTGGTAGAAGAGTCTTCCTTTACG
B1_Dync1h1_10_Delay0	GAGGAGGGCAGCAAACGGAATGACACACTTTCTTCAGCTCTTCTC
B1_Dync1h1_10_Delay0	CCGTCGCCATATGTCAAGTACATCTTAGAAGAGTCTTCCTTTACG
B1_Dync1h1_10_Delay0	GAGGAGGGCAGCAAACGGAATGTAACAGACTCTGCCAGAAGTTTA
B1_Dync1h1_10_Delay0	AGTTGCTTTTCCAAAAATCTCCACTTAGAAGAGTCTTCCTTTACG
B1_Dync1h1_10_Delay0	GAGGAGGGCAGCAAACGGAAGATGACCTGATTTGTTATCCTCAGC
B1_Dync1h1_10_Delay0	GCACTCCTCAATGGGTGGGTTCAGATAGAAGAGTCTTCCTTTACG
B1_Dync1h1_10_Delay0	GAGGAGGGCAGCAAACGGAATTCATGTCTTGGGGTTCAGGTGCTT
B1_Dync1h1_10_Delay0	GCAGCATCAAAGAGCACCTCGGCCATAGAAGAGTCTTCCTTTACG
B2_Ints1_10_Delay0	CCTCGTAAATCCTCATCAAACATCATATCTCCTGTGACTCCAGGA
B2_Ints1_10_Delay0	TGCCTTGCTGGCAGAACAGCCTCTCAAATCATCCAGTAAACCGCC
B2_Ints1_10_Delay0	CCTCGTAAATCCTCATCAAAGTGGATGAACTGAACGAACTTGCTA
B2_Ints1_10_Delay0	TGCTGGTGCGCTGCAGCCCACGTACAAATCATCCAGTAAACCGCC
B2_Ints1_10_Delay0	CCTCGTAAATCCTCATCAAACTGCAGGATCTGCATGAGCACTTTA
B2_Ints1_10_Delay0	ATCCTCCACAGCAGGGCTATCCAGCAAATCATCCAGTAAACCGCC
B2_Ints1_10_Delay0	CCTCGTAAATCCTCATCAAACCAGCTGTAGACCTCTTCACCCTCT
B2_Ints1_10_Delay0	CAAGAACACTTGGTCCTGAGACTCCAAATCATCCAGTAAACCGCC
B2_Ints1_10_Delay0	CCTCGTAAATCCTCATCAAAGTCCTCCAGAATGGGGACCTCTGAA
B2_Ints1_10_Delay0	TCCAATGACCAGGACTCTCATCAGCAAATCATCCAGTAAACCGCC
B2_Ints1_10_Delay0	CCTCGTAAATCCTCATCAAATCTCCAGGTACTGCGGCTCCTTGCG
B2_Ints1_10_Delay0	GAACCACAAACCGCTCCTTAAATTCAAATCATCCAGTAAACCGCC
B2_Ints1_10_Delay0	CCTCGTAAATCCTCATCAAAGATCACAAACTTGATAGTGGTACCC
B2_Ints1_10_Delay0	GTTTCGAGCATTCGAGAGCTCATTGAAATCATCCAGTAAACCGCC
B2_Ints1_10_Delay0	CCTCGTAAATCCTCATCAAAGGACATATTCTTCCACGCTCTCTGT
B2_Ints1_10_Delay0	GGTTCAGCTGGTCACGCAGCATGTCAAATCATCCAGTAAACCGCC
B4_Hcfc1_8_Delay0	CCTCAACCTACCTCCAACAAACTATGGTAATATTGAGTCACAAGG
B4_Hcfc1_8_Delay0	GTTCAAAATAGCACAAAACAACATCATTCTCACCATATTCGCTTC
B4_Hcfc1_8_Delay0	CCTCAACCTACCTCCAACAACACAGCCACTGCTCAGACCAACCAA
B4_Hcfc1_8_Delay0	GCCATTCTGTGCCCATTGGGAGGATATTCTCACCATATTCGCTTC
B4_Hcfc1_8_Delay0	CCTCAACCTACCTCCAACAAGGTACACAGAGTACTCGATGATCTT
B4_Hcfc1_8_Delay0	CACTGGCCTGTGAGCTCTGGATGGCATTCTCACCATATTCGCTTC
B4_Hcfc1_8_Delay0	CCTCAACCTACCTCCAACAAAGTGGTCACTGCTCGTGGCAATGTA
B4_Hcfc1_8_Delay0	ACCAGGGACTGGTGTAGACTGTGTCATTCTCACCATATTCGCTTC
B4_Hcfc1_8_Delay0	CCTCAACCTACCTCCAACAAACCATTCTGTTGTCCTACAGCTGAG
B4_Hcfc1_8_Delay0	GGGGTTTGAACAGACACGGACCACAATTCTCACCATATTCGCTTC
B4_Hcfc1_8_Delay0	CCTCAACCTACCTCCAACAAGAATGGTCTTAATAATGGTAGTTGT
B4_Hcfc1_8_Delay0	CTGCCTGGGTGATAATGGCCGACATATTCTCACCATATTCGCTTC
B4_Hcfc1_8_Delay0	CCTCAACCTACCTCCAACAACAGCTAACCTCCAGTGAGTTGGTGT
B4_Hcfc1_8_Delay0	TAACTGTCAGCTGTTGCCACTGCACATTCTCACCATATTCGCTTC
B4_Hcfc1_8_Delay0	CCTCAACCTACCTCCAACAATCTTGGGGTCCTCACTATCATTGGC
B4_Hcfc1_8_Delay0	AGTCATTCAGGTACCTCGGAATGTTATTCTCACCATATTCGCTTC
B1_Golph3_8_Delay0	GAGGAGGGCAGCAAACGGAAAAGTTTCTAGACACCTGAAAGCCCC
B1_Golph3_8_Delay0	AGTATTTTTGCATCAAATGTTAACCTAGAAGAGTCTTCCTTTACG
B1_Golph3_8_Delay0	GAGGAGGGCAGCAAACGGAAAGACTATCATGAGGGGCATAGCTCA
B1_Golph3_8_Delay0	AAAAAGTCCCAAAAGGGATGCACAGTAGAAGAGTCTTCCTTTACG
B1_Golph3_8_Delay0	GAGGAGGGCAGCAAACGGAAATCCCAAACTGGCTTTGTGAAACAA
B1_Golph3_8_Delay0	ATATACAGCATTAGTGGAATGCAGCTAGAAGAGTCTTCCTTTACG
B1_Golph3_8_Delay0	GAGGAGGGCAGCAAACGGAAATAGAACGCTGTGCATGAGGTGGGG
B1_Golph3_8_Delay0	CACATGTGGGAGACTCAAGCTGAGGTAGAAGAGTCTTCCTTTACG
B1_Golph3_8_Delay0	GAGGAGGGCAGCAAACGGAAGGGAAAGTACAAACTGCAGAAAACC
B1_Golph3_8_Delay0	TGTAGAACAAAAGCCAATTATTAGTTAGAAGAGTCTTCCTTTACG
B1_Golph3_8_Delay0	GAGGAGGGCAGCAAACGGAAAAACATCCGAGGCATGGGCTAGGTA
B1_Golph3_8_Delay0	CCAGAAGAGGAGCAAACGCATTTTCTAGAAGAGTCTTCCTTTACG
B1_Golph3_8_Delay0	GAGGAGGGCAGCAAACGGAACCGTACGTTTCTTAATTGATAATGC
B1_Golph3_8_Delay0	TTCTACCAGGTTTTTAGCTAATCGTTAGAAGAGTCTTCCTTTACG
B1_Golph3_8_Delay0	GAGGAGGGCAGCAAACGGAACTTTCTGGTTAAAAGACTTTTTCTT
B1_Golph3_8_Delay0	TGTTGGAGCATCCGATTTACAGATCTAGAAGAGTCTTCCTTTACG
B2_Nipsnap2_10_Delay0	CCTCGTAAATCCTCATCAAAGACATAATTCTTCGGTTCAATGGGG
B2_Nipsnap2_10_Delay0	ATTTTACACAAATCAATTTGTAGGGAAATCATCCAGTAAACCGCC
B2_Nipsnap2_10_Delay0	CCTCGTAAATCCTCATCAAAGGCGGCTTAGAAAAGAAAACCTCTT
B2_Nipsnap2_10_Delay0	TAGAACCAGAGGTCAGAGGTCACGAAAATCATCCAGTAAACCGCC
B2_Nipsnap2_10_Delay0	CCTCGTAAATCCTCATCAAACAGAATTTGTTCCTAGTTTGAGACT
B2_Nipsnap2_10_Delay0	CATAGCATTCGCAGCCATTGGTACAAAATCATCCAGTAAACCGCC
B2_Nipsnap2_10_Delay0	CCTCGTAAATCCTCATCAAAAGGGTCTCACAAGGTCCAAGCTGGT
B2_Nipsnap2_10_Delay0	TCAAACTTTAATTTTGGTTATTGAGAAATCATCCAGTAAACCGCC
B2_Nipsnap2_10_Delay0	CCTCGTAAATCCTCATCAAAACCCTCCTGAGTTCCCGTTCTTGAT
B2_Nipsnap2_10_Delay0	TGAGGCTGCACCGCTTCTGGTAGTTAAATCATCCAGTAAACCGCC
B2_Nipsnap2_10_Delay0	CCTCGTAAATCCTCATCAAATTGGTAGGACCTGAGTTCGTATATA
B2_Nipsnap2_10_Delay0	CCACTCGATCATTGTTCCTGGTCGGAAATCATCCAGTAAACCGCC
B2_Nipsnap2_10_Delay0	CCTCGTAAATCCTCATCAAAGCTTGCCTTCGTGGATCTTTGGTAA
B2_Nipsnap2_10_Delay0	ACGTCCCCACCAGGGTACAAGGGTAAAATCATCCAGTAAACCGCC
B2_Nipsnap2_10_Delay0	CCTCGTAAATCCTCATCAAATTTTTGGCTAGGAGGTTGGAGTGGG
B2_Nipsnap2_10_Delay0	TGTAACTTGTACAGACTGCTCGTCTAAATCATCCAGTAAACCGCC
B1_Nfx1_8_Delay0	GAGGAGGGCAGCAAACGGAATTTTAAAGCAAAAAGAAGCCAGGTG
B1_Nfx1_8_Delay0	TTCAAGTTTTGGGAGGCTCAAAGTTTAGAAGAGTCTTCCTTTACG
B1_Nfx1_8_Delay0	GAGGAGGGCAGCAAACGGAATTTGAGAAAACGGAACTCTATAAAG
B1_Nfx1_8_Delay0	GGTGACATGCTGAAAGAATGCCAGGTAGAAGAGTCTTCCTTTACG
B1_Nfx1_8_Delay0	GAGGAGGGCAGCAAACGGAAGTCTGTGTCTCCCTTTCAATCACAC
B1_Nfx1_8_Delay0	TGATGAGGAATTGGTGGTGGCGGCCTAGAAGAGTCTTCCTTTACG
B1_Nfx1_8_Delay0	GAGGAGGGCAGCAAACGGAACGATGCTTCAGAGCAAATCACCATC
B1_Nfx1_8_Delay0	AATAGCAACTATTCTTTGATAAGTCTAGAAGAGTCTTCCTTTACG
B1_Nfx1_8_Delay0	GAGGAGGGCAGCAAACGGAAATGCCGTCCGCACAATCGTTTCTTG
B1_Nfx1_8_Delay0	GTCCACACAGCAGATCTCGTTACATTAGAAGAGTCTTCCTTTACG
B1_Nfx1_8_Delay0	GAGGAGGGCAGCAAACGGAAGCTGACCACAGTTCAAGATATTCTC
B1_Nfx1_8_Delay0	CCCCATGGCACAGCTCAGCACAGTGTAGAAGAGTCTTCCTTTACG
B1_Nfx1_8_Delay0	GAGGAGGGCAGCAAACGGAATGGTTCTGTTTGCCTCTGGGAAAAG
B1_Nfx1_8_Delay0	GTATGTGTTTCCACATTCTTCAGCATAGAAGAGTCTTCCTTTACG
B1_Nfx1_8_Delay0	GAGGAGGGCAGCAAACGGAAGCGATAACCACCTCCTTCTCACTCT
B1_Nfx1_8_Delay0	TTTTTGGGTTTCGCTCCCCTGGGATTAGAAGAGTCTTCCTTTACG
B2_Nup155_8_Delay0	CCTCGTAAATCCTCATCAAAACTATATCACCACTAGTGAAGGAGC
B2_Nup155_8_Delay0	GGGGTTTTGATTAATTTATTTGCTAAAATCATCCAGTAAACCGCC
B2_Nup155_8_Delay0	CCTCGTAAATCCTCATCAAAGCTGAATGTAGTGATTAGATGCAAG
B2_Nup155_8_Delay0	CTATTTTCAGTACTCGTACCTAAACAAATCATCCAGTAAACCGCC
B2_Nup155_8_Delay0	CCTCGTAAATCCTCATCAAAAAATCTGCATCTACTGGAACGGTTG
B2_Nup155_8_Delay0	AACAGGATTTACAAGTCAATAAGACAAATCATCCAGTAAACCGCC
B2_Nup155_8_Delay0	CCTCGTAAATCCTCATCAAAAGTGATGGCTTGTACTGCTACTGAA
B2_Nup155_8_Delay0	CTTTGCTTGGAGCGATTTAAAATTCAAATCATCCAGTAAACCGCC
B2_Nup155_8_Delay0	CCTCGTAAATCCTCATCAAACGAGCAATGTATTCTAGTCGCTGCT
B2_Nup155_8_Delay0	GTGGAACTTTTCGCACTAAGGATGGAAATCATCCAGTAAACCGCC
B2_Nup155_8_Delay0	CCTCGTAAATCCTCATCAAATCCAGTGACCTCTTTGTCCCTGATC
B2_Nup155_8_Delay0	GCAGTTGATAAGAGAAGCAATTAATAAATCATCCAGTAAACCGCC
B2_Nup155_8_Delay0	CCTCGTAAATCCTCATCAAACCTGATGTAATTTGAAGAATCTCTC
B2_Nup155_8_Delay0	TAAGGCAAGTTGCACAAGCTTGGTCAAATCATCCAGTAAACCGCC
B2_Nup155_8_Delay0	CCTCGTAAATCCTCATCAAATTGGAGTGATTGATCTTCCTACATC
B2_Nup155_8_Delay0	GAAGGCACCAGGAAGGAGAGCGAGCAAATCATCCAGTAAACCGCC
B4_Dnmt3a_10_Delay0	CCTCAACCTACCTCCAACAACAAGCTCACAATGACCCCGATCAAC
B4_Dnmt3a_10_Delay0	GTTCAGCTTTCTCTACACAAACATAATTCTCACCATATTCGCTTC
B4_Dnmt3a_10_Delay0	CCTCAACCTACCTCCAACAACCGGCCACAAAAGTGACTCGGTCCA
B4_Dnmt3a_10_Delay0	ATCTTTCTACCTGCTGCCATACTCAATTCTCACCATATTCGCTTC
B4_Dnmt3a_10_Delay0	CCTCAACCTACCTCCAACAAGCGGTGGGCAGAGATGGCCTTTGAA
B4_Dnmt3a_10_Delay0	CTGGGAAAGGCTAGCTTCGTCACATATTCTCACCATATTCGCTTC
B4_Dnmt3a_10_Delay0	CCTCAACCTACCTCCAACAAGATGTACGAGAGAGAGCTGTGTAGC
B4_Dnmt3a_10_Delay0	TCGAGTCTACCTGTCATCAGGGCAAATTCTCACCATATTCGCTTC
B4_Dnmt3a_10_Delay0	CCTCAACCTACCTCCAACAAAAACATCACATTCCAGGACCGGAGC
B4_Dnmt3a_10_Delay0	GAAACTGCAGTCTTTAGAGATGACCATTCTCACCATATTCGCTTC
B4_Dnmt3a_10_Delay0	CCTCAACCTACCTCCAACAATATTCCTTCAGCGGAGCGAAGAGGT
B4_Dnmt3a_10_Delay0	CCCCATGTCCCTTACACACAAGCAAATTCTCACCATATTCGCTTC
B4_Dnmt3a_10_Delay0	CCTCAACCTACCTCCAACAACTGGCACATGCCTCCAATGAAGAGT
B4_Dnmt3a_10_Delay0	ACACTCCAAGAAGCAGTTCTTACAGATTCTCACCATATTCGCTTC
B4_Dnmt3a_10_Delay0	CCTCAACCTACCTCCAACAATCGGCTGCTTTGGTAGCATTCTTGT
B4_Dnmt3a_10_Delay0	CGGCCATCCTCATACTCAGGCTCATATTCTCACCATATTCGCTTC
