# Supplementary material for: Integrative profiling of condensation-prone RNAs during early development
Source: Cell Genom. 2025 Nov 19;6(2):101065. doi: 10.1016/j.xgen.2025.101065 (PMC12903419; doi:10.1016/j.xgen.2025.101065)
Supplement: Data S1. Differential expression results in nPSCs between OOPS and control (standard TRIzol extraction), related to Figures 1 and S1 [file mmc11.zip › xgen_101065_mmc11.tsv]

Differential expression results in nPSCs between OOPS and control (standard TRIzol extraction), related to Figure 1 and S1.
gene_id	baseMean	log2FoldChange	lfcSE	pvalue	padj
ENSMUSG00000000001.5	1550.95694551917	0.796302934119062	0.134694909326737	2.13072810212165e-09	1.07102257807195e-08
ENSMUSG00000000028.16	591.668465953544	-0.990754311782282	0.109430630986343	6.65598493256453e-20	8.07099439503241e-19
ENSMUSG00000000037.18	104.792752674725	-0.0142186251357704	0.366529439328019	0.966105212825455	0.975848723154635
ENSMUSG00000000056.8	357.005304960217	-0.749776505147113	0.193233911312157	6.82599135296498e-05	0.000206320850971502
ENSMUSG00000000058.7	10.8951815995436	0.95291553276703	0.958149089533434	0.0633656876966293	0.105954790749431
ENSMUSG00000000078.8	1250.44705262146	0.149995366789522	0.130645516461579	0.245637015641468	0.335983448506358
ENSMUSG00000000085.17	90.8836438390262	1.8778423957492	0.252870628812995	6.67266507772311e-15	5.3482406391407e-14
ENSMUSG00000000088.8	627.698662085302	-0.51887823365113	0.105309185782018	6.90547243211494e-07	2.69460697961225e-06
ENSMUSG00000000120.7	96.5907358197343	-0.413444560361883	0.189264566732442	0.0252603929812985	0.0471185875875671
ENSMUSG00000000125.6	11.3687935782037	0.881008169845762	0.902465846045674	0.0869561885613997	0.139575743936112
ENSMUSG00000000126.12	12.5513757124076	-0.58734307246551	0.568735588430283	0.194486763791868	0.277667204730423
ENSMUSG00000000127.16	320.337046677122	1.65931739902241	0.22775462166834	3.2781909187048e-14	2.48192964865802e-13
ENSMUSG00000000131.16	915.865063541343	1.40473510788486	0.198533107236761	2.95008442127549e-13	2.07958219885032e-12
ENSMUSG00000000134.18	411.262623745408	0.555567108916292	0.184110982015645	0.00201748080526066	0.00480570756838237
ENSMUSG00000000142.16	83.7061246819043	0.362253951147946	0.321636792146796	0.227024888454346	0.314787709513111
ENSMUSG00000000148.18	142.103724557153	0.112543289741878	0.162931289537911	0.482132484211255	0.579890118874205
ENSMUSG00000000149.11	315.161897192183	0.126805677348837	0.186695836333993	0.48707472062851	0.58446836876701
ENSMUSG00000000154.17	10.1325087503059	-0.216759311354935	0.40914423669865	0.552317160126335	0.644122285821555
ENSMUSG00000000167.15	27.9942624052337	-1.41835147498716	0.42775461975681	0.000158702245430166	0.00045465377096356
ENSMUSG00000000168.11	785.496666283126	0.410122104247352	0.114077645153339	0.000287492075964501	0.000794450749271259
ENSMUSG00000000171.6	1077.92326225671	-1.50226259242963	0.114521100724183	4.09015762381556e-40	2.26776517142663e-38
ENSMUSG00000000184.13	516.819378691459	-1.27261840603405	0.786033825747222	0.0173242026059117	0.0336650512522479
ENSMUSG00000000194.14	610.961291530774	-0.430488990313945	0.281847536083449	0.107031932434526	0.167017011972873
ENSMUSG00000000197.9	10.2482871298768	0.787434584717043	0.557517874442703	0.079365476639351	0.128861299923111
ENSMUSG00000000202.10	24.5574805682472	0.532164460998006	0.877747272779498	0.272406293956208	0.366120995966118
ENSMUSG00000000223.14	20.5251521045453	0.108389312426192	0.40595549595844	0.765010848948283	0.825628106542887
ENSMUSG00000000244.18	8.24233066468468	-0.400465240462165	0.604209944216529	0.388999429599267	0.488198582974707
ENSMUSG00000000247.12	8.47238837717059	0.235526800310504	0.531630089876882	0.588338740045337	0.675604883704781
ENSMUSG00000000253.14	16.3334167310333	0.354054917500089	0.416990736695075	0.338476889380871	0.43667337334964
ENSMUSG00000000266.12	11.2433824731606	0.8763333161803	0.819948702559223	0.0905883996524527	0.144532426807183
ENSMUSG00000000275.17	622.742907116604	0.121356866963785	0.151449292379252	0.415964852569581	0.514704931414434
ENSMUSG00000000276.12	240.328042102024	0.495065616896707	0.103589229955136	1.48255448180436e-06	5.58910820784624e-06
ENSMUSG00000000278.11	340.696104114066	1.41598086445727	0.123587726546165	4.24285963288497e-31	1.17030434798521e-29
ENSMUSG00000000282.13	92.8982008944486	0.794802013449245	0.255320733311793	0.00111980524850551	0.00280794283084051
ENSMUSG00000000295.14	543.033250619668	-1.34322863664324	0.107258288303491	1.31287224482974e-36	5.64466507979406e-35
ENSMUSG00000000296.9	339.406804989055	-1.42232579179863	0.139397969780714	3.68814542512434e-25	6.57992315444447e-24
ENSMUSG00000000301.17	30.9825668938993	-0.676080164714442	0.455117064878759	0.0860506543691852	0.138257012927834
ENSMUSG00000000303.13	2758.08444717018	1.11695823471373	0.135369464241289	6.00194399004561e-17	5.73615854231463e-16
ENSMUSG00000000305.13	105.556828605115	1.17163391713852	0.417397218864801	0.00148029326375053	0.00363224395383399
ENSMUSG00000000308.15	154.658813179235	-0.288197627044566	0.214010510210538	0.165057814794993	0.241600625442591
ENSMUSG00000000317.12	40.405229324847	-0.486016230476598	0.422580370901137	0.193103681073289	0.276027631617522
ENSMUSG00000000320.11	22.7587040883772	-0.424191877582876	0.321981041802797	0.157466523355218	0.23259788662454
ENSMUSG00000000326.14	179.034950480219	-0.266213539633285	0.15257993630381	0.0764391351819068	0.124647432232342
ENSMUSG00000000339.15	616.422970047004	-0.946796972084817	0.101583864496163	5.99641458905561e-21	7.93116136851235e-20
ENSMUSG00000000340.11	191.78719341172	0.535736177730169	0.354278709852985	0.0992593856805486	0.156247424146983
ENSMUSG00000000346.10	595.711813359492	-0.750536168024383	0.111966480392143	1.36246836746158e-11	8.33423722399325e-11
ENSMUSG00000000355.14	233.727908665459	-0.634314189744514	0.178985817669681	0.000291858065764455	0.000805164477960006
ENSMUSG00000000365.10	189.990050509047	3.17201504835754	0.20870750342487	8.82781872198951e-54	1.3713933103302e-51
ENSMUSG00000000374.9	335.793763504821	0.211231168029989	0.18150603211471	0.234310057252806	0.32306654214033
ENSMUSG00000000378.16	292.201320403367	-0.47814567270609	0.161422974708587	0.00257592282818558	0.00601669804421729
ENSMUSG00000000384.16	594.251045590607	-0.458736001485135	0.131406361837079	0.000413266583212697	0.00111561652881368
ENSMUSG00000000399.11	1010.61904716262	-1.71287135200984	0.0932682892041644	2.22850493908794e-76	2.03871060177561e-73
ENSMUSG00000000402.3	8.15295093762282	0.423556145087194	0.466690561539632	0.290834591331338	0.386161362316815
ENSMUSG00000000409.15	183.107055480639	-1.05506575017643	0.168306976080147	1.54444530187636e-10	8.65341299285405e-10
ENSMUSG00000000416.17	62.2143730633477	0.846256873475018	0.296798022767564	0.00241165040027633	0.00566029748308869
ENSMUSG00000000420.16	1388.87235715946	0.0579455000283144	0.0982119566830589	0.552695315438409	0.644327681796536
ENSMUSG00000000439.10	503.778613482088	-1.08613943481819	0.19744211942855	1.4969014566309e-08	6.95919714464739e-08
ENSMUSG00000000441.18	1241.6659733799	0.108888510282624	0.100483578667899	0.275357191100856	0.369423730312677
ENSMUSG00000000486.14	225.971504747862	-0.111572606503094	0.201554893692241	0.56964095583584	0.659170425262543
ENSMUSG00000000489.8	13.9625433572757	0.404766394525172	0.55290111991655	0.363165861461861	0.462223855363461
ENSMUSG00000000530.17	9.74354103407039	0.407630664731826	0.744380628311362	0.407242533173573	0.505812550442693
ENSMUSG00000000531.6	36.2482327590499	0.0263422588321756	0.259503963069623	0.915461392351281	0.939656095982581
ENSMUSG00000000532.12	296.764881273095	0.956984209133061	0.132776708609452	2.87883608496599e-13	2.03633134927556e-12
ENSMUSG00000000538.19	104.249831869754	0.740865012636732	0.233142234535686	0.000966202326861717	0.00244776211022029
ENSMUSG00000000544.15	226.222370834367	0.244575463972504	0.199956592869147	0.209137300967091	0.294397669261847
ENSMUSG00000000552.11	35.3130401632219	1.69161653442182	0.337104898346681	4.87120018396634e-08	2.14476078688165e-07
ENSMUSG00000000555.9	222.392908731992	0.540669544911382	0.195394364287944	0.00451851243923263	0.0100183579287524
ENSMUSG00000000561.15	723.243041856917	0.127253730325162	0.113987288906509	0.260206006559159	0.352472123448756
ENSMUSG00000000563.18	3208.87307805249	-0.675236907380496	0.111763985283023	1.10386220463153e-09	5.67685787747264e-09
ENSMUSG00000000567.6	8.47291607702569	0.858174128752353	0.937833341269566	0.0898161758253276	0.143522849812292
ENSMUSG00000000568.16	1227.20211088266	2.14902427454745	0.160047702197287	1.47409107484568e-42	9.94830234814909e-41
ENSMUSG00000000579.15	230.300578128454	-0.605926338262558	0.139348366692186	1.05267679904363e-05	3.55723965726481e-05
ENSMUSG00000000581.9	631.455264508166	-0.858617764889793	0.188845366922313	3.11610746914057e-06	1.12924607601976e-05
ENSMUSG00000000594.8	215.830724192136	-0.317546841910608	0.163559908832466	0.0481372429454931	0.0834571467238824
ENSMUSG00000000600.16	634.464475293364	1.80973101495783	0.231209287578307	3.48705043001792e-16	3.10889330975122e-15
ENSMUSG00000000605.10	103.662960087229	0.0297070037132851	0.194848426954874	0.875782714586467	0.911408981617475
ENSMUSG00000000627.16	20.9436096788002	0.343482181706803	0.531989939760767	0.430288578448437	0.528654929591167
ENSMUSG00000000628.11	1850.59615295128	0.991474628381792	0.165970548654521	1.0964664384104e-09	5.64058508007e-09
ENSMUSG00000000631.21	525.832007745686	0.530236262411129	0.276517072140854	0.0433766980125637	0.0762321782443427
ENSMUSG00000000632.14	16.0100891046239	0.469329531080654	0.679261976090255	0.33392755040194	0.432566470458524
ENSMUSG00000000693.11	34.7119482276262	-0.231487763629278	0.524186056454721	0.591746073267817	0.678665732588183
ENSMUSG00000000708.15	711.890089463504	0.49479073120486	0.238006605436955	0.030766740665767	0.0561120742654985
ENSMUSG00000000711.4	674.78756021497	-0.347607205401815	0.107629743335742	0.00113608043329056	0.00284486564704922
ENSMUSG00000000730.14	183.6676099227	-0.595926912336854	0.140000819946629	1.60607991972709e-05	5.2947583659952e-05
ENSMUSG00000000731.16	15.7701382823868	-0.593484804078059	0.454585073571418	0.131609820463317	0.199302824495995
ENSMUSG00000000732.10	104.672935861754	0.453388549969605	0.200462651292956	0.0201498470107969	0.0385419364301071
ENSMUSG00000000738.19	495.863231011675	0.0199939908124322	0.17700754754431	0.9082053837053	0.935181218951675
ENSMUSG00000000739.15	8.47473559854555	-0.124562956099903	0.651260566306929	0.793488945195085	0.847860778698816
ENSMUSG00000000740.13	15921.0180433639	-1.44252074622136	0.0911368147000532	3.67144505779436e-57	7.65287161603794e-55
ENSMUSG00000000743.10	530.363692868405	-1.09712394344762	0.348405449817264	0.000586687707691319	0.00154452221943293
ENSMUSG00000000751.14	2205.95647248468	-0.764972131585157	0.144828750600866	8.33763856757608e-08	3.58287824353537e-07
ENSMUSG00000000753.16	26.1808554828285	-0.0725418342240178	0.557281947094015	0.87085535929747	0.907848518710523
ENSMUSG00000000759.15	859.161053475799	-0.067063500292765	0.118018772153881	0.56634997617385	0.656073517949686
ENSMUSG00000000776.14	318.460221226573	-0.674933462655869	0.156127514842402	1.10283531992217e-05	3.71986669667317e-05
ENSMUSG00000000782.17	325.629980325059	1.23473347140767	0.122056231328534	1.41443953621819e-24	2.41405695961978e-23
ENSMUSG00000000787.13	4927.19122085561	1.1945345032215	0.170443733690815	7.80992863254259e-13	5.31430143768921e-12
ENSMUSG00000000791.10	14.5642746631805	0.276781598292813	0.38330683016837	0.424674316853441	0.523162413078897
ENSMUSG00000000792.3	181.469690395843	0.242626408975557	0.393684865031739	0.493188856038259	0.590771869672075
ENSMUSG00000000794.10	10.1995509211274	-0.250959705943521	0.504203906644161	0.551754021208625	0.643818333857854
ENSMUSG00000000804.15	576.922727428655	2.63287781436536	0.396774184509228	6.88078705479997e-13	4.6975920576862e-12
ENSMUSG00000000805.19	217.198929811892	-0.270616491417014	0.607227782787788	0.560563869857123	0.651341041838643
ENSMUSG00000000811.15	71.6426406641132	0.551242880563817	0.18791838164403	0.00266098159804204	0.0061960384579975
ENSMUSG00000000823.17	249.878929396552	-0.0172389615939592	0.233384284605399	0.93896232300503	0.95644516719806
ENSMUSG00000000826.17	881.807526255017	-0.388325897712673	0.153966291524695	0.0104009321407972	0.0213636210006869
ENSMUSG00000000827.19	1143.64880753738	-1.30800379095553	0.147777196443899	2.19907383831548e-19	2.5627847767545e-18
ENSMUSG00000000838.18	1003.95310788887	2.37053989575017	0.221285169003348	2.48120008892287e-28	5.62781292896596e-27
ENSMUSG00000000861.16	66.4639597003834	0.19591139604504	0.409690035359225	0.5915632717919	0.678503336114593
ENSMUSG00000000876.12	76.487893076808	-0.546906804343012	0.23540856227106	0.0158491162551507	0.031137568623304
ENSMUSG00000000881.13	369.950543453927	0.444320734332891	0.198057740459798	0.0212687532887226	0.0404659226349387
ENSMUSG00000000884.18	96.2274426906036	-0.559851256004131	0.198723482466415	0.00380695852880441	0.00856995025206044
ENSMUSG00000000901.18	119.393919444016	0.79933178704612	0.322012930350394	0.0075929809857835	0.0160690936759924
ENSMUSG00000000902.14	488.044591843562	0.953122020637317	0.124498416007883	9.79117643824155e-15	7.76373406170748e-14
ENSMUSG00000000915.16	152.126135489012	0.933097121761583	0.349973909149456	0.00362932316390656	0.00821725072735451
ENSMUSG00000000916.16	161.339001591716	-0.319606856043714	0.152513385755036	0.0333301548607329	0.0602467244886596
ENSMUSG00000000934.10	81.103063866185	-0.12605196507887	0.250154689127307	0.59939529215601	0.685338305508472
ENSMUSG00000000948.17	2196.2341458815	-0.282055358408962	0.190432028596554	0.129231221910889	0.19644147800301
ENSMUSG00000000957.12	147.565780349389	0.471183442072053	0.191841346443772	0.0118160727464018	0.0239565710311497
ENSMUSG00000000958.11	392.845182001087	0.131459077918571	0.187373473987019	0.472763610244344	0.57078952781682
ENSMUSG00000000959.8	409.685846453856	-0.0736675766717706	0.106633181547623	0.486432379143224	0.584020737286751
ENSMUSG00000000976.14	290.951890490605	-0.010969999717286	0.179556736391465	0.950242831909923	0.96453484023058
ENSMUSG00000001016.13	1600.35199447002	-0.838099573977611	0.0816631164729195	6.2636506364944e-25	1.10432050354554e-23
ENSMUSG00000001017.16	1554.57584064184	-0.46747932336101	0.081404478611763	8.0169882501654e-09	3.81990004385051e-08
ENSMUSG00000001018.16	198.051364345842	-0.441140359962444	0.134579888619777	0.000907500421700802	0.00231042199198317
ENSMUSG00000001025.9	704.848841847936	-1.40381088317591	0.29933595710798	5.23834236554082e-07	2.07106323489461e-06
ENSMUSG00000001034.18	273.741570541354	0.698580224565166	0.209190923507132	0.000577558572538373	0.00152316736290669
ENSMUSG00000001036.18	676.225268751638	0.353258918396118	0.1674204348851	0.0315842150730704	0.0574573336530615
ENSMUSG00000001039.13	152.919218056903	-1.42570225397836	0.198528778464236	1.29880527600367e-13	9.41762504621419e-13
ENSMUSG00000001052.16	346.176803396273	1.48389189490438	0.218001763450177	1.61232594501148e-12	1.07186803942285e-11
ENSMUSG00000001053.16	147.505411214649	-0.192592036354631	0.19994923711494	0.322675209580448	0.420570894108061
ENSMUSG00000001054.10	219.179136532999	-0.342499166852567	0.156248957343831	0.0258968677627513	0.0481639622147306
ENSMUSG00000001056.4	1576.84817869344	-2.0907317066434	0.112128147115077	5.2280602556735e-79	6.14931915929825e-76
ENSMUSG00000001062.19	98.9969930125964	-0.0590280340800678	0.289032485235831	0.829034094676082	0.874801366871209
ENSMUSG00000001065.16	128.443560057242	-0.354465180914979	0.235216016940147	0.117869182294157	0.181737062250739
ENSMUSG00000001082.13	269.482049394179	-0.0219705354202572	0.166136738908346	0.89288206083222	0.923909067219063
ENSMUSG00000001089.15	1056.49288229256	1.26368669583333	0.187260494003823	4.14966944072471e-12	2.66092705141798e-11
ENSMUSG00000001098.16	349.773231302316	-0.166117379969167	0.177058041916665	0.338181538331547	0.436360710837298
ENSMUSG00000001100.11	510.934779153077	-0.534046618026771	0.125593631825766	1.72682681678447e-05	5.66673120605618e-05
ENSMUSG00000001105.16	169.921006335679	-1.08094563702739	0.159094950642526	4.42007189495911e-12	2.8321137702059e-11
ENSMUSG00000001119.8	31.7005631875574	0.430824566469135	0.807396496081734	0.379904368546207	0.479157876596997
ENSMUSG00000001120.16	43.5728440332076	0.329251920749262	0.428235489871048	0.382852644525662	0.482248489054087
ENSMUSG00000001123.16	7.80400276877805	-0.512404073976283	0.470022163677179	0.203444596067935	0.288083426214695
ENSMUSG00000001127.13	500.270303287598	-0.246644221063707	0.136492537041496	0.0673559614403059	0.111832084799104
ENSMUSG00000001128.8	61.3074324497092	-1.14679085689167	0.338188678110499	0.000228391811100163	0.000639722393840173
ENSMUSG00000001131.12	317.983475176696	-1.14220257753949	0.135620435715874	1.34792536893559e-17	1.35260737661562e-16
ENSMUSG00000001134.10	220.954507424787	-2.02794267553664	0.205132775673262	2.07031000795172e-24	3.4823079571952e-23
ENSMUSG00000001138.14	154.916639425323	0.0223087384377557	0.295267625531924	0.936168078416031	0.954366355926254
ENSMUSG00000001143.14	224.754249440657	0.404809018722938	0.164643447877132	0.012296903641188	0.0248153323847357
ENSMUSG00000001150.8	1226.71587723732	1.03929010615761	0.130249735168246	6.50304671242074e-16	5.63905583009122e-15
ENSMUSG00000001151.11	1460.53509567842	1.10134510536788	0.121532778670493	5.06297166892747e-20	6.22643423989759e-19
ENSMUSG00000001156.10	56.6440933008507	-0.142970603168462	0.342180405772184	0.651120263441518	0.731327834260383
ENSMUSG00000001157.14	386.580418565355	0.594631888817827	0.0884148011930174	1.36870612034281e-11	8.36928469501859e-11
ENSMUSG00000001158.14	824.83292677053	-1.62373161508505	0.129005868048642	2.83393431636284e-37	1.29628878854297e-35
ENSMUSG00000001166.18	14.6756725514452	-0.174626468557129	0.460187960093525	0.660206744282552	0.73867580594878
ENSMUSG00000001173.16	409.573298156833	1.26713500447505	0.137649310988289	9.50881762278807e-21	1.23682227325791e-19
ENSMUSG00000001175.17	3659.25912546261	-1.04811229468125	0.137721591277326	1.18579776571855e-14	9.34283818568773e-14
ENSMUSG00000001211.16	281.25363264852	0.176330326266947	0.195789970180957	0.355655128139847	0.454420623454288
ENSMUSG00000001227.13	20.0256380606204	0.159279851737163	0.423072541674185	0.67022582490856	0.747383263951327
ENSMUSG00000001228.15	3382.39292484888	0.640206324153325	0.123682188660384	1.69005042321401e-07	7.03312113193458e-07
ENSMUSG00000001229.10	288.649845510675	1.12546079147779	0.157981480995839	3.91834299468987e-13	2.73288242666489e-12
ENSMUSG00000001240.14	33.8938683504964	-0.51598499153366	0.413989089253044	0.160518959326836	0.236301242913911
ENSMUSG00000001247.17	225.844186111383	0.0487389890062708	0.206240091544333	0.807975955551524	0.858627250485354
ENSMUSG00000001248.16	438.799954585887	0.266574340369729	0.189749071928002	0.150220567476475	0.223417818337709
ENSMUSG00000001270.10	1678.26685832877	-0.184657281236106	0.172111707182682	0.273949290335617	0.367894549335884
ENSMUSG00000001280.14	3368.37413397251	0.238840978820443	0.112043345885905	0.0316094273886894	0.0574961273400584
ENSMUSG00000001281.11	27.5045172309948	1.00704531855167	0.674474837539472	0.0425574945200924	0.0748951867331796
ENSMUSG00000001285.13	262.435736548645	-0.971868486324607	0.144037796014143	7.40609240806444e-12	4.64462300828342e-11
ENSMUSG00000001288.16	550.122615635772	-0.529372777579584	0.180128260113586	0.00266497150755702	0.0062035744720019
ENSMUSG00000001289.13	750.50334041421	-2.57828060163022	0.225724839954354	8.24857990607076e-32	2.42986342241981e-30
ENSMUSG00000001300.17	597.820127125324	0.168062729859399	0.293249562787015	0.543809831744516	0.636092946394158
ENSMUSG00000001305.6	624.129182836389	-0.71500745649014	0.101839343795033	1.53409260240466e-12	1.02109550864177e-11
ENSMUSG00000001313.13	97.5198871105362	-0.940128633212913	0.178865900248662	7.51315549067895e-08	3.24636923287878e-07
ENSMUSG00000001323.18	52.9632392987666	0.124822425493297	0.385581060585813	0.720149136752382	0.789316815422089
ENSMUSG00000001333.10	19.3258294835694	-0.314810714565111	0.307886841113217	0.275712929539953	0.369780486295358
ENSMUSG00000001334.10	7.05817321279824	0.185533943661369	0.662953466888446	0.698250954523765	0.771011766119683
ENSMUSG00000001348.16	22.4737013536385	-0.162973066093242	0.32028496767482	0.585622603539307	0.673331057986438
ENSMUSG00000001349.6	105.653268048117	-1.03213540216898	0.697921476566279	0.040647995142756	0.0718434401000056
ENSMUSG00000001366.15	113.687797058571	0.108233488469146	0.214914779151227	0.60361834907548	0.689353169722306
ENSMUSG00000001376.18	679.489471647834	0.635940416076325	0.222640516223677	0.00312564613099299	0.00716553178881548
ENSMUSG00000001380.8	930.5234895553	-0.623163411472963	0.140019899649786	6.47091306178155e-06	2.24613249132286e-05
ENSMUSG00000001383.10	954.91454910655	-1.20432002628388	0.13934080876454	1.75579879784684e-18	1.90843160423392e-17
ENSMUSG00000001403.14	1145.00821478251	-1.18224346675283	0.125505883761697	1.52298002167436e-21	2.09514720274951e-20
ENSMUSG00000001415.11	1045.07312796041	-0.133959144634168	0.113644937833605	0.234540653107578	0.323276214507616
ENSMUSG00000001416.14	4999.98387508213	-0.818902320601242	0.0837919060219007	9.10509361984186e-23	1.3742765961314e-21
ENSMUSG00000001418.14	226.372106068232	-0.868538612950127	0.23300975700409	0.000107149398950327	0.000313955365216198
ENSMUSG00000001419.18	377.168552891166	0.590620273449984	0.271566054076719	0.0221665153585044	0.041970335564964
ENSMUSG00000001420.14	45.2545094695944	-1.03727820582486	0.254891044952392	1.98461321067427e-05	6.4509723134965e-05
ENSMUSG00000001424.15	1519.68415341924	0.796522214943776	0.171170849418249	2.03504749916792e-06	7.55095249409604e-06
ENSMUSG00000001435.16	900.818285768698	0.847803266409517	0.21948935765838	6.43029088134305e-05	0.000195436692401395
ENSMUSG00000001436.16	140.258038008832	-0.487454502791524	0.21211650693378	0.0178451965623308	0.0345591969648244
ENSMUSG00000001440.6	7279.51665083945	1.15186855142857	0.075480521588453	5.08378339183257e-53	7.40837708967318e-51
ENSMUSG00000001441.14	885.98010798238	0.996880173778314	0.124170122658129	4.69390469904932e-16	4.12898123286566e-15
ENSMUSG00000001445.11	421.732169986197	-0.204007871832524	0.117667361507629	0.0801923289890262	0.130037132591068
ENSMUSG00000001467.6	2991.2728473987	-0.791829732022611	0.113937520027941	2.33089146838174e-12	1.52980429692475e-11
ENSMUSG00000001472.18	2337.19628920927	-0.252596869060602	0.510066522358338	0.551989540981494	0.643968244515924
ENSMUSG00000001473.8	1335.73593422483	-0.50874777535205	0.133231917433829	0.00011140965133097	0.000325511484823825
ENSMUSG00000001482.16	741.597419567298	-0.456874119287269	0.13651997185375	0.000702772632126851	0.00182244991074533
ENSMUSG00000001504.11	45.6563742310907	0.113208862453477	0.569929956529222	0.801932862022922	0.854239392396409
ENSMUSG00000001506.11	7.47372229499577	-0.196456063423438	0.625852290910938	0.675982083208297	0.751968990352701
ENSMUSG00000001507.17	563.279821911465	0.659613021911852	0.236544133555682	0.00375525021379551	0.00847091853021516
ENSMUSG00000001517.15	663.649826160808	0.396316379467191	0.129162921299601	0.00191881056281638	0.00458992642909607
ENSMUSG00000001518.13	175.035090454602	0.0963170557475994	0.199266195966894	0.619776520909263	0.704192366646852
ENSMUSG00000001521.13	639.480850831146	0.523585504563654	0.132076377081113	6.04506006167199e-05	0.000184443216667691
ENSMUSG00000001524.15	290.085220940987	-0.282185956341327	0.168058707596495	0.0871323518768184	0.139844877032706
ENSMUSG00000001525.11	18959.0204549833	0.0114917249419086	0.094133929739391	0.902277137029876	0.930823055724281
ENSMUSG00000001542.8	946.929370220125	0.685512137199003	0.192842590132938	0.000265270337744845	0.000736255966904495
ENSMUSG00000001552.15	414.215269810163	0.347608430973489	0.211368949746084	0.0902145919357134	0.144047676273188
ENSMUSG00000001555.11	155.969974440627	-0.108147317235189	0.360295216698935	0.743087616830783	0.807791377498845
ENSMUSG00000001558.6	10.4454151163621	-0.0620122169675527	0.436839484279748	0.871349239394063	0.908075939820393
ENSMUSG00000001569.11	489.121641907737	0.289333108969419	0.229440059310769	0.191545805540292	0.274086268668055
ENSMUSG00000001576.16	691.912535206611	0.374028942172156	0.12877374618952	0.00331791352555839	0.00755894881369259
ENSMUSG00000001583.14	38.5184008989797	0.512568222591674	0.321583362954242	0.0871446279840172	0.139850949129014
ENSMUSG00000001588.13	52.7554582465754	0.226546752318853	0.281037064767739	0.395405005462368	0.494541563492998
ENSMUSG00000001604.15	39.8407384375747	-0.0882354977051686	0.28857514554796	0.746507365211152	0.810492304538277
ENSMUSG00000001627.13	1225.85635059836	-0.22686292993381	0.166793570211671	0.165959990714178	0.242683879503629
ENSMUSG00000001630.14	243.735589265656	0.0383101293847595	0.150212871617945	0.795763723571312	0.849244409335631
ENSMUSG00000001632.17	340.545457897906	0.499446451355081	0.173133122153611	0.00324518238405759	0.00740965312233448
ENSMUSG00000001642.19	2237.9206285262	-1.7738053421567	0.113894933938585	8.28714275216999e-56	1.51627088555537e-53
ENSMUSG00000001655.7	23.2439710515723	0.35653584097937	0.284207951708498	0.185299437475985	0.266677664474484
ENSMUSG00000001665.12	14.2443589573922	-0.0198541119122319	0.4281543609483	0.958041602447185	0.970118747232677
ENSMUSG00000001666.9	372.387672948294	-0.798834691005112	0.130616433378564	6.03776561525924e-10	3.18360186956369e-09
ENSMUSG00000001672.15	23.8809671965076	-0.496843781633557	0.503163869509109	0.238307296900049	0.327481119757416
ENSMUSG00000001674.12	1212.91617223063	-0.431755642391981	0.129302013540499	0.000734103711361974	0.00189563835894584
ENSMUSG00000001687.16	679.790100215312	-0.489873103591565	0.169311286991928	0.00318202419596536	0.00727856541671921
ENSMUSG00000001700.11	97.8869131510139	-0.737164646843693	0.527752193725421	0.089662941216425	0.143319710057355
ENSMUSG00000001707.9	1067.88919947721	-1.52311930179811	0.0938822208488642	5.10237899663385e-60	1.31282617089953e-57
ENSMUSG00000001729.15	273.189840461054	0.226776883045522	0.240197575506803	0.326570074795508	0.42487393708285
ENSMUSG00000001750.17	74.312217679095	-0.0126770043264049	0.307851129163533	0.965001625241191	0.975187589005627
ENSMUSG00000001751.10	32.4050305611118	0.469669975499105	0.442513390530804	0.224021112728139	0.311330548003567
ENSMUSG00000001755.13	240.287612279328	-0.0400633941708372	0.17417450613306	0.814485396262281	0.863571632235592
ENSMUSG00000001761.8	605.494436032821	0.452942793903251	0.156717079999682	0.00330283795030159	0.00752819774258747
ENSMUSG00000001763.15	18.6170451216423	0.45216141758225	0.391362431151253	0.199224604800326	0.283301517033417
ENSMUSG00000001767.6	633.5040069666	0.374617074386062	0.195324916832089	0.0491463945287266	0.0850098402000568
ENSMUSG00000001768.17	51.4629278339696	0.746594658585069	0.492192130653626	0.0723580656463604	0.119119032458078
ENSMUSG00000001774.9	911.311723968239	0.355009386148626	0.146782863881258	0.0141521078770984	0.028148239974105
ENSMUSG00000001783.4	1741.51311741265	-0.884532582040382	0.0852751288714762	1.8750001435597e-25	3.39665867590733e-24
ENSMUSG00000001785.14	1185.47627337169	-0.905457391539451	0.096376027041421	3.1473309211579e-21	4.24812280973009e-20
ENSMUSG00000001786.15	175.114221254775	-0.282749429967491	0.178069943476825	0.104907763263857	0.164131169132321
ENSMUSG00000001794.14	907.865915995816	-0.618008498694285	0.138982935512796	6.62112251707138e-06	2.29392014493193e-05
ENSMUSG00000001802.17	59.0747699901137	0.275120581778633	0.385515621901685	0.429556749126116	0.527952753236285
ENSMUSG00000001819.5	9.69642543722453	0.147976990716746	0.491219763159186	0.721278724802102	0.790239305476794
ENSMUSG00000001827.13	112.839691766699	-1.5532191991744	0.239756660150648	1.24787850408094e-11	7.6674684054854e-11
ENSMUSG00000001829.18	436.018049421011	-0.163391033720029	0.162234115611651	0.305506325895122	0.402026967439825
ENSMUSG00000001833.18	1124.54569962422	2.69204586997778	0.250879133358535	1.79203756057048e-28	4.10995578132508e-27
ENSMUSG00000001844.11	54.284199945585	-0.645148071011878	0.256792256039785	0.00856550440128956	0.0179268125287284
ENSMUSG00000001847.15	1143.98001968458	-0.198632984404457	0.151400775554208	0.182900282360578	0.263778152884186
ENSMUSG00000001855.16	835.735885758979	0.542455242740828	0.209910912905452	0.0077552316990315	0.0163745865351906
ENSMUSG00000001864.14	195.500352671909	-0.240053491878981	0.502189126960768	0.568207033526737	0.657900803057571
ENSMUSG00000001870.17	92.7934414197601	1.19468119213258	0.516879507823215	0.00544297025561416	0.0118730151277253
ENSMUSG00000001891.17	319.117771292685	0.472826990982267	0.149489455444544	0.00132443998086527	0.0032786459959273
ENSMUSG00000001901.16	10.0401392344326	0.196199069539885	0.535045026695989	0.653218845568766	0.732935045651463
ENSMUSG00000001909.17	836.626031995953	-0.546514209025325	0.109041542416837	4.36559078965766e-07	1.74401221575188e-06
ENSMUSG00000001910.6	2720.12862925923	0.373561892470228	0.144993183120817	0.00898569822640649	0.0187134808010922
ENSMUSG00000001911.17	14.5255510235991	0.0806418584426572	0.818095758656692	0.865380035437392	0.903673652437418
ENSMUSG00000001918.18	672.262931334291	0.845744995000662	0.0917846935884537	1.87036198139816e-20	2.37465310313674e-19
ENSMUSG00000001924.16	3499.75416809851	0.384510532599958	0.147829773134283	0.0083134993124226	0.0174348437567069
ENSMUSG00000001930.18	81.3728188515881	0.419496441684826	0.489191403319817	0.31065375752286	0.407937434220809
ENSMUSG00000001942.9	172.224792161846	0.350656234704791	0.203098905319374	0.0759604673937417	0.123984719787044
ENSMUSG00000001948.11	11.6963442352252	-1.06860444895861	0.587079656222656	0.021331331561934	0.0405662359198946
ENSMUSG00000001962.9	116.250036889435	0.5554835892075	0.168607932854792	0.000783641694849182	0.00201534090099664
ENSMUSG00000001964.15	578.446292855326	-0.717783704312353	0.127315717925132	1.18882978713626e-08	5.59007998422979e-08
ENSMUSG00000001983.8	105.876740924373	-0.698621194064879	0.164593908568083	1.52836319251819e-05	5.05271164248084e-05
ENSMUSG00000001985.10	235.446192897215	1.59261646731174	0.213577682210101	1.08086008708782e-14	8.5528702806704e-14
ENSMUSG00000001986.17	191.425259159969	2.20710666002352	0.859809458240758	0.000234273461111225	0.000654637889719758
ENSMUSG00000001988.10	6.31026687862933	0.359237995953335	0.744506074654944	0.463793399017345	0.561895666687656
ENSMUSG00000001995.10	581.173331928943	1.25854515376502	0.168911414875197	2.61744655835023e-14	2.00949235250131e-13
ENSMUSG00000001998.16	285.65205329872	1.20535992998854	0.177258222215057	3.30433628247061e-12	2.13717618081082e-11
ENSMUSG00000001999.16	107.797739552218	-1.0457536719173	0.194219688540916	3.10325467187714e-08	1.39430544834382e-07
ENSMUSG00000002006.13	399.686092005276	0.0268409816035507	0.186631702154249	0.883015550133058	0.916637273153948
ENSMUSG00000002010.18	900.704269536459	-1.04177997028788	0.092278925169323	6.56586466322954e-30	1.65574415634611e-28
ENSMUSG00000002012.14	35.0881489314576	0.558599519759782	0.477027223893651	0.169846380098156	0.247465965411107
ENSMUSG00000002014.13	495.9759740156	-1.7850992648591	0.130164037947701	6.15483406224077e-44	4.67058306465063e-42
ENSMUSG00000002015.6	469.409431061594	-1.79463833110834	0.111028732651472	6.53417761883384e-60	1.60594481864682e-57
ENSMUSG00000002017.11	413.279318321874	-0.198455070761554	0.136096363049038	0.139936956937175	0.210154297299084
ENSMUSG00000002028.14	916.953211806474	1.99485292958375	0.30006143207184	1.38592536472083e-12	9.24717705869445e-12
ENSMUSG00000002031.14	676.976928243136	-0.848191684893401	0.163877707894988	1.32748052246094e-07	5.59069610316221e-07
ENSMUSG00000002032.18	9.07676220554881	-0.361310713426234	0.65812555511615	0.451173373183197	0.549354624091076
ENSMUSG00000002033.15	16.4408489793326	-0.768874382014286	0.366019973178679	0.0210506082405057	0.0401018470495612
ENSMUSG00000002043.18	103.043507840844	-0.898840915981485	0.229603424979552	4.8102200180197e-05	0.000148918768634575
ENSMUSG00000002052.7	1337.86213431323	1.36686436808441	0.108250599214055	3.34253867869134e-37	1.50798861430165e-35
ENSMUSG00000002055.10	1033.17456918356	-0.0656729063207745	0.0939581930480691	0.482060590692852	0.579878300678631
ENSMUSG00000002058.14	111.506886109705	-0.465548889527159	0.208810320382569	0.0216832386948978	0.041154667080323
ENSMUSG00000002059.19	136.268488815612	-0.0855464924985761	0.271866661039359	0.740995574153297	0.80626233114724
ENSMUSG00000002064.11	319.538857286936	-1.491577966857	0.153107482546646	3.20419669137755e-23	5.02031464480629e-22
ENSMUSG00000002068.17	789.237444826581	-0.649567408474633	0.195135913935462	0.000633473694920984	0.00165867567725614
ENSMUSG00000002076.13	403.871089050163	-0.705637825675082	0.109075757648532	6.91397258815969e-11	3.98922167516558e-10
ENSMUSG00000002083.14	77.6447861465619	-0.0384537415658469	0.297322549619709	0.890866581288978	0.922171234227157
ENSMUSG00000002102.16	2400.79539842715	-1.18759806641681	0.144846236170296	8.03289721531728e-17	7.5717068371282e-16
ENSMUSG00000002103.17	594.587155741864	-0.681716645735348	0.584310894209697	0.138128254228089	0.2077411601401
ENSMUSG00000002104.12	16.1321341713514	-0.49700656322693	0.404288166675838	0.168746014685328	0.246189476727501
ENSMUSG00000002105.16	44.8515852482121	-0.0791943815915042	0.251831313327425	0.742919831565104	0.807662300546812
ENSMUSG00000002107.19	36.3866934365937	1.2176987253078	0.518268840621367	0.00469077431188793	0.0103654026561807
ENSMUSG00000002109.15	143.420348040815	0.0833113587707804	0.150541220325029	0.574329160698272	0.663356827468503
ENSMUSG00000002129.12	1243.47984051515	0.688732036113854	0.162727597510392	1.63032046353359e-05	5.3703714888993e-05
ENSMUSG00000002147.19	249.025791563127	-0.576476986607266	0.159449107246873	0.000234810519640481	0.000656027286548998
ENSMUSG00000002190.14	59.8350167040722	0.0195697864951094	0.220175223851586	0.926878735506897	0.947712644370821
ENSMUSG00000002205.17	197.930315776005	-0.0179843533652677	0.18703781097053	0.921622979382171	0.943921234076764
ENSMUSG00000002210.12	126.382493633382	0.0592079225668939	0.245787886019233	0.802022593550186	0.854239392396409
ENSMUSG00000002221.12	680.578708191015	0.421526722884091	0.100129634124155	2.25580872312759e-05	7.2907560831682e-05
ENSMUSG00000002222.15	1489.22589177073	1.03603973848629	0.124683699871933	4.28003029364016e-17	4.15072195791358e-16
ENSMUSG00000002227.16	434.532439093495	1.29184430695284	0.173114614257943	2.22300501783776e-14	1.71698985125396e-13
ENSMUSG00000002228.8	39.2236134489253	1.07916443275572	0.389692577289918	0.00202189398514585	0.00481482693469223
ENSMUSG00000002233.14	281.155963247074	-0.899982631057142	0.170143565792882	6.66256498275135e-08	2.892498222277e-07
ENSMUSG00000002249.22	54.7586182569069	0.313847464672882	0.291748090866738	0.254644664976916	0.345849929432969
ENSMUSG00000002250.17	101.013051580944	1.31811597557853	0.204619496545999	2.87512379335285e-11	1.70427154446153e-10
ENSMUSG00000002257.9	160.605382487224	0.302586205075684	0.20068843813827	0.121478178043614	0.186272572664512
ENSMUSG00000002265.18	6820.66016659194	2.75311915210587	0.170507823494848	3.15864152627877e-60	8.52677869069385e-58
ENSMUSG00000002266.18	21.0502887026741	1.59949923912787	0.796637876534354	0.0037594604204692	0.00847925417666983
ENSMUSG00000002274.14	132.513052438646	-0.944747627077976	0.217255998049769	6.83937944265895e-06	2.36307304410963e-05
ENSMUSG00000002279.20	118.6108010319	0.668723513273519	0.21943223245436	0.00163144667484811	0.00396297866864196
ENSMUSG00000002280.12	253.415225274959	-0.825880492445186	0.532319797420556	0.0587009358764959	0.0992635357443271
ENSMUSG00000002289.17	92.0290062688235	-1.58084946515102	0.193162255163373	3.46211709614075e-17	3.37141822721169e-16
ENSMUSG00000002297.17	2331.95360559317	0.531543982538261	0.134484324594466	6.31069547314421e-05	0.000191943521160446
ENSMUSG00000002307.17	531.789577212945	-0.112033314845284	0.195677392094167	0.55709502243677	0.648179448489104
ENSMUSG00000002308.17	335.63167146336	-1.98738939911345	0.189928544893171	5.90723639311534e-27	1.20837840603019e-25
ENSMUSG00000002319.17	554.370699656425	0.226823479000126	0.304357975729899	0.427716428714363	0.526280089041277
ENSMUSG00000002320.16	263.31205980811	-0.0667452264016056	0.158506229930322	0.668593761231428	0.746220243066147
ENSMUSG00000002324.9	34.0561083239021	0.300766444808733	0.480715616177647	0.462164427537339	0.560499457081851
ENSMUSG00000002325.16	144.635627634797	-1.05205935320261	0.142095809854686	5.69124399288251e-14	4.22913875590236e-13
ENSMUSG00000002326.7	261.063987917876	-0.892455051129092	0.150825516206488	1.81066376621087e-09	9.14888009763559e-09
ENSMUSG00000002329.8	304.140633357107	-0.893460870444017	0.159639677372586	1.20217174347981e-08	5.64958964037728e-08
ENSMUSG00000002332.17	146.640765604601	-0.437513286548841	0.247060665849456	0.0650069948069813	0.108358151987707
ENSMUSG00000002341.9	116.274185544364	0.798336342871243	0.551502335525465	0.0735174167127076	0.120662465448223
ENSMUSG00000002342.18	322.326199682137	-0.933166519341601	0.428710882326504	0.0132243246702215	0.0264856427079223
ENSMUSG00000002343.12	158.230155648603	-0.961995448103289	0.190245894551542	2.09727914222791e-07	8.64694432525464e-07
ENSMUSG00000002345.19	217.061009693905	-0.894731547606637	0.157722792019367	7.72221537186376e-09	3.6869156430409e-08
ENSMUSG00000002346.17	84.7293406943168	0.509987913246992	0.205114066929321	0.0105277338155813	0.0215836893353059
ENSMUSG00000002365.11	315.556036289156	0.526108567238906	0.122747761706696	1.49287242309917e-05	4.94530882944558e-05
ENSMUSG00000002372.10	840.529659889453	0.0705353812116919	0.139365256422295	0.608238402240218	0.693462399421069
ENSMUSG00000002379.8	428.071594820949	-1.16359630234841	0.145058265960178	3.63428685310275e-16	3.22618876604005e-15
ENSMUSG00000002393.15	145.95281854726	-0.732599854194556	0.306672844303782	0.010754331605758	0.0220044207942366
ENSMUSG00000002395.15	772.785130861448	-1.82459127550305	0.108967648781541	4.15168204089584e-64	1.75296790172902e-61
ENSMUSG00000002396.9	37.1399522328819	-0.677053779978879	0.397316031084867	0.0571759698670905	0.0969137103243828
ENSMUSG00000002409.19	33.9784091514169	0.628352888069058	0.361261845311244	0.0569416698264618	0.0965762155765111
ENSMUSG00000002413.16	780.995416041244	1.70709938921084	0.200497739556174	1.51608831925904e-18	1.65443514600654e-17
ENSMUSG00000002416.14	363.451537410637	-2.09304271052583	0.187983712678962	3.2923184781901e-30	8.55120005999311e-29
ENSMUSG00000002428.13	896.456823451067	1.45487745409009	0.231890019008473	6.09460618139166e-11	3.52758804882167e-10
ENSMUSG00000002455.15	1104.38881513751	0.230788130501185	0.101943985476695	0.0226465233057957	0.0427759003528949
ENSMUSG00000002458.14	232.315889085905	-0.249812443364458	0.230199038916417	0.260970711622555	0.353375931937227
ENSMUSG00000002459.18	24.3752061692029	-0.816945129629074	0.618457005378824	0.0849635661568773	0.136750566308797
ENSMUSG00000002475.17	10.0632099988276	0.0434104907336421	0.457170542577865	0.912583561496788	0.93775435302138
ENSMUSG00000002477.6	1730.65072341334	-1.18946315351242	0.157356477591496	1.33539747416618e-14	1.04864044859774e-13
ENSMUSG00000002486.16	94.7421806957368	0.561974071946713	0.26573074127916	0.0264715739394668	0.0491107940582694
ENSMUSG00000002489.17	313.104874771792	1.57435841897202	0.327314801519688	1.88693424623167e-07	7.8149261148634e-07
ENSMUSG00000002496.11	580.324941750382	1.15583365938369	0.318640188559979	9.33559066611828e-05	0.00027619326535927
ENSMUSG00000002500.16	6.59331302681658	-0.454002661793513	0.53809450177571	0.300623045026027	0.397045210333942
ENSMUSG00000002504.16	88.4879049429014	-0.17920310807322	0.194394464681743	0.344596641690965	0.44290297367508
ENSMUSG00000002524.18	1027.13506877847	-0.373822635311651	0.180494130849073	0.0343019109052827	0.0617794560732024
ENSMUSG00000002546.18	239.565899823411	0.283943567459738	0.252389495156978	0.240433491182321	0.330044873232684
ENSMUSG00000002550.17	153.407113156681	-0.202134876115766	0.206553690854651	0.31412400450003	0.411379034682837
ENSMUSG00000002578.19	37.267043092941	0.598580164448466	0.552182791156605	0.179112590813516	0.259155349523431
ENSMUSG00000002580.8	121.965386136311	-1.51512301688216	0.187521673423675	9.7405983160463e-17	9.08258394509255e-16
ENSMUSG00000002602.17	113.060176297089	0.514077293518294	0.316216525844043	0.0817416598160917	0.132223959940234
ENSMUSG00000002603.16	48.7042438768317	0.301221542440142	0.622472833370415	0.521420879147687	0.61651738471494
ENSMUSG00000002608.9	159.605644357435	0.330377717171605	0.350517406262093	0.305518034283231	0.402026967439825
ENSMUSG00000002617.15	91.8591844410454	2.25315660806802	0.335948322295269	6.08160454980518e-13	4.16406578468366e-12
ENSMUSG00000002625.11	494.633554026306	0.715276524077865	0.165170146649305	1.01945384272065e-05	3.4513458939311e-05
ENSMUSG00000002635.12	242.594850859789	-0.993363132552324	0.194560563575055	1.53753743519274e-07	6.43421320084342e-07
ENSMUSG00000002658.10	668.279098413759	-0.982715366056934	0.114902488279778	5.86456331903196e-18	6.07751819852103e-17
ENSMUSG00000002660.9	495.82128763571	-1.15946931397641	0.136209376639637	5.99659685172763e-18	6.21043775832697e-17
ENSMUSG00000002661.15	54.9989784158648	-1.65948528634658	0.2715076682639	1.00193242782716e-10	5.70893470208647e-10
ENSMUSG00000002668.9	30.5418054845652	-0.154505401454047	0.391262946457699	0.661090563418781	0.739332917238145
ENSMUSG00000002679.15	419.837989325001	-1.13885315223537	0.125546835589742	4.33225378233454e-20	5.34376202499647e-19
ENSMUSG00000002688.9	19.898796383103	1.42009183238284	0.568020805916315	0.00195152091771204	0.00466072443103179
ENSMUSG00000002718.15	3864.07054007251	-0.150441026085787	0.120094611264644	0.206028023120059	0.290990947484176
ENSMUSG00000002728.15	831.926091788688	-1.1205648061934	0.0943410898948447	5.92928804700753e-33	1.94110509483247e-31
ENSMUSG00000002731.7	220.291953951072	-0.495072826406078	0.175587696300003	0.00399466090292606	0.0089517621578178
ENSMUSG00000002732.15	69.4957701190837	-0.208157712258489	0.25368595705742	0.391747293440786	0.490914008637534
ENSMUSG00000002733.9	377.2731562385	-0.390821595101429	0.109535591774916	0.000322561081336759	0.000883648864809918
ENSMUSG00000002741.10	529.387160269383	-0.905611889636074	0.115190674387627	2.07361735799369e-15	1.72980025501935e-14
ENSMUSG00000002748.8	2054.49566015735	0.885775454348818	0.081866055740182	1.57359179287414e-27	3.33492098497536e-26
ENSMUSG00000002763.17	117.510020803578	0.445564943561752	0.280955651727429	0.0943407319342274	0.149663664042478
ENSMUSG00000002767.14	411.756558417466	-0.888251552421679	0.206361447319518	9.12810017116553e-06	3.10755479674556e-05
ENSMUSG00000002768.9	553.595522536953	-1.57050267143609	0.140161513925264	5.03004170547134e-30	1.28219344835908e-28
ENSMUSG00000002778.15	463.408416691072	-0.528679108015315	0.155762784528232	0.000560417280837487	0.00148175840776347
ENSMUSG00000002781.20	153.716368135375	0.228763435269054	0.301906581233334	0.420496475660683	0.518986318745651
ENSMUSG00000002797.10	241.207900969999	-0.835473366062799	0.175188738190997	1.09695827920696e-06	4.1959609718237e-06
ENSMUSG00000002799.7	74.7841500337845	0.166504214728553	0.303569223611324	0.559587913262618	0.650482434540133
ENSMUSG00000002803.15	52.7879270425138	-0.237827487358745	0.275199048306795	0.363298616103768	0.462357084116295
ENSMUSG00000002804.5	125.118574586889	-1.1293063108025	0.330646465859443	0.000217026199385336	0.000609754380699254
ENSMUSG00000002808.8	207.496803446263	-0.457547412907653	0.207307585189896	0.0231012589230381	0.0435147377283282
ENSMUSG00000002812.5	551.725692827583	1.07866487085021	0.17999091353971	8.34505600706413e-10	4.35418369037785e-09
ENSMUSG00000002814.16	299.453129171337	0.248532820561829	0.161341977325804	0.117098295703488	0.180717679039301
ENSMUSG00000002820.7	165.19590671136	-0.509553262173582	0.270333989451698	0.0476071238470352	0.0827209568839431
ENSMUSG00000002825.9	248.805100776463	-1.09341289731486	0.203179656958807	2.88257246122974e-08	1.29869550530972e-07
ENSMUSG00000002833.12	848.614615704523	0.97018031269822	0.309066038339777	0.000775233308584002	0.00199558650812143
ENSMUSG00000002835.10	649.396769179278	-0.3342768564378	0.158899116039271	0.032420928149151	0.0587839048482789
ENSMUSG00000002844.10	294.705162030665	-0.416638475562957	0.193989057578868	0.0276319091788746	0.0509937116617706
ENSMUSG00000002845.15	574.904129426429	-0.888946185140871	0.261626331574408	0.000360835104807245	0.000981802985932072
ENSMUSG00000002846.10	307.255236433199	-0.813508145300489	0.10858215316759	4.20739430183786e-14	3.16072819198741e-13
ENSMUSG00000002847.8	82.5705036252166	-0.999753218803536	0.202190691622237	3.51070501772429e-07	1.41658366887689e-06
ENSMUSG00000002870.9	3271.24123818991	0.0851648739264583	0.12086547141368	0.476847951824922	0.574667390420155
ENSMUSG00000002871.15	87.948754058672	0.231014823306968	0.398191647092159	0.517826483234459	0.61336848650711
ENSMUSG00000002881.15	270.700937175054	0.655727100275214	0.237634229477649	0.00412153781044804	0.00920886880931449
ENSMUSG00000002885.15	70.4251532764731	0.830586083342956	0.335336813302784	0.00734235330057407	0.015592794918823
ENSMUSG00000002897.6	45.6853101103437	0.152222687429707	0.409348674472053	0.676564895913146	0.752363191585749
ENSMUSG00000002900.18	640.684413682686	1.01840224627289	0.285791082202664	0.000156641130217769	0.000449374475835542
ENSMUSG00000002908.18	70.7731990636986	0.480715688377775	0.324466549051923	0.11140389728005	0.172983307544609
ENSMUSG00000002910.12	104.510067145412	-0.00162790095043062	0.261094106273661	0.994794867404008	0.997156506059277
ENSMUSG00000002948.20	541.710244902801	0.336580304055716	0.208448238841258	0.0964943452633701	0.152639037795573
ENSMUSG00000002949.16	891.475404332793	-0.110102699728569	0.132012876113281	0.398897328576388	0.497775258386434
ENSMUSG00000002957.12	1309.27435356672	0.520590706807727	0.113016361872054	3.38408322026299e-06	1.22071628451414e-05
ENSMUSG00000002963.18	153.183675599971	-0.527701872427601	0.387510499031642	0.130933345438285	0.198479186167011
ENSMUSG00000002968.10	445.715435375531	0.395502891067236	0.217258466341723	0.0602654102600142	0.101470955562751
ENSMUSG00000002980.15	378.344521631519	0.243168323730955	0.202573359521809	0.217406864291208	0.303934021078473
ENSMUSG00000002981.11	520.393799213264	0.063102657441272	0.182074870826427	0.723184456410694	0.791747785633595
ENSMUSG00000002983.18	117.623200867914	-0.270125015251383	0.193169022664481	0.151753069635353	0.225310413640372
ENSMUSG00000002984.18	776.730487147856	-0.630103089548838	0.144018668574756	9.10124829119401e-06	3.09905408625086e-05
ENSMUSG00000002985.17	1691.66988436886	-0.394841955770495	0.107974060961836	0.00022852780337622	0.000639994445271465
ENSMUSG00000002996.18	842.127550069841	-0.234665354042255	0.15853190427636	0.13233853604608	0.200130284972982
ENSMUSG00000002997.16	82.5932272093607	0.571555414164186	0.407185484745817	0.115354951095153	0.1782945353561
ENSMUSG00000003031.15	930.06923917636	0.39436691470101	0.123197921297758	0.00122289628031201	0.00304466783306589
ENSMUSG00000003032.9	274.553712103495	1.14193025609365	0.161126174463788	4.94873508407977e-13	3.41394305109097e-12
ENSMUSG00000003033.16	340.59807796777	0.455812830039239	0.174292449320302	0.00760832800083269	0.0160953670593155
ENSMUSG00000003037.17	1124.20839476918	-1.37151132756589	0.131789446457455	5.05336066108231e-26	9.57579861979774e-25
ENSMUSG00000003038.16	2543.65139129031	-1.3189290926534	0.119509876755905	6.37624801887253e-29	1.51075792988164e-27
ENSMUSG00000003039.10	1156.23874281802	-1.2731184237617	0.104230847196335	7.24377120879519e-35	2.74214208035012e-33
ENSMUSG00000003051.14	155.060047071122	0.344180008138144	0.193891401465287	0.0687498245886778	0.113872529961038
ENSMUSG00000003062.14	635.849660038716	-1.05389153143534	0.104104563395538	1.88551589269027e-24	3.18449130306981e-23
ENSMUSG00000003068.18	402.109913367565	0.133371532827208	0.159694321598737	0.395735790472879	0.494842528796181
ENSMUSG00000003070.7	46.716329401511	-0.729441457874346	0.248094056883439	0.00215024250503954	0.00509248429893371
ENSMUSG00000003072.16	385.143035673287	-0.546923802999566	0.124626516954588	9.22034368541079e-06	3.13636437652674e-05
ENSMUSG00000003099.12	639.701835227476	0.247590220407477	0.171522492215377	0.141080356017296	0.211639812565985
ENSMUSG00000003119.15	1431.0780721642	0.960986570594923	0.134388398657201	4.32776519961541e-13	2.99811987976722e-12
ENSMUSG00000003123.16	51.0203465073511	1.22073567622317	0.341687634643279	9.96359480311202e-05	0.000293297310730864
ENSMUSG00000003131.8	1440.92936950275	-1.09287673215282	0.20389567760901	3.25034270389704e-08	1.45760875013814e-07
ENSMUSG00000003134.11	141.798878461174	0.497495077764372	0.370764617840411	0.140270792781604	0.210598025595794
ENSMUSG00000003135.16	268.033192348675	0.571806198288842	0.197804263346181	0.00299135714007991	0.00688932559799943
ENSMUSG00000003153.11	7175.48751182614	0.361080241614937	0.0921079348086558	8.07323440128247e-05	0.00024136156660479
ENSMUSG00000003154.16	57.5511671880943	1.59830949401663	0.428722185122816	2.20370184595275e-05	7.13074440898094e-05
ENSMUSG00000003161.16	299.681593264579	-1.86608627978887	0.189206389046671	3.67394211047694e-24	6.05593640973211e-23
ENSMUSG00000003166.21	583.263251781794	0.809397168951285	0.184291606582132	6.86030240388923e-06	2.36930787929622e-05
ENSMUSG00000003184.16	169.557740704393	-0.695152917240468	0.176841008353596	5.90331078280535e-05	0.000180419114069146
ENSMUSG00000003190.13	102.697919990333	0.243745140851587	0.217557122230522	0.247639055137511	0.338075967579953
ENSMUSG00000003198.11	45.6000083088196	0.994613329521714	0.344360401879999	0.00166580494479813	0.00404107395786546
ENSMUSG00000003199.17	340.631222204052	-0.712079261253597	0.214517535671749	0.000610506219713293	0.00160338212440491
ENSMUSG00000003200.11	468.170532456669	0.00830539362796753	0.118136352768376	0.943440187484427	0.959463288494692
ENSMUSG00000003208.10	135.211290424295	-0.966309109938805	0.192606579476435	2.55896708606374e-07	1.04613979657923e-06
ENSMUSG00000003226.8	2455.99695947468	2.41688010116294	0.1649590517538	3.65541850234225e-50	4.3618678607297e-48
ENSMUSG00000003227.5	5.20458597127718	0.521981809040097	0.891855131148511	0.276694713057244	0.370795234367971
ENSMUSG00000003228.10	57.9393387086854	0.817580098377169	0.329775660266398	0.00744641509157892	0.0157873203699022
ENSMUSG00000003233.13	192.629881043029	1.42881910864551	0.1763126638211	9.99567376878084e-17	9.31515336448863e-16
ENSMUSG00000003234.17	393.448047465866	-1.02929217581272	0.361041681237119	0.00174849233508158	0.004219906680608
ENSMUSG00000003235.14	1576.50626334407	-0.263186554464925	0.12670624963761	0.0358003513314505	0.0642253388577182
ENSMUSG00000003269.18	361.175493069066	-0.754985803988921	0.175742795176744	1.13705792013701e-05	3.82927333628049e-05
ENSMUSG00000003271.18	17.1205292813117	-0.280498304959214	0.492065301867432	0.499398478373371	0.596690955113503
ENSMUSG00000003273.15	43.1887010320492	0.936674563899326	0.715761691965893	0.064160508098168	0.10714238787674
ENSMUSG00000003279.18	19.9744016537588	-0.194913162465819	0.442078513811273	0.613755470850047	0.698604502556697
ENSMUSG00000003282.10	669.658831242242	1.33355940142784	0.181076056434627	4.2056456027973e-14	3.16072819198741e-13
ENSMUSG00000003283.16	23.0983600328801	0.0104747416089658	0.320332412001849	0.972053962185553	0.980208977055083
ENSMUSG00000003299.11	185.503596758833	0.0539165612343193	0.198868283577138	0.780807001765699	0.838171375363479
ENSMUSG00000003308.16	232.983542192279	-0.279420278836035	0.242920501705267	0.231538046198311	0.319806828279448
ENSMUSG00000003309.15	35.474530937723	-0.172144180330622	0.291397754513405	0.531777718582828	0.625439875144878
ENSMUSG00000003316.15	2470.91620018228	1.54052832348553	0.116477682779083	8.80839783287518e-41	5.12536703582882e-39
ENSMUSG00000003341.10	13.2052504089308	-0.0588357629463405	0.490116380600525	0.887038665801888	0.919306797769506
ENSMUSG00000003344.15	268.571264577093	0.920142130100821	0.255361819651266	0.000159917215384783	0.000458054754868885
ENSMUSG00000003345.17	1014.10272711455	-0.881302565361881	0.162651277688095	3.36422791223277e-08	1.50580975892191e-07
ENSMUSG00000003346.15	216.163425496153	-0.836853528871808	0.176005305770949	1.17498964963225e-06	4.48402191436715e-06
ENSMUSG00000003348.11	253.344458958555	-0.17271817882698	0.244787375753268	0.46280989754637	0.560910471987641
ENSMUSG00000003352.15	153.340909922245	0.310893324244817	0.148133083276425	0.0332218007749314	0.0600706482223341
ENSMUSG00000003355.8	98.6257841587146	-1.39148436660683	0.169484204962956	4.56364668488023e-17	4.4101860305119e-16
ENSMUSG00000003360.16	821.430353965741	-0.0951873132273812	0.122828883267423	0.43384073474959	0.532258179033526
ENSMUSG00000003363.16	129.287242549145	-0.188340515194494	0.265868535610376	0.457738744592516	0.55602214026338
ENSMUSG00000003378.10	82.8299172435635	0.740979144342365	0.35122875658488	0.0214843752272254	0.0408337034703048
ENSMUSG00000003380.12	169.094116963189	-1.65490447896619	0.193822903887305	1.41372826971278e-18	1.54580766383535e-17
ENSMUSG00000003382.19	247.608590032703	0.286089749842764	0.142615081434231	0.04204121927497	0.0741054118819237
ENSMUSG00000003402.15	459.132193579129	0.878555082419907	0.155585310373852	9.19993877974352e-09	4.36460362679449e-08
ENSMUSG00000003410.9	41.8604965407922	0.233712212915512	0.580035681509697	0.607836322326716	0.693208720808507
ENSMUSG00000003411.11	21.1682499472162	0.770306198311074	0.423494256160391	0.0391935958464967	0.0695550105403881
ENSMUSG00000003418.12	50.6666485906843	0.177765710648649	0.463242654050672	0.655953712474737	0.735252180472499
ENSMUSG00000003420.9	42.2562225732525	-0.953800337057911	0.325732702737694	0.00158513822105025	0.00386017022863568
ENSMUSG00000003421.14	467.90455003087	-0.756029473946383	0.180777021679691	1.88279583820086e-05	6.13697527071528e-05
ENSMUSG00000003423.16	219.926132841771	-1.4483946321331	0.138919388776075	3.39301043358388e-26	6.57325915409714e-25
ENSMUSG00000003429.12	1592.77999847463	-0.0231668065387877	0.166204695221455	0.887131861307539	0.919314107075767
ENSMUSG00000003435.10	1162.93367536254	0.585622578202908	0.127672300421936	3.52037157233766e-06	1.26599604022023e-05
ENSMUSG00000003436.12	35.3285430690502	-0.377649202925415	0.392364662672374	0.284721406090784	0.379636226242668
ENSMUSG00000003437.15	285.649185334024	-0.354737008913668	0.168484967046868	0.0319123664168702	0.0579511400294002
ENSMUSG00000003438.18	449.4401023186	-0.79178717640374	0.141016192322041	1.24410779739979e-08	5.83667324780122e-08
ENSMUSG00000003444.9	235.601454796588	-1.43948542825342	0.147614630860496	3.33931861181423e-23	5.21713089001375e-22
ENSMUSG00000003452.16	562.033515876968	1.50854718027518	0.388280061347089	1.46829543307924e-05	4.87075360526104e-05
ENSMUSG00000003458.13	355.558330023996	0.457610872796477	0.115532812292088	6.4339791422934e-05	0.000195512704440202
ENSMUSG00000003464.14	578.862370714093	-0.446125080704399	0.146678717515425	0.00203195708038984	0.00483389731909556
ENSMUSG00000003469.10	19.5600357453539	1.22333658156646	0.517057995413054	0.00444236089960664	0.00986412580013788
ENSMUSG00000003500.14	205.812527720461	0.75232623316854	0.24469028587353	0.00134772608979243	0.00333328409741843
ENSMUSG00000003518.14	208.823573753574	-0.852015272773553	0.318950370442831	0.00410209636484088	0.0091728979956321
ENSMUSG00000003526.13	138.634167492058	-0.356727764172436	0.204552599923116	0.072932251832393	0.119941614992911
ENSMUSG00000003527.10	235.809316358226	-0.256674238381183	0.162526061121447	0.108046886635539	0.168437762210302
ENSMUSG00000003528.16	564.914911828401	-0.0697887345823416	0.129756468014471	0.586582751641766	0.674340838542653
ENSMUSG00000003531.16	207.709290629052	-1.19816535467986	0.170240491028175	6.26678306588921e-13	4.28729192962183e-12
ENSMUSG00000003534.18	325.004350500031	0.574544537368134	0.252149577201614	0.0173303613667239	0.0336730455015744
ENSMUSG00000003541.7	42.5814650280876	-1.29729280273461	0.438197999784303	0.000691968555760575	0.00179754633344524
ENSMUSG00000003546.11	57.7543708438288	-0.100519262642986	0.252428672711835	0.677839745945149	0.753424711203427
ENSMUSG00000003549.10	115.620152895505	-0.473386291786986	0.28682431249377	0.080945638618872	0.13115144682417
ENSMUSG00000003559.9	17.9874153518782	-0.0141961039150039	0.33491014094388	0.963537933295605	0.974206600278606
ENSMUSG00000003573.16	191.203339160029	-0.556794381826524	0.191180063895628	0.00283157435544031	0.00655249225843671
ENSMUSG00000003575.14	98.9441153153011	-0.341279851658307	0.358591569416417	0.298870115158967	0.395078605308076
ENSMUSG00000003581.15	31.9935263843555	-0.422436177192119	0.284648032689409	0.116965958318785	0.180564210709238
ENSMUSG00000003585.14	35.9690330791705	0.13775393689324	0.358928972318592	0.675354600453037	0.751524814546571
ENSMUSG00000003604.15	132.696219233089	-0.290056641793132	0.236278712657206	0.202615640415407	0.2872059697616
ENSMUSG00000003623.5	630.044841602473	0.210500062636341	0.161789225565708	0.185608915211359	0.26705303685325
ENSMUSG00000003644.18	576.97963467923	0.232237879299522	0.264024614748098	0.356791305680089	0.455632830691585
ENSMUSG00000003657.10	10.3926562518838	-0.28745046085799	0.436855521571564	0.4527652022589	0.550886446646839
ENSMUSG00000003660.11	3949.65579284342	0.926396478785665	0.0935101430908475	2.07489621655467e-23	3.29164894007762e-22
ENSMUSG00000003662.11	291.465344048193	-0.964068367320822	0.224329644901205	8.33655700803058e-06	2.84809303425808e-05
ENSMUSG00000003680.17	158.362280337209	-0.0979008997279865	0.186924961530474	0.59201433038359	0.678926107558087
ENSMUSG00000003721.15	212.656265434109	-0.317647421611409	0.283865118437933	0.237495349877535	0.32654785460128
ENSMUSG00000003731.14	1250.73529356014	-0.646536355770379	0.18053964973497	0.000250271114664771	0.000696386354373907
ENSMUSG00000003746.17	45.0441516733479	1.18997297851342	0.322934649914266	6.95086867246022e-05	0.000209787306505503
ENSMUSG00000003752.10	129.924637296785	-0.19220986990073	0.201097798686355	0.326258717005831	0.424553399103924
ENSMUSG00000003762.14	82.6308038020215	0.247628821277608	0.275566854499593	0.344429829664856	0.442757689702669
ENSMUSG00000003778.15	1861.25269784811	0.416053611672311	0.0935707921330931	7.73764799473508e-06	2.65585380523424e-05
ENSMUSG00000003779.17	2934.54256027141	-0.733787974217876	0.075003752203289	9.0966585101416e-23	1.37426307969268e-21
ENSMUSG00000003808.19	598.229016062937	-0.291481514015385	0.129736572467786	0.023100154135086	0.0435147377283282
ENSMUSG00000003809.15	425.003377560076	-0.145968986015779	0.1562484062782	0.342469154758059	0.440986676645638
ENSMUSG00000003810.14	565.523332562761	0.693935574553726	0.203358262201426	0.000446110303034341	0.00119799386171991
ENSMUSG00000003812.14	354.070837609309	-0.792129707897017	0.121751829662719	4.89979249439966e-11	2.85206373295438e-10
ENSMUSG00000003813.16	665.167254460552	-0.0195075800133526	0.133975888903336	0.882877009970186	0.916551237118841
ENSMUSG00000003814.9	2656.60812137262	-0.0561358702377045	0.094997256233822	0.552240054505085	0.644077978435812
ENSMUSG00000003824.13	680.409930691191	-1.15845521079596	0.130045018683512	1.83421200058227e-19	2.14821970224667e-18
ENSMUSG00000003847.17	784.999283355287	2.31894704724795	0.222291755203004	5.14960364369809e-27	1.06263813534808e-25
ENSMUSG00000003848.15	886.670602508857	-0.885320639263838	0.106570782122284	5.5287344836617e-17	5.3004505999511e-16
ENSMUSG00000003849.9	385.04215129672	-1.49721272952382	0.139571406630689	1.20283977305331e-27	2.57905762276937e-26
ENSMUSG00000003863.19	57.5780624553171	0.584929575198345	0.285181478437789	0.0301126804087903	0.0550289100312451
ENSMUSG00000003865.17	427.60574842324	0.699007257405105	0.1687892072027	2.40545648340099e-05	7.74856258062677e-05
ENSMUSG00000003868.15	1637.16530683913	-0.0236822258309904	0.22492747249003	0.913308878238506	0.938193650224376
ENSMUSG00000003873.12	792.548378414002	-1.63576106539672	0.123059572686423	2.80479166143273e-41	1.71697041965847e-39
ENSMUSG00000003923.15	1236.3698002241	-1.13015566564446	0.171277262322185	1.5321051620024e-11	9.33031645809674e-11
ENSMUSG00000003929.12	268.992884246322	2.51842412500009	0.354708884655104	2.95147080617857e-14	2.24489005844538e-13
ENSMUSG00000003934.6	13.1684205953066	0.649217142435966	0.444587990730234	0.0937332103366745	0.148929445640102
ENSMUSG00000003948.18	144.36068843496	-0.231271136887052	0.198991710537069	0.232848485564456	0.321344082280011
ENSMUSG00000003949.17	11.6332891365119	0.969312754409822	0.679633577533493	0.0512620849517187	0.0881416678396108
ENSMUSG00000003955.9	1158.37099668589	-1.38296985041116	0.126376562275315	1.52575128231952e-28	3.51392256866511e-27
ENSMUSG00000003970.10	7020.08412745694	-0.74609635856768	0.118144564162141	1.81069885079279e-10	1.00868667036552e-09
ENSMUSG00000003992.16	133.344395216377	0.289003294967696	0.366643822322091	0.38768536723862	0.486883384862595
ENSMUSG00000004018.10	404.229064296468	-0.0412244321893677	0.178685741359204	0.813745838031433	0.862958813022592
ENSMUSG00000004035.13	50.6846942415254	-0.204158167123905	0.328953868521273	0.504376345339524	0.601460299710764
ENSMUSG00000004040.17	394.411016857039	0.299051622282698	0.243064434891662	0.200610287210878	0.284976673524977
ENSMUSG00000004043.15	33.4071022824282	0.551108990432145	0.356440154023007	0.0915199445168483	0.14580678467095
ENSMUSG00000004044.10	540.316218187231	-0.075785154946229	0.202240448684358	0.700266251940415	0.772687066355908
ENSMUSG00000004054.10	185.705444604073	0.270206285054893	0.21854961726668	0.20188068631687	0.286410722975782
ENSMUSG00000004056.16	400.173073792172	-0.255951899454956	0.138279537469888	0.0608737113991214	0.102347000929141
ENSMUSG00000004069.18	371.438628822875	-0.307298814647644	0.158356985964571	0.0484971173785884	0.0840014759517423
ENSMUSG00000004070.16	369.101849726578	-1.53009166834645	0.180432028537757	3.24903156418647e-18	3.44728110615068e-17
ENSMUSG00000004071.14	469.588866960588	0.463047111920717	0.138909493178906	0.000733557915601887	0.0018948232464653
ENSMUSG00000004085.15	454.057786742458	0.411967956514499	0.260587703275113	0.0979442917064117	0.154546631997842
ENSMUSG00000004096.10	1176.12539906726	-1.17736561302161	0.106545113683078	7.46667949358847e-29	1.75899586868271e-27
ENSMUSG00000004098.8	15.7524174648509	0.709389189941661	0.419092907084078	0.0556994095676971	0.0947181027018638
ENSMUSG00000004099.17	2922.32377989288	1.04317393193605	0.143570771014644	1.6184782846626e-13	1.16432861133854e-12
ENSMUSG00000004100.13	681.986518082371	-0.642375616546564	0.153110164768362	2.01436358861888e-05	6.54250990410003e-05
ENSMUSG00000004105.9	67.0738094675905	-0.55564900066229	0.418012158551514	0.133490579978623	0.201631753853237
ENSMUSG00000004113.19	150.387092860606	-1.19735667670248	0.74927809535746	0.0220993267552977	0.0418671897928541
ENSMUSG00000004127.13	357.046168585958	-0.493256582187406	0.173438871849796	0.00370704277290939	0.00837134851090221
ENSMUSG00000004151.18	321.544622343689	-0.402186534091958	0.259746541794308	0.105166495316708	0.164476842851195
ENSMUSG00000004187.12	25.7878801591148	0.586576435536222	0.368764456775442	0.0805854149063561	0.130610238903835
ENSMUSG00000004207.15	1175.46028889603	0.858010815139691	0.12341769830436	2.10201299929514e-12	1.3862173832356e-11
ENSMUSG00000004221.17	357.159298111065	-0.622837303138276	0.196807866238391	0.00115571275727479	0.00288919416639501
ENSMUSG00000004233.15	56.4522738496822	-0.161689963236636	0.460219551145996	0.683979756467609	0.758764123534905
ENSMUSG00000004263.16	104.690195730338	1.21744247464871	0.461235588820269	0.00217087412377095	0.00513691395259897
ENSMUSG00000004264.18	2169.71220653939	-1.6109072109295	0.185827799512253	5.09087440963193e-19	5.73794859024018e-18
ENSMUSG00000004266.16	334.777736961573	0.24557010693137	0.377231722601046	0.473182401031191	0.571043942673552
ENSMUSG00000004267.17	52.7271488371557	0.075709748569256	0.327767179985042	0.803902140946348	0.855656166696626
ENSMUSG00000004268.12	1255.27430824612	-1.5835487061378	0.134181751124193	4.83082066441508e-33	1.59417081925698e-31
ENSMUSG00000004270.14	384.890703279284	-0.380833030628045	0.202198598779672	0.0529216982015798	0.0906073616433161
ENSMUSG00000004285.13	855.84478818772	-1.6939550560693	0.124855892019905	5.86111011212357e-43	4.19630000940604e-41
ENSMUSG00000004317.15	532.877345009628	1.5660886427048	0.252795112358712	7.56213182112969e-11	4.34492758892333e-10
ENSMUSG00000004319.16	2089.48270260798	0.970933972548356	0.108784477826901	2.21044429580139e-19	2.57239478579233e-18
ENSMUSG00000004328.16	62.9340031730539	0.784753433990954	0.593690926384433	0.0910595767512871	0.145171657504448
ENSMUSG00000004347.18	9.67693969183725	0.626230221570394	0.731732061470856	0.208924206171795	0.294198298531807
ENSMUSG00000004356.9	2440.47942716527	0.744973247893825	0.0986131634220707	2.83505759402125e-14	2.16534756033154e-13
ENSMUSG00000004359.17	110.068462913345	-0.730222970244784	0.188653902417656	7.26507393136309e-05	0.000218509538680833
ENSMUSG00000004360.10	12.8562884936117	1.00035125874314	0.956900948701106	0.0541372476538284	0.0923715736312912
ENSMUSG00000004364.15	1132.76354047652	3.0842183208308	0.283405780092282	3.1337291174123e-29	7.61107925906022e-28
ENSMUSG00000004383.19	288.342183959729	1.32230905978842	0.128199782350556	1.49655922432664e-25	2.72608857820651e-24
ENSMUSG00000004393.11	542.544092370189	-0.891314864553386	0.158349844058212	1.00238944970664e-08	4.74456656174741e-08
ENSMUSG00000004394.13	343.853695952143	-0.459489147454982	0.180694878904492	0.00934483290228335	0.0193829655374606
ENSMUSG00000004415.16	7.52886011507722	-0.116247746041059	0.613843998937649	0.803128661591514	0.855053964597366
ENSMUSG00000004446.13	450.833418185272	-0.720546591962172	0.100652365787235	5.6347200324765e-13	3.86773383804879e-12
ENSMUSG00000004451.15	659.586232965187	-0.647148932545473	0.105347813966244	6.02773707922924e-10	3.17933204624177e-09
ENSMUSG00000004455.17	4169.81685159795	-0.959147746661329	0.0944952295534079	1.68002341273777e-24	2.84618781250544e-23
ENSMUSG00000004460.18	428.440273169761	-0.226109745113799	0.136772008276806	0.094203260729415	0.149503189517278
ENSMUSG00000004462.8	243.498300286966	-0.488822725714888	0.127844583031503	0.000110790804324508	0.000323875763325346
ENSMUSG00000004473.11	61.9017018036644	-1.16602526603733	0.275692876274394	7.67163227984359e-06	2.63514327810147e-05
ENSMUSG00000004500.10	133.520993955466	-1.11115404500936	0.178256235335965	1.73966175555595e-10	9.70098548213336e-10
ENSMUSG00000004508.7	15.2685991328568	0.172146788611253	0.546068701710627	0.696651169882542	0.769761444974556
ENSMUSG00000004530.13	1813.91005026951	0.248761186135717	0.167898080278531	0.131189577180721	0.198776110363906
ENSMUSG00000004535.13	978.733317890536	2.42493939887309	0.249622773884167	6.98250474961338e-24	1.12947844510691e-22
ENSMUSG00000004558.16	88.9541961311412	-0.122066965928126	0.36769487683049	0.715935991978182	0.785640275883294
ENSMUSG00000004561.15	140.581760110623	-0.300111133722802	0.252390533372875	0.214685973555314	0.300896580690727
ENSMUSG00000004562.17	180.734422597984	-1.26640727430978	0.270903520665461	7.82729911365969e-07	3.03990883265646e-06
ENSMUSG00000004565.16	770.092785515458	0.187359202210107	0.246570416815449	0.428832795049256	0.527338483763431
ENSMUSG00000004567.17	396.759791742132	-0.0278070541551691	0.149094937044734	0.849905779598506	0.891653827258448
ENSMUSG00000004568.14	1026.31779463012	0.226997030863182	0.187244702512223	0.214718361657298	0.300916362673253
ENSMUSG00000004591.17	1793.50553238229	1.56012529222705	0.178363957284341	2.92873466736259e-19	3.37491069051503e-18
ENSMUSG00000004610.5	638.407710416304	-1.3474825338476	0.114715342295681	1.71935641864505e-32	5.42387780571418e-31
ENSMUSG00000004626.15	598.116351015863	-0.294117096864796	0.23653766048762	0.196816781342829	0.280531631469953
ENSMUSG00000004631.16	222.748199320899	-0.356808530922276	0.292799595045789	0.196659005408348	0.280379553425045
ENSMUSG00000004633.18	42.8892988206207	-0.0546932324627701	0.408811814972096	0.88074807417859	0.914860186557676
ENSMUSG00000004637.16	151.26061771801	0.977488341311415	0.156352950066024	1.9696064668672e-10	1.09387891028338e-09
ENSMUSG00000004642.14	1896.71827402262	-0.758453945040187	0.0873598049771664	2.58883451383196e-18	2.76820376229032e-17
ENSMUSG00000004661.16	674.859892367772	0.841896254060797	0.254296200033129	0.000529546059903143	0.00140555044623228
ENSMUSG00000004665.11	663.850922393108	-0.205281038785853	0.193396494479717	0.276600106982969	0.370698621444498
ENSMUSG00000004667.19	1113.61048242112	-1.09958080558622	0.1270817574168	1.99661625496134e-18	2.15595277839005e-17
ENSMUSG00000004677.18	1267.44855604075	1.10314211327795	0.139876839498797	1.21899467152535e-15	1.03204037305953e-14
ENSMUSG00000004698.12	19.4973938208674	1.64356383527324	1.04041804406106	0.00484757223019619	0.0106889357143333
ENSMUSG00000004748.6	55.1400041820906	-0.388889189819439	0.216886784479116	0.0642611601313005	0.107266956298239
ENSMUSG00000004768.15	369.848613704085	-0.217348098489875	0.126985877610611	0.0836659823483821	0.135058105218195
ENSMUSG00000004771.13	560.693551499174	-0.58307893277416	0.13931140101509	2.22675251034725e-05	7.20194188559176e-05
ENSMUSG00000004788.12	285.168541290146	-0.806161875123187	0.148313128722843	3.38795675486054e-08	1.51519510815558e-07
ENSMUSG00000004789.11	1205.30499340934	0.169580258709441	0.0867531940876778	0.049486433725536	0.0855212817989699
ENSMUSG00000004798.15	214.419150532786	1.34013893335985	0.267495658957175	1.22800712254626e-07	5.19034735291817e-07
ENSMUSG00000004815.13	176.460484621118	0.186333219560438	0.249219961108816	0.435871040507647	0.534277834155086
ENSMUSG00000004843.8	339.259662957845	0.34130531527274	0.161951076167218	0.031999374185022	0.0580963279718586
ENSMUSG00000004846.11	185.33895145992	-0.0717544732191493	0.268041905291994	0.778860620230806	0.836845741442038
ENSMUSG00000004849.15	303.575574832513	-1.38936328862081	0.143294193538134	6.56027982388535e-23	1.00211621391391e-21
ENSMUSG00000004864.14	20.8326553985302	0.0924866562373505	0.35612013348577	0.777185098204439	0.835481591077981
ENSMUSG00000004865.17	2676.12289596506	-0.632437068880756	0.100130822283347	2.02549998607388e-10	1.12416273241249e-09
ENSMUSG00000004880.12	3031.6264764171	0.0549808373034334	0.130196179120055	0.669382457088673	0.746645053233027
ENSMUSG00000004885.6	141.835608247007	-1.34482099691935	0.318334444555933	5.21570202478794e-06	1.83323298275738e-05
ENSMUSG00000004891.17	830.58832666262	1.49718841224215	0.172718916111315	6.9132138279757e-19	7.7075079285901e-18
ENSMUSG00000004895.10	306.405552557008	-0.0379859631494467	0.143053857293474	0.787841739582573	0.843304077333998
ENSMUSG00000004896.17	158.703964734964	-0.29108451949961	0.152264919919108	0.0522362911698971	0.0895642447620465
ENSMUSG00000004897.17	3828.05955420956	-0.659354052666406	0.108447152406531	8.83910319820609e-10	4.59739457880163e-09
ENSMUSG00000004929.13	848.5031771363	-0.00870686418044601	0.138047657118309	0.949080061391648	0.963765842792696
ENSMUSG00000004931.12	206.561651039561	0.343219070123184	0.289911852918556	0.210271046739113	0.295740803438075
ENSMUSG00000004934.15	291.266588692212	0.143752352103126	0.418079217766743	0.698216895459696	0.771011766119683
ENSMUSG00000004936.9	1162.36161387597	-0.0773501534244929	0.0724168347189906	0.283820006841432	0.378679634796456
ENSMUSG00000004937.7	512.377451151991	-0.38946840221556	0.148033093931704	0.00759541729792151	0.0160721840972595
ENSMUSG00000004945.16	529.56402386406	-1.60406928393485	0.119157348025103	3.13344790421845e-42	2.04755899360179e-40
ENSMUSG00000004947.16	142.388454146203	-0.259076612414161	0.174499331950012	0.129812078955144	0.197069743169019
ENSMUSG00000004948.13	21.6945837927256	-1.67436918421517	0.33520479868816	5.72858301782449e-08	2.50219035953623e-07
ENSMUSG00000004951.11	467.033541516618	-0.572815512317462	0.145069292194104	6.19577424732219e-05	0.000188726996912051
ENSMUSG00000004952.14	58.1320668268049	0.297977452936422	0.409438498421262	0.414126670609683	0.512854319390062
ENSMUSG00000004980.17	6055.84718405324	0.577431265168686	0.147497107972185	7.09741237591345e-05	0.000213857437500763
ENSMUSG00000004988.10	6.27033948353167	-0.434388045214358	0.535754912529233	0.320729203186645	0.418503701680101
ENSMUSG00000004994.13	137.447672565106	-0.475173219076252	0.301750933457045	0.0938705704246611	0.149072122495211
ENSMUSG00000004996.10	221.946106020767	-0.551678291217117	0.159208715904903	0.000423483293004695	0.0011405788985784
ENSMUSG00000005034.16	820.521572366339	1.16568387337982	0.177200706001697	1.63114036838002e-11	9.8931817481082e-11
ENSMUSG00000005043.14	32.6137533890515	0.879509278744786	0.35130998575647	0.00629973792930337	0.0135711387338878
ENSMUSG00000005045.17	126.315509902793	0.87538112379482	0.734725100655553	0.0848248249313141	0.136580658271629
ENSMUSG00000005054.8	434.772117261368	-1.09430875171888	0.160665137158779	3.83623895968034e-12	2.46570440862827e-11
ENSMUSG00000005057.14	30.0685034997471	-0.20910164102808	0.385754870286635	0.548497302419507	0.640847529370089
ENSMUSG00000005069.13	326.58879353228	0.263584364862553	0.211998785581745	0.200208223756146	0.28452824895076
ENSMUSG00000005078.17	345.101973865562	-0.93718904208619	0.125238462648859	3.78267825649492e-14	2.85207705355778e-13
ENSMUSG00000005087.18	163.10770995227	-0.137952057763489	0.434123653596023	0.717423162995432	0.786905163861039
ENSMUSG00000005089.16	82.8658674299417	-0.528878045287566	1.01765406912568
ENSMUSG00000005102.14	534.01253288318	0.678969428160554	0.156311834885639	9.99629028699299e-06	3.38631788018748e-05
ENSMUSG00000005103.13	1002.33426842404	-0.167716309042445	0.174328212582435	0.326345892114507	0.424615819014664
ENSMUSG00000005124.11	23.7936433624665	0.133714512398479	0.569136967298046	0.766876908824078	0.827316696646101
ENSMUSG00000005125.14	283.144099812151	-0.408728304789496	0.290735829264118	0.136612568027401	0.205668235299617
ENSMUSG00000005142.11	428.156615023382	0.781540370543414	0.171975290858802	3.49382125196913e-06	1.25782148133309e-05
ENSMUSG00000005148.9	883.621773484082	1.71734625998784	0.114273830046074	4.21137263823197e-52	5.77905610281382e-50
ENSMUSG00000005150.17	169.788364551329	-0.543316951685117	0.239018197101598	0.0181232947069375	0.0350175056491275
ENSMUSG00000005161.16	2875.25008767821	-1.36639972650171	0.0874076932582708	9.78200627275279e-56	1.75087279666761e-53
ENSMUSG00000005198.16	1806.24738208166	2.30968602353512	0.185456068515744	3.9203274529056e-37	1.74948596658527e-35
ENSMUSG00000005204.13	1154.66446139578	-0.219287139018301	0.336124399568816	0.481337355356097	0.579145274780714
ENSMUSG00000005225.16	566.294865077259	0.0613222166609554	0.141326583903719	0.660219257421155	0.73867580594878
ENSMUSG00000005233.17	769.207910954674	0.386510443061107	0.119449739309704	0.00108881887199255	0.00273734051375593
ENSMUSG00000005237.15	29.0043926123459	0.0443192230185687	0.533655360729492	0.919020857472564	0.942135121708318
ENSMUSG00000005251.16	79.0237728678331	0.639868859977846	0.245776069635928	0.00665209901024778	0.0142593223641955
ENSMUSG00000005262.14	463.435073531939	-0.668887586425825	0.221963726001748	0.00182407721567201	0.00438625576963654
ENSMUSG00000005267.14	36.2878471556542	-0.514296738858298	0.460854603291972	0.195696377050446	0.279248894357859
ENSMUSG00000005268.21	8.38608636289371	0.281640781388113	0.668143544512056	0.55781636686005	0.648881189113058
ENSMUSG00000005299.7	308.800710821513	-0.207575592557068	0.19283858200457	0.26995057876931	0.363711027703668
ENSMUSG00000005312.16	1559.68878124086	0.446202023192693	0.0976109909722983	4.21852917201666e-06	1.49938527683139e-05
ENSMUSG00000005354.17	746.81280381345	-0.581965936088243	0.206591357146716	0.00373157432308237	0.00841981835820737
ENSMUSG00000005360.15	323.184411261427	0.0218630048759597	0.20299871304975	0.911883944315472	0.93751139484404
ENSMUSG00000005362.15	443.246545239145	0.107241442477933	0.161594219266393	0.499604986738381	0.596851082169249
ENSMUSG00000005370.5	4454.63265411463	1.03311894770645	0.0740435984827314	1.36668163725366e-44	1.08197819810846e-42
ENSMUSG00000005371.16	590.153508262875	2.89140746251552	0.212226033306429	7.26634975437587e-44	5.41425255227636e-42
ENSMUSG00000005373.14	28.7537926931292	0.30434084864779	0.411121924016907	0.405683392035054	0.504428384831514
ENSMUSG00000005374.14	470.557144472979	0.252247584040654	0.146814079434037	0.08138608658559	0.131765282450586
ENSMUSG00000005378.18	533.455586652277	-1.0546128125669	0.340249519348388	0.000753783966533258	0.00194341014199204
ENSMUSG00000005397.9	1284.47928955102	1.57544094691543	0.186461001980514	3.75726335806159e-18	3.95593706631715e-17
ENSMUSG00000005410.7	3577.00460284662	-0.30639605355552	0.0898070958555943	0.000603887046258882	0.00158675729866683
ENSMUSG00000005413.9	602.492480472357	-0.891577043983685	0.152193004857527	2.58830861393649e-09	1.29352588606046e-08
ENSMUSG00000005417.18	1285.47431167924	0.298263970600152	0.119717881088425	0.0119024843742772	0.0241080209337298
ENSMUSG00000005442.14	572.721197658075	1.3676683976507	0.38240069161674	6.96017881937738e-05	0.000210029805055319
ENSMUSG00000005447.13	554.022105614535	-1.32636903771046	0.0977387258516988	1.47296047295692e-42	9.94830234814909e-41
ENSMUSG00000005465.10	4.99985574328006	0.310579724239169	0.656762420858925	0.516369957845438	0.612215717174802
ENSMUSG00000005469.11	426.362327900441	0.425082229951753	0.112597114135067	0.000140543864974396	0.000405383749261408
ENSMUSG00000005470.9	343.952455728925	-0.496701897237366	0.220974001080916	0.0201721313667022	0.0385800798159681
ENSMUSG00000005481.19	2233.21319496498	-0.984147594778446	0.101821021707504	2.06159862667978e-22	3.02839826811204e-21
ENSMUSG00000005483.11	986.677314439893	-1.1214690955318	0.0961295902408338	7.26920660628903e-32	2.1567932465903e-30
ENSMUSG00000005493.16	10.3763575261168	-0.182211685765993	0.390675292151408	0.604700708568708	0.690349872989526
ENSMUSG00000005501.15	349.915894384379	0.364123704616142	0.15387921587749	0.0162272442930632	0.0317847070029585
ENSMUSG00000005505.13	219.126742543843	-1.0051611710025	0.386451184297679	0.003818294450603	0.00859128642150256
ENSMUSG00000005506.17	1950.01366781683	0.707252973768406	0.0932820660242675	2.39390413660456e-14	1.84638966826545e-13
ENSMUSG00000005510.10	494.667326180219	-0.900920151614803	0.15017235814854	1.08280829624401e-09	5.5755485347874e-09
ENSMUSG00000005514.15	198.502003000539	0.239552467846853	0.194138351819153	0.205848468661238	0.290787229428206
ENSMUSG00000005533.11	522.682177613094	1.35049348286517	0.218447896526543	1.41922120699342e-10	7.98439207911196e-10
ENSMUSG00000005534.11	535.877020854597	1.66516676823655	0.262040483500464	2.10052781083686e-11	1.25779605312911e-10
ENSMUSG00000005553.15	9.69481533297078	-0.780509687439343	0.846758417554684	0.126574225035486	0.192883376240916
ENSMUSG00000005566.15	3288.86642945633	0.959774529433681	0.150694555588904	9.51536490401114e-11	5.43117899044546e-10
ENSMUSG00000005575.17	557.63004757988	-0.605123528738355	0.146455056918741	2.75894147615209e-05	8.80625882686499e-05
ENSMUSG00000005580.12	30.2062211054727	0.452326943044933	0.282679066612292	0.0911923646022788	0.145341140912285
ENSMUSG00000005609.17	833.566990321184	-0.232733507297139	0.167057665288038	0.155900860643358	0.230627220732592
ENSMUSG00000005610.18	16547.3395434208	0.286390759050489	0.105632794423456	0.00631120569540703	0.0135922867102102
ENSMUSG00000005615.16	301.328141347766	-0.348942707417593	0.133092137773166	0.00798459200892935	0.0168092913079826
ENSMUSG00000005621.12	252.417565822278	1.06858982540208	0.359328975886046	0.00110159936414125	0.00276609282240225
ENSMUSG00000005625.16	1539.71834406718	-0.958715046810069	0.170157026870999	8.74748321532345e-09	4.15473914354575e-08
ENSMUSG00000005628.13	7.5841305220791	-0.0955312261901795	0.536777974473251	0.827100586010771	0.873685344880169
ENSMUSG00000005656.10	979.819649092731	0.0158877580019898	0.191214226649684	0.932173711724088	0.951413444338698
ENSMUSG00000005667.9	2124.89972058781	-0.411729368987809	0.146405128988986	0.00433533691835006	0.00964234792143916
ENSMUSG00000005672.13	1066.49663458691	1.05717815842021	0.313104543611362	0.000289101644648864	0.00079836270039122
ENSMUSG00000005674.10	181.509568909245	-0.810139326475937	0.288686545853114	0.00292461988714179	0.00674694812014063
ENSMUSG00000005681.13	34.6040157107135	-1.98956999338663	0.26431134450962	2.43229136890769e-15	2.01877731712716e-14
ENSMUSG00000005682.10	483.59678131377	0.899808246229543	0.131328139318125	4.01726313664012e-12	2.58004181244356e-11
ENSMUSG00000005683.9	1790.45968374399	0.396014950553304	0.0971302415568183	4.08319204601551e-05	0.000127344551935109
ENSMUSG00000005686.18	28.3065454272485	-0.0338863386337568	0.576809262680045	0.940479532314161	0.957516783641479
ENSMUSG00000005687.15	1726.93938241101	-0.809291102962081	0.0823011276518155	5.07543889713423e-23	7.84026757214909e-22
ENSMUSG00000005698.16	1328.50506731108	0.575974456532195	0.0996962583027146	6.01885746031929e-09	2.90823139081801e-08
ENSMUSG00000005699.17	95.7152671844877	-1.50438452301829	0.413805414501661	3.9787154243963e-05	0.000124321644959267
ENSMUSG00000005718.9	256.277394715761	-0.635385600611244	0.160679164292064	5.70371043417289e-05	0.000174740464594465
ENSMUSG00000005732.15	2651.92690611585	-1.32041551590213	0.0918672280555128	1.90750538490646e-47	1.86969590316992e-45
ENSMUSG00000005774.13	185.173114544446	-0.494144772108261	0.221506540347754	0.0211124951132314	0.0402057889475634
ENSMUSG00000005779.13	1774.34303588466	-1.46398405862731	0.120561955757991	1.08450863063853e-34	4.04956998202374e-33
ENSMUSG00000005802.13	154.778365474388	0.520102615887223	0.211065514412617	0.0111001115083336	0.0226443924935245
ENSMUSG00000005804.15	459.540333093237	-1.14633073617901	0.232173329501766	2.75595108871915e-07	1.12221183427147e-06
ENSMUSG00000005813.13	1005.1212818488	-0.526572703045776	0.0976615604490434	5.74825592396645e-08	2.50878691492063e-07
ENSMUSG00000005823.10	117.794824301299	0.129053964265954	0.176339984933002	0.455087761527374	0.553384298410225
ENSMUSG00000005846.13	2936.96200656504	-0.112415503088727	0.119667348328396	0.343011087895933	0.441450846766888
ENSMUSG00000005871.16	1330.67542030819	2.74902438525692	0.221325852628516	5.06596057481939e-37	2.21864821238167e-35
ENSMUSG00000005873.7	315.618947113478	-0.638418747593052	0.226748245133329	0.00353842237556121	0.0080268909296551
ENSMUSG00000005881.14	396.251113035686	-0.537742274424559	0.137166680104569	7.17593625978459e-05	0.000216065354525275
ENSMUSG00000005882.19	461.33353955155	-0.786985250397327	0.188644281890745	1.89430461202839e-05	6.17326618766506e-05
ENSMUSG00000005883.16	6.98875089080203	0.742244058318506	0.85720449186158	0.14322583615987	0.21442857023771
ENSMUSG00000005886.15	707.434867223082	0.822900359220967	0.245302933716538	0.000465593399355043	0.00124645204148586
ENSMUSG00000005892.5	1136.35771661445	-1.88615719791272	0.147548266326282	1.17324120957794e-38	5.81920572232526e-37
ENSMUSG00000005893.15	929.26057462875	0.605958762161978	0.0742368997809369	2.54663988733967e-16	2.29909643776438e-15
ENSMUSG00000005897.15	101.324941855808	0.41448720416716	0.204558748995146	0.0371784964639334	0.0663579342371116
ENSMUSG00000005899.15	798.082422730081	0.0709894683250073	0.180833736469441	0.688352466224285	0.762638771534367
ENSMUSG00000005907.15	232.59046213075	0.187363346819025	0.197327012937451	0.329943458167643	0.428349016528427
ENSMUSG00000005936.20	816.320607826037	-0.454584817992342	0.173432586467565	0.00748553079684056	0.0158581347369763
ENSMUSG00000005947.12	15.9902639095865	-0.883627562413806	0.359630561813432	0.00709707630177297	0.0151089276614474
ENSMUSG00000005949.10	74.0175987680613	-0.287279362514362	0.208906736005692	0.156896769368677	0.231833466695567
ENSMUSG00000005950.15	5.89459534691982	0.0453545529617231	0.533186718234265	0.917095210929708	0.940629513446247
ENSMUSG00000005958.16	223.501277356217	0.680342749299402	0.231435603469217	0.0022859810878674	0.00538607105078159
ENSMUSG00000005968.15	80.7436561606933	0.139431045086018	0.284751317066669	0.605220021765229	0.690799064144176
ENSMUSG00000005973.7	1278.28000134262	-0.613972582485642	0.0722168627396699	1.43911115775386e-17	1.43884902457394e-16
ENSMUSG00000005981.12	1705.29440441475	-0.297657661779582	0.0882162989553072	0.00069514618828494	0.0018052313960713
ENSMUSG00000005982.15	124.975011482307	0.220013604258027	0.186181609010005	0.226638346968461	0.314357619569545
ENSMUSG00000005983.16	13.3328075207678	-1.0102802898689	0.709052902931526	0.0461316159302566	0.0804287262597708
ENSMUSG00000005986.17	33.5811718231576	0.0462610379709982	0.333953849970904	0.881292277602666	0.915252266352365
ENSMUSG00000006005.19	2808.25505284627	3.18275633173114	0.236628566876712	7.17992329869537e-43	5.07432604976896e-41
ENSMUSG00000006010.15	181.304852655287	0.751104338321781	0.237851619396294	0.00102047232378528	0.00257731867419819
ENSMUSG00000006019.16	148.899910818279	0.41560763260335	0.20515775784018	0.0371891089243023	0.0663671056549658
ENSMUSG00000006021.6	64.0115935766693	-0.440956377801559	0.274815749345037	0.0912929323816788	0.145473264711545
ENSMUSG00000006024.14	673.694714745548	-0.860578789974433	0.149656533605286	5.14547791083376e-09	2.50533958479301e-08
ENSMUSG00000006050.13	515.455470633537	-1.47271727246509	0.128588555796534	3.85080459709101e-31	1.07294753469201e-29
ENSMUSG00000006056.14	558.981391537727	-2.15551550186287	0.112709865610286	5.51290083257623e-83	1.00867708900036e-79
ENSMUSG00000006057.16	456.493630088678	-1.88723624245687	0.118794745547415	4.50920188696704e-58	1.00341929017144e-55
ENSMUSG00000006058.11	211.268729649179	-0.983979675086986	0.199586321983428	3.88480775859224e-07	1.56103292729962e-06
ENSMUSG00000006095.13	317.080309062675	-0.778311012757567	0.204047064620709	8.6006407702939e-05	0.000255874889908635
ENSMUSG00000006127.10	163.750178689003	-0.251922855730221	0.17445493906584	0.140652983838397	0.211075611488825
ENSMUSG00000006134.5	785.347184822842	0.188040164850797	0.141982011420006	0.17958590436567	0.259748887763679
ENSMUSG00000006169.21	704.097800401325	0.723380114888233	0.0865814715415431	4.53010169185543e-17	4.38033966880701e-16
ENSMUSG00000006179.10	23.786437917788	-0.168575280594951	0.426237128644172	0.65399417871611	0.733505117893896
ENSMUSG00000006191.18	463.302202089604	0.457271231080371	0.151536942068241	0.00218217535427776	0.00516143084729846
ENSMUSG00000006205.14	63.8162904128298	-0.897934290819267	0.501210771874275	0.0327625806005271	0.0593184623143354
ENSMUSG00000006215.13	157.292123456999	0.253550101912519	0.27759974962313	0.33619121145179	0.434405263573182
ENSMUSG00000006216.11	9.48325024427801	-0.112110686898761	0.526242345054641	0.795471673979747	0.849081505262982
ENSMUSG00000006218.5	5.91666656601212	-0.344984324936828	0.507750931762383	0.415393844279762	0.51415291895331
ENSMUSG00000006219.13	402.573051961867	0.585614994574559	0.145966942748156	4.69402964775845e-05	0.000145482333290312
ENSMUSG00000006235.7	18.8379329190382	-0.382138830321357	0.519299616699374	0.373556603729421	0.47296298582288
ENSMUSG00000006241.17	30.5165092603094	0.012641564777746	0.370207034828284	0.970104784259354	0.978842860441101
ENSMUSG00000006262.16	364.090221314368	1.03771993598817	0.169566412597852	4.09414059432516e-10	2.2060933627864e-09
ENSMUSG00000006273.15	2179.30968809967	-0.243279127920231	0.0860698752120673	0.00450733392658608	0.00999491890238258
ENSMUSG00000006276.11	976.233093529972	0.421744646184829	0.0945948783652562	7.29133520249784e-06	2.51342718818363e-05
ENSMUSG00000006281.9	225.025137438995	1.22327480775685	0.338020704691937	8.31549155756329e-05	0.000247884140981888
ENSMUSG00000006288.9	545.942967936115	-0.750554770047776	0.101844329305208	1.14582075276469e-13	8.34508197071038e-13
ENSMUSG00000006289.15	695.488647453194	-1.32717494521949	0.100027567703702	8.70174014632132e-41	5.08126081522955e-39
ENSMUSG00000006299.14	690.686302111059	-0.370055241536583	0.13205101468679	0.004583516601695	0.0101447268656064
ENSMUSG00000006301.18	278.237788873728	-0.384462002452684	0.196728614480265	0.0449208144778726	0.0785089208243608
ENSMUSG00000006304.15	1057.27131952641	-0.708380313939203	0.0847850965028917	4.59968293840189e-17	4.44240345728234e-16
ENSMUSG00000006307.17	482.551442626808	0.902497255926719	0.276715109679786	0.00057282589324271	0.00151165448461982
ENSMUSG00000006310.11	64.8005438064434	-0.399094512701939	0.221296323994653	0.0623825812587838	0.104555111001363
ENSMUSG00000006311.9	10.7558585598782	-1.51614248668516	0.527111646120911	0.000527957223744778	0.0014015591815904
ENSMUSG00000006313.6	15.3705423002104	-0.633529100795483	0.35872499502284	0.0535323596017922	0.0914721765656025
ENSMUSG00000006315.10	290.422960194085	-1.34099754774074	0.129426771534478	8.79847192441495e-26	1.63896422148576e-24
ENSMUSG00000006333.15	8634.75787780676	-1.36229226542362	0.11810228644772	1.97793345490654e-31	5.62532473263315e-30
ENSMUSG00000006335.17	80.9449609097435	-1.41514344142895	0.213545632304411	6.59238423846565e-12	4.15767105533565e-11
ENSMUSG00000006342.16	61.7400405980322	1.59591774612231	0.230441739645943	5.24222425896044e-13	3.6103599695651e-12
ENSMUSG00000006345.11	39.2209941678066	0.282140536227949	0.362319356074663	0.394511581482636	0.493611595796259
ENSMUSG00000006356.11	262.202564637938	0.0885777970850158	0.210189925407457	0.664377226659135	0.742271102869326
ENSMUSG00000006360.12	117.015566392149	-1.65754235944442	0.209407219105823	2.53655346886075e-16	2.2912466248892e-15
ENSMUSG00000006369.15	237.092727233727	0.830331721771598	0.16615809530699	3.47905287760906e-07	1.40450021416005e-06
ENSMUSG00000006373.11	956.374749762229	0.122858798110637	0.117853767528159	0.292811167015828	0.388222341968571
ENSMUSG00000006378.16	607.345006538127	-0.967668728643776	0.157725050465173	4.19271980629987e-10	2.25552162856387e-09
ENSMUSG00000006386.16	15.7050673672412	1.36970505674135	0.598985234260319	0.00378093545620934	0.00852185384032292
ENSMUSG00000006390.16	154.633656016479	-0.743681939974399	0.174856478161032	1.39652227930639e-05	4.65140217907328e-05
ENSMUSG00000006392.17	502.923482515051	-0.931085781548962	0.119620010109589	3.71350891731727e-15	3.03928187581827e-14
ENSMUSG00000006395.17	26.4592549439734	-0.0184652447945293	0.391624343871909	0.958248131461401	0.970148907517669
ENSMUSG00000006398.16	1367.448057919	-0.200427598032811	0.137344233600934	0.139545193309018	0.209623307628133
ENSMUSG00000006403.14	20.5506098778189	-0.330703268187116	0.350546427692676	0.30507433485364	0.401603571191533
ENSMUSG00000006411.13	8.24947570852254	0.165231607183989	0.514092536306176	0.698548720431773	0.771192501699904
ENSMUSG00000006412.11	391.693641210535	-0.861928952655828	0.158834541702133	3.30353905192467e-08	1.47985249096963e-07
ENSMUSG00000006418.18	534.811119564714	-0.450339633592177	0.10911500700013	3.18138820075508e-05	0.000100610561747329
ENSMUSG00000006423.16	382.027506982499	0.41813937060886	0.174653131741805	0.0145510492539923	0.0288480770606177
ENSMUSG00000006435.17	49.7137866486285	0.781004577415156	0.265715453227337	0.00201399011284529	0.00479808668811102
ENSMUSG00000006442.11	654.474622514282	-0.0861035777230268	0.157143140706868	0.577615914097958	0.66617182080481
ENSMUSG00000006445.4	331.859781939976	0.122189287766617	0.184269305549079	0.497721494773853	0.595075862516593
ENSMUSG00000006456.11	558.23219986148	0.697605058224291	0.278921650054247	0.00829997477991573	0.0174086975800372
ENSMUSG00000006457.5	117.429087477694	-0.437561338928869	0.35418298117247	0.178291746112923	0.258081063927698
ENSMUSG00000006463.14	72.0710468822366	0.17982373803653	0.194460521806603	0.343083785475436	0.441509901174117
ENSMUSG00000006464.10	52.0611852329371	-0.78123316423723	0.282470707120987	0.00344886337613272	0.00784317541980078
ENSMUSG00000006471.19	218.360009422741	0.478154229072992	0.1974702567474	0.0129281462189555	0.0259555942194026
ENSMUSG00000006476.20	91.9138976349502	-0.104307320926866	0.430040440992287	0.782913758523755	0.839721283241756
ENSMUSG00000006494.12	1103.71551902315	-0.720078618333886	0.227689628668315	0.00104431492746888	0.00263228744996634
ENSMUSG00000006498.17	3971.61116625302	-0.337816004898034	0.164688268542432	0.0367567143865242	0.0657405035085147
ENSMUSG00000006517.6	379.089748294708	0.431516034505843	0.185104778503137	0.0170675550226938	0.0332329937990658
ENSMUSG00000006519.12	58.8976050217309	-0.285104602706748	0.229559980185534	0.1983388760262	0.282188203864129
ENSMUSG00000006526.14	148.208142090788	-0.652684200927995	0.219091959351463	0.00207757487706695	0.00493102125982437
ENSMUSG00000006527.17	203.010155159777	0.192112720814209	0.158357865753537	0.217456550293903	0.303977675185884
ENSMUSG00000006567.12	68.2883968767309	0.847330328354152	0.261805047112317	0.000681096697198154	0.00177237979025948
ENSMUSG00000006575.15	160.727257702669	-0.253385282635548	0.211224316324114	0.216600464888923	0.30310981086959
ENSMUSG00000006576.17	47.7359302768782	0.60689154560942	0.570271413441978	0.180779089558192	0.261291079413214
ENSMUSG00000006585.4	593.486756111776	1.10052362136784	0.204463954976569	2.82768462347285e-08	1.27501321727074e-07
ENSMUSG00000006586.16	23.1614771507839	1.07753752990916	0.57000056936945	0.0182341794094583	0.0352048578186833
ENSMUSG00000006587.7	10.7378414315606	0.0752473406563041	0.503881467968641	0.858294276197606	0.897880175728732
ENSMUSG00000006589.9	932.095706106139	-1.03007594056964	0.143004752927505	2.63068926397028e-13	1.86561413048228e-12
ENSMUSG00000006599.14	782.281776246691	0.109821622050481	0.135316905748632	0.411435317653728	0.509981586436127
ENSMUSG00000006638.16	19.6136532220505	-0.587180230926903	0.352522902213386	0.0695710962079968	0.115041350183794
ENSMUSG00000006641.13	129.304900705352	-0.181697683152175	0.231715294482286	0.416471492590928	0.515095722576813
ENSMUSG00000006649.18	44.3345833733675	0.559009433776224	0.420464970168579	0.132848428431707	0.200809167522023
ENSMUSG00000006651.9	93.0513461912603	0.694625182099517	0.325291439329692	0.0215512470400456	0.0409383982389629
ENSMUSG00000006673.15	1569.71888846836	-0.0983265315013305	0.0740534167255802	0.182685986866496	0.263515254531411
ENSMUSG00000006675.11	28.6126867412716	0.384263438810874	0.424473852511386	0.305248420546989	0.401768503009134
ENSMUSG00000006676.17	739.039874021788	0.579490845243372	0.141962666956833	3.50176043040324e-05	0.000110313771322664
ENSMUSG00000006678.7	1036.10154557355	2.22032783940435	0.253449732356894	6.25229093995407e-20	7.59266039146192e-19
ENSMUSG00000006699.18	3597.0681596684	-0.65831062846372	0.112622443821462	3.71896473529404e-09	1.83408781958931e-08
ENSMUSG00000006705.14	355.441953859892	-0.399490126352424	0.179524222942627	0.0229892985178532	0.0433289205326185
ENSMUSG00000006715.12	867.510211219313	-0.953250226301673	0.0923231646090587	2.78253922492369e-25	5.00219142105004e-24
ENSMUSG00000006717.8	280.429590006128	-0.876656217708945	0.275679814518409	0.000790539093991887	0.00203181009220609
ENSMUSG00000006720.17	191.687047293285	0.50272447572975	0.249944743193516	0.0358779471394193	0.0643505234228098
ENSMUSG00000006728.13	4464.87841005268	-1.11637789132531	0.131543516540148	8.14984387343606e-18	8.29953488335632e-17
ENSMUSG00000006731.11	20.9738108335318	0.59438057287351	0.408460589620285	0.102315574653447	0.160505912910194
ENSMUSG00000006732.15	187.966964121235	-0.729462737971259	0.15191215174752	1.06489207797896e-06	4.07709319880946e-06
ENSMUSG00000006736.10	364.790880086771	-0.93771440927173	0.153881078108936	5.69990493010388e-10	3.01414047797112e-09
ENSMUSG00000006740.15	2591.40807655415	3.00933705062268	0.316541133399485	4.24567271887375e-23	6.58939610383545e-22
ENSMUSG00000006763.15	666.0328023941	-0.971446376550802	0.125232604413611	4.29821145019888e-15	3.50215972045645e-14
ENSMUSG00000006782.17	77.6959457904675	-0.625985981244973	0.265269015834848	0.0132613870980719	0.0265437293477513
ENSMUSG00000006784.15	45.1297350376222	-0.0401644461033334	0.287422203868046	0.882610671458658	0.916390285429365
ENSMUSG00000006800.15	968.930492580786	0.571684160645724	0.12731108982496	5.62691088942117e-06	1.96894053582869e-05
ENSMUSG00000006818.6	1699.96575373714	-0.960014027007941	0.0931437534079018	3.33263371754157e-25	5.95857539921357e-24
ENSMUSG00000006850.9	158.410644137999	0.0468814922620672	0.209576193373218	0.817883923636053	0.866059711305696
ENSMUSG00000006906.11	94.959068383783	0.496610841518719	0.234978011822835	0.0282477758579031	0.0520018026888866
ENSMUSG00000006920.15	404.185739933123	0.055878187265984	0.260676751818256	0.822557885393601	0.870113746950371
ENSMUSG00000006930.16	249.414040549238	1.02944907495993	0.187381276763573	1.73154378187315e-08	7.97129758347924e-08
ENSMUSG00000006931.16	73.6712896329177	-0.655782551240935	0.386551744473921	0.0598288817642981	0.100891161906062
ENSMUSG00000006932.18	5961.53544702012	-0.111505811131347	0.0691347180134799	0.105682595159852	0.165135456516165
ENSMUSG00000006941.6	114.642504139357	-1.05399020894405	0.233103258858278	2.53836418534638e-06	9.30733534627006e-06
ENSMUSG00000006958.15	26.9391286689799	1.90206215616753	0.534632227201807	2.08276226979832e-05	6.75134769621436e-05
ENSMUSG00000006998.17	3156.97577525046	-0.346320212252804	0.112396876658238	0.00188967033494861	0.00452943251901
ENSMUSG00000007021.6	9.71890702452256	-0.3031880450031	0.456426868583678	0.44266828894037	0.540998259697866
ENSMUSG00000007029.17	866.803190751617	1.30320313540754	0.17338223990868	1.43518514064981e-14	1.12485453170302e-13
ENSMUSG00000007034.16	21.4073011535524	-0.638119431541074	0.301361497528278	0.0241776527032911	0.0453506557768646
ENSMUSG00000007035.16	38.7301256943225	-0.817391181844303	0.356091205086496	0.0120945809464311	0.0244549931783989
ENSMUSG00000007036.16	92.3035542094651	-0.244915169122768	0.185233461451965	0.176211088575117	0.25540603781062
ENSMUSG00000007038.6	148.851538962357	0.126008372004451	0.251158047250278	0.600856590381199	0.686818372470305
ENSMUSG00000007039.13	321.001871576856	-0.689895048073131	0.156453072844262	7.30703895462396e-06	2.51831332075749e-05
ENSMUSG00000007041.10	1086.81478639697	-1.00686242551194	0.111008548819979	5.57445743305215e-20	6.81980613299181e-19
ENSMUSG00000007050.18	412.852002699729	-0.328062668931235	0.108949531888312	0.00240687874921088	0.0056507089197684
ENSMUSG00000007080.15	1380.80099565459	0.097544026193922	0.122466049919663	0.421199013058008	0.519619729399627
ENSMUSG00000007097.15	28.9663663263827	0.321695669346818	0.539343952022033	0.463543499633654	0.561675556178615
ENSMUSG00000007207.11	40.7755084937969	-0.350310273466693	0.425755045022527	0.351081885114653	0.449658971936142
ENSMUSG00000007216.7	82.8460784890418	0.0597864376860976	0.211746838248983	0.771188067395914	0.83060722779832
ENSMUSG00000007338.11	630.835460521894	-1.23417284198159	0.24203355014601	9.86489733023577e-08	4.212792124922e-07
ENSMUSG00000007379.16	434.322328147694	0.12516156102248	0.111362215075874	0.257190309113068	0.3487501911959
ENSMUSG00000007411.17	1455.93223086369	-0.134216584006592	0.126531328336901	0.283761911053797	0.378632800366492
ENSMUSG00000007415.16	1147.92956116068	-0.874776092046698	0.108732310378845	4.9322458364986e-16	4.32708003141302e-15
ENSMUSG00000007440.11	32.6920019767682	0.0499068418420454	0.871436603597243	0.913160187328767	0.938112720989632
ENSMUSG00000007458.15	1797.51468571103	-0.818857729354448	0.0681533893789454	1.84246514841961e-33	6.24277234547855e-32
ENSMUSG00000007476.19	345.453037511204	0.781414831312496	0.152559668852518	1.92939193514859e-07	7.98474415584112e-07
ENSMUSG00000007480.6	10.9855509415078	-0.764227459797319	0.524690719011721	0.0774763033916835	0.126092339192612
ENSMUSG00000007564.16	916.816693352572	0.453525316954364	0.143703271665609	0.00137510794875033	0.00339539699986081
ENSMUSG00000007570.17	194.316044436294	-0.174590496159836	0.248228682639842	0.463716839020823	0.561844248999771
ENSMUSG00000007589.10	555.141714150808	-0.440941071316897	0.12892790484844	0.000543868691956462	0.00144077956088273
ENSMUSG00000007594.11	46.9682709204428	0.53424671822498	0.472669294755449	0.186504400843319	0.268113263798148
ENSMUSG00000007603.10	147.741866127172	-0.297826812761166	0.178980279107104	0.0891890703124008	0.142673054287381
ENSMUSG00000007610.16	270.682562569068	-0.404380594435344	0.158683624251596	0.00955772740055606	0.0197821891786019
ENSMUSG00000007613.16	706.299760489621	1.12173516170882	0.170572624012362	1.80761700123301e-11	1.08993149612977e-10
ENSMUSG00000007617.19	683.798842196636	0.770161270892827	0.177515015970051	9.20627958376924e-06	3.13287468290821e-05
ENSMUSG00000007646.14	191.861739440093	-0.663721945475507	0.219356363457347	0.00176236646470161	0.0042502765925954
ENSMUSG00000007655.17	10.5276578316196	0.296772290633637	0.890579554189771	0.518978626583104	0.614379658083679
ENSMUSG00000007656.14	1203.72858874095	-0.966428789929501	0.128892049979885	3.22910885564809e-14	2.44701958241864e-13
ENSMUSG00000007659.19	336.62288392108	-0.0919940627450333	0.168251647896602	0.577516227988846	0.66610350397789
ENSMUSG00000007670.11	1139.34075797282	1.07131958078944	0.124309485677771	2.84342805382513e-18	3.03256021776803e-17
ENSMUSG00000007721.7	375.742875117685	-0.734863812542216	0.172285331528011	1.3359833481688e-05	4.45787999884409e-05
ENSMUSG00000007739.11	4433.17857266653	-0.433752192424672	0.113800885951008	0.000120801837982626	0.000351642896598886
ENSMUSG00000007777.10	242.72220391474	-1.32566919174899	0.144407939262654	1.05095296024945e-20	1.36160837108006e-19
ENSMUSG00000007783.11	258.168722381625	-0.0302199417765268	0.205864469825927	0.880014234731592	0.914213261202771
ENSMUSG00000007812.17	640.66744660792	1.49141789210054	0.176498918356561	4.65899593626768e-18	4.87987972890858e-17
ENSMUSG00000007815.14	2734.05866057197	-0.397684079689094	0.104248457436308	0.000121858819519472	0.000354469030388121
ENSMUSG00000007817.16	138.414728617609	0.168329587031139	0.395041625831557	0.635443059406393	0.718127847041732
ENSMUSG00000007827.11	299.945465320823	1.75356497373324	0.328795241119999	7.74601722324064e-09	3.69407090660198e-08
ENSMUSG00000007833.16	181.69133807906	0.0389301945092905	0.31322525736127	0.894398245049666	0.924838675116663
ENSMUSG00000007836.7	737.409022477414	1.37812338646508	0.124133493345641	2.64878708077758e-29	6.49071084213755e-28
ENSMUSG00000007837.12	31.9291582970536	0.390704988912494	0.409186799670883	0.283918801631148	0.378719392989883
ENSMUSG00000007850.17	4447.85176971883	0.640984918640105	0.156584618706818	3.14467524191101e-05	9.95068547435599e-05
ENSMUSG00000007867.10	158.825492320757	-1.11776632572281	0.210312009058092	3.96778691698535e-08	1.76254510822762e-07
ENSMUSG00000007872.4	70.3491997908803	-3.60463974999772	0.544136725157967	3.44016261855893e-13	2.4095771093071e-12
ENSMUSG00000007880.17	1235.35553255772	1.92591011055514	0.139151747855256	7.67036730787003e-45	6.2528682405295e-43
ENSMUSG00000007888.16	8.38926095027921	0.425508016457522	0.657716709739514	0.375727736990127	0.474956641154376
ENSMUSG00000007891.17	1181.4857893234	-0.456061661930534	0.134261844797588	0.00058614743306299	0.00154359343998853
ENSMUSG00000007892.9	12164.6159521159	-1.85658536475633	0.209984177489282	5.88672845559409e-20	7.1858233860836e-19
ENSMUSG00000007946.12	14.7613465561294	-0.319601709756813	0.552906712504416	0.472482051856151	0.57053325129539
ENSMUSG00000007950.10	154.146547566988	-0.330556328399458	0.192363961710207	0.0782113620205575	0.127138533095104
ENSMUSG00000007987.13	97.2571893675728	-1.44884014542917	0.334459321906367	2.50468274376255e-06	9.19407283583102e-06
ENSMUSG00000007989.8	533.104958440962	1.16378866779488	0.241850990995026	5.00073053193756e-07	1.98244438865402e-06
ENSMUSG00000008028.16	22.5205863389476	0.00150382565621271	0.382731061262487	0.996536167238967	0.998294261219374
ENSMUSG00000008035.13	277.455297008514	0.121842540391454	0.294023225499541	0.660615502822296	0.739018715011871
ENSMUSG00000008036.12	350.849389355962	-1.46752463539694	0.182213286508083	1.36293313833917e-16	1.26015833739647e-15
ENSMUSG00000008090.15	41.5686665434792	0.435142620328271	0.336538290131504	0.162479037517349	0.238610747418014
ENSMUSG00000008129.15	37.8807137066087	-0.113151704075252	0.233018591777497	0.614709981083511	0.699449230134203
ENSMUSG00000008136.15	10.4516119225425	0.514655236130164	0.875218100404941	0.287572121823213	0.382631717038045
ENSMUSG00000008140.19	310.675376410494	-0.0280959671496686	0.156961573379733	0.855652828208984	0.896141647402998
ENSMUSG00000008153.13	73.0838186471242	-0.122824787808476	0.425737760043457	0.743785716316966	0.808153303362551
ENSMUSG00000008167.15	193.417543032573	-0.223668257274485	0.217247009789797	0.288114785979262	0.383291822646672
ENSMUSG00000008200.16	995.214954682537	0.350554630328591	0.104589318559663	0.000735406311243049	0.00189870425325169
ENSMUSG00000008206.17	467.757689101518	0.545942059312004	0.258518634630985	0.027096563190465	0.0501234673171633
ENSMUSG00000008226.15	170.026965402612	-0.285124844205633	0.237821951218834	0.213150660603391	0.299101144282577
ENSMUSG00000008301.12	682.442397657971	-0.609432400256288	0.11187733112933	3.93291306100259e-08	1.74752507759119e-07
ENSMUSG00000008305.19	226.61215288245	0.295511661439693	0.20232795249623	0.133410777627629	0.201529701421353
ENSMUSG00000008307.12	53.7870980526487	0.482053346714414	0.470942565758212	0.232149247263149	0.320515157757032
ENSMUSG00000008318.11	23.3569651634365	0.572546886494281	0.455028953904844	0.146081783218749	0.218129191536375
ENSMUSG00000008333.13	923.902994877758	-0.860501330615918	0.164825191233078	1.02514874131376e-07	4.37108346017962e-07
ENSMUSG00000008348.10	2169.19300127274	0.527339559838748	0.138465449782506	0.000114355438224532	0.00033358565123886
ENSMUSG00000008373.17	1074.69693104433	-1.46656705316884	0.127612132516002	2.48099828785504e-31	7.01969051651356e-30
ENSMUSG00000008384.9	87.2199016739482	-1.06328966434526	0.223341137631612	7.87754597071575e-07	3.05870194529064e-06
ENSMUSG00000008393.10	655.81063231945	-0.0868166044456387	0.120427616345952	0.466757695028433	0.564863596974587
ENSMUSG00000008398.17	38.1398633187694	0.0962531116364138	0.382671684850069	0.781080485982616	0.83835564872088
ENSMUSG00000008429.9	257.953308758366	1.15966715638752	0.131274305878175	3.5611785443686e-19	4.08369965808619e-18
ENSMUSG00000008435.16	149.211443641372	0.416453446126384	0.31826863063034	0.161010716424342	0.236872095549312
ENSMUSG00000008450.9	1278.97604358465	-1.61327064594339	0.128336764444524	3.56479695346484e-37	1.5994962243244e-35
ENSMUSG00000008461.7	50.8946814315062	-0.472789293226143	0.57246271796809	0.297275493032378	0.393317977162475
ENSMUSG00000008475.14	815.99391663175	-0.638583397758002	0.127598577502115	4.18046547056954e-07	1.67469801776369e-06
ENSMUSG00000008489.19	486.023301578985	0.421956998441564	0.214181437358288	0.0421924979353019	0.0743322845298616
ENSMUSG00000008496.20	12.7980379258167	0.689355722973755	0.692725565458536	0.162553464836389	0.238698760964938
ENSMUSG00000008540.12	8.35158205104082	0.0662276935588144	0.658432849508992	0.889586346758399	0.921019702739425
ENSMUSG00000008575.18	221.567732775418	0.90698764846715	0.293237155847605	0.0010083232353153	0.00254898045992279
ENSMUSG00000008601.13	7.68982087325631	-0.319056713084254	0.452714764789454	0.416499638435068	0.515095722576813
ENSMUSG00000008604.12	1107.35333752188	0.399647238889517	0.179436515606247	0.0228717093697616	0.0431319787210105
ENSMUSG00000008658.17	29.4326183084058	-0.303154055982425	0.646625538988273	0.524374773906091	0.618987770746352
ENSMUSG00000008668.16	12884.6520720926	-1.66276136050797	0.0986296516087272	9.23287982713315e-65	4.1091305976595e-62
ENSMUSG00000008682.14	9550.9944819788	-1.54477490847504	0.148673969271803	3.83028626409897e-26	7.34973801020165e-25
ENSMUSG00000008683.17	9565.64772892563	-1.26675497772176	0.134448644640663	1.24173136507394e-21	1.71973005792032e-20
ENSMUSG00000008690.16	2036.18203134239	-0.669383565282414	0.153607292669585	9.47135799489331e-06	3.21709678428028e-05
ENSMUSG00000008730.18	1151.14794107541	0.958150211756556	0.0913726142572975	5.09196638254458e-26	9.63786326682317e-25
ENSMUSG00000008734.10	180.226129653816	0.580485159327918	0.259721964112613	0.0192605856462297	0.0370000074470911
ENSMUSG00000008763.17	704.157903792138	0.474202843010765	0.15788886799183	0.00225820018323781	0.00532594993087612
ENSMUSG00000008822.16	203.899594845374	-0.595619408774575	0.144537088527799	2.91833242875903e-05	9.28083818160968e-05
ENSMUSG00000008855.18	363.086962488927	0.839241512991679	0.215760034460365	5.82822427351135e-05	0.000178236901314144
ENSMUSG00000008859.9	446.490115979171	-0.531324551603477	0.128491906240194	2.8986651086157e-05	9.22185439404458e-05
ENSMUSG00000008892.13	3346.55993585736	-1.30569529104062	0.105493292958332	8.97564855689813e-36	3.67666678573238e-34
ENSMUSG00000008958.15	385.054110627126	-0.45042734757	0.23277799533136	0.0447598885500391	0.0782608924138345
ENSMUSG00000008976.17	1010.7811647075	1.14190069719625	0.15044203350265	1.15818670691241e-14	9.13403280781928e-14
ENSMUSG00000008999.8	101.062135966433	1.08388091480343	0.245207889003579	3.83981403429593e-06	1.37367407566264e-05
ENSMUSG00000009013.6	3157.14598991746	-1.78030914349902	0.14429015911909	4.20497760417134e-36	1.76641240326249e-34
ENSMUSG00000009030.15	983.796779983576	-0.638954017612955	0.121632183625298	1.11769637664481e-07	4.743584080982e-07
ENSMUSG00000009035.16	108.805295408296	0.455858624459358	0.338063180455561	0.14487938782284	0.216530121553704
ENSMUSG00000009073.17	1109.39644911314	-0.239837866589773	0.101405294093865	0.017259006530792	0.033562123351742
ENSMUSG00000009075.3	12.2402172111641	0.329533335787843	0.448365316619664	0.398152751371255	0.49707212712892
ENSMUSG00000009076.11	107.016450592261	-1.42176931344474	0.238677163384706	4.82445062987524e-10	2.57350918439117e-09
ENSMUSG00000009079.17	2941.17621728985	0.0375906238335438	0.222971422561157	0.861695792609526	0.900866269881345
ENSMUSG00000009090.18	550.432537625876	0.579835958258636	0.234555574449716	0.0102716301759334	0.0211164711744189
ENSMUSG00000009092.6	7.12822887056207	0.0877976439966426	0.513615387192207	0.836854876497431	0.881161791117284
ENSMUSG00000009108.16	27.2209584809137	-1.11997982440508	0.52402522163412	0.00976913419735647	0.0201766377559098
ENSMUSG00000009112.5	1089.49021326017	-1.23087621345724	0.282564028495505	3.77929880195333e-06	1.35437896347694e-05
ENSMUSG00000009145.7	50.6201116098601	-1.0440823736535	0.24412054912807	7.93128463305795e-06	2.7192268176674e-05
ENSMUSG00000009207.16	643.503990669571	0.68675988951885	0.197757241008701	0.000360211883608085	0.000980269226140198
ENSMUSG00000009216.8	11.2939454631651	0.235614556759778	0.817171636914164	0.623494491639385	0.707830664862168
ENSMUSG00000009248.7	19.0166404189465	-0.00928045664406346	0.517283290497152	0.982707214854883	0.988548239989121
ENSMUSG00000009291.14	503.746659489806	-0.139462509345913	0.134492331029715	0.294035872943329	0.389657872183953
ENSMUSG00000009293.18	230.843312089922	-0.637332412563911	0.356259252916127	0.0507883845328427	0.0874550170555601
ENSMUSG00000009376.16	57.5750347133607	1.2964322235938	0.302667257381772	4.50908091820985e-06	1.59815591620291e-05
ENSMUSG00000009406.14	237.527685303289	0.0861970815631902	0.128260665594846	0.496940657873699	0.594314896739501
ENSMUSG00000009418.17	372.479313590733	1.51673541421708	0.179101469282395	3.7174316006103e-18	3.91650327365641e-17
ENSMUSG00000009470.18	5818.25175210881	0.452828123595088	0.0987052688026303	3.88290794483224e-06	1.38698145612912e-05
ENSMUSG00000009487.11	12.2162087076453	0.063896102025404	0.666965208321093	0.893794642654439	0.924483650734294
ENSMUSG00000009535.14	1535.10744820348	-0.434909302870468	0.123579119281885	0.000377614211145099	0.00102424200542355
ENSMUSG00000009549.15	871.31682305703	-1.75269919372623	0.115259492091081	2.56370029389213e-53	3.83785933995651e-51
ENSMUSG00000009555.17	339.737427020767	0.174534324027986	0.202253468857274	0.375309672301944	0.474708070803911
ENSMUSG00000009563.17	196.074487135608	-0.197414259111977	0.162845727814021	0.217348370596359	0.30387804539058
ENSMUSG00000009566.13	263.037141573267	-0.062393756258462	0.237122570675449	0.784772241030329	0.84122148763484
ENSMUSG00000009569.15	254.993228607261	0.962821361437973	0.252946643842724	6.72720284991034e-05	0.000203596488383521
ENSMUSG00000009575.15	8641.60485572964	0.310835347335574	0.091274455239001	0.000616557990417576	0.0016185015826887
ENSMUSG00000009585.19	530.945656123248	-0.25918567165937	0.130980339163537	0.0453633129526926	0.079198226716708
ENSMUSG00000009621.19	310.352706754211	1.12923053080776	0.307433837819387	8.28446674554787e-05	0.000247093486504142
ENSMUSG00000009628.15	204.750913639637	1.94367041800206	0.530501170398152	1.27014570523255e-05	4.25025184476008e-05
ENSMUSG00000009630.11	1311.18819268253	-0.82003235063732	0.103264011266182	1.23496800832583e-15	1.04502662862803e-14
ENSMUSG00000009633.4	61.2815458790255	-0.921510143702879	0.365156775619811	0.00554036034119497	0.0120678721876267
ENSMUSG00000009640.12	277.727467504685	-0.613118713920792	0.137564449273693	6.34030356213155e-06	2.20173059915994e-05
ENSMUSG00000009647.14	152.052013694339	0.368198004893488	0.143242510227621	0.00916963716735389	0.019057985010074
ENSMUSG00000009681.11	275.916595541593	1.2659835687249	0.234105115301367	1.72824386209977e-08	7.95833100592756e-08
ENSMUSG00000009687.15	7.14816621165494	-0.389086476893626	0.733384676983721	0.427872176730401	0.526432391976951
ENSMUSG00000009731.5	28.2033837015355	1.05645706073331	0.379359563991482	0.00202237351439516	0.00481527250745301
ENSMUSG00000009733.10	200.440852848221	0.199618688843069	0.237801226250135	0.383452528122126	0.482777988092833
ENSMUSG00000009739.18	192.992546424878	0.058381398274318	0.229120173467623	0.79193069277057	0.846635247539633
ENSMUSG00000009741.16	759.564519320347	0.553649069921255	0.0887830574848935	3.62962400965822e-10	1.96802827023516e-09
ENSMUSG00000009772.16	97.5388050009389	-0.185269677666899	0.282876780631125	0.489606761085305	0.587121652693833
ENSMUSG00000009828.16	222.95730958804	0.204833560902498	0.144015461697279	0.149355976062053	0.222352848550205
ENSMUSG00000009863.15	1375.43966633246	-2.13063554576987	0.115419393787821	1.5667002421479e-77	1.71992352582997e-74
ENSMUSG00000009894.16	439.901609169998	-0.3909620373858	0.158724442827982	0.0122530291425005	0.0247328549754296
ENSMUSG00000009905.6	360.029432628676	-0.467382521635555	0.154079365332382	0.00205625893216897	0.0048860628912015
ENSMUSG00000009907.18	780.56189873863	0.219080615505174	0.138705360852524	0.109697220188444	0.170681944477686
ENSMUSG00000009927.10	10535.1191297834	-1.64748395005812	0.102514057083214	4.33844857496723e-59	1.02058903834265e-56
ENSMUSG00000009995.18	198.300178416783	-0.323358821064119	0.303620047219082	0.257083005413862	0.34865638693379
ENSMUSG00000010025.20	320.911211445983	0.341452982205898	0.228922603598542	0.122423773468868	0.187455441595179
ENSMUSG00000010044.13	7.14262832281516	0.12707623392527	0.673799314846772	0.791226279024009	0.846156847427481
ENSMUSG00000010045.3	138.195143130923	-0.158665219407353	0.184622509041344	0.379450029365847	0.478694831346617
ENSMUSG00000010047.13	300.964576775095	-0.817603596767282	0.214180228419133	8.0614374796144e-05	0.000241052643865644
ENSMUSG00000010048.11	301.628956361021	0.123434377354099	0.243911603934889	0.598591175115417	0.684704145639454
ENSMUSG00000010051.16	102.757293537025	0.589392117947292	0.203727441662606	0.00292061023922109	0.00673958643627434
ENSMUSG00000010054.5	131.039934880996	-0.51298448702525	0.21358850515819	0.01325126861578	0.0265291212700376
ENSMUSG00000010057.9	94.3614175085083	-0.576991376247818	0.243154708759524	0.0134891718773672	0.0269390625664688
ENSMUSG00000010064.16	33.5429138212286	-0.377441367509171	0.411162178139269	0.302371773816294	0.398779112560701
ENSMUSG00000010066.16	38.6270859085841	0.906899112099078	0.319791202858394	0.00229128691793682	0.00539702784689825
ENSMUSG00000010067.14	202.48557665285	-1.04156235018756	0.170440571063825	4.29745125567642e-10	2.30809294935498e-09
ENSMUSG00000010095.14	2643.2864587353	0.136973867518034	0.218104380926721	0.516935013166733	0.61275305306633
ENSMUSG00000010097.16	996.877257649115	0.38630595582665	0.194907110337868	0.0420652112476386	0.0741397659868206
ENSMUSG00000010110.18	311.817167796279	-0.771351536165593	0.137768633128025	1.39912252558439e-08	6.52857767888868e-08
ENSMUSG00000010142.13	5.78082865159883	-0.105579410037115	0.635264634754331	0.823028056958752	0.870443353496452
ENSMUSG00000010154.8	163.182946894713	-0.611485979796178	0.150223809396137	3.57271927788482e-05	0.000112403455003686
ENSMUSG00000010175.14	14.3967598126092	1.40489186987841	0.619861942675045	0.00363267001366928	0.00822256730104357
ENSMUSG00000010205.12	348.589648562321	1.26988464166482	0.223359613678988	3.52035524863283e-09	1.73874294778754e-08
ENSMUSG00000010277.8	3174.34433319077	0.685967271885982	0.109015872040812	2.23949545890617e-10	1.23875618816956e-09
ENSMUSG00000010290.8	389.791140633694	-0.309731217955005	0.0984455453144825	0.00154362119808795	0.00376909998056262
ENSMUSG00000010307.8	10.1597701795648	-0.656116580905583	0.559808223663667	0.144124903734306	0.215559018146486
ENSMUSG00000010342.17	116.013638027518	0.984762343705813	0.562733628085123	0.029488270810626	0.0540558115817185
ENSMUSG00000010358.14	32.1970775646466	-1.79426594592077	0.279226560845373	9.54828502686035e-12	5.92655897238256e-11
ENSMUSG00000010362.10	233.28370086386	-0.978322892447128	0.184820755293568	5.76220707637283e-08	2.51420943101832e-07
ENSMUSG00000010376.16	1041.84656118421	-1.66354527977946	0.153827593685148	2.98881479156986e-28	6.72360835693728e-27
ENSMUSG00000010392.9	380.377264028524	-0.639927042133384	0.303623898471912	0.0247038628546099	0.0462271033666887
ENSMUSG00000010406.13	386.438214420999	-1.21771539511528	0.187321250237872	2.45133253995391e-11	1.45989486204054e-10
ENSMUSG00000010453.13	490.64276372468	0.37746835968371	0.142047429728648	0.00707790829863242	0.0150700692983683
ENSMUSG00000010461.17	5.95064714052926	0.126715375841928	0.781078502982134	0.793004068802771	0.847507658422588
ENSMUSG00000010517.8	1804.62621401272	-0.337960608299021	0.15131797340432	0.0233558846951413	0.0439142901661214
ENSMUSG00000010538.15	90.176004869908	-1.44952418085031	0.226381398093799	2.67837999808931e-11	1.58993811926953e-10
ENSMUSG00000010554.15	700.511232651226	-0.511928403697581	0.127417232706684	4.87018504932604e-05	0.000150669168969802
ENSMUSG00000010592.10	41.2872431507442	1.30777384110178	0.326037519146771	1.42562144267531e-05	4.73873804936098e-05
ENSMUSG00000010607.9	126.724335759926	-1.52374627441443	0.20223009049804	7.15999283072069e-15	5.72069878425413e-14
ENSMUSG00000010608.16	2637.86148325599	1.75352160714559	0.193565007299407	1.05579485200787e-20	1.36680611855452e-19
ENSMUSG00000010609.16	57.9622580024021	0.384200037837628	0.4458865880949	0.322632555629059	0.420548586522893
ENSMUSG00000010651.5	7.40958012260254	-0.153042811261535	0.589766395505085	0.738631761117032	0.804274893229793
ENSMUSG00000010660.4	46.77466678461	0.362804672570981	0.277134135015336	0.168027774168075	0.245250253255247
ENSMUSG00000010663.6	1151.01231044843	1.1157926302069	0.141386546545043	1.14044009039499e-15	9.68022008687338e-15
ENSMUSG00000010721.16	99.0061848490864	-0.301653856611786	0.236054091185823	0.184749130303326	0.266048441513325
ENSMUSG00000010751.16	119.023926151956	-0.49596459626704	0.271580742973644	0.0548620837301575	0.0934243984265256
ENSMUSG00000010755.18	1587.83570388769	0.409369680742855	0.165145028833805	0.0115922042235227	0.0235403658834317
ENSMUSG00000010760.6	54.9236145408198	-0.960850460419585	0.281841196392344	0.000307188052588114	0.000844767144617314
ENSMUSG00000010830.9	76.6850327065623	-0.570301942493001	0.207648241766297	0.00468171642747748	0.0103481643505063
ENSMUSG00000010911.13	150.010620433396	-0.589095455778437	0.242102091899311	0.0113213112723081	0.0230556557903904
ENSMUSG00000010914.11	364.791675292284	-0.894241696578674	0.179426321369453	3.4027292402434e-07	1.37638767868062e-06
ENSMUSG00000010936.12	811.111812988977	0.489508757004698	0.117095396319406	2.45416750635381e-05	7.90083603658419e-05
ENSMUSG00000011034.7	25.0619599097188	-0.603044250125905	0.318808117647301	0.0424965396521049	0.0747959083423697
ENSMUSG00000011096.18	183.501001673967	-0.148134492756965	0.390210834344618	0.673599456770719	0.750078594444376
ENSMUSG00000011114.19	990.139732072753	-0.135324016358635	0.103323244088606	0.187209548144058	0.268870165380585
ENSMUSG00000011148.15	22.1571608723966	-0.109285766571071	0.451569867864475	0.780432022953441	0.837932719695789
ENSMUSG00000011158.9	223.45849023884	-0.0757921295587452	0.166247942740322	0.642477343205949	0.724184285817241
ENSMUSG00000011179.9	7212.16542091829	-1.27939426812307	0.12281253780126	5.6363846575187e-26	1.06316547715189e-24
ENSMUSG00000011254.17	409.099392100977	-1.71729205326254	0.218312681339743	3.22112356131596e-16	2.87960052574321e-15
ENSMUSG00000011256.17	495.592733054082	1.05092066581355	0.148346939456021	6.01711096928064e-13	4.12333609368058e-12
ENSMUSG00000011257.20	1956.07749934714	0.705213200185784	0.0829949805149317	1.37195355342048e-17	1.37420676181113e-16
ENSMUSG00000011263.17	22.1829906642936	1.64999467582859	0.45504354753359	2.88428605569981e-05	9.17965567823905e-05
ENSMUSG00000011267.9	67.6906781410358	-1.12904758104454	0.222872620008296	1.4698603376943e-07	6.15726028512136e-07
ENSMUSG00000011306.8	626.233174821225	-0.0929248420255384	0.0979983703155342	0.339989146263587	0.4382123725362
ENSMUSG00000011382.9	236.43386471961	-0.122873378659912	0.166283396593042	0.451765367721959	0.549831508520141
ENSMUSG00000011427.17	133.5531110689	-0.00264049510276115	0.319397245418267	0.992936257836926	0.996072919398226
ENSMUSG00000011589.10	55.6746466197373	-0.271844751918707	0.565228235051087	0.545627487211812	0.637947162163938
ENSMUSG00000011658.17	85.3009730924697	-0.528077385197217	0.222373458485091	0.0140639856912138	0.0279936724739777
ENSMUSG00000011751.17	71.1118641597646	-0.375319868799209	0.317408382496548	0.205519343154476	0.290397033098057
ENSMUSG00000011752.8	6911.00408475237	-0.265104796155128	0.103599198020334	0.00996486604184494	0.020543563330186
ENSMUSG00000011831.17	648.059764184976	1.68722933519897	0.225227888151945	6.49664795434801e-15	5.21346500313103e-14
ENSMUSG00000011832.17	56.0016947717145	-0.199895025215691	0.234360080245034	0.37637061257974	0.475680573212481
ENSMUSG00000011837.5	166.874649269583	-0.150550792113306	0.192744095268889	0.423450828539279	0.52185038119715
ENSMUSG00000011877.14	438.148618807855	1.02248719571365	0.188869791908217	2.74923313656273e-08	1.24167915687818e-07
ENSMUSG00000011884.14	155.703398664723	0.0108773941451353	0.150447066787462	0.941504172527038	0.9582637498611
ENSMUSG00000011958.18	705.317042635447	-0.351199500914724	0.107195702990001	0.000962689739724321	0.0024396140264759
ENSMUSG00000011960.13	1022.8205929539	-0.0599271345510221	0.17944093369045	0.733026067146947	0.799757519890597
ENSMUSG00000012017.5	25.3397831543446	1.74697991047005	0.82590042150164	0.00205136234585721	0.00487653872516684
ENSMUSG00000012076.9	221.828990039844	-0.303736604948392	0.216076705478256	0.147050999989668	0.219278168688749
ENSMUSG00000012114.18	232.050243313793	0.658904007083202	0.189558609646278	0.000366931010993211	0.000997565289421365
ENSMUSG00000012117.14	183.090116485819	-0.903232553296232	0.186357845862845	6.74716850166822e-07	2.63783532091573e-06
ENSMUSG00000012123.18	94.0806678592365	-0.651104862040482	0.52644000867048	0.13309549542037	0.201145697787008
ENSMUSG00000012126.17	38.3194127368807	-0.0873676900729844	0.378675244024831	0.799212927875033	0.852207426233126
ENSMUSG00000012282.3	145.341630436261	-0.182808143938752	0.643682939092072	0.700026041417901	0.772505617479465
ENSMUSG00000012296.17	376.589269657041	-0.0671801336734258	0.341000039331214	0.831259885026	0.876784302249752
ENSMUSG00000012396.13	3148.07511749438	-1.1482248177389	0.168052465748253	2.97176150951834e-12	1.93117587913333e-11
ENSMUSG00000012405.17	14075.9326089427	-1.76434114904067	0.141191305779906	6.10298134385132e-37	2.65165682821107e-35
ENSMUSG00000012422.15	823.392372000708	-0.121819596717099	0.126106661492677	0.329013108358355	0.427377049407354
ENSMUSG00000012429.10	756.037995349531	-1.02963495004964	0.171656598587535	8.83495437867559e-10	4.5966885862133e-09
ENSMUSG00000012443.5	1704.87825815738	2.21857319562171	0.240400483447719	8.83373675008811e-22	1.23484841310442e-20
ENSMUSG00000012483.5	623.573915349152	-1.12497232820664	0.150449448355181	2.84302274743965e-14	2.17042445906763e-13
ENSMUSG00000012519.15	15.6741676219738	-0.478824388534465	0.89419209359498	0.31323300732807	0.410538676509975
ENSMUSG00000012535.15	2304.97099561459	0.313865390759773	0.0944694234385055	0.000831832999653208	0.0021316206046202
ENSMUSG00000012609.20	325.932316100151	0.298727253183841	0.182529535732642	0.0943044426633988	0.149620508463069
ENSMUSG00000012640.17	174.308856097516	1.17956678793449	0.266632187340175	3.10295458775827e-06	1.12522248836414e-05
ENSMUSG00000012819.17	8.86436844494521	1.53906274226663	0.901709777761363	0.00687769075844646	0.0146817388798727
ENSMUSG00000012848.16	14041.2426792376	-1.9289594691064	0.11921784402887	3.63893582372234e-60	9.52897128332597e-58
ENSMUSG00000013033.17	594.963585874215	2.06209902895134	0.300710140003838	2.88066693821926e-13	2.03675150157392e-12
ENSMUSG00000013076.18	741.483186659472	0.815232399135818	0.126998365224078	8.44667080944672e-11	4.83471150151216e-10
ENSMUSG00000013089.16	1686.15295174318	0.219180691030783	0.149467388825079	0.136721592837806	0.205813554187783
ENSMUSG00000013150.16	118.532977878248	-0.299618535512751	0.308484519146334	0.300384403763197	0.396761849423964
ENSMUSG00000013155.11	244.109162490975	-0.134393158309009	0.17505174849735	0.433419179722373	0.531866281577489
ENSMUSG00000013160.8	162.201195038725	0.820586581912094	0.24751424326837	0.000537393145669826	0.00142431239815629
ENSMUSG00000013236.18	908.823349095987	1.30374780810297	0.246120674147534	2.91078840808547e-08	1.31104903489998e-07
ENSMUSG00000013275.10	243.888243945521	-0.110331509853882	0.169654125215958	0.507498350310768	0.604089586133253
ENSMUSG00000013367.6	10.5010883452552	0.274754806213082	0.82140894734631	0.56760428440789	0.657341567715362
ENSMUSG00000013415.10	5259.79779099388	0.616515005224545	0.115134040680658	6.54453470042995e-08	2.84425581715439e-07
ENSMUSG00000013418.9	17.5448480676498	0.461404138873224	0.353507405159133	0.155094750856376	0.229687498636675
ENSMUSG00000013419.8	57.8113636340289	0.0631101424429744	0.384753645022072	0.856027014408539	0.89641951327602
ENSMUSG00000013465.20	201.763130541222	0.225811616076392	0.208694717885516	0.265420737845877	0.358515747155832
ENSMUSG00000013495.16	102.683464693445	-0.195456116785921	0.166470116185596	0.231803222539149	0.320092550570412
ENSMUSG00000013523.14	13.0131300459995	-0.828008509777444	0.682644843827379	0.0941850587035403	0.14948870955867
ENSMUSG00000013539.15	96.8268885308518	-0.679128245159172	0.184837729833644	0.000168829104344417	0.000482490257070378
ENSMUSG00000013584.6	15.4429425268204	-0.045841064938592	0.341161193139564	0.884440584846894	0.917711601176673
ENSMUSG00000013593.13	1420.15258277378	-0.359787743983566	0.120025703139715	0.0024757149754424	0.00579991442603642
ENSMUSG00000013622.16	196.097253453643	-1.20940673955345	0.211357871403025	3.25160769959486e-09	1.60986843022335e-08
ENSMUSG00000013629.17	2531.3984632585	1.5862357565532	0.148146044667457	1.17620163375372e-27	2.52522976571349e-26
ENSMUSG00000013646.18	217.499874968445	-0.211416982575003	0.156931818409441	0.170939510490831	0.248816487161011
ENSMUSG00000013662.7	1650.80996115714	-0.03325353733403	0.147426155730919	0.819031080924179	0.866995680739165
ENSMUSG00000013663.8	3130.45610923965	1.67945329221449	0.190626213760583	1.21498448772331e-19	1.44039953630955e-18
ENSMUSG00000013698.13	227.595576035031	0.0665571270378286	0.217151743064751	0.751859151706603	0.815120458960605
ENSMUSG00000013701.14	2191.81600458032	-1.50886212192032	0.13070561878218	1.21925689336118e-31	3.55354040052718e-30
ENSMUSG00000013707.4	4.51857062881788	-1.95066558200589	0.867505528198804	0.000907276996136717	0.0023102103441137
ENSMUSG00000013736.17	651.892789607039	0.872646998489701	0.219965908923955	4.02877568794522e-05	0.000125766538868993
ENSMUSG00000013766.12	54.4369440042828	-0.704260909149667	0.220513341803036	0.000956608178244921	0.00242532207408147
ENSMUSG00000013787.16	841.597779042587	0.373801885029998	0.196187139641727	0.0506004846640292	0.0871679235236498
ENSMUSG00000013822.8	282.185068453746	-1.43961410159642	0.143105093754791	1.53042988020498e-24	2.60346992121234e-23
ENSMUSG00000013833.16	109.615662754776	0.376159416043273	0.255262695892917	0.123677690173379	0.189046739449089
ENSMUSG00000013846.11	8.59122998726122	0.794803319429029	0.731922625699651	0.115153511502564	0.178049342705238
ENSMUSG00000013858.15	227.76880318281	-0.315970061943838	0.140670020717754	0.0228622058685154	0.0431206809442089
ENSMUSG00000013878.19	233.109369972135	1.17389387183023	0.181021360747405	2.9907682041269e-11	1.77090902615454e-10
ENSMUSG00000013921.16	50.4859029728655	-0.213089254869763	0.433499827626188	0.575721462660427	0.664539191398219
ENSMUSG00000013973.13	247.257693240983	-0.821776533481922	0.206749222717351	4.20032786330844e-05	0.000130799544109493
ENSMUSG00000013997.11	260.568124759356	-0.608260587738858	0.168667746367155	0.000236164480153078	0.000659474392857509
ENSMUSG00000014030.16	21.6137788957101	2.31738089247299	1.01047148576996	0.000282573227716648	0.00078164511016463
ENSMUSG00000014039.19	390.942359983633	-0.280030630193154	0.198052596336118	0.146734108295809	0.21890474373139
ENSMUSG00000014074.18	792.989683265463	0.0404161610979122	0.109878546961252	0.710835685826716	0.781292967461523
ENSMUSG00000014075.16	167.413689364634	-0.703444095690136	0.170793140508491	2.64022569598623e-05	8.44861961441997e-05
ENSMUSG00000014077.14	327.895035193269	0.255284722097788	0.19230025319658	0.173700339459948	0.252433455995672
ENSMUSG00000014158.13	7.44434421407445	0.379538830462948	0.578039786830554	0.404519928346674	0.503380160211946
ENSMUSG00000014164.16	14.0493890155495	-0.988729161415649	0.585437165636452	0.0326258516905668	0.0591033993166737
ENSMUSG00000014177.11	272.535398106257	-1.01975832928691	0.218454359023946	1.3433620067496e-06	5.08648934586011e-06
ENSMUSG00000014195.17	1303.7041404504	0.0828766685989926	0.076343828666148	0.27584527767951	0.369866789933443
ENSMUSG00000014226.11	2195.53054517557	0.393803105054993	0.173075425818899	0.0202769214743477	0.0387579879185238
ENSMUSG00000014232.15	207.109978704602	-0.526857391068929	0.163599248042837	0.00104158124404296	0.00262620094099762
ENSMUSG00000014243.6	97.4840353898293	-1.0910109929412	0.187876009996057	2.50786220360853e-09	1.25522695765415e-08
ENSMUSG00000014245.9	168.214670111284	-0.449163781642329	0.145087727405114	0.00169156999924952	0.00409633576141791
ENSMUSG00000014294.5	460.688261466922	-1.62948803162288	0.149396320403783	1.18529058109085e-28	2.74903943645396e-27
ENSMUSG00000014301.14	188.183533547137	-1.37267901251892	0.206372451036844	6.20522331134241e-12	3.92703352297753e-11
ENSMUSG00000014303.14	122.66912476232	0.720948428275009	0.250686280830929	0.00266343366161945	0.00620087121530998
ENSMUSG00000014313.16	2084.05888331546	-1.6711238308424	0.179152511383579	1.07343293773541e-21	1.49671635780601e-20
ENSMUSG00000014329.15	16.9688674825813	0.55662917281473	0.430758394940523	0.141582321123921	0.21235413807702
ENSMUSG00000014349.8	719.983165001336	0.054879055945973	0.134983601460663	0.680755545828685	0.755900308372283
ENSMUSG00000014353.16	343.080531039964	0.358207453805314	0.15321880350291	0.0175697632285587	0.034101990934073
ENSMUSG00000014355.11	2725.69747332858	0.427738477404807	0.101474085478148	2.19377538494677e-05	7.10001950941792e-05
ENSMUSG00000014361.6	34.5933568463661	1.54688861291448	0.339130239544915	6.77435489748565e-07	2.64783532154988e-06
ENSMUSG00000014402.16	667.120395804979	-0.0432357958582245	0.130410089330598	0.737442783425566	0.803295904146454
ENSMUSG00000014418.17	247.760982398327	0.0707458689114093	0.194018325344785	0.708568727047267	0.779477669068564
ENSMUSG00000014426.10	758.744881823337	0.558816072716034	0.115390236348659	1.02620230035304e-06	3.93536871912286e-06
ENSMUSG00000014444.18	1281.78436888393	1.34047848307698	0.171001599746668	1.06123936498219e-15	9.03589897784987e-15
ENSMUSG00000014470.5	80.2237414350693	-0.117684596450672	0.347085054550498	0.71300211699894	0.783151404790658
ENSMUSG00000014496.9	1631.53156604514	1.13047403433695	0.146947759382186	5.33813941970352e-15	4.3276133480405e-14
ENSMUSG00000014498.10	310.24823920044	0.943549455927247	0.147286364984934	7.65739919279061e-11	4.39353283998895e-10
ENSMUSG00000014504.17	584.520028014694	-0.622017803156581	0.141235754758783	8.03035509398993e-06	2.75147435149256e-05
ENSMUSG00000014547.11	324.752567902856	0.286715018180835	0.102791691599119	0.00497377744011285	0.0109364658974948
ENSMUSG00000014550.15	503.011111314441	-0.420008187502366	0.213435008923938	0.042472871414667	0.0747702345077316
ENSMUSG00000014551.9	455.943499787857	-1.49142334407588	0.115039955934114	3.14748944326277e-39	1.64698627890792e-37
ENSMUSG00000014554.14	253.018284038502	-0.88628167692026	0.412102161877121	0.0153561269645848	0.0302728771370546
ENSMUSG00000014592.22	305.140228270768	-0.236939493016056	0.224814503464263	0.275762904534308	0.369817391397219
ENSMUSG00000014599.11	50.5790874452539	-0.546197076167986	0.536952277368865	0.212729174414355	0.298662402172494
ENSMUSG00000014601.14	431.904472482084	0.300263157996286	0.241792639574927	0.196626898080228	0.280379553425045
ENSMUSG00000014602.16	274.437361541834	1.27815844718732	0.569913882566492	0.00525992280817465	0.0115011484374202
ENSMUSG00000014606.15	500.781126002042	-0.649695853213125	0.136793955148378	1.50464337078461e-06	5.66217710580544e-06
ENSMUSG00000014633.16	276.018705698885	-1.92702164690066	0.193995032192217	1.57984749832515e-24	2.68199471700209e-23
ENSMUSG00000014668.16	759.56111161872	-0.149008171559076	0.116861395545009	0.198260207916489	0.28218199411126
ENSMUSG00000014748.14	290.881883620314	-0.995341100902874	0.21645541226112	1.96143863193324e-06	7.29426602349699e-06
ENSMUSG00000014763.9	211.364472443444	-0.193014724903689	0.151834405467593	0.196836113869566	0.280534904543027
ENSMUSG00000014767.18	558.420364091042	-1.15257357032718	0.132579596668608	1.25617773480705e-18	1.37719565639598e-17
ENSMUSG00000014769.11	2806.34661280805	-1.50443135006115	0.107687603592874	3.69614984743701e-45	3.13734533699718e-43
ENSMUSG00000014771.14	370.465145451376	-1.27818036710075	0.166632531534355	4.62745785663146e-15	3.7629801740815e-14
ENSMUSG00000014773.14	39.6203111756512	-0.98687122558135	0.8468613534365	0.0607608877896951	0.102201178675476
ENSMUSG00000014776.8	33.5595873704965	-0.0750294926622411	0.335755204425572	0.80947500626805	0.859920323089864
ENSMUSG00000014778.11	153.826465596703	1.14383641902342	0.260286935289559	3.82955525939021e-06	1.37030174829158e-05
ENSMUSG00000014782.17	38.2756459776134	0.812428841822786	0.696541628443071	0.102667519970086	0.160966014600343
ENSMUSG00000014786.9	157.698867086864	0.753869449676668	0.243928664284462	0.00127559829550065	0.00316582925878059
ENSMUSG00000014791.11	63.0411601634148	0.41629850324865	0.274431224176123	0.110477136129292	0.171722390092604
ENSMUSG00000014813.10	85.6824603934009	0.0486674199824008	0.872026302708272	0.915258658776904	0.939656095982581
ENSMUSG00000014837.16	153.047713468074	0.0909455951992946	0.213819233705016	0.661120860286129	0.739332917238145
ENSMUSG00000014846.13	41.6170034480021	-2.14766465885197	0.303013349914165	4.85210806714344e-14	3.63180288825686e-13
ENSMUSG00000014850.16	568.235168334817	0.452137585609908	0.134499849421773	0.000667814982286667	0.00174056810910328
ENSMUSG00000014856.13	216.653370072869	-1.54476078245988	0.128883758070389	5.91041614424633e-34	2.11627675101604e-32
ENSMUSG00000014859.10	1275.63827014427	0.0564252742878053	0.120321304773287	0.635921605328267	0.718520726975476
ENSMUSG00000014867.10	771.545948892616	-0.317623892538918	0.127100626512209	0.0115442580070694	0.0234574650299127
ENSMUSG00000014873.16	395.361195375736	-0.950157931323668	0.134788450676591	9.17571457539493e-13	6.22052251597482e-12
ENSMUSG00000014905.5	124.009685137892	-0.558390883090794	0.181161628213304	0.00162394540446681	0.00394533918196443
ENSMUSG00000014907.11	598.407813554727	2.15587370196308	0.157131549334605	2.68602675879752e-44	2.10622869700565e-42
ENSMUSG00000014932.16	977.981198248416	2.26930060728396	0.228456681955572	9.0925235136538e-25	1.57773008113105e-23
ENSMUSG00000014956.16	3656.57564012153	0.305783497579471	0.150960619150878	0.0397524929822074	0.0704102723392502
ENSMUSG00000014959.13	286.737791244365	-0.217087924978623	0.173333073396989	0.201433696922574	0.285918258024948
ENSMUSG00000014980.15	310.615161265441	-0.658633210265577	0.150153914142824	8.40216943999732e-06	2.86872328775525e-05
ENSMUSG00000015002.19	1451.7998172223	0.828888474599888	0.158117749517816	9.53282136344159e-08	4.07838320061815e-07
ENSMUSG00000015013.10	185.763986505629	-1.81591716987491	0.162110722223851	2.73718302403996e-30	7.17726000905509e-29
ENSMUSG00000015016.9	140.982839059687	0.631704420744399	0.172967799277846	0.000193327772061036	0.00054699801074383
ENSMUSG00000015023.8	649.981960547407	-0.110188184951131	0.114544464294343	0.331922543605769	0.430680681235221
ENSMUSG00000015027.12	85.6850160160492	0.563025463894494	0.243932907617613	0.0162353532801748	0.0317968080952234
ENSMUSG00000015053.15	10.9083393391239	-0.112885364579761	0.549800830177981	0.798912334123886	0.852095075686801
ENSMUSG00000015083.12	19.6917997416613	-0.357042800742184	0.415428628996658	0.333049386673371	0.431666607662369
ENSMUSG00000015087.15	1054.11098322478	0.109278002658391	0.130847438054347	0.398356231674834	0.497288459327533
ENSMUSG00000015092.10	502.557774017561	-1.04942719227691	0.144344743034137	1.54962426712818e-13	1.11577012710099e-12
ENSMUSG00000015094.17	106.928036134232	0.873903125967608	0.257646535925958	0.000377396281874393	0.00102381953436996
ENSMUSG00000015095.13	75.8469540130795	0.297707295154898	0.309567437072874	0.30495125115163	0.401473637089374
ENSMUSG00000015112.16	1135.01059691922	-0.0396613011707173	0.141795459678883	0.776862452508759	0.835243797692722
ENSMUSG00000015120.16	2592.45341796299	-1.05852078575989	0.0903896688183141	4.8474089855516e-32	1.461946589104e-30
ENSMUSG00000015126.10	182.099342834182	-0.98264607772273	0.182383750827489	3.40200131122688e-08	1.52023760086765e-07
ENSMUSG00000015127.15	158.670090800808	0.280949907883346	0.241085597405124	0.225747701012608	0.313254183245522
ENSMUSG00000015133.18	34.38677888988	1.07996089992384	0.650640744601147	0.0275298777766795	0.0508472555564327
ENSMUSG00000015134.16	24.9240497270144	-0.965260552872453	0.38621784325255	0.0054623245521359	0.0119120776585912
ENSMUSG00000015143.16	1218.73316413854	0.918602566503014	0.157872938338544	3.15106819219218e-09	1.56149984715103e-08
ENSMUSG00000015149.15	135.854673507965	-0.548799410410822	0.190410006638951	0.00313858081053872	0.00719017949459392
ENSMUSG00000015165.17	3431.44702058729	0.301156998489476	0.0922510829719533	0.00102759873892384	0.00259412362929003
ENSMUSG00000015176.12	2188.40039873912	0.087122918697548	0.10304501692005	0.394568720171608	0.493645579324257
ENSMUSG00000015189.13	204.683882136451	-0.149052161413057	0.230611264576114	0.503173564924242	0.600156388063703
ENSMUSG00000015202.14	105.204953392966	0.765767659869855	0.210881563582667	0.000179881941913741	0.000511503356500357
ENSMUSG00000015214.15	118.438616376348	0.0170813394177038	0.224904500530949	0.937406963007666	0.95533360934814
ENSMUSG00000015217.12	618.379381884096	-0.614521240625596	0.125212430288744	7.03330419453061e-07	2.74188968208654e-06
ENSMUSG00000015222.19	184.038884408087	0.915432548961453	0.377510702345739	0.00731200054251528	0.0155383550049812
ENSMUSG00000015243.5	60.1638756111273	1.6704881887032	0.264474082654999	2.6569120147916e-11	1.57808199923534e-10
ENSMUSG00000015247.11	205.355431866723	-1.13285617652548	0.174982588026426	3.4925335827041e-11	2.05913177609697e-10
ENSMUSG00000015289.5	318.979816585737	-1.60050048822525	0.110859748270536	3.64140784372207e-48	3.72441384860691e-46
ENSMUSG00000015290.16	344.531390534797	-1.88913058695754	0.187332168843354	3.73349194991352e-25	6.65361601073873e-24
ENSMUSG00000015291.11	843.301889244227	0.14553777670922	0.152384495484452	0.332182021061557	0.430881555007536
ENSMUSG00000015305.7	527.531873659411	1.37471694623674	0.130234144900345	1.03865006632391e-26	2.08324611962921e-25
ENSMUSG00000015312.10	187.741367517613	-0.631983179030221	0.233980948911149	0.00504188988793197	0.0110640725992238
ENSMUSG00000015335.17	130.011000133424	-0.0789906512971131	0.186547244565105	0.664844445343134	0.742740399013933
ENSMUSG00000015337.6	40.6913982388255	-0.840230989831995	0.248730311734653	0.000417330608026969	0.00112529607374817
ENSMUSG00000015341.18	1905.39634530493	-0.770516208391665	0.112724099741975	5.34017874435259e-12	3.39524028506773e-11
ENSMUSG00000015342.7	43.3145742833834	1.38841575604505	0.309834816858657	1.46774674975868e-06	5.53455134606738e-06
ENSMUSG00000015354.9	300.577262113597	-1.17208496647333	0.295789071779669	2.37231837385447e-05	7.64630390727374e-05
ENSMUSG00000015357.11	470.097875417665	0.264251196204288	0.162356494597924	0.0976910467713829	0.154226132404348
ENSMUSG00000015363.14	139.955352753721	-0.283274678807555	0.202417584316914	0.150430750766145	0.223649618351942
ENSMUSG00000015365.16	5.66717107678968	0.393959587916769	0.63220859046864	0.405342154074328	0.504136650388365
ENSMUSG00000015377.11	83.6672373346351	0.471406120600959	0.207603406532766	0.0194126963254739	0.0372617869671965
ENSMUSG00000015451.17	14.9852680299231	0.140689637906108	0.662162769732827	0.768552592797166	0.82874438776707
ENSMUSG00000015461.16	162.085275112369	-0.119128457440458	0.306949613337823	0.679306897588086	0.754508631003643
ENSMUSG00000015468.15	71.9690323887162	-0.761395391467719	0.773361117888095	0.134272294148757	0.202651016064551
ENSMUSG00000015474.17	87.9034563237315	0.364222732763622	0.235771326557427	0.108854148656665	0.169567804931351
ENSMUSG00000015478.14	180.071376059387	-0.556108285380421	0.163550355254233	0.000535566646092786	0.00141969992936412
ENSMUSG00000015488.15	147.323255268386	0.00061882774680797	0.346572987712141	0.998454961549333	0.999486799503518
ENSMUSG00000015501.11	145.835805293094	1.87022146019802	0.293958235657554	1.21235522186664e-11	7.46312278073942e-11
ENSMUSG00000015522.19	687.728789571519	0.966496695501957	0.121384882027171	8.43318558555832e-16	7.25165885312736e-15
ENSMUSG00000015536.15	219.099705078798	-0.736917999267647	0.252849830424396	0.00231141479882917	0.00543976954299269
ENSMUSG00000015542.18	73.6270565252447	-0.593276718669827	0.264759722127664	0.0187258576775524	0.0360780037880256
ENSMUSG00000015568.17	408.625221730234	1.10027353260366	0.229781497180294	6.40171549379655e-07	2.51112551301448e-06
ENSMUSG00000015575.16	826.504988356987	-1.98076743563742	0.149525831481394	2.20846844866206e-41	1.36717480992925e-39
ENSMUSG00000015597.18	622.84466384293	2.99528068083712	0.248228708011622	3.80199224760845e-35	1.48008052816474e-33
ENSMUSG00000015599.10	6.37552675102508	0.19219594997162	0.589769047326731	0.67527715178258	0.751489413962542
ENSMUSG00000015605.7	352.321058206521	-0.449239640307735	0.22552164508069	0.039271318066115	0.0696779220552436
ENSMUSG00000015619.11	13.0000674075189	-1.30671009713692	0.933755442484027	0.0182391068443127	0.0352102429549
ENSMUSG00000015647.10	1436.65900992668	1.63515452820882	0.152448556380406	8.42440370717016e-28	1.83741266021154e-26
ENSMUSG00000015652.10	49.9079935812445	-0.958191924466755	0.268264854119019	0.000169066037711473	0.000483083540342673
ENSMUSG00000015653.14	212.959476091327	0.222826054428463	0.174462491690077	0.192539776825611	0.275317167852322
ENSMUSG00000015656.18	39911.5834794347	-0.978366946121514	0.102754410722197	8.40821096444559e-22	1.17736403020005e-20
ENSMUSG00000015659.13	164.003803755924	0.905276795323064	0.216632296230932	1.55152687508272e-05	5.12209163031017e-05
ENSMUSG00000015668.14	363.482255663657	-1.29607406964104	0.120856855938659	2.06390055882794e-27	4.34606783915852e-26
ENSMUSG00000015671.12	2634.1822859905	-1.57553843125063	0.0996751771881375	3.61048949166361e-57	7.62229877682368e-55
ENSMUSG00000015672.5	550.61087418122	-1.19541995351432	0.146081410719278	9.00711957507286e-17	8.44167547198206e-16
ENSMUSG00000015697.15	1234.81482112528	0.478022835081281	0.12375545123072	9.52390670199252e-05	0.000281259274859596
ENSMUSG00000015702.14	17.4580997201197	-0.203486761343687	0.513660868049579	0.633250923227404	0.716387946742626
ENSMUSG00000015709.10	205.53841593066	0.892974173063815	0.592856231067313	0.054840929536399	0.093398033579055
ENSMUSG00000015711.9	486.912582122136	-0.0950519685388276	0.11400994870498	0.400447154460546	0.499217449655675
ENSMUSG00000015714.12	288.432144525947	0.034305138973326	0.149835046878318	0.816272646650629	0.864965358584036
ENSMUSG00000015733.14	2348.15168001041	-0.313748937696232	0.168628163531617	0.0579659275107209	0.0981415719020194
ENSMUSG00000015745.10	156.749613381372	-1.20175338568362	0.4098127924629	0.000942660944538465	0.00239364653411178
ENSMUSG00000015747.6	252.249271004091	-0.497234554794274	0.626482625805544	0.293093314529356	0.388533860115513
ENSMUSG00000015748.14	899.224021794874	-0.142723902773034	0.124188086544192	0.245678039547014	0.33601165093195
ENSMUSG00000015749.13	2365.33974421089	-0.989008310770103	0.114085288744033	2.10290564819685e-18	2.26330374567696e-17
ENSMUSG00000015750.16	205.816650380143	0.0688932889152516	0.228585551697452	0.755054375777423	0.817938320237275
ENSMUSG00000015755.17	645.186596249832	1.20483878114572	0.142215868196541	7.72495505007931e-18	7.91579556998482e-17
ENSMUSG00000015757.11	418.337716905492	1.22188116798646	0.193796795281814	8.73752167999664e-11	4.99412598071866e-10
ENSMUSG00000015759.12	791.89790364244	-0.762739373516548	0.144309002027783	8.1997723729424e-08	3.52731587422264e-07
ENSMUSG00000015766.15	348.889190857745	0.64915824763939	0.18031827982496	0.000232162733518482	0.000649401007788151
ENSMUSG00000015776.13	295.916228011678	-0.286576699195695	0.197391601946645	0.136273510791203	0.205251614579598
ENSMUSG00000015790.17	162.605288382518	-0.869778610625538	0.157205763491272	1.79476621644359e-08	8.23472145059253e-08
ENSMUSG00000015804.15	512.045907351288	-1.29238368194525	0.117204093935078	7.53375113606816e-29	1.77226114225192e-27
ENSMUSG00000015806.13	689.603569679649	-0.81909726166368	0.100283353692867	1.93884554677244e-16	1.76587221342377e-15
ENSMUSG00000015837.16	676.301121029483	-0.130578672401527	0.122741057831527	0.282648850075978	0.377545312637989
ENSMUSG00000015839.7	515.66104023515	0.875290475828673	0.103196042443669	1.27085544419588e-17	1.27760540900938e-16
ENSMUSG00000015843.11	19.0809469043966	0.0467899236231223	0.878960016776613	0.917956549568036	0.941337059517801
ENSMUSG00000015846.16	127.561757495175	-0.12240722002441	0.267568231343031	0.631361310951485	0.714643023607239
ENSMUSG00000015850.12	11.4389486573021	1.01331914933735	0.871593839190361	0.0552446125645338	0.0940271870904577
ENSMUSG00000015869.17	145.669115129241	0.93250690437492	0.173023122352932	3.65642371503607e-08	1.62906735160982e-07
ENSMUSG00000015879.9	9.12021287207465	-1.04438330172822	0.427121629486186	0.00539578335698492	0.0117794464456411
ENSMUSG00000015880.14	1502.0985306929	2.21083406849294	0.273069097564756	1.84249947661432e-17	1.82773728201253e-16
ENSMUSG00000015882.19	286.789131239717	1.99236184986639	0.474982285460575	1.28186295289949e-06	4.86369521783317e-06
ENSMUSG00000015889.9	712.885450756898	-0.365670849915155	0.0879035366132229	2.89974918245777e-05	9.2235213033672e-05
ENSMUSG00000015932.9	3295.28585992334	-0.281066323210555	0.106840355439998	0.00803656442389836	0.016907896559133
ENSMUSG00000015937.16	1212.20996165795	0.140811096588121	0.101970141847034	0.164433066745908	0.240943166942949
ENSMUSG00000015942.10	29.7534958902995	0.113329419845779	0.391981445744925	0.74813741900321	0.81183386350747
ENSMUSG00000015943.12	161.135976052339	-1.85760315810127	0.235496109915104	1.9152995408131e-16	1.74635866769487e-15
ENSMUSG00000015944.10	65.5766056415279	0.614308052931375	0.385484423179045	0.0773226200382701	0.125904438264629
ENSMUSG00000015961.9	2007.55043320847	-0.108147458217482	0.103095367226423	0.290828328833421	0.386161362316815
ENSMUSG00000015971.6	513.076440019894	-0.568467923238242	0.139539809801797	3.66106021876235e-05	0.000114985082247491
ENSMUSG00000015980.15	60.1576080638577	-1.21715562384269	0.346128874980228	0.000123885536276238	0.000360109995738888
ENSMUSG00000015981.13	8.83341543085878	-0.141243511953861	0.806275348786561	0.768233954548472	0.828455044502272
ENSMUSG00000015994.11	927.876154282609	-0.612386383227455	0.105086319269508	4.32273414680332e-09	2.12041892151952e-08
ENSMUSG00000016018.5	1658.42931295933	0.922843769790222	0.166988096866911	1.71969101084131e-08	7.92388143180547e-08
ENSMUSG00000016028.12	275.517358203984	2.04770417203184	0.40300148522468	1.58949468560608e-08	7.35850688441812e-08
ENSMUSG00000016128.15	101.629594500727	-0.436665492513169	0.670038779232161	0.366217295179294	0.465280472163987
ENSMUSG00000016150.16	27.2949171579639	-0.48257606911654	0.511658712379125	0.257000999236066	0.348602590973666
ENSMUSG00000016181.10	322.595247376879	-0.630385988485153	0.326799084842889	0.0378416087290784	0.0674391526993219
ENSMUSG00000016200.15	303.851603960088	1.64353412453014	0.235817697852873	3.38828897171529e-13	2.3742533828611e-12
ENSMUSG00000016239.12	41.7231955209346	0.934480786763423	0.29151157247121	0.000658569317971205	0.00171919165488774
ENSMUSG00000016252.8	751.724879613778	-1.38791469393544	0.104253922429694	4.1216327429444e-41	2.46803368647511e-39
ENSMUSG00000016253.13	429.972341647058	0.266510121033703	0.134216760270427	0.0444996826997914	0.0778887642509444
ENSMUSG00000016256.11	228.867912790791	-0.585354448450444	0.153155960752806	0.000103066494067729	0.000302962505857425
ENSMUSG00000016257.16	748.991124501738	-1.48086790943085	0.162036863776742	1.03843979206605e-20	1.34751678927909e-19
ENSMUSG00000016262.15	44.9309788605328	1.53209478284464	0.680516444841617	0.00272368279108448	0.00633129369294016
ENSMUSG00000016308.13	205.324602933358	-0.79556588258423	0.134248871659887	1.95705439577425e-09	9.86434488375101e-09
ENSMUSG00000016319.4	5229.72340917544	-1.35122312369644	0.0991821923545961	6.71227497418875e-43	4.7642686206882e-41
ENSMUSG00000016344.15	166.916354891918	-0.597026953536159	0.180149647428811	0.00070387125010331	0.00182472416175239
ENSMUSG00000016346.18	16.3759822673803	-0.136673814033641	0.445815430879946	0.725001047163423	0.793156540236519
ENSMUSG00000016382.16	790.212234140991	1.01831184611338	0.172613383089287	1.64682773278904e-09	8.34409608487295e-09
ENSMUSG00000016386.16	41.6451761525892	0.740917836176154	0.519302755197339	0.0849166004385368	0.136701697079029
ENSMUSG00000016409.5	350.818564715365	0.587388714463824	0.226841212293392	0.00732044257627991	0.0155542874714324
ENSMUSG00000016427.8	146.338396485601	-1.51435518464934	0.170139559803571	8.37316944552135e-20	1.00569643515244e-18
ENSMUSG00000016458.16	21.2079643293119	-0.447400234201553	0.805029998167029	0.362955221507532	0.461991468854025
ENSMUSG00000016477.19	400.60821435741	0.990096084689299	0.148827593100672	1.37281922085768e-11	8.39131926869463e-11
ENSMUSG00000016481.16	427.01477199732	-1.04861737603246	0.190106493669443	1.4760031514775e-08	6.86785642706416e-08
ENSMUSG00000016487.16	814.619584650385	0.863209276669894	0.139624240786158	3.64622589369338e-10	1.97637925580806e-09
ENSMUSG00000016493.14	13.2583620439894	0.896853552915746	0.848510590655837	0.0844003057690703	0.136016816901476
ENSMUSG00000016495.13	149.504161929508	-1.10617762220265	0.18125901402268	4.00859129020243e-10	2.16282676198439e-09
ENSMUSG00000016496.8	10.1430435936182	-0.482328780773998	0.618783543884464	0.305178108567631	0.401708066649335
ENSMUSG00000016503.19	501.972504444395	-0.980774463490815	0.1069984691257	2.39882972293352e-20	3.01999457550048e-19
ENSMUSG00000016510.12	196.676775646571	-1.19337085961708	0.162237804106579	6.18572295932592e-14	4.58417191589648e-13
ENSMUSG00000016520.8	141.177613105691	0.424322264281293	0.220072310369845	0.0463948027892622	0.0808618985532156
ENSMUSG00000016526.9	329.388478563629	-0.686145779127364	0.181009184579722	0.000105670118443062	0.000310172877076988
ENSMUSG00000016528.11	292.038831809969	0.178735981188153	0.21846103096778	0.39844076679934	0.49731858613543
ENSMUSG00000016534.16	1263.52372937977	0.154584017861927	0.136854905309618	0.25283398252454	0.343941940539578
ENSMUSG00000016541.11	1194.17815885362	0.0652317140054545	0.101316251314962	0.516877158314564	0.612728829167513
ENSMUSG00000016552.14	148.002033809998	0.76219736466497	0.173325901808366	7.10547304637917e-06	2.4508970392695e-05
ENSMUSG00000016554.10	1786.51202080188	-0.371264144580319	0.14742561774935	0.0106220520807114	0.0217608026390985
ENSMUSG00000016559.15	4947.91452593591	-0.944677429359824	0.107351482479966	7.09765484722823e-19	7.89710016008833e-18
ENSMUSG00000016619.11	1196.99588820533	-0.22235194190293	0.104271410566777	0.0317390744655667	0.0576995773497847
ENSMUSG00000016624.16	91.9112893001771	-0.300571182654576	0.383180163067483	0.385812792422782	0.485012539340861
ENSMUSG00000016637.8	72.3968951881519	0.154132723037082	0.233208956947982	0.493234937895238	0.590784093855171
ENSMUSG00000016664.17	751.814180889585	0.303897396541107	0.107123100439	0.00425765400286166	0.00948725148377849
ENSMUSG00000016757.12	388.505025381305	0.35114289174517	0.213766208901205	0.0903647153209662	0.144237054140779
ENSMUSG00000016758.5	7.9029178570088	0.0552131570140033	0.631634039185433	0.90668702075923	0.93408503321085
ENSMUSG00000016831.13	698.049522434596	-0.113478047436588	0.0938633028232807	0.224007798309632	0.311330548003567
ENSMUSG00000016833.15	374.879125003914	-0.926597908411199	0.25572165959662	0.00014648551730399	0.00042148820783589
ENSMUSG00000016918.16	1581.34250858285	0.327127382980947	0.140117497838352	0.0180223651548174	0.0348531165008078
ENSMUSG00000016921.15	2740.73422472223	-0.376822942965252	0.107081831006082	0.000391380709140285	0.00105913987467758
ENSMUSG00000016933.18	864.469317475041	0.679131872585471	0.150908080701106	4.84731650727264e-06	1.7128918653489e-05
ENSMUSG00000016940.19	203.327172308171	-0.566207827065378	0.225210382072016	0.00925775509629718	0.0192193193279221
ENSMUSG00000016946.7	662.557431361015	-0.517943663658464	0.11313270390355	3.88002469873655e-06	1.38635289934926e-05
ENSMUSG00000016984.8	481.957737077724	1.95266106767874	0.267501027800747	1.46307848437989e-14	1.14617095158343e-13
ENSMUSG00000017009.4	491.405570839749	0.308012347344044	0.135610225393824	0.0215028005201944	0.0408592910415464
ENSMUSG00000017057.10	28.1546383397253	0.244110091295394	0.28857418321812	0.371062566683636	0.470311521365412
ENSMUSG00000017119.21	1440.57273913442	0.163611340357261	0.227711090824521	0.457115238682014	0.555398556435972
ENSMUSG00000017132.18	35.2645571079008	0.128676367422428	0.352478334093137	0.691305989416311	0.76522176614677
ENSMUSG00000017144.9	490.687769478051	0.672315673776625	0.129978131446014	1.66937727485943e-07	6.95587944967363e-07
ENSMUSG00000017146.13	1275.91204719041	1.4663184417585	0.227421919538588	1.91512297450743e-11	1.15096094967934e-10
ENSMUSG00000017167.7	8.19936236576411	0.0802405189734614	0.66326928106102	0.866688966705619	0.904707905847317
ENSMUSG00000017176.18	338.928274693214	-1.33751889081354	0.172360430881513	1.99733751343695e-15	1.67209744960682e-14
ENSMUSG00000017188.4	313.318277125094	-1.8899621179988	0.253705796909611	5.44143276032613e-15	4.40531333649412e-14
ENSMUSG00000017210.15	648.385422137199	0.29758176436226	0.15785200674647	0.0553029578472552	0.0941167638353401
ENSMUSG00000017221.15	794.142892794952	0.0446671765309922	0.152439031586744	0.766078193587714	0.826509179965203
ENSMUSG00000017264.17	1102.5715524814	-0.430234480945493	0.12830637366378	0.000698566893488914	0.0018128584995878
ENSMUSG00000017286.16	1383.78890902308	-1.45959699657029	0.124016565869665	9.84972520200838e-33	3.15555301364732e-31
ENSMUSG00000017288.16	158.906146350947	-0.340002338283903	0.19031862973396	0.067246909397005	0.111696071922582
ENSMUSG00000017291.14	2098.00148350916	3.00558444831784	0.255055718865305	1.11978132524425e-33	3.8819871753257e-32
ENSMUSG00000017299.14	127.902472098361	-0.183591999768471	0.186466869219914	0.313738786182646	0.411037997618715
ENSMUSG00000017307.17	88.8185686358203	-0.901905680851494	0.209394113322698	8.82503159215306e-06	3.00997918864922e-05
ENSMUSG00000017314.13	72.341399193085	1.30770086054386	0.432045225689535	0.000546935772982696	0.00144843862555581
ENSMUSG00000017376.16	565.934395280137	1.21362663119532	0.184655506633727	1.53286537953066e-11	9.33149508492842e-11
ENSMUSG00000017386.11	521.176394051246	-0.233199823381332	0.133126963015236	0.0763570246461622	0.124529179444226
ENSMUSG00000017390.16	123.756106974858	0.406570382305133	0.255739443070612	0.0966520202961468	0.152853473700079
ENSMUSG00000017400.11	9.73287134393621	0.526947675105087	0.478719168336413	0.196419401210003	0.280110702323124
ENSMUSG00000017404.13	18764.6983882648	-1.70480529926878	0.102620986958253	5.13311036536645e-63	1.87837618636643e-60
ENSMUSG00000017405.15	121.461372992091	0.415585419790241	0.284386584716294	0.12272522256878	0.187869874504054
ENSMUSG00000017417.15	15.0989401689453	0.410308312590803	0.39886884513122	0.251109381386171	0.342132896184517
ENSMUSG00000017418.15	1241.2826283654	0.433286435680044	0.163910091389992	0.00711748861715185	0.0151445516292337
ENSMUSG00000017421.19	4910.95730281619	-0.899700326886343	0.0724570584754888	1.17752184201013e-35	4.74687026123545e-34
ENSMUSG00000017428.17	1719.30576419891	-0.184219158892299	0.11591771627014	0.108875724094672	0.169585371610572
ENSMUSG00000017453.5	378.402852073742	-0.198104653122654	0.141741875613844	0.156717045683075	0.231657054871023
ENSMUSG00000017466.10	41.2198887820858	0.885648529622587	0.511134777198668	0.0376112270501836	0.0670648701500133
ENSMUSG00000017478.16	1181.39984522208	0.523034941758047	0.145820876515603	0.000274194666264052	0.000759617020418933
ENSMUSG00000017485.12	1660.66814010203	3.34922900333147	0.446148883843064	9.06064302160763e-16	7.75476136365971e-15
ENSMUSG00000017493.13	56.3059113317442	0.656408969359153	0.571666047966588	0.148532107173911	0.22126634782276
ENSMUSG00000017499.16	818.319277872506	-0.827426762790801	0.0727776603358341	3.65358688167471e-30	9.44483754796505e-29
ENSMUSG00000017548.16	1753.77104811912	2.41075942852314	0.210463296852992	6.10014931949411e-32	1.81647665179222e-30
ENSMUSG00000017550.15	565.732553979085	2.42420277433571	0.290053339784149	1.67396883804694e-18	1.82309820476977e-17
ENSMUSG00000017561.17	604.426121521964	-0.349857998794779	0.129314086233837	0.00622698904823541	0.0134196870379914
ENSMUSG00000017615.13	388.136125653182	0.102019143047507	0.121548948685442	0.396734373029722	0.495752384328459
ENSMUSG00000017631.20	388.259799199533	1.54651838440523	0.144192714449092	1.0760645554376e-27	2.31931348617682e-26
ENSMUSG00000017639.14	559.791574856889	0.811250057316512	0.163457414272569	4.25657346721983e-07	1.70459618883047e-06
ENSMUSG00000017652.17	22.4661144935051	-0.161567271215907	0.535108265612318	0.711383481900696	0.781842875022276
ENSMUSG00000017664.17	109.806522194341	-0.163916708191901	0.189301723090814	0.375298753734338	0.474708070803911
ENSMUSG00000017667.10	384.460461670837	0.0645265907621383	0.242524959521058	0.78206214722394	0.839135816663623
ENSMUSG00000017670.17	398.939427834885	0.871321349169501	0.148719808248376	2.65532976915245e-09	1.32500955480707e-08
ENSMUSG00000017677.12	1161.14135806139	0.688741141429504	0.154115315050181	5.55479984959437e-06	1.94453420755252e-05
ENSMUSG00000017679.17	125.711949876524	-0.439638446624952	0.337894817514538	0.15958328789381	0.235113000066867
ENSMUSG00000017686.18	793.05544151801	-0.225391695566171	0.123637723942401	0.0655656851697134	0.109167860231514
ENSMUSG00000017697.4	45.9635298922451	-1.18207972474745	0.318247990241577	6.30628566975815e-05	0.000191844829344
ENSMUSG00000017707.10	1082.10722302314	-0.634666940202975	0.114802625528795	2.42976096770422e-08	1.10131774993629e-07
ENSMUSG00000017715.12	364.889920973055	0.176631553855223	0.129220551271496	0.166990869602647	0.243909761375447
ENSMUSG00000017716.16	1196.98328311378	-1.04849484074029	0.102767591807768	8.44993707689553e-25	1.47243506714538e-23
ENSMUSG00000017718.16	50.6961307439692	-0.207523219085092	0.387996031431266	0.553332028343989	0.644940438189444
ENSMUSG00000017721.16	294.615400933678	0.437095958659154	0.152701158892749	0.0036453370519712	0.00824670493677836
ENSMUSG00000017723.12	210.260366416905	-0.572324723607686	0.184917833005615	0.00153656514323903	0.00375409765782154
ENSMUSG00000017724.15	196.516148444933	-0.192056964622942	0.275074104984133	0.462716473808956	0.560856209397423
ENSMUSG00000017734.16	20.5623542621125	-0.518032898331695	0.705427603389116	0.291784737704369	0.387204390021584
ENSMUSG00000017740.18	11.7004712174383	0.547035546261245	0.754709656156213	0.271479465462973	0.36523303576624
ENSMUSG00000017747.14	59.7343766880189	-0.268842555497413	0.248223661817112	0.259112193770161	0.35117699545788
ENSMUSG00000017754.14	188.727292846102	0.8767967550669	0.179507572567233	5.8036346224009e-07	2.28577974951149e-06
ENSMUSG00000017756.10	735.70692678459	1.03815157695431	0.216373091382128	6.8678070373189e-07	2.68181594696538e-06
ENSMUSG00000017760.17	585.349023645866	-0.366982348550407	0.116638957436171	0.00149957895731743	0.00367463790031937
ENSMUSG00000017764.3	171.779747338873	0.566187586977613	0.183563056137596	0.00160102540896658	0.00389713014182597
ENSMUSG00000017765.18	278.428299619213	0.73988595236382	0.236008531347419	0.00111868966026125	0.00280601106405515
ENSMUSG00000017774.20	722.831587154606	0.343288209366558	0.177350268194979	0.0480986153609901	0.0834165243969905
ENSMUSG00000017776.16	1597.62481095363	-0.200422156718303	0.0864087224471245	0.0197628713466761	0.0378589114082964
ENSMUSG00000017778.15	2705.56432433739	-1.38958923214678	0.174536943701468	3.51948812914004e-16	3.136115315073e-15
ENSMUSG00000017781.18	447.257756340007	0.0233534422088826	0.1366955342447	0.862696879614997	0.901512217071973
ENSMUSG00000017801.16	346.23534338578	-1.21766173918927	0.178263695503679	2.60011777304013e-12	1.70107824269574e-11
ENSMUSG00000017802.15	385.921574340996	-0.46605612127493	0.122359090559425	0.00011947370801512	0.000347961363616021
ENSMUSG00000017817.12	6.76510344787738	0.382925355525187	0.729628350569199	0.434838729128685	0.533277725762638
ENSMUSG00000017830.16	12.7647739910363	-0.321588851245254	0.456924341051977	0.415824721473648	0.514608874831396
ENSMUSG00000017831.9	676.540566048192	0.748375771312633	0.129918047708385	5.59970655415143e-09	2.71686410804984e-08
ENSMUSG00000017837.13	279.757793185376	-0.374484900678268	0.144514039381824	0.00860158273927862	0.0179863191070097
ENSMUSG00000017843.15	1522.59573547316	0.0388792275007052	0.0936643920873223	0.67633437244701	0.752230400810515
ENSMUSG00000017858.13	495.775173258468	-0.370136790937775	0.203534212841685	0.0615539323555366	0.103366163991293
ENSMUSG00000017861.12	1985.8394871423	0.0575005038679006	0.187604028583432	0.753769459899757	0.816922581029966
ENSMUSG00000017868.17	6.30336134084686	-1.22433642952151	0.576593381202151	0.0078798346975502	0.0166121159857328
ENSMUSG00000017929.14	300.173492331159	0.83844328438454	0.367948103813004	0.0121938145264403	0.0246284243599771
ENSMUSG00000017943.16	30.7684269885178	0.523958867840017	0.868553356764992	0.281418406384466	0.376145852104951
ENSMUSG00000017969.14	46.3161115248708	-0.447127314185087	0.359775654518277	0.174482413708169	0.253324096855265
ENSMUSG00000017978.19	36.5222898242091	1.84552265030533	0.574917403805105	8.19558504663367e-05	0.0002446640662852
ENSMUSG00000017999.17	929.4880180013	-0.318736580941467	0.279915945122947	0.230057228275734	0.318215235448678
ENSMUSG00000018001.19	206.605792313847	0.200486555370364	0.234443172867134	0.375116279439985	0.474536358111564
ENSMUSG00000018012.12	31.3701683293717	-0.954950886556773	0.343594385841537	0.00250028058367949	0.00585330116170744
ENSMUSG00000018040.10	662.471832679643	-0.812662818201627	0.132216641430374	4.89589200662841e-10	2.60908264314402e-09
ENSMUSG00000018042.19	585.514748704513	0.15553438766861	0.12697299833279	0.215739147589222	0.302166925521112
ENSMUSG00000018068.14	991.399105904789	0.279839053006146	0.172443272821019	0.09792423090603	0.154529785369391
ENSMUSG00000018076.13	925.575387472422	0.957415919017655	0.127313802984279	2.76620741959716e-14	2.11767259779202e-13
ENSMUSG00000018102.6	1262.92649208933	-1.388466748836	0.193567876548726	1.51575250279375e-13	1.09325892254426e-12
ENSMUSG00000018143.11	41.0986495562774	0.0695162881788832	0.332590081292258	0.821839520464966	0.869521420168119
ENSMUSG00000018160.16	776.776714537447	-0.359767732810805	0.141426408058742	0.00994349780139145	0.0205058958416422
ENSMUSG00000018166.9	209.215184978987	1.1579672810448	0.210913055693468	1.37844228278875e-08	6.44120575218002e-08
ENSMUSG00000018167.11	74.6023388049386	-0.317021539359939	0.285364402803806	0.240621598135127	0.330220506416462
ENSMUSG00000018169.13	28.9318925482562	-0.0764720201389956	0.340754662803121	0.808232909820245	0.858767023229447
ENSMUSG00000018171.10	762.508810862789	-1.54775793117492	0.138099051471896	5.19022685054412e-30	1.32098092036955e-28
ENSMUSG00000018189.13	442.806437256001	1.45693886831456	0.191432861985935	4.74897186123132e-15	3.85988744515776e-14
ENSMUSG00000018196.19	167.233479023849	-0.677974050912558	0.220381590438978	0.00146720097185142	0.00360441569498393
ENSMUSG00000018199.10	427.722850872689	1.84367941838909	0.240095492280052	1.03470171657446e-15	8.82363188339287e-15
ENSMUSG00000018209.16	1027.91566992226	-0.102832691421624	0.139176275092337	0.454283791955622	0.552569892312987
ENSMUSG00000018217.13	18.5430759832781	0.0717025094257786	0.639431801218948	0.87950360351127	0.913913411940435
ENSMUSG00000018239.10	254.731057643203	-0.545955327669751	0.188014611978603	0.00293851551014848	0.00677331115700098
ENSMUSG00000018286.7	1747.23388035142	-1.82601472311544	0.128575771940949	5.93667309703417e-47	5.52311841180009e-45
ENSMUSG00000018287.13	991.861530365944	-1.2324614083205	0.156051897991594	8.52685545440429e-16	7.32837832816678e-15
ENSMUSG00000018293.5	2291.57207739722	-0.940995196233503	0.10035824942045	3.56349190471678e-21	4.78239781540108e-20
ENSMUSG00000018322.11	303.854243870439	0.374038829335278	0.111318153509777	0.000704652711921205	0.00182617504047946
ENSMUSG00000018326.10	896.57025983185	1.5928473640042	0.134237919397541	2.18867390016472e-33	7.38542891680585e-32
ENSMUSG00000018334.19	63.4425137920894	0.634086596924287	0.394024781215625	0.0730710598362573	0.120121906990481
ENSMUSG00000018339.13	13.3991711655236	-0.702602254992624	0.463985702417201	0.0783966090121777	0.127388687645898
ENSMUSG00000018340.14	657.299059285249	-0.109231094530978	0.10451118390243	0.292506005702735	0.38794268652601
ENSMUSG00000018347.17	68.130206700365	-0.507320158918177	0.237787709044305	0.0266399023563706	0.049373018807243
ENSMUSG00000018362.15	4033.75391727196	-0.957085923060047	0.0844385871456052	4.51227632592484e-30	1.15918337377542e-28
ENSMUSG00000018363.17	986.801830190231	0.293545507743809	0.09996599491423	0.00311843062745462	0.00714998567840367
ENSMUSG00000018372.14	186.865609016621	0.317563274322798	0.230734881758304	0.153852311268424	0.227974985121671
ENSMUSG00000018377.11	385.491273535183	1.29290198182634	0.147354604127272	4.53193425093084e-19	5.13608818376312e-18
ENSMUSG00000018378.14	55.8402551038479	1.00054137242945	0.369251725924411	0.0028215856127278	0.0065312131409599
ENSMUSG00000018379.18	7076.5583159178	-0.268622112465281	0.0844971752210126	0.00140319275761511	0.00345903819455809
ENSMUSG00000018381.16	33.6757165184923	1.58436675789098	0.774753631946394	0.00366040638110257	0.00827624768331951
ENSMUSG00000018395.20	162.489100825186	0.367599021187557	0.202181576866833	0.0617065614456668	0.10355910592395
ENSMUSG00000018398.19	311.151808061181	0.562458625962718	0.228979473335079	0.0109103895021822	0.022293260197597
ENSMUSG00000018401.18	561.258706156186	0.824772112323518	0.125613193240003	3.15118991364645e-11	1.86255004694961e-10
ENSMUSG00000018405.8	143.62873596284	-0.262011493352955	0.638182970472341	0.58021417731632	0.668372637836156
ENSMUSG00000018411.18	108.26505486782	0.0241659856790318	0.31635439009583	0.934889173641338	0.953475784860146
ENSMUSG00000018412.17	1024.953900809	0.71607557849011	0.0934468487303281	1.26567647911049e-14	9.9626647139161e-14
ENSMUSG00000018415.15	696.013656245542	0.156134222426975	0.0938764331989604	0.0943687181090548	0.149693640410539
ENSMUSG00000018417.15	796.640763499516	1.27798131179	0.199829821853634	4.28303781143334e-11	2.50546300678056e-10
ENSMUSG00000018425.19	503.383578904588	1.15450920791145	0.166346479747704	1.3764396339916e-12	9.18760902024311e-12
ENSMUSG00000018427.9	119.876085014201	-0.0752732385521341	0.467905569816525	0.851375566630076	0.89274079570157
ENSMUSG00000018428.16	651.965378473308	0.436192956275152	0.139807312802124	0.00157290060718182	0.00383507709812926
ENSMUSG00000018433.15	839.007833455657	-0.621022369521563	0.180516773975813	0.00043541986134533	0.00117100422289295
ENSMUSG00000018442.14	560.860894390396	-1.63613227591241	0.221225926599913	1.52914481781658e-14	1.19338519976235e-13
ENSMUSG00000018446.9	1147.63109254093	-0.152914062897798	0.142368377329604	0.276401741932855	0.370493079723917
ENSMUSG00000018449.13	146.827635662592	-1.01890495923555	0.202149009825359	2.07058164914744e-07	8.54114930273319e-07
ENSMUSG00000018451.8	12.4547766877797	-0.373730037851821	0.526876673910626	0.388217092588681	0.487439638860679
ENSMUSG00000018470.9	21.7644535061441	0.328219977453883	0.367319310890541	0.327239225184531	0.425542787737003
ENSMUSG00000018474.19	294.344553286451	1.06711179690383	0.348678813800952	0.000835910833912937	0.00214140381176794
ENSMUSG00000018476.8	152.478987753422	1.28969128032043	0.289181367870116	2.05374912609122e-06	7.61862736187073e-06
ENSMUSG00000018481.10	994.206083211353	0.895724308603632	0.0822456622405089	7.13135849576771e-28	1.56367616977106e-26
ENSMUSG00000018501.18	2243.89561378435	1.72742499860671	0.149581521661662	6.44800545601437e-32	1.91659396830665e-30
ENSMUSG00000018507.17	8.13444678314365	-0.892009383084347	0.609905881270262	0.0587418997286098	0.0993226063077337
ENSMUSG00000018509.9	227.429561217294	-0.568350993422153	0.196957079343452	0.00304984004014794	0.00700931136652003
ENSMUSG00000018537.17	134.844304027182	0.249004430315164	0.221745006872713	0.24597253119602	0.336386485441813
ENSMUSG00000018541.11	216.157565036088	-0.359943801521393	0.189779171676167	0.05205776258485	0.0893232443976998
ENSMUSG00000018547.9	479.496206142256	0.348185602725497	0.13928133313971	0.0113356096056663	0.0230819195469898
ENSMUSG00000018548.16	1534.28279424675	0.582622284496686	0.115676382945744	3.72529171391818e-07	1.49912948810094e-06
ENSMUSG00000018554.14	21.2777766927051	1.2527177157701	0.486853046200569	0.00240477516262791	0.00564657530343559
ENSMUSG00000018559.17	179.59184575358	0.325655441983625	0.201560328005497	0.0969330609860597	0.153200567737542
ENSMUSG00000018565.18	544.579546927033	-1.228906463583	0.137283800786734	1.06660192924257e-19	1.2699735335385e-18
ENSMUSG00000018566.15	40.2122508428632	0.174471683770054	0.547926691158298	0.69329587580613	0.767033422727234
ENSMUSG00000018567.15	363.293172383703	-1.17782938010879	0.151089151191119	2.16388804408745e-15	1.80236441183551e-14
ENSMUSG00000018569.13	21.8788322953848	0.353810515064238	0.512021417593064	0.405982407683356	0.504513795737818
ENSMUSG00000018570.18	68.1975228565193	-0.163450855158206	0.266294746077235	0.519906856952388	0.615213151295989
ENSMUSG00000018572.11	478.147427656676	-0.730339282794312	0.141651562998052	1.71316183241964e-07	7.12569737167319e-07
ENSMUSG00000018574.15	75.6158978998807	-0.546413936518784	0.264991303269384	0.030536793128078	0.0557359091598382
ENSMUSG00000018583.6	4592.06082736024	-0.169921461216102	0.0816301960789632	0.0365569468156066	0.0654400742703113
ENSMUSG00000018585.10	232.863972775203	-1.32253296513916	0.285246656975864	8.25704076135728e-07	3.19926329922989e-06
ENSMUSG00000018593.14	1752.53443777101	0.227519990975152	0.109406657845126	0.0360852000025602	0.0646799813260214
ENSMUSG00000018599.6	66.0734319068906	-0.0223768797177215	0.242593529853799	0.923595172852114	0.945529481588795
ENSMUSG00000018604.19	435.135310527267	0.0386614186332674	0.669056711675271	0.935657247781062	0.954022780136889
ENSMUSG00000018648.16	64.3227805990096	-0.993372195081552	0.23140509733843	8.09827610876758e-06	2.77243893312008e-05
ENSMUSG00000018651.15	458.978888705592	0.106478788277012	0.127756708377895	0.39956866572032	0.498235439831631
ENSMUSG00000018654.18	10.8817641453642	0.220067274265098	0.71997769586974	0.650764699834266	0.731078067415122
ENSMUSG00000018659.13	150.152526547157	-0.14812553757302	0.170315670525616	0.375374669883928	0.474753816357806
ENSMUSG00000018661.18	181.554468689177	0.406171299361645	0.208079148763155	0.0444969124552563	0.0778887642509444
ENSMUSG00000018666.14	1400.1511500903	-0.40810443140771	0.0770294221632075	1.04392518902298e-07	4.44768850909222e-07
ENSMUSG00000018669.15	551.071248562528	-0.706318523603153	0.126633929144407	1.70380876811328e-08	7.86119893093903e-08
ENSMUSG00000018672.16	24.450547114907	-0.0156622007194398	0.332213836077388	0.959499942028581	0.971135457467551
ENSMUSG00000018677.10	954.884499558138	0.10503194718207	0.116411106827972	0.362678682371642	0.461746548833604
ENSMUSG00000018678.14	112.852489883896	1.00302492088852	0.216785537042546	1.68868396140895e-06	6.31846371109319e-06
ENSMUSG00000018697.15	351.946833441458	-0.41895862897519	0.103535502623389	4.5928345343877e-05	0.000142483433077924
ENSMUSG00000018707.14	7367.77443139471	2.52206013721431	0.18850143063648	2.10537670390425e-42	1.39795315254804e-40
ENSMUSG00000018727.20	18.1290076469975	-0.885945141685728	0.297034653917326	0.00149676412146073	0.00366828617176571
ENSMUSG00000018733.11	79.3614313215905	-0.883133268183791	0.209091105661058	1.31802592556108e-05	4.40420716643959e-05
ENSMUSG00000018736.15	343.252107009637	-0.11330393128673	0.1544597970205	0.456203808621358	0.554487947016722
ENSMUSG00000018740.15	17.3769842584816	0.127994724814879	0.418431645358622	0.730090683058214	0.797030182837418
ENSMUSG00000018750.15	59.4288269646272	0.736929849057918	0.434597450402896	0.0530002598303319	0.090694718759854
ENSMUSG00000018752.20	7.95723142786533	0.216372068490817	0.620247797960841	0.644259725357858	0.725649831338263
ENSMUSG00000018761.15	243.9715653779	-0.891123941611564	0.144739271605978	4.1193270421072e-10	2.21821315900521e-09
ENSMUSG00000018765.6	731.81084145071	0.231158606291122	0.134578823332807	0.0821744790233224	0.132845783043103
ENSMUSG00000018770.10	797.799534945592	-0.64254337917274	0.113719365463226	1.19562008943414e-08	5.62040422857892e-08
ENSMUSG00000018774.14	19.2987629104868	-0.395572581537011	0.296330577790549	0.156612589144316	0.231523431676044
ENSMUSG00000018796.14	318.358503442134	0.697770511233031	0.173899583910496	4.18411446401621e-05	0.000130343951719551
ENSMUSG00000018800.15	49.20528615616	0.990857158325597	0.378874670432781	0.00377118317785872	0.00850220062839534
ENSMUSG00000018809.3	185.469181800208	-0.941193203693712	0.268080018771315	0.000218747681486062	0.000614276615114424
ENSMUSG00000018819.11	18.2902287612215	1.20292532582464	0.77644007073452	0.023127706536818	0.0435548883282002
ENSMUSG00000018820.14	194.103222337653	0.0558177373055502	0.15781508091131	0.719214257652014	0.788397096309127
ENSMUSG00000018821.4	144.798248820365	-1.32847398125403	0.167777763772226	5.80516703218372e-16	5.0605444954457e-15
ENSMUSG00000018841.18	206.760527854369	-0.629001806917359	0.15191504488927	2.59701603828573e-05	8.32491008418359e-05
ENSMUSG00000018845.15	32.2289993009932	-0.945353264749205	0.929167524868426	0.0678720613354679	0.112598149708961
ENSMUSG00000018846.9	1381.18350448163	0.451823998365466	0.160797619214531	0.00425106665846088	0.00947658904568971
ENSMUSG00000018848.5	1672.23720288724	-0.397911288710671	0.0984927417344355	4.78136653333223e-05	0.000148109034432622
ENSMUSG00000018849.7	285.05731923014	0.623888077520827	0.20133781669879	0.00144355930393201	0.00355004346742062
ENSMUSG00000018858.16	336.662268252756	-1.46706561615626	0.159950510042665	7.93761664598401e-21	1.04150385107107e-19
ENSMUSG00000018861.9	72.0986171690764	0.340632656882555	0.269061377911961	0.183832255409445	0.264936613848007
ENSMUSG00000018865.10	118.13643389153	-0.613472504157339	0.184231136390023	0.000654655667070586	0.00170978824260925
ENSMUSG00000018882.13	1006.796138869	-1.15026549597951	0.131060067596747	6.04849553456758e-19	6.77554938555948e-18
ENSMUSG00000018899.18	163.809751588478	-0.561507264705757	0.198318845391493	0.00363857712973588	0.00823254322552359
ENSMUSG00000018900.8	93.9561319203106	-0.193836144935415	0.248640511648006	0.416620949799031	0.515168369778527
ENSMUSG00000018906.15	91.2456581600632	0.219220560141918	0.638860010972567	0.643428608527014	0.725037677892857
ENSMUSG00000018909.16	827.739801041399	0.982205802645888	0.319414761254949	0.000938399338762107	0.00238392809493916
ENSMUSG00000018921.12	429.447737813995	1.19367844937995	0.134659040665555	2.52407313204297e-19	2.92703607502476e-18
ENSMUSG00000018923.14	234.399682465217	-1.79236563629341	0.138096311800812	1.16466126420769e-39	6.2880252582649e-38
ENSMUSG00000018924.7	154.230916492097	-0.478610036973404	0.792700678223146	0.332977927266962	0.431607960351468
ENSMUSG00000018931.4	187.344805936844	0.425024114141133	0.164680602548374	0.00858792125804914	0.0179623141567757
ENSMUSG00000018932.10	92.8759876553023	0.973157536843984	0.241849599675641	2.70231591784791e-05	8.6355591343298e-05
ENSMUSG00000018965.12	1839.99783586198	-0.340714435587415	0.105668448198177	0.00116128592043766	0.002902685982369
ENSMUSG00000018974.8	730.668832381472	0.663518213193803	0.138200357668371	1.14811924502722e-06	4.38554386635656e-06
ENSMUSG00000018983.10	59.0376082032867	-0.162252570417522	0.280022995551423	0.541483549052897	0.634070825039976
ENSMUSG00000018995.13	191.260510113212	-0.713081785805387	0.238230793584713	0.00184992951359698	0.00444258266011396
ENSMUSG00000018999.15	381.489113956084	-0.417661033591463	0.141277398280414	0.00273669785472341	0.00635885474442364
ENSMUSG00000019027.9	7.9588860084982	-0.409471914677108	0.699169558480946	0.401249784745572	0.499990934953109
ENSMUSG00000019039.15	117.584078715071	-0.25974274202738	0.29188415627141	0.34606542615379	0.444635594389868
ENSMUSG00000019054.14	454.932112246222	-1.47126591080102	0.133220901142281	3.99110378699844e-29	9.66492736183871e-28
ENSMUSG00000019055.16	269.195911698995	0.0877692782896051	0.2322229773803	0.695294313868669	0.768571622908999
ENSMUSG00000019066.14	51.5815203718448	-0.1271015344755	0.47918140687935	0.755504118410755	0.818173685944796
ENSMUSG00000019080.9	23.6225110613679	-0.75851001797092	0.472341935460896	0.0605188808752583	0.101846132996717
ENSMUSG00000019082.19	83.3469298367443	-0.468137744352248	0.56995486763537	0.30094250181398	0.397275948161842
ENSMUSG00000019087.14	399.069464099253	-0.159034200596702	0.144784673948695	0.265441427662835	0.358515747155832
ENSMUSG00000019088.15	26.7595789991882	-0.51125195365414	0.356314389300069	0.117461309486137	0.181226963675463
ENSMUSG00000019124.11	122.7263583456	-0.324605795154114	0.371580828694618	0.337099319284426	0.435305402341331
ENSMUSG00000019132.12	1066.80516627953	1.599073337592	0.153980086947079	3.50389100070288e-26	6.77213299396413e-25
ENSMUSG00000019139.11	378.804402740368	0.199946569749994	0.165819767145077	0.21951349631987	0.306021735853309
ENSMUSG00000019143.16	168.434308904097	0.122898200737162	0.181973860302767	0.490049160316949	0.58760937325706
ENSMUSG00000019158.10	50.2087556009257	-1.06394715939179	0.258307002952039	1.52692825787282e-05	5.04898145027945e-05
ENSMUSG00000019173.12	771.49759072568	-0.808586833212348	0.138058661383907	2.92526617475455e-09	1.4526645989048e-08
ENSMUSG00000019179.11	1244.328541005	-0.312727648096806	0.11799561471449	0.00747803154607424	0.0158502697218695
ENSMUSG00000019188.17	332.597362649196	-0.400601203498096	0.117154898786858	0.000559127940681267	0.00147858676717495
ENSMUSG00000019189.14	724.914166324138	-0.418158736600785	0.130316891520267	0.00117351578372245	0.00293103036482403
ENSMUSG00000019194.16	13.1165638525319	0.642988287682659	0.424284980351198	0.0858395586721589	0.137985163281378
ENSMUSG00000019210.11	843.046865450959	-0.847961038092235	0.201597543542549	1.49898921101868e-05	4.9625764651879e-05
ENSMUSG00000019214.15	482.668662004756	0.59624644782113	0.166522071491666	0.000263540301377812	0.00073170091768478
ENSMUSG00000019235.10	19.3718760262872	-1.08992269217504	0.317078512247225	0.00021738883039444	0.000610669032771281
ENSMUSG00000019254.17	319.625679584468	0.0417498192664427	0.146847496219068	0.77308083570415	0.83215597604525
ENSMUSG00000019256.18	36.7446787256468	1.04940866731784	0.328276256116629	0.000549701298372531	0.00145529441805474
ENSMUSG00000019261.4	316.752000206472	0.615579271649143	0.229243267854351	0.00537615034121842	0.0117396986697843
ENSMUSG00000019295.9	108.160074029579	-0.333775903588754	0.270091016400224	0.194356350255967	0.277529138021593
ENSMUSG00000019297.10	620.553276203847	-0.140548018893351	0.10903133091026	0.193904895269656	0.277052660338865
ENSMUSG00000019302.17	378.831250450082	0.825133070143712	0.18908495617556	7.63716151329602e-06	2.62393896125742e-05
ENSMUSG00000019303.15	449.025291972104	-1.09595215630491	0.140424646276359	2.37388796194815e-15	1.97428348835354e-14
ENSMUSG00000019312.11	143.312427687786	0.168714178229296	0.191159566031047	0.365942084799294	0.465030245747925
ENSMUSG00000019320.15	7.90514134862464	0.195585333424984	0.624982277737216	0.677179405212253	0.752843185635307
ENSMUSG00000019338.14	418.405804500584	0.389224448364326	0.209345145647931	0.0555551566367235	0.0945166612601432
ENSMUSG00000019362.9	629.978880001255	-1.96465022354542	0.172175171412815	1.80152261844887e-31	5.17725531553185e-30
ENSMUSG00000019368.14	27.7048603216971	0.273459322156938	0.468763877387168	0.496596185575673	0.594161838834165
ENSMUSG00000019370.11	1800.59048929242	-0.991033918414016	0.105744987457989	3.4322205472369e-21	4.60998170891926e-20
ENSMUSG00000019373.12	1892.66438075259	-0.928347184340736	0.104503538416858	3.44526188400338e-19	3.95352804486994e-18
ENSMUSG00000019428.17	1192.27086043842	-0.765394259382038	0.13227043720306	4.6976645245624e-09	2.29680646454777e-08
ENSMUSG00000019432.16	1517.32751178665	0.169217841882117	0.0863850575122049	0.0490163254447784	0.0848026718952685
ENSMUSG00000019433.10	384.893337151471	-0.750285864250066	0.17551339543613	1.25745859454139e-05	4.21293401349196e-05
ENSMUSG00000019437.18	184.342132990912	-1.49532359256167	0.20162300366353	1.89497216339169e-14	1.46913872949957e-13
ENSMUSG00000019461.13	68.4796108321981	0.89325089052041	0.264645875525662	0.0003886692164233	0.00105232094489353
ENSMUSG00000019464.7	10.1962735277349	0.204209905771668	0.572844106456895	0.651868876991033	0.731928044915513
ENSMUSG00000019467.16	210.41760256939	0.475812482110281	0.22219804968524	0.0268393408234976	0.0497146710169331
ENSMUSG00000019470.13	741.022025551398	0.0440483817656957	0.145528888836284	0.758918613523023	0.820774517856536
ENSMUSG00000019471.11	1717.25904258329	-1.01594807664493	0.119145653798901	6.92628167506485e-18	7.14183345919179e-17
ENSMUSG00000019478.18	357.665047298369	-0.699170384969614	0.129861558333778	5.1260817939468e-08	2.25156545481253e-07
ENSMUSG00000019487.12	383.76265497363	-0.106701987798037	0.14264081782921	0.448404340536774	0.5464679008007
ENSMUSG00000019494.15	534.173862882201	-1.00882323675005	0.12626789176783	6.30523395825622e-16	5.47906530821136e-15
ENSMUSG00000019505.8	8695.68473170562	-1.28402939506033	0.146143487387194	4.15840570242566e-19	4.73885582711719e-18
ENSMUSG00000019518.12	173.924937588169	-0.66649548690493	0.1568853678935	1.55570913411214e-05	5.13486917446876e-05
ENSMUSG00000019528.19	189.831331140681	-0.276391259963938	0.179979752138931	0.116663100980212	0.180115802211326
ENSMUSG00000019539.12	271.149478096962	-0.326778137740581	0.203391276841681	0.0986441943531871	0.155457359404147
ENSMUSG00000019558.15	272.080306365523	0.704364760237643	0.133198642538579	8.64276415687645e-08	3.71109249990311e-07
ENSMUSG00000019564.13	297.377394797045	0.775263458955269	0.173782658677454	5.20896756797206e-06	1.83136267962985e-05
ENSMUSG00000019577.7	36.1267153225911	0.0836105667979273	0.551606503315516	0.850583380679713	0.892251021127076
ENSMUSG00000019578.12	268.376632972936	-1.37427301370962	0.16085154505695	2.8063210554982e-18	2.99686697930537e-17
ENSMUSG00000019579.14	415.031522499859	-2.14227982125327	0.143133329404637	4.29110342603715e-52	5.8398016625251e-50
ENSMUSG00000019590.17	87.7024303737155	0.639245499760143	0.214611405583385	0.00211084724234806	0.00500782618351036
ENSMUSG00000019647.17	240.55268338593	1.98573716441903	0.381222427853812	9.08586910504596e-09	4.3117292954695e-08
ENSMUSG00000019659.9	229.706154359381	-1.21766111103704	0.180907200331919	5.18390734591351e-12	3.30225927524789e-11
ENSMUSG00000019689.5	90.320104326193	-1.60357978803285	0.213450341259793	6.8667009434364e-15	5.49703278733919e-14
ENSMUSG00000019699.17	670.221473531419	1.04511621016951	0.220267159944816	8.82084454053911e-07	3.40409765758279e-06
ENSMUSG00000019710.14	968.255710217588	-1.17250226262347	0.0920284794389129	1.21837780090685e-37	5.73229349929515e-36
ENSMUSG00000019715.15	411.140691552992	-0.133468796138893	0.141887439156188	0.340511821667843	0.438783016464854
ENSMUSG00000019718.9	41.9982777390971	-0.543131759186353	0.288891412423375	0.0465583195053185	0.0811211350432842
ENSMUSG00000019726.13	566.618011341882	0.789450418530516	0.745543889953744	0.119052655003746	0.183252951013898
ENSMUSG00000019731.14	455.21868755191	-0.0817396802553934	0.146597708163058	0.571748667113823	0.660913610326902
ENSMUSG00000019732.15	28.8649063890527	-0.808311219026911	0.283926863347022	0.00258855549711207	0.00604363297475464
ENSMUSG00000019734.17	61.7857692803653	-1.05086449794884	0.447079799180537	0.00680186918301049	0.0145481724687146
ENSMUSG00000019737.15	75.395207400314	-0.865850224027853	0.332551403746375	0.0048733096077914	0.0107413718794674
ENSMUSG00000019738.16	392.096621163331	-1.7806486390151	0.183142915102917	1.80620726971213e-23	2.87370194302895e-22
ENSMUSG00000019761.11	12.3707740808559	-0.17990438691786	0.480997627462995	0.660185918450972	0.73867580594878
ENSMUSG00000019763.12	360.054725030118	-0.417877441129258	0.133329527564137	0.00151674230717994	0.00371227639303391
ENSMUSG00000019767.13	18.6922032812406	0.524010648841051	0.453110771165037	0.182170076242221	0.262886219041334
ENSMUSG00000019773.8	848.641716882452	-0.0283736626227223	0.114038913594943	0.801870600525647	0.854239392396409
ENSMUSG00000019774.9	109.225722927987	0.314418955800593	0.22965934313091	0.156172150811331	0.230955258860367
ENSMUSG00000019775.18	169.84508305415	-0.534352633554641	0.592461749040817	0.247196488652959	0.337744172049924
ENSMUSG00000019777.17	2334.49563811843	0.0765945229800546	0.0937681274986296	0.41133554393488	0.509896296445021
ENSMUSG00000019782.11	883.711235713416	-0.78089356149865	0.104524827494555	5.14824172920704e-14	3.84297808498878e-13
ENSMUSG00000019785.15	104.093382481266	0.711720065212807	0.411444422158641	0.0515741381176047	0.0886226998207865
ENSMUSG00000019790.18	345.864427851568	1.95225999542491	0.320746526204463	5.88816186394113e-11	3.41529980322362e-10
ENSMUSG00000019791.13	120.922345205918	-1.2340094687533	0.199664887045577	1.88378630007231e-10	1.04798341227333e-09
ENSMUSG00000019792.9	322.261538969146	0.413367605152543	0.159042547803739	0.00821064708186233	0.0172477006629706
ENSMUSG00000019794.14	366.957567283565	0.56029139293895	0.171269010008866	0.000846776126230371	0.0021675520706724
ENSMUSG00000019795.18	665.200676167335	-1.16425288767676	0.154220644499049	1.51728381762279e-14	1.18469002488357e-13
ENSMUSG00000019796.13	500.563857610806	0.404920286746952	0.160618564241636	0.0103266545650913	0.0212242911536893
ENSMUSG00000019797.12	101.109236799187	0.319625983082576	0.219894515155854	0.133325144562865	0.201437302093467
ENSMUSG00000019802.14	412.820186380938	2.01536584329191	0.245977665220527	1.13225567350459e-17	1.14105594709914e-16
ENSMUSG00000019804.13	756.58811768602	-0.219898073335484	0.100460344423664	0.0275649527820445	0.0508984164007543
ENSMUSG00000019806.14	156.147986731901	0.560726942979368	0.188754853301271	0.0023400779030615	0.00550329374888799
ENSMUSG00000019808.9	94.6192241176054	-0.631236075784217	0.172695519707653	0.000191143737078865	0.000541399754620318
ENSMUSG00000019809.17	168.942400961935	-0.468146110005611	0.18485876880679	0.00956397897232522	0.0197926406607112
ENSMUSG00000019810.16	120.808765573367	-0.283994009489734	0.180503233012911	0.107915436894723	0.168248769110529
ENSMUSG00000019813.17	428.15159965199	0.0470171222721585	0.145635896841189	0.743401975551637	0.807866450960787
ENSMUSG00000019814.6	507.19654345543	0.401989494648246	0.178280037658234	0.0212718754004545	0.0404671871787528
ENSMUSG00000019817.19	306.505804030081	1.73071068933871	0.272902797187099	1.93243496934251e-11	1.16094150456633e-10
ENSMUSG00000019818.16	1524.10089806575	0.744416903451775	0.146581212066221	2.53820547578755e-07	1.03816764952294e-06
ENSMUSG00000019820.12	2720.82527123044	1.33877179645544	0.112049260192415	1.58274859520108e-33	5.37383940560332e-32
ENSMUSG00000019822.13	105.471331195104	-0.311575859613872	0.239298755589941	0.176131213048777	0.255312736379772
ENSMUSG00000019823.18	291.401204322717	0.384626827024303	0.238293940645564	0.0935990224549031	0.148788020346065
ENSMUSG00000019826.12	205.655636913016	-0.642985766194657	0.15861651313705	3.72247345504017e-05	0.000116869342963101
ENSMUSG00000019831.15	181.513306195597	2.01017441611801	0.210276609426387	5.28803402840836e-23	8.15619256566045e-22
ENSMUSG00000019832.6	30.6856182343139	0.269647848624036	0.606618174810041	0.56179974432502	0.652454784526419
ENSMUSG00000019837.9	339.283669969934	-0.106510265072054	0.204345270724065	0.592114609945228	0.678946541464248
ENSMUSG00000019838.12	95.5936131360949	0.297343474084936	0.321714981649276	0.321594097754339	0.419460594670947
ENSMUSG00000019841.16	845.840818454987	2.74942739538797	0.301139039241505	1.57013632531344e-21	2.15821660007816e-20
ENSMUSG00000019842.7	92.3807473281264	0.511761564405544	0.38723058300971	0.142777329184287	0.213854309594111
ENSMUSG00000019843.15	301.501737623684	0.447609300617069	0.188942399248987	0.0152501208135954	0.0300963254359391
ENSMUSG00000019845.9	326.587189382079	-0.0640144055331448	0.140452447132988	0.644302312746508	0.725649831338263
ENSMUSG00000019846.12	50.3220642521675	0.861346555475149	0.369512769758425	0.0102702900181544	0.0211163523197587
ENSMUSG00000019849.12	698.412812582979	0.341439491378072	0.138549715090654	0.012564611675303	0.0252966695754022
ENSMUSG00000019850.12	33.2338335143748	0.879926584101021	0.509453058643645	0.0384450470106724	0.0683813554898188
ENSMUSG00000019851.9	570.098127568737	-0.805278167281551	0.19679636489248	2.61409866431056e-05	8.3715213351229e-05
ENSMUSG00000019852.8	157.068584612043	1.27212556439312	0.36402399098259	0.000118455866512036	0.000345057978746454
ENSMUSG00000019853.7	89.3707459738488	-0.945497697170611	0.349037473259584	0.00313446856411031	0.00718275728433126
ENSMUSG00000019854.18	448.097907171391	0.693354850209939	0.152824891783038	4.01703050096794e-06	1.431784442845e-05
ENSMUSG00000019856.15	70.8237048978899	2.7197160685654	0.755591236645238	3.78699371724583e-06	1.35654612882069e-05
ENSMUSG00000019857.8	533.944792508415	-0.526998662934912	0.200715105821325	0.00697369275898557	0.0148693252184663
ENSMUSG00000019861.16	333.985903838657	1.23130570839188	0.16524125402007	2.76849322982456e-14	2.11843764012644e-13
ENSMUSG00000019863.8	190.883294551209	-0.394680863383834	0.145622451649783	0.00598190124679892	0.0129406158474826
ENSMUSG00000019864.15	261.038255720273	0.451109806221283	0.118439914855449	0.000120769330980971	0.000351610426673206
ENSMUSG00000019866.16	12.296692938015	1.88909393653409	0.702478527090025	0.000370937418093101	0.00100762561262605
ENSMUSG00000019868.17	446.379544864448	-0.465675771309205	0.118072728130291	6.86658639910852e-05	0.000207471703181872
ENSMUSG00000019873.9	320.22159990525	0.0111221223246366	0.129354263298535	0.930729714794439	0.950300920342647
ENSMUSG00000019874.12	7.05600339121077	0.0430894623637445	0.885968413215508	0.923857982058476	0.945622165002296
ENSMUSG00000019877.11	548.398686985038	0.291826773987528	0.172333770700614	0.0841722832291008	0.135715753249153
ENSMUSG00000019878.9	619.498346642254	0.631191356582812	0.153128588896459	2.80838214060086e-05	8.95192193365744e-05
ENSMUSG00000019880.11	8.52684629183901	0.214367113097892	0.85180598747067	0.648326372096202	0.729017263057847
ENSMUSG00000019883.12	205.104413681271	0.218162714714977	0.193928947127297	0.248803502150454	0.339440536032439
ENSMUSG00000019889.11	801.015333273034	1.18390599125379	0.0844593050463287	4.13299913318402e-45	3.45472572213915e-43
ENSMUSG00000019891.16	193.341942555546	-0.366402962598269	0.13409673945357	0.00569008737691423	0.0123678285157929
ENSMUSG00000019894.15	86.3143582656319	0.051704355860395	0.212604223702056	0.802159441765546	0.854243001199848
ENSMUSG00000019897.9	533.74359647857	-0.70493492438163	0.177892358204776	5.11594851949513e-05	0.000157849586416575
ENSMUSG00000019907.11	1122.66497831546	1.73196336981857	0.265999532937365	6.32928789241706e-12	3.99940075688533e-11
ENSMUSG00000019916.15	1010.76455202525	-0.55769246485816	0.119747138789561	2.56947092569668e-06	9.41091586598025e-06
ENSMUSG00000019917.11	733.779007223971	0.488177131422443	0.0901990111163353	5.2763748047032e-08	2.31387653552723e-07
ENSMUSG00000019920.19	1215.86212689352	0.663548006744358	0.168648762516605	6.0196354657386e-05	0.000183769627761063
ENSMUSG00000019923.15	1714.51942426728	-0.882484420433178	0.0942272117890429	4.30446806181845e-21	5.72087777029576e-20
ENSMUSG00000019927.7	183.970767086068	0.549295648209914	0.138294931914244	5.73373421051016e-05	0.00017559494373158
ENSMUSG00000019942.14	3382.95008875483	-1.57605808319759	0.10044317620946	2.24569104267224e-56	4.35056404702161e-54
ENSMUSG00000019943.11	674.467371594373	1.87827368560263	0.242268937367479	5.34865921932888e-16	4.67744935553312e-15
ENSMUSG00000019944.15	18.1868410348776	1.14444705477211	0.807603504784645	0.0315846106897135	0.0574573336530615
ENSMUSG00000019947.11	749.608050864023	1.39117685338944	0.107778649200175	8.53276017777949e-39	4.25784732871197e-37
ENSMUSG00000019948.5	228.770808025411	0.00159122205313149	0.186192022403782	0.993024162333478	0.996072919398226
ENSMUSG00000019951.11	583.354308451292	1.28784584344686	0.13321268997232	1.10598242969668e-22	1.6601834703569e-21
ENSMUSG00000019952.16	114.878834095278	1.0758243166042	0.264030495731572	1.80417390122171e-05	5.90173453146957e-05
ENSMUSG00000019960.9	542.86737795711	-0.377116211644688	0.261101834064666	0.130525123796207	0.197986368538502
ENSMUSG00000019961.18	4476.08191720207	0.265646621542401	0.0812522286918271	0.00102492089585954	0.00258815709126192
ENSMUSG00000019966.19	19.2311283709889	0.88185277455825	0.74238470875231	0.083546696341707	0.134891994181674
ENSMUSG00000019969.15	441.147118508525	-0.116347414900772	0.19933042975182	0.549056441512771	0.641364291862864
ENSMUSG00000019970.16	997.566429066239	-1.59192700782558	0.207415215770264	2.02175198720715e-15	1.68846604437323e-14
ENSMUSG00000019971.11	240.276580237005	2.44301320922458	0.322337907259317	8.84925024375963e-16	7.59752887194941e-15
ENSMUSG00000019975.13	205.546846816215	0.288889835262932	0.161060238988651	0.0680498401874762	0.112824881027705
ENSMUSG00000019977.17	704.610090247678	0.504907241113152	0.165112481398352	0.00184226948537425	0.00442483249936665
ENSMUSG00000019978.17	1442.10740787897	0.790595066697639	0.121089409158578	4.21420155081744e-11	2.46782563788445e-10
ENSMUSG00000019979.13	920.114782420409	1.13376479042565	0.133654514023066	8.14831568160997e-18	8.29953488335632e-17
ENSMUSG00000019982.16	451.21987060865	0.240344699506781	0.155983633604121	0.117413896946642	0.181170787202057
ENSMUSG00000019984.17	540.12226024242	0.143835192954493	0.162999992835823	0.369210082047328	0.468504463363902
ENSMUSG00000019986.18	215.522041280163	1.05661558465259	0.182253547925873	2.83251180364671e-09	1.40915322872055e-08
ENSMUSG00000019988.8	648.165864588146	-0.0350161875842631	0.249423942762673	0.883684784848014	0.917158537255279
ENSMUSG00000019989.9	883.399327743279	-0.390806326625824	0.151359205567532	0.00875181728794403	0.0182703061968274
ENSMUSG00000019992.9	165.420761182786	-0.54115434683392	0.178819662449858	0.00198558745658516	0.0047365882438922
ENSMUSG00000019996.18	89.563503838108	0.517216213932968	0.310124659807847	0.0749138328285099	0.12264924290983
ENSMUSG00000019997.12	82.9681446497818	-0.328402031759336	0.211684407527174	0.109964199780694	0.171021956723525
ENSMUSG00000019998.7	346.827304298863	-0.730410008233526	0.203952896822894	0.000227676216992397	0.000637935045978187
ENSMUSG00000020000.8	27.2684551381837	1.3546747214342	0.809774039790742	0.0127031439782672	0.0255537102235678
ENSMUSG00000020003.17	321.43769344321	-0.614199104224394	0.141298738517272	1.05160749011828e-05	3.55508530892583e-05
ENSMUSG00000020009.14	111.266485632233	-0.390920223242087	0.262736523571066	0.119089645118597	0.183275624875508
ENSMUSG00000020014.19	7.95126681657985	-0.212494038800198	0.709709342606225	0.661470662758246	0.739573425016298
ENSMUSG00000020015.11	616.366195789543	0.631993717470922	0.152436616079527	2.52860133694679e-05	8.11824492405982e-05
ENSMUSG00000020017.15	10.4897900195981	0.0816274496257863	0.545834592230334	0.853277682984852	0.8941659415624
ENSMUSG00000020018.7	991.250808321905	-1.65099573057097	0.115914874235409	5.19569787695029e-47	4.86122482612161e-45
ENSMUSG00000020019.5	6.88292113523195	0.660368981359398	0.754495303471779	0.188499703588146	0.270361869086839
ENSMUSG00000020020.9	255.504090931444	0.150183218238419	0.200134495650497	0.441003633807142	0.539565111665221
ENSMUSG00000020021.5	100.344073323582	1.02929915832908	0.440147917638527	0.00733453352745804	0.0155781972909392
ENSMUSG00000020022.18	699.655980200149	-2.69013945980372	0.180979523632667	1.46499176728213e-51	1.93907785765217e-49
ENSMUSG00000020023.19	208.124012714478	-0.103184809641776	0.337015880754206	0.740990592379844	0.80626233114724
ENSMUSG00000020024.8	816.949256960166	2.61108802717438	0.313000363188041	1.70987988124609e-18	1.85974848114131e-17
ENSMUSG00000020027.19	311.84725048966	0.0915257788053197	0.130476388026468	0.478122732456035	0.575950770691553
ENSMUSG00000020029.7	847.727361892614	0.384739158868928	0.107484208805636	0.000309769120701915	0.000851296413651273
ENSMUSG00000020032.15	83.1681745310937	0.804236492297625	0.358940699877295	0.0141818109713079	0.0281941182258272
ENSMUSG00000020034.8	7.96464016995058	0.11547099605863	0.547285437813293	0.793918423010653	0.84809955703642
ENSMUSG00000020038.11	349.799002364436	0.217981199606119	0.189049104380676	0.23777351758045	0.326856708740068
ENSMUSG00000020042.16	160.27323528703	0.651680342338048	0.181815898139775	0.000245956943170688	0.000685308457392846
ENSMUSG00000020044.14	47.2584953274781	1.19716644910158	0.534492487129698	0.00643265277104728	0.0138285239139472
ENSMUSG00000020048.14	3566.90857470213	2.14762665230705	0.257909821432092	2.94508805192347e-18	3.1369188196005e-17
ENSMUSG00000020056.17	243.239277069067	-1.03726549958	0.168173146424449	3.02983896617324e-10	1.65425591034399e-09
ENSMUSG00000020063.17	570.05581117041	0.0968189009543841	0.129587760216522	0.450022022728459	0.54807430280819
ENSMUSG00000020064.10	1317.98966751229	0.959009518434693	0.103189120940698	7.55926099881917e-21	9.95030782314591e-20
ENSMUSG00000020067.9	12.2146207276757	0.373922088272696	0.430786621872261	0.323723290386958	0.421746670017145
ENSMUSG00000020069.17	417.344912344983	0.670061210538217	0.170755097193788	6.24146059483675e-05	0.000190048320294336
ENSMUSG00000020070.19	361.116001411838	0.594897107721234	0.181113442614603	0.000782830708571683	0.00201356970916118
ENSMUSG00000020074.8	1199.91024266695	1.49068605977203	0.167993525348683	1.13811461380393e-19	1.35121365144263e-18
ENSMUSG00000020075.9	3030.75589587475	0.430583869054149	0.126764983405385	0.000596395670283512	0.00156882547964195
ENSMUSG00000020076.8	928.296109051831	1.00076888873303	0.138652252657638	2.48319285547694e-13	1.7625317565146e-12
ENSMUSG00000020078.17	644.910414024949	0.168051158447057	0.155454192383187	0.272063344503348	0.365779481869418
ENSMUSG00000020079.16	449.818520526844	0.0394795563501416	0.105026302072974	0.704973713486352	0.776456567452328
ENSMUSG00000020083.14	40.5850549972526	-0.811947171768993	0.353805698639617	0.0122173392099351	0.0246698865444514
ENSMUSG00000020085.16	42.4631481466753	-0.191763317180853	0.474762204671801	0.636432338478201	0.718717165194069
ENSMUSG00000020086.7	238.085923246253	-0.460857651938756	0.147118770716124	0.00148180827292995	0.00363487812160546
ENSMUSG00000020087.6	74.3626360387759	0.241894523328773	0.329685978612552	0.429766267755715	0.528092017844442
ENSMUSG00000020088.11	1034.16325132034	-0.829795813868752	0.147225925000325	1.04670542805453e-08	4.94579577726656e-08
ENSMUSG00000020089.9	2167.43202068219	-1.32262902381237	0.120538717622654	1.27824027367947e-28	2.95628968914043e-27
ENSMUSG00000020091.16	868.903828256967	0.91935856173248	0.144498387264005	1.05801409639616e-10	6.01807189131456e-10
ENSMUSG00000020092.10	570.386588378788	0.402790480813681	0.154230014760634	0.00797101096520811	0.0167849920158673
ENSMUSG00000020097.15	905.991475898301	-0.277756651197954	0.133178861402429	0.0348501922243575	0.0626504492749449
ENSMUSG00000020098.8	66.236344619124	-0.708685728020025	0.264571266551202	0.00492581060044748	0.0108440271601028
ENSMUSG00000020099.9	237.286319260728	0.956929479974687	0.200152331443454	8.60430775057341e-07	3.32300727262609e-06
ENSMUSG00000020100.16	185.893606766437	0.686555153043968	0.188387266723031	0.000188011898148132	0.000533148256725553
ENSMUSG00000020101.15	22.0793164382299	-0.449033437462793	0.747024905073672	0.362746394104039	0.46179705231629
ENSMUSG00000020105.10	294.049441007518	0.0873104145945731	0.414833621517734	0.812763841782042	0.862401204879699
ENSMUSG00000020107.11	275.354100954237	-0.999328410437865	0.190244248307628	6.92909313713806e-08	3.00266780761191e-07
ENSMUSG00000020108.5	1063.72680927113	0.364175726447586	0.146621009257433	0.0117538849948865	0.0238510442650395
ENSMUSG00000020109.14	148.625686999776	0.43684763946706	0.195669823084589	0.0219876878855332	0.0416748683714405
ENSMUSG00000020111.16	232.029382475567	0.0163853459159512	0.20084872712739	0.93323464510183	0.952142187168019
ENSMUSG00000020114.13	2363.70704721672	0.539880793781376	0.134627854811333	4.91875388577778e-05	0.000152107268050897
ENSMUSG00000020115.4	501.894176419455	0.316650871719015	0.147041030145677	0.0289271082466115	0.0531217454552193
ENSMUSG00000020116.8	1085.57402296834	-0.639745875916102	0.113953500125528	1.47836176913256e-08	6.87688792438019e-08
ENSMUSG00000020121.16	67.3958037134044	0.71107988050674	0.266072147870506	0.0050000662348174	0.0109854690712126
ENSMUSG00000020122.17	137.27979868857	0.474070284135999	0.469195564001447	0.23878960039925	0.328116517838321
ENSMUSG00000020124.11	1234.84228763672	1.8989389526375	0.238118161412648	8.6660258286966e-17	8.14517393385541e-16
ENSMUSG00000020128.16	997.236677656584	0.893330861298234	0.176592953971639	2.31026983130919e-07	9.48235625926433e-07
ENSMUSG00000020130.10	706.648157933468	0.471769392588887	0.152717068188986	0.00170220611737374	0.00412027460455583
ENSMUSG00000020131.15	7.61800732328874	0.237866252845231	0.578319599742936	0.600971743027923	0.686858002188405
ENSMUSG00000020132.11	377.684205094406	0.457557744339821	0.161368583192869	0.00391009342325162	0.00877931666221494
ENSMUSG00000020133.9	108.086135420265	-1.12280803283439	0.226669429194086	2.66272565736667e-07	1.08505576342136e-06
ENSMUSG00000020134.14	464.911853203964	0.601708310493449	0.149792045928243	4.52897010868658e-05	0.000140528642886267
ENSMUSG00000020135.14	21.5586152108899	1.29185731534741	0.53024804064245	0.00315313531863041	0.00721850122228373
ENSMUSG00000020137.6	153.645508193776	1.31490872636988	0.335150333075867	2.01764298996264e-05	6.55186888497631e-05
ENSMUSG00000020142.13	505.547233332845	0.996835625752179	0.185131029725674	3.38240573132899e-08	1.5131234767127e-07
ENSMUSG00000020149.18	1151.48658298463	1.12626419671175	0.13106373403746	3.18190757487175e-18	3.37823804225746e-17
ENSMUSG00000020150.14	15.7410607917514	0.597498329208272	0.470619277048421	0.138372461436187	0.208013449193874
ENSMUSG00000020152.8	2787.8370753535	0.373574882099288	0.120008384464347	0.00167374820834798	0.0040585498081087
ENSMUSG00000020153.15	274.413663139786	-0.650493344711077	0.145555779790788	5.77988077019622e-06	2.01903471877007e-05
ENSMUSG00000020156.17	606.310544659776	-0.0366169670162408	0.220311607267698	0.863739070830149	0.902314995835822
ENSMUSG00000020160.19	61.5794588099577	0.364472285819563	0.297821575465281	0.193837867582662	0.276980923766373
ENSMUSG00000020163.13	521.491328927912	-1.53659486771848	0.128874866716223	1.28242063176586e-33	4.4086890487032e-32
ENSMUSG00000020166.16	526.109459800406	0.926914027100992	0.174545893962828	5.7040570464697e-08	2.49280008981466e-07
ENSMUSG00000020167.15	858.021658697729	0.342763900330103	0.123309385491709	0.00498844317263831	0.0109643211056907
ENSMUSG00000020170.5	519.4097476886	0.883384750220425	0.0997903709050703	4.85912152447266e-19	5.49554630106396e-18
ENSMUSG00000020171.9	748.012354827869	-0.772336027483584	0.0999011750803078	6.9725645950915e-15	5.57906808490631e-14
ENSMUSG00000020173.18	439.077516413078	2.11439181842367	0.523062061925056	1.94605386189357e-06	7.23872824752281e-06
ENSMUSG00000020175.16	16.8862292302592	-0.891405941419796	0.643207106960668	0.0655594512704103	0.109167860231514
ENSMUSG00000020176.18	5063.39902905127	0.550681564289238	0.0960953695753077	8.10173425349516e-09	3.85915775203583e-08
ENSMUSG00000020180.11	929.073966726657	-1.4250504173917	0.112712724423805	2.34395107703319e-37	1.07514881296673e-35
ENSMUSG00000020182.17	96.6218129507056	-0.742359908251759	0.184032079420986	3.6291472075957e-05	0.000114026268016559
ENSMUSG00000020184.16	1541.19994543718	-0.446592776797924	0.119158982702452	0.000154630918536594	0.000443762170711413
ENSMUSG00000020185.17	271.276542612995	0.111971095822657	0.240359336110097	0.628365155497205	0.712230796776739
ENSMUSG00000020186.8	781.273864958733	-1.30773277635124	0.137099345493535	3.69043741374835e-22	5.32140393101524e-21
ENSMUSG00000020189.16	500.259219369925	2.27627667999395	0.211935510152535	1.99193936185619e-28	4.54311156117533e-27
ENSMUSG00000020190.14	267.073635640038	0.53467546810673	0.149765248499288	0.000289542674963486	0.000799312527849745
ENSMUSG00000020196.11	677.247646761178	0.424764181711735	0.155367819172154	0.00546455762024561	0.0119153694825986
ENSMUSG00000020198.9	912.542975964714	0.557464511193917	0.166969095009824	0.000668188499747877	0.00174126602711636
ENSMUSG00000020205.9	15.9208919612612	-0.0520968974563742	0.59803262299983	0.910073798700991	0.936695121145648
ENSMUSG00000020211.16	229.952747798333	0.927238570348382	0.195320384846859	1.06640441239253e-06	4.08193432330724e-06
ENSMUSG00000020212.15	256.00490990991	0.0566728585843492	0.309015408801868	0.844987252755404	0.887681345526204
ENSMUSG00000020219.8	404.12501127868	-1.43967856348642	0.173459882286689	1.90699905991778e-17	1.8883074876528e-16
ENSMUSG00000020220.17	1056.47814797553	1.04168429925434	0.159076496672263	2.5353214526288e-11	1.50827811995804e-10
ENSMUSG00000020224.16	447.588064262615	-0.830405921252042	0.112975342560723	1.20022916525066e-13	8.72205369116619e-13
ENSMUSG00000020225.11	188.767675303307	-1.36739840740128	0.186481598432693	4.91965054869252e-14	3.68068539687959e-13
ENSMUSG00000020227.11	59.2712190103787	0.30108940798444	0.306422565284271	0.295200068196246	0.39094897241335
ENSMUSG00000020228.12	565.078419222008	0.0823825537648394	0.120788602146934	0.491093979456126	0.588690730123319
ENSMUSG00000020230.16	77.7320327718478	-0.781687673240331	0.39956918471831	0.0286872515287836	0.0527412703982177
ENSMUSG00000020231.16	188.840796130257	0.955091720264693	0.205288003594301	1.61932299703052e-06	6.06721087419833e-06
ENSMUSG00000020232.18	281.286501622514	-0.102831377249392	0.172087439471866	0.542334793117308	0.634773405235817
ENSMUSG00000020235.17	615.418137695412	0.0888922505768289	0.159200044528372	0.570223308180651	0.659539735605169
ENSMUSG00000020238.15	378.605936487302	0.454540753994349	0.209293181119909	0.0253089026015203	0.0471983804234694
ENSMUSG00000020241.14	18.0228322534069	-0.0648779434474098	0.70409165247922	0.893235886986504	0.924159044421134
ENSMUSG00000020246.14	77.8847168760334	0.502249941961238	0.336792515829632	0.107034100160911	0.167017011972873
ENSMUSG00000020248.19	1290.4217699276	-0.310683737525561	0.146735149970675	0.031742301039151	0.0576995773497847
ENSMUSG00000020250.12	2282.05573373759	0.544765976798938	0.116879103129548	2.55077664564297e-06	9.34452481063467e-06
ENSMUSG00000020253.16	131.038053400339	-0.0684348679301036	0.225036282797893	0.753176794629779	0.816387722299143
ENSMUSG00000020255.9	5438.26455311322	2.0635372143603	0.158119011643929	2.54370554593639e-40	1.42959724317183e-38
ENSMUSG00000020256.15	131.5468675563	0.984113100058643	0.422480682190935	0.00822611465226092	0.0172735819916833
ENSMUSG00000020257.14	1883.99646503094	-0.676828947104326	0.132899408674071	2.53734767459655e-07	1.03807463745544e-06
ENSMUSG00000020258.17	21.8153446833105	-0.365712690228716	0.380213950000819	0.288270733601006	0.383355638551208
ENSMUSG00000020260.10	176.733387618358	-0.600302777257222	0.214167105730469	0.003827078387288	0.00860935789664911
ENSMUSG00000020261.16	85.4829928411927	0.324910411668892	0.394728543804577	0.35970229620448	0.458595363239329
ENSMUSG00000020262.16	84.092669866608	0.593854024555106	0.246669503630312	0.0120826709521335	0.0244339116503478
ENSMUSG00000020263.15	139.786502593405	0.234468470157296	0.183081412166559	0.190420476136178	0.272736712232273
ENSMUSG00000020265.17	823.042044846149	-1.71789110253751	0.175498779058945	1.10807430082676e-23	1.77496687857143e-22
ENSMUSG00000020267.7	2843.89305270362	-1.84552963097467	0.12248245052886	1.6745443776574e-52	2.35681386896448e-50
ENSMUSG00000020268.15	69.4828154711233	-0.0953842922931428	0.464188559194807	0.811330498634708	0.861280255351839
ENSMUSG00000020271.18	725.160142219385	-0.40518913626716	0.185580726188931	0.0254743112781107	0.0474638474560589
ENSMUSG00000020272.9	84.0494391833674	-0.447195191769747	0.191606385132991	0.0167535418689171	0.0326756572255664
ENSMUSG00000020273.14	466.036952822295	0.481791740350117	0.148095868241801	0.000961996307112915	0.00243823198233467
ENSMUSG00000020275.10	69.802986810586	1.75386365281223	0.225382144145857	5.74370625704782e-16	5.0122740294015e-15
ENSMUSG00000020277.11	1197.28614810223	0.0632022428710394	0.165725501759778	0.697795816787745	0.770612548792422
ENSMUSG00000020280.13	619.564949922533	0.106270453203046	0.171356251774552	0.527226525548396	0.621507566483315
ENSMUSG00000020282.19	107.710009144935	1.14024589374635	0.404884719670732	0.00154291942221305	0.00376794514690527
ENSMUSG00000020283.6	484.981883889265	0.156459415687104	0.210568413867813	0.444201434173837	0.542188497260438
ENSMUSG00000020284.17	80.7498128233593	-1.08358270357352	0.388016101460016	0.00186866067435335	0.00448429544222917
ENSMUSG00000020287.16	89.5514722658316	-0.480843194393064	0.235586255320802	0.0340912437185576	0.0614336299314388
ENSMUSG00000020288.14	288.829098588744	0.162568959186503	0.159851048650879	0.301036054091231	0.397303406836636
ENSMUSG00000020289.16	158.702767323286	-0.124276362361226	0.231422117535676	0.57794361848562	0.666503086042629
ENSMUSG00000020290.15	5511.09116999039	1.96192004574116	0.195220607565176	4.5316051545369e-25	8.04983193956409e-24
ENSMUSG00000020297.11	6.77875461710391	0.446629118318875	0.599004587375043	0.335196008428314	0.433595653636218
ENSMUSG00000020300.15	84.715367872875	2.2556703246809	0.239126483860272	1.23050111366467e-22	1.84206016715602e-21
ENSMUSG00000020303.3	432.904296299197	-0.126989619989714	0.244064157894416	0.588314334425567	0.675604883704781
ENSMUSG00000020305.14	240.857611248106	-0.403369929140244	0.138814347513243	0.00324748832710721	0.007413890237415
ENSMUSG00000020307.16	1494.57834241258	-1.3306021582614	0.150063764427225	1.80975376479005e-19	2.1210829355728e-18
ENSMUSG00000020308.8	87.4553075099098	-1.44778572120484	0.284099190965925	6.00827804214264e-08	2.61741572804134e-07
ENSMUSG00000020309.7	42.5281767900167	-0.0398159054235905	0.266763585438236	0.87564881012236	0.91140313231053
ENSMUSG00000020311.18	271.937349960368	1.10690293549931	0.180537530903908	3.3507037913306e-10	1.82279614574962e-09
ENSMUSG00000020312.13	39.4043487869514	0.626671177062078	0.335265272959671	0.0433773917622816	0.0762321782443427
ENSMUSG00000020315.19	3291.77547696944	1.59093048962746	0.102312609748075	1.97911837131189e-55	3.46703640642478e-53
ENSMUSG00000020319.10	38.7209598878363	0.0531835831415336	0.424217459389473	0.887164239558686	0.919314107075767
ENSMUSG00000020321.17	2194.17950940235	-1.53026968245538	0.118794219586757	8.31362430487303e-39	4.17379425086415e-37
ENSMUSG00000020325.11	9.79371517052249	0.597196889481116	0.656584825666046	0.216251321595901	0.302688167280523
ENSMUSG00000020326.8	3329.90625454242	0.593132800312687	0.170903788999246	0.000399879234501286	0.00108089483823583
ENSMUSG00000020328.11	1930.22816559468	-0.702495030525612	0.11381140934539	4.7309703543076e-10	2.52446172470458e-09
ENSMUSG00000020329.13	237.310407972745	0.546121330750907	0.316680007949095	0.0647259953530299	0.107944395936636
ENSMUSG00000020330.17	1187.3226896814	1.28139418098462	0.233949393718416	1.1306371535383e-08	5.33014658096627e-08
ENSMUSG00000020331.10	25.5402842332417	1.49957330772157	0.341631054975823	1.69863709900114e-06	6.35137536540684e-06
ENSMUSG00000020333.18	64.5132346267384	0.668608448732162	0.310061004019789	0.0211826470649777	0.0403253929732934
ENSMUSG00000020335.14	8.28298033529346	1.54415963049326	0.775034328557203	0.00450515474754046	0.00999143208454528
ENSMUSG00000020340.17	500.883419304528	1.15963893313448	0.190289544794892	3.80047947413394e-10	2.0552543678346e-09
ENSMUSG00000020346.17	166.465727731126	0.0646342576920948	0.282864844147271	0.809537173636855	0.859930888806483
ENSMUSG00000020349.5	3933.58202366151	-0.873443393983341	0.0968202082702151	1.06970200893719e-19	1.27274443505554e-18
ENSMUSG00000020357.4	17.4467668771847	0.730358102909572	0.377691146087168	0.0326683212652549	0.0591608101039209
ENSMUSG00000020358.18	6051.79762749923	-0.637830098647827	0.0888694585947314	5.35810042623e-13	3.68554050621259e-12
ENSMUSG00000020359.14	174.115063528483	-0.379693787641467	0.150549122793363	0.0104579766149969	0.0214727557255804
ENSMUSG00000020361.14	5957.38013425113	0.209334290995431	0.121920751218645	0.0829558306241911	0.134003694613356
ENSMUSG00000020362.14	754.909781244728	1.55562393257627	0.123461603305183	2.8693890690394e-37	1.30887063157539e-35
ENSMUSG00000020363.7	238.774347789491	0.466571404734992	0.163755401432937	0.00372161090938598	0.00840079052019998
ENSMUSG00000020364.15	61.0869823265177	1.16440347471691	0.31367795706405	6.60939547774136e-05	0.000200251914134254
ENSMUSG00000020366.19	252.540222279065	0.432821403380228	0.147571184674087	0.0029215240305033	0.00674075048483927
ENSMUSG00000020368.16	7269.72358593457	0.0599966353438844	0.125331989073234	0.628642273614788	0.712399798228878
ENSMUSG00000020372.16	19969.979735552	-1.47781366040805	0.101480218734456	8.15418056772193e-49	8.60736483388955e-47
ENSMUSG00000020375.10	137.873219907986	0.222385939096241	0.206351034870588	0.267644072527894	0.361076105383978
ENSMUSG00000020376.18	172.828460617667	0.00851538562684028	0.206526163933994	0.966174702215063	0.975848723154635
ENSMUSG00000020380.17	442.102321709419	2.69033460825266	0.271264615624232	8.35208454503823e-25	1.45692559537229e-23
ENSMUSG00000020381.11	120.920499284047	-0.87982806244646	0.157507198656122	1.30479877866427e-08	6.10748194663575e-08
ENSMUSG00000020385.17	564.035364584719	0.660215424679274	0.134264726694217	6.41279787681694e-07	2.514873604133e-06
ENSMUSG00000020386.6	546.739198486269	-1.5455438447937	0.169040273252047	8.43622800458371e-21	1.10604591203408e-19
ENSMUSG00000020387.16	251.066959094888	0.324380538082158	0.157801842880938	0.0366377188256694	0.0655490347568773
ENSMUSG00000020388.13	9.9890832893854	-0.0826684528373598	0.564757059364324	0.853999926244102	0.894695049335897
ENSMUSG00000020389.20	67.5148007930881	-0.220581272271034	0.39219604404743	0.53210240813713	0.625643009981729
ENSMUSG00000020390.13	904.116120387227	-0.809597281704768	0.121360861714075	1.58020556228083e-11	9.60547987968935e-11
ENSMUSG00000020392.9	834.479873228186	-1.46385004292826	0.101048348381668	2.56257093327247e-48	2.63736597238736e-46
ENSMUSG00000020393.17	104.24669448564	0.441739014567261	0.177913460483057	0.0112115386871653	0.0228405799284364
ENSMUSG00000020396.9	58.4770528177599	0.474131305997568	0.245483456919368	0.0442548006014681	0.0775379511293727
ENSMUSG00000020397.16	351.323848796913	0.273311408055236	0.175613488995823	0.11220188327825	0.173989080660103
ENSMUSG00000020400.18	325.004449979433	0.494894867579807	0.250933889380352	0.0395781516418324	0.07015429742584
ENSMUSG00000020402.12	3003.31321004041	-0.383674332058619	0.0970678263775302	6.96817437097883e-05	0.000210232552889169
ENSMUSG00000020407.14	1059.91205798609	-1.63884263070373	0.210444703478345	7.3859249630627e-16	6.37108571853082e-15
ENSMUSG00000020409.11	502.594799961898	0.66324832978527	0.157824545685388	1.91267614678228e-05	6.23067024907295e-05
ENSMUSG00000020412.17	371.750044281315	0.350155894771395	0.109003029578098	0.00120513050310808	0.00300316041081731
ENSMUSG00000020413.12	426.875205964217	-0.0177400048441955	0.122444818935011	0.883679309105327	0.917158537255279
ENSMUSG00000020415.17	314.173793481716	-1.0804715539698	0.101469286282363	7.34456326090874e-27	1.4931225088566e-25
ENSMUSG00000020419.12	68.8536092515537	0.138538794090424	0.552641688082505	0.755209123268394	0.818052140038195
ENSMUSG00000020420.9	122.347471246017	0.367316262152645	0.18993157390871	0.0475960895572435	0.082710511475214
ENSMUSG00000020422.15	769.437691583045	0.509236223198681	0.138858144793911	0.000203107601215263	0.00057289703138262
ENSMUSG00000020423.7	361.85385827687	-0.399896243813304	0.171328802254223	0.0173037284140202	0.0336292335410918
ENSMUSG00000020424.4	63.902239365373	-0.122465931780232	0.263725524668003	0.626711584331575	0.710943762688622
ENSMUSG00000020427.12	279.598723158339	-0.570248943778369	0.302115330626649	0.0444997567299985	0.0778887642509444
ENSMUSG00000020430.13	1969.41258641379	-1.03931651011364	0.129362678285224	4.16245645371907e-16	3.67523702002102e-15
ENSMUSG00000020431.6	56.1748589649778	0.762905920374927	0.300308901582113	0.00681719361506526	0.0145733775489134
ENSMUSG00000020432.13	107.287972903211	0.179453585249434	0.18235026160992	0.314459529670899	0.411752948082912
ENSMUSG00000020434.5	9.81913429339614	0.687714549702091	0.542411829023745	0.119193797778012	0.183384496684155
ENSMUSG00000020437.13	14.4656202760113	0.320310403552855	0.705098064824916	0.510449502071214	0.606462622698894
ENSMUSG00000020439.18	173.002694836682	0.261537935552537	0.285533380450799	0.33333081563667	0.431929378430048
ENSMUSG00000020440.14	257.275459356228	-0.526399316521788	0.15962222658512	0.000793947001430212	0.00203897774057257
ENSMUSG00000020441.7	114.768043478181	-0.705892937779698	0.177448915380203	4.79348640227111e-05	0.000148456536742897
ENSMUSG00000020444.20	384.228732323581	-1.41153385060132	0.179143842779687	6.45013122311131e-16	5.5990675198194e-15
ENSMUSG00000020448.17	205.45850066346	-0.240922945037174	0.165589113908576	0.138478205319897	0.208134411007918
ENSMUSG00000020451.18	536.865987369601	0.203147758100506	0.11771214559	0.0815883423439105	0.132027833468669
ENSMUSG00000020453.18	592.191612467399	0.200300180320058	0.120214812909038	0.0925608036006176	0.147308278041111
ENSMUSG00000020454.18	1071.71803376029	0.229665767654605	0.117983514615331	0.0494776433982321	0.0855199279771899
ENSMUSG00000020455.17	205.140830388735	0.760542208672532	0.142793233052894	6.57839021394155e-08	2.85746113566277e-07
ENSMUSG00000020456.18	759.741356858914	0.689083933242106	0.157807172553376	8.90723713256224e-06	3.03675929320709e-05
ENSMUSG00000020457.14	1459.56326546411	-1.2021317116129	0.181143016085219	1.0210611524072e-11	6.32335990849543e-11
ENSMUSG00000020458.17	2621.61810302941	1.58653988774001	0.105990111154932	1.47194226153228e-51	1.93907785765217e-49
ENSMUSG00000020459.15	422.226762929653	0.272088952905669	0.152243178851159	0.0695661978845978	0.115041350183794
ENSMUSG00000020460.16	14793.8747544309	-1.36662197752327	0.100806218029653	1.60801358861602e-42	1.08078203117306e-40
ENSMUSG00000020462.15	318.103174851107	-0.0155684499579019	0.158007271595238	0.920221770815371	0.942779313134867
ENSMUSG00000020463.16	681.643885858915	2.6817580625914	0.307494842466663	6.34762381419744e-20	7.70275028359537e-19
ENSMUSG00000020464.16	989.219891365106	0.389189770856529	0.195359367686614	0.0409967159586392	0.0724270916951949
ENSMUSG00000020467.16	46.953805645463	-0.24332490128655	0.375682607498586	0.475790197802445	0.573675250505571
ENSMUSG00000020469.9	13.7809005170178	-1.25385355088725	0.410167056828568	0.000562986845979874	0.00148783572343935
ENSMUSG00000020471.12	880.688727340364	-0.307823892868272	0.221109605094517	0.150367891988298	0.223576350101246
ENSMUSG00000020472.15	490.846640427604	0.0463518116109218	0.1722878723082	0.783832705821036	0.840597405845327
ENSMUSG00000020473.14	46.4555652622097	0.426436199210539	0.367982955778057	0.203571390412771	0.288238184516517
ENSMUSG00000020474.12	88.4590108876015	-0.200873334920535	0.230391548605591	0.366461328140379	0.465518683212807
ENSMUSG00000020476.15	468.86388032831	-0.2795970281234	0.132649616884771	0.0329777052019078	0.0596817091504359
ENSMUSG00000020477.11	396.148051945125	-1.70957988638931	0.128078177171213	1.09361141405801e-41	6.89980810547632e-40
ENSMUSG00000020482.5	479.58969634475	0.164979686176892	0.119627978138475	0.163897002737585	0.240264572605698
ENSMUSG00000020483.15	330.576645858794	-0.213056472885703	0.196699614649893	0.266481850536773	0.35971445469211
ENSMUSG00000020484.20	397.715047521534	-0.790281220913605	0.120838491926622	3.91835336715875e-11	2.30112428306003e-10
ENSMUSG00000020485.15	362.291795537817	-1.79676237862893	0.119852539568597	5.97556171052181e-52	8.06553890878383e-50
ENSMUSG00000020486.20	14.297478584757	0.465179642406924	0.562807898001959	0.300819321574558	0.397177017989757
ENSMUSG00000020491.16	47.2662117297906	-0.147597211394259	0.49517416211272	0.723317477772642	0.79184077293459
ENSMUSG00000020492.12	1010.5080629722	-0.210502803289145	0.137871264064658	0.122108848193232	0.187117662683599
ENSMUSG00000020493.9	508.321348879925	0.919285312245988	0.15183560804965	7.48831166960528e-10	3.92707096380224e-09
ENSMUSG00000020495.14	338.319529936516	-0.321876059165825	0.143716369669208	0.023180595328101	0.0436345294087607
ENSMUSG00000020496.11	839.979874437175	0.116289558215803	0.117953223078466	0.31978487566646	0.417581166506851
ENSMUSG00000020513.16	81.9998317622904	-0.7300184852331	0.260600256726417	0.00331697805950074	0.00755786324973
ENSMUSG00000020514.9	446.479492073058	-1.61776137758585	0.132546823655876	3.35079777150753e-35	1.30752575600508e-33
ENSMUSG00000020515.14	715.544755541741	0.0566137665860292	0.445766132068471	0.884139074256149	0.917514377097051
ENSMUSG00000020516.16	536.958019403112	0.366361545499775	0.182850399292537	0.0404929750236842	0.0715986062187273
ENSMUSG00000020519.6	138.732096900641	-0.730311792426571	0.171618251609484	1.40410339856655e-05	4.67287200165632e-05
ENSMUSG00000020520.15	113.20792873738	-0.448766293303502	0.190058142212606	0.0155601437325192	0.0306274069858228
ENSMUSG00000020521.8	379.365873451082	-0.802974571654295	0.167619403812671	1.02995731337565e-06	3.94792995329536e-06
ENSMUSG00000020522.14	557.895201899172	-0.0685738436702994	0.119982750718739	0.563987532432354	0.654183711725294
ENSMUSG00000020523.15	605.057903517219	-0.331364191801581	0.11154844525877	0.00274378225591367	0.00637261811116084
ENSMUSG00000020525.18	299.757735629845	-0.125418176433665	0.119708979511538	0.290259225590031	0.385586201213055
ENSMUSG00000020526.13	406.758112676879	-2.03758686053958	0.179785613674706	3.79378796586022e-31	1.06065036390187e-29
ENSMUSG00000020527.15	297.664486125045	0.171075053921825	0.155828910100553	0.264642357003769	0.357612480943793
ENSMUSG00000020528.15	761.922551724188	-0.887415184027351	0.105114311335358	1.75204578168038e-17	1.74115497205376e-16
ENSMUSG00000020530.15	602.398557114912	0.837391428956859	0.213647856257102	5.16970080348204e-05	0.000159328959631179
ENSMUSG00000020532.19	2312.15482085877	1.01673694852448	0.137086318073539	5.49656392266607e-14	4.09000985605703e-13
ENSMUSG00000020534.15	1017.54142469357	-0.487913730278687	0.111100746216679	9.50876475710764e-06	3.22846381104306e-05
ENSMUSG00000020536.13	471.798285482642	0.959048183367623	0.139856988159929	3.52427241874515e-12	2.27317641674408e-11
ENSMUSG00000020537.10	770.202585201946	-1.07192485068287	0.137699704009261	2.91023033103452e-15	2.39613814305727e-14
ENSMUSG00000020538.16	697.466078831708	0.859374530026322	0.132300676703368	4.80954104143491e-11	2.80250220556648e-10
ENSMUSG00000020541.13	450.48105863377	-0.528913983966923	0.143950096817234	0.000194604893634009	0.000550327800699163
ENSMUSG00000020544.15	162.642866748475	-0.326751150793651	0.18133072130638	0.0655185222612568	0.109111398268216
ENSMUSG00000020546.15	209.692348445555	1.27093154115206	0.196949029002175	2.98012187604882e-11	1.76523981773007e-10
ENSMUSG00000020547.6	1936.52768661673	-0.798241425583962	0.105765319211266	2.8125791435695e-14	2.15017366560627e-13
ENSMUSG00000020548.11	10.1025671463634	0.792811767005951	0.423916706822727	0.0339147029448977	0.0611623495119516
ENSMUSG00000020549.15	154.260841552507	1.11449023834738	0.266307099043115	1.03773995804313e-05	3.50964548964803e-05
ENSMUSG00000020553.9	50.3655385247665	0.351443649909463	0.329091076114817	0.250435303120448	0.341299191962626
ENSMUSG00000020561.9	667.887640874253	0.664147227976122	0.19793866098855	0.000567086758864035	0.0014979495762294
ENSMUSG00000020562.8	10.1764338040077	-1.77970695466467	0.454321751951801	6.65610617213776e-06	2.30357785991785e-05
ENSMUSG00000020564.18	51.6486963421901	0.278116001372612	0.320953764426265	0.352926124700118	0.451564451859895
ENSMUSG00000020570.16	593.584564846103	0.195698624960888	0.176232369210355	0.257042827849109	0.348630610838586
ENSMUSG00000020571.14	2931.8799831068	-1.55843313127089	0.104514808379392	3.77253041998642e-51	4.81567894774545e-49
ENSMUSG00000020572.9	2649.72455116218	0.842383465852063	0.155532473256979	3.59874623114329e-08	1.60423806681745e-07
ENSMUSG00000020576.11	483.200183870824	0.609254713684512	0.117729436593969	1.75095141115412e-07	7.27552785452306e-07
ENSMUSG00000020577.18	394.315222750639	-0.399129130368602	0.134948014254798	0.00275660919224017	0.00639609462711272
ENSMUSG00000020580.11	1598.90779105883	3.18752215245843	0.274652525135771	8.56628801885253e-33	2.76049050501849e-31
ENSMUSG00000020583.5	52.8578378255153	1.09746156049775	0.292696608860194	6.56120331819191e-05	0.000198901574080755
[truncated: 14,486 more rows]
