# Supplementary material for: Integrative profiling of condensation-prone RNAs during early development
Source: Cell Genom. 2025 Nov 19;6(2):101065. doi: 10.1016/j.xgen.2025.101065 (PMC12903419; doi:10.1016/j.xgen.2025.101065)
Supplement: Data S2. Differential expression results in pPSCs between OOPS and control (standard TRIzol extraction), related to Figures 1 and S1 [file mmc12.zip]

Archive with 1 entries (1 files):
- xgen_101065_mmc12.tsv
