# Supplementary material for: Integrative profiling of condensation-prone RNAs during early development
Source: Cell Genom. 2025 Nov 19;6(2):101065. doi: 10.1016/j.xgen.2025.101065 (PMC12903419; doi:10.1016/j.xgen.2025.101065)
Supplement: Data S2. Differential expression results in pPSCs between OOPS and control (standard TRIzol extraction), related to Figures 1 and S1 [file mmc12.zip › xgen_101065_mmc12.tsv]

Differential expression results in pPSCs between OOPS and control (standard TRIzol), related to Figure 1 and S1.
gene_id	baseMean	log2FoldChange	lfcSE	pvalue	padj
ENSMUSG00000000001.5	1550.95694551917	0.331377688824327	0.133617994471134	0.0123093370321465	0.0238299850585889
ENSMUSG00000000028.16	591.668465953544	-1.071817531425	0.113665957006358	2.1689670773963e-21	2.99132168035886e-20
ENSMUSG00000000037.18	104.792752674725	-0.0964714546862889	0.330494208972338	0.756907679519565	0.813895700577816
ENSMUSG00000000056.8	357.005304960217	-0.664953005355778	0.177191040885052	0.000135804640129563	0.000378007946080716
ENSMUSG00000000058.7	10.8951815995436	-0.173674546499822	0.558313496184027	0.708794099765792	0.774448440106383
ENSMUSG00000000078.8	1250.44705262146	0.0472527208192319	0.126634131810654	0.706730666664122	0.773110938391338
ENSMUSG00000000085.17	90.8836438390262	1.59203711693189	0.248995428902659	3.13024171832117e-11	1.89995172781403e-10
ENSMUSG00000000088.8	627.698662085302	-0.180146781050489	0.1148384185827	0.114237201377734	0.172899264254333
ENSMUSG00000000120.7	96.5907358197343	-0.00530479489447008	0.386286079575167	0.988112623826417	0.994271938687173
ENSMUSG00000000125.6	11.3687935782037	0.183508196368195	0.443470898845191	0.644241630866029	0.721927658079
ENSMUSG00000000126.12	12.5513757124076	1.44261760439325	0.450791237752848	0.000307445411370732	0.000812372206200554
ENSMUSG00000000127.16	320.337046677122	1.58170267829701	0.228454689869486	8.86475503664106e-13	6.14376772678318e-12
ENSMUSG00000000131.16	915.865063541343	1.00008282710923	0.197482079483468	2.29883533944045e-07	9.31240382154142e-07
ENSMUSG00000000134.18	411.262623745408	0.400147206064114	0.181711063818197	0.0250574574279002	0.0453081312688298
ENSMUSG00000000142.16	83.7061246819043	0.408943230784329	0.366975781516517	0.230427767260114	0.313280551805836
ENSMUSG00000000148.18	142.103724557153	0.17986198778625	0.173663960078555	0.292763483784798	0.381705169238659
ENSMUSG00000000149.11	315.161897192183	0.912036605426161	0.187204367426704	6.8644325842156e-07	2.61416770037646e-06
ENSMUSG00000000154.17	10.1325087503059	-0.395249414209697	0.582519910045421	0.406758001815997	0.50105356193178
ENSMUSG00000000167.15	27.9942624052337	-1.12733707121576	0.368337454003207	0.000946451968406613	0.00228622921574764
ENSMUSG00000000168.11	785.496666283126	0.460829557006935	0.115427447414144	5.81549433533262e-05	0.000171927729299681
ENSMUSG00000000171.6	1077.92326225671	-1.79345372666436	0.117109545793529	7.42830837910877e-54	1.0824951688388e-51
ENSMUSG00000000184.13	516.819378691459	-0.571210837405593	0.593124696502867	0.235344597462622	0.31846655324324
ENSMUSG00000000194.14	610.961291530774	0.302019261251316	0.286539027045686	0.270834594461398	0.357272552030428
ENSMUSG00000000197.9	10.2482871298768	1.03386726093145	0.70426792272419	0.0480316281126336	0.0812383751161398
ENSMUSG00000000202.10	24.5574805682472	-0.580791541721594	0.450984668251416	0.148802367898568	0.216632357190852
ENSMUSG00000000223.14	20.5251521045453	0.350184357761874	0.383950484856003	0.32280785600436	0.413800168521236
ENSMUSG00000000244.18	8.24233066468468	-0.121453968255561	0.712379704561504	0.813196099271472	0.86109576018927
ENSMUSG00000000247.12	8.47238837717059	1.31628444673954	0.930452296429197	0.0199384005737348	0.0369444854560246
ENSMUSG00000000253.14	16.3334167310333	0.523205181424541	0.412535201376539	0.163399501985549	0.23462675263307
ENSMUSG00000000266.12	11.2433824731606	1.78979143738502	0.694159250630878	0.000712457648861216	0.0017671396450968
ENSMUSG00000000275.17	622.742907116604	-0.0155371791439322	0.574304870430933	0.973767539857064	0.984127876037457
ENSMUSG00000000276.12	240.328042102024	-0.141314138409692	0.133355201743108	0.284851382942761	0.372776581333421
ENSMUSG00000000278.11	340.696104114066	1.67396251692421	0.152014241941598	5.58524735696604e-29	1.36053651223609e-27
ENSMUSG00000000282.13	92.8982008944486	1.8860472387307	0.28182339043997	1.83779304211495e-12	1.238254419988e-11
ENSMUSG00000000295.14	543.033250619668	-1.39652638194285	0.102568275206658	1.02623116335964e-42	6.62703865374242e-41
ENSMUSG00000000296.9	339.406804989055	-1.74325354307398	0.147480795809008	4.24727832220689e-33	1.39322573967691e-31
ENSMUSG00000000301.17	30.9825668938993	-0.582853526674526	0.46463288760113	0.156466825264633	0.226230504138442
ENSMUSG00000000303.13	2758.08444717018	1.08446954918235	0.139519060894178	3.94626631344081e-15	3.34447593326968e-14
ENSMUSG00000000305.13	105.556828605115	0.278459357366594	0.308498684541731	0.342215101259787	0.434785593121281
ENSMUSG00000000308.15	154.658813179235	0.337481239304949	0.306890497551049	0.247445497671498	0.331329078724716
ENSMUSG00000000317.12	40.405229324847	-0.312305518531451	0.258926555766104	0.21139267447115	0.292153014730712
ENSMUSG00000000320.11	22.7587040883772	0.211987265116667	0.393647631943565	0.55770064050109	0.643293390804949
ENSMUSG00000000326.14	179.034950480219	-0.390934268031864	0.152207830643926	0.00933202176040648	0.0185310849954916
ENSMUSG00000000339.15	616.422970047004	-0.972150819012801	0.0993125155036876	7.48534583147169e-23	1.14982453178026e-21
ENSMUSG00000000340.11	191.78719341172	0.964609324824377	0.368173688533964	0.00470489702723189	0.00994295936183618
ENSMUSG00000000346.10	595.711813359492	-0.89687826714115	0.118712753705306	2.69052168418516e-14	2.11176456498937e-13
ENSMUSG00000000355.14	233.727908665459	-0.753599750890821	0.173263693294531	9.89020993248931e-06	3.25138923853667e-05
ENSMUSG00000000365.10	189.990050509047	2.37621661401099	1.00805100013567	0.000222133529025845	0.00060004475434196
ENSMUSG00000000374.9	335.793763504821	-0.0014844583862349	0.18293037310679	0.993411534512436	0.998322210351293
ENSMUSG00000000378.16	292.201320403367	-0.00959183972641036	0.147311516329718	0.947498064233408	0.965318976905991
ENSMUSG00000000384.16	594.251045590607	-0.210961574187324	0.13516750613498	0.115119740650912	0.173995114208221
ENSMUSG00000000399.11	1010.61904716262	-1.95340953647485	0.0980315205439372	1.75547967815243e-89	1.70044022706683e-86
ENSMUSG00000000402.3	8.15295093762282	0.0748121105706385	0.903767963715988	0.877209108241919	0.912565694953546
ENSMUSG00000000409.15	183.107055480639	-0.754819637861601	0.176063019014078	1.30877857872826e-05	4.22581506978788e-05
ENSMUSG00000000416.17	62.2143730633477	1.31093319929431	0.715077627393707	0.0134187964879697	0.0257808099133586
ENSMUSG00000000420.16	1388.87235715946	-0.171035165548422	0.0987678764278184	0.0817832451623397	0.129355940648184
ENSMUSG00000000439.10	503.778613482088	-1.06792210223674	0.199036811659055	4.1567060196127e-08	1.81705542938578e-07
ENSMUSG00000000441.18	1241.6659733799	0.312861124795053	0.103291722296679	0.00232147671848972	0.00523596180295442
ENSMUSG00000000486.14	225.971504747862	-0.517792591146279	0.280074490892841	0.0538522154829226	0.0898373449860486
ENSMUSG00000000489.8	13.9625433572757	0.969572046521727	0.523365768085177	0.029918560614573	0.053203988946023
ENSMUSG00000000530.17	9.74354103407039	-0.792033410351768	0.663870609491303	0.119279593195218	0.179409669450644
ENSMUSG00000000531.6	36.2482327590499	0.391664221119621	0.289147066911828	0.156658264747649	0.226447651474679
ENSMUSG00000000532.12	296.764881273095	0.626368360173721	0.14063164274286	6.7772078706739e-06	2.27848677024065e-05
ENSMUSG00000000538.19	104.249831869754	0.68546179256494	0.2381508383541	0.00300738052329815	0.00660917323864283
ENSMUSG00000000544.15	226.222370834367	0.219917719053521	0.634228405928344	0.657537987584225	0.733731655590529
ENSMUSG00000000552.11	35.3130401632219	1.69255047388308	0.40028371959651	3.09195768959538e-06	1.0907862206768e-05
ENSMUSG00000000555.9	222.392908731992	0.702909654326799	0.195135344635234	0.00023698934089168	0.000637351539517116
ENSMUSG00000000561.15	723.243041856917	-0.0659211941155528	0.118815088241924	0.57624116539387	0.660331473245711
ENSMUSG00000000563.18	3208.87307805249	-0.878669874412071	0.112753234819286	4.29179445013514e-15	3.62611489021936e-14
ENSMUSG00000000567.6	8.47291607702569	0.667189108538541	0.526076689672832	0.136731671845589	0.201752727623774
ENSMUSG00000000568.16	1227.20211088266	2.37523039012229	0.161073253383671	4.9544213207232e-51	6.0883922304738e-49
ENSMUSG00000000579.15	230.300578128454	-1.26232130208842	0.146339493620838	2.5162025271657e-18	2.74945633807814e-17
ENSMUSG00000000581.9	631.455264508166	-1.29363995468079	0.189624491677944	3.31106742914782e-12	2.18355415922215e-11
ENSMUSG00000000594.8	215.830724192136	-0.162663827672555	0.181420573987679	0.361705180534993	0.455436550532935
ENSMUSG00000000600.16	634.464475293364	1.60726690107332	0.227799791079073	3.25164369258713e-13	2.33820160200141e-12
ENSMUSG00000000605.10	103.662960087229	0.363992459951265	0.166686732048963	0.0267191233755056	0.048006961770262
ENSMUSG00000000627.16	20.9436096788002	-0.325118237794666	0.709626594094917	0.527676538346578	0.615822080577825
ENSMUSG00000000628.11	1850.59615295128	0.703772648418734	0.167952866038957	2.104771605014e-05	6.60176647995533e-05
ENSMUSG00000000631.21	525.832007745686	2.06033109720953	0.29432027864335	1.19897498719767e-13	8.90551245565357e-13
ENSMUSG00000000632.14	16.0100891046239	0.850495567747507	0.642495069900638	0.0900493400110286	0.140633771050987
ENSMUSG00000000693.11	34.7119482276262	0.326744690655664	0.50849359368317	0.456157688768988	0.54921025524303
ENSMUSG00000000708.15	711.890089463504	1.08403154382683	0.244576206984536	4.6017884902388e-06	1.58398100060122e-05
ENSMUSG00000000711.4	674.78756021497	-0.498775660978751	0.114699867243015	1.19513789733982e-05	3.8832548846675e-05
ENSMUSG00000000730.14	183.6676099227	1.24267614368649	0.685118803306467	0.0167975636709355	0.0315831789186225
ENSMUSG00000000731.16	15.7701382823868	-1.02954000163348	0.683266044376838	0.0463368170910998	0.0786627182514578
ENSMUSG00000000732.10	104.672935861754	-0.0276925165056393	0.17593207265536	0.872913127301725	0.908976904779898
ENSMUSG00000000738.19	495.863231011675	0.340962746154986	0.179409071827586	0.0532710759217396	0.089041525841794
ENSMUSG00000000739.15	8.47473559854555	-0.595557986726178	0.771904453711649	0.256827562113797	0.341669047126184
ENSMUSG00000000740.13	15921.0180433639	-0.905599452215805	0.0909624786898013	1.52358468280183e-23	2.46937686729308e-22
ENSMUSG00000000743.10	530.363692868405	-1.15742200976956	0.346152168777585	0.000344371644530512	0.00090298851440827
ENSMUSG00000000751.14	2205.95647248468	-1.08578102992835	0.146449722551977	6.28011021832465e-14	4.78992936383289e-13
ENSMUSG00000000753.16	26.1808554828285	-0.792941452947777	0.537335772268725	0.0810172441869078	0.128292235794385
ENSMUSG00000000759.15	859.161053475799	-0.302526310659575	0.119074398718115	0.0104854826749879	0.0205773380060811
ENSMUSG00000000776.14	318.460221226573	-0.26567292729287	0.153770202238527	0.0802737682019022	0.127286291861408
ENSMUSG00000000782.17	325.629980325059	1.32702044894566	0.128021738807773	1.27027913673873e-25	2.41543724534373e-24
ENSMUSG00000000787.13	4927.19122085561	1.01899252399812	0.169661536999008	1.05197288510068e-09	5.5168272289659e-09
ENSMUSG00000000791.10	14.5642746631805	0.280842388665957	0.41334988969477	0.455275247175359	0.548308161722858
ENSMUSG00000000792.3	181.469690395843	0.233072311379079	0.20563185258283	0.246531347364011	0.330373673261977
ENSMUSG00000000794.10	10.1995509211274	1.15163971795151	0.560358892776645	0.0135237092240575	0.0259641972475872
ENSMUSG00000000804.15	576.922727428655	2.17483090980267	0.396515602888397	1.27359952843323e-09	6.62006421550191e-09
ENSMUSG00000000805.19	217.198929811892	-1.31246316061108	0.193561974987023	4.26846925763619e-12	2.79367580546483e-11
ENSMUSG00000000811.15	71.6426406641132	0.252551222047876	0.214961213900139	0.228708358464192	0.311367280424965
ENSMUSG00000000823.17	249.878929396552	0.658786072771904	0.232477171157022	0.00353728253262558	0.00767942405599808
ENSMUSG00000000826.17	881.807526255017	-0.0927057606768065	0.153292236830353	0.540417463731241	0.628242455013226
ENSMUSG00000000827.19	1143.64880753738	-1.41887712451007	0.148190194578531	3.05424829053524e-22	4.47856692789348e-21
ENSMUSG00000000838.18	1003.95310788887	1.51829943722855	0.217990427917818	7.69540148195995e-13	5.37405327410664e-12
ENSMUSG00000000861.16	66.4639597003834	1.74209175272567	0.238443327386037	3.62938651457685e-14	2.82043925132313e-13
ENSMUSG00000000876.12	76.487893076808	-0.810561327120301	0.244039525689273	0.000603398360909621	0.00151442780202694
ENSMUSG00000000881.13	369.950543453927	0.354498662525637	0.196046837857245	0.065033489357961	0.105758094929641
ENSMUSG00000000884.18	96.2274426906036	-0.878293022082069	0.20734286082946	1.453817330544e-05	4.66575910778952e-05
ENSMUSG00000000901.18	119.393919444016	1.42449071436536	0.352116776440944	1.34512785199031e-05	4.33298519928101e-05
ENSMUSG00000000902.14	488.044591843562	1.28932649217813	0.127344608656565	1.63629175945357e-24	2.90666843612966e-23
ENSMUSG00000000915.16	152.126135489012	0.669203260784542	0.334595572353757	0.0335072586573668	0.0587921180938583
ENSMUSG00000000916.16	161.339001591716	-0.0892300510047941	0.160043376208726	0.572073575112118	0.656195009847538
ENSMUSG00000000934.10	81.103063866185	0.0629280877502096	0.224816605522775	0.773786055128578	0.827774635860605
ENSMUSG00000000948.17	2196.2341458815	-0.473181360111287	0.187979975676909	0.0103363707558974	0.0203161873045312
ENSMUSG00000000957.12	147.565780349389	0.657460241774906	0.182167058570439	0.000239600144222535	0.000643847189117573
ENSMUSG00000000958.11	392.845182001087	-0.374799848991598	0.178189710308527	0.0324682883742561	0.057127396587122
ENSMUSG00000000959.8	409.685846453856	-0.0439887665578997	0.112663418764463	0.69431094344591	0.763237190224498
ENSMUSG00000000976.14	290.951890490605	0.238581816056423	0.180182067871103	0.178068669081829	0.252432573499525
ENSMUSG00000001016.13	1600.35199447002	-1.35939023626042	0.0838046374538948	1.22449460037726e-59	2.68850034458831e-57
ENSMUSG00000001017.16	1554.57584064184	-0.382316135505096	0.0830566257541956	3.84555828964123e-06	1.33889719147535e-05
ENSMUSG00000001018.16	198.051364345842	-0.442666952524438	0.143372765561609	0.0018034371047402	0.00415577928963853
ENSMUSG00000001025.9	704.848841847936	-1.55255700812834	0.204531992149769	6.95206248916524e-15	5.78179863682242e-14
ENSMUSG00000001034.18	273.741570541354	0.795160789196891	0.205699773748129	7.67173176568323e-05	0.000222256169925239
ENSMUSG00000001036.18	676.225268751638	0.316825778338097	0.173233071352808	0.063202171542695	0.103197834287909
ENSMUSG00000001039.13	152.919218056903	-1.37611763921082	0.195474783218796	6.10901620790947e-13	4.30638569758755e-12
ENSMUSG00000001052.16	346.176803396273	1.97026295106967	0.216622592362626	6.22836102367406e-21	8.33163452289526e-20
ENSMUSG00000001053.16	147.505411214649	0.0306335870146208	0.208333116802437	0.880436433147537	0.914381309913543
ENSMUSG00000001054.10	219.179136532999	-0.132216329659124	0.184772510770893	0.466363862040257	0.558883175621637
ENSMUSG00000001056.4	1576.84817869344	-1.74651559500008	0.112557603686537	3.72054986785773e-55	5.94818394893333e-53
ENSMUSG00000001062.19	98.9969930125964	0.392950623439886	0.303579669540568	0.173855103994475	0.247268267185785
ENSMUSG00000001065.16	128.443560057242	0.0753039745435639	0.243917563176268	0.750069638372927	0.808231693174126
ENSMUSG00000001082.13	269.482049394179	-0.389416003994082	0.183188367374372	0.0305064685161992	0.0540742752482511
ENSMUSG00000001089.15	1056.49288229256	1.51162482140235	0.188166649532789	2.29308753262818e-16	2.17262787110404e-15
ENSMUSG00000001098.16	349.773231302316	0.131121477410852	0.172163349533856	0.439259258018823	0.533113369825764
ENSMUSG00000001100.11	510.934779153077	-0.524951704533113	0.130175900418895	4.73105091660143e-05	0.000141983261242347
ENSMUSG00000001105.16	169.921006335679	-0.847548022672708	0.16466298011993	1.76445698500758e-07	7.20617886213291e-07
ENSMUSG00000001119.8	31.7005631875574	1.47600300367063	0.363396755092673	1.11443286254654e-05	3.64186662979835e-05
ENSMUSG00000001120.16	43.5728440332076	0.466806587501291	0.366952960304485	0.170950183554587	0.243536350254639
ENSMUSG00000001123.16	7.80400276877805	-0.0120184282984501	0.761303595135752	0.981449227621809	0.988653846653718
ENSMUSG00000001127.13	500.270303287598	-0.633653107796893	0.133791962453157	1.74489123275578e-06	6.35688582517465e-06
ENSMUSG00000001128.8	61.3074324497092	0.474102161549438	0.378576627953529	0.175535312129984	0.249205964724929
ENSMUSG00000001131.12	317.983475176696	-1.05798028536336	0.155618351728724	5.59727592829054e-12	3.61878063255439e-11
ENSMUSG00000001134.10	220.954507424787	-2.06433523220634	0.203184108748411	1.43486672870553e-25	2.72525379718499e-24
ENSMUSG00000001138.14	154.916639425323	-0.0479310560738369	0.297563323599937	0.865909410353789	0.902921115773547
ENSMUSG00000001143.14	224.754249440657	0.263275709892028	0.15930504634235	0.0940092428071971	0.145959853036594
ENSMUSG00000001150.8	1226.71587723732	1.75386801414249	0.13718130154916	2.68061384801187e-38	1.26480424742726e-36
ENSMUSG00000001151.11	1460.53509567842	1.55749786412072	0.124326338288644	1.18639868803964e-36	5.02221778816161e-35
ENSMUSG00000001156.10	56.6440933008507	0.235851561371024	0.357427691499149	0.479456740368874	0.570834657194291
ENSMUSG00000001157.14	386.580418565355	0.0856817498939909	0.10180840058663	0.397490770966219	0.492129936574715
ENSMUSG00000001158.14	824.83292677053	-1.432795843925	0.129265704753195	4.3901528714321e-29	1.08222525948911e-27
ENSMUSG00000001166.18	14.6756725514452	0.0839008379378856	0.509035053007941	0.848362905230614	0.889695068171731
ENSMUSG00000001173.16	409.573298156833	0.701771905141761	0.146407790279734	1.24745287054563e-06	4.61095542520198e-06
ENSMUSG00000001175.17	3659.25912546261	-0.75130933853709	0.13797618484958	3.78721230839186e-08	1.66615081705287e-07
ENSMUSG00000001211.16	281.25363264852	0.0495801941277246	0.192705109447969	0.793077522828062	0.84397102031858
ENSMUSG00000001227.13	20.0256380606204	0.136308786551157	0.415850255522941	0.718385475188134	0.782643309290307
ENSMUSG00000001228.15	3382.39292484888	0.490401964735035	0.125725985264414	8.39352783669293e-05	0.000241964239128036
ENSMUSG00000001229.10	288.649845510675	1.78855897157007	0.153352461203716	2.38418100905596e-32	7.579210169136e-31
ENSMUSG00000001240.14	33.8938683504964	0.144419383280476	0.355842313671197	0.663816804020838	0.738885447601132
ENSMUSG00000001247.17	225.844186111383	0.686887153293967	0.165287958659875	2.48364656002183e-05	7.72455294838166e-05
ENSMUSG00000001248.16	438.799954585887	-0.0611593978826547	0.194547795469447	0.748486518987001	0.80715962725337
ENSMUSG00000001270.10	1678.26685832877	0.327792897115085	0.188921949127124	0.077098772948752	0.122832772477404
ENSMUSG00000001280.14	3368.37413397251	0.228529951926752	0.113506381148635	0.0426795900009107	0.0730718245524014
ENSMUSG00000001281.11	27.5045172309948	1.60967716943321	1.03407529018438	0.00650881192890051	0.0133892074994634
ENSMUSG00000001285.13	262.435736548645	-0.659123007539065	0.142496717893735	2.93469381808549e-06	1.03792102883191e-05
ENSMUSG00000001288.16	550.122615635772	0.382857117936466	0.158222349474864	0.0142240061792069	0.0271819321983289
ENSMUSG00000001289.13	750.50334041421	-2.27391260378124	0.224991142496273	1.14920290437245e-25	2.19790060700362e-24
ENSMUSG00000001300.17	597.820127125324	0.899222297722074	0.112021340805006	6.39831787294356e-16	5.79544006676356e-15
ENSMUSG00000001305.6	624.129182836389	-0.490281793838075	0.101468440724353	1.18669362979268e-06	4.40218157283084e-06
ENSMUSG00000001313.13	97.5198871105362	-0.466649958978858	0.177435430538364	0.00750045509647434	0.0152387407863841
ENSMUSG00000001323.18	52.9632392987666	-0.975405829223844	0.382563268310402	0.0056361190587906	0.0117362130173375
ENSMUSG00000001333.10	19.3258294835694	0.23394235579398	0.621433545805133	0.634250139734875	0.712862650521501
ENSMUSG00000001334.10	7.05817321279824	0.457810404411156	0.48490148668518	0.280588621341557	0.368134238517362
ENSMUSG00000001348.16	22.4737013536385	-0.238822634793393	0.420154581454545	0.530834902817129	0.618893963798475
ENSMUSG00000001349.6	105.653268048117	-0.293471288291508	0.231454224679982	0.192159801174381	0.269668948861304
ENSMUSG00000001366.15	113.687797058571	0.0659731272181749	0.222487183843853	0.760884241700589	0.817157817001474
ENSMUSG00000001376.18	679.489471647834	0.62299689836347	0.225106614051689	0.00446614524917839	0.00947854283003229
ENSMUSG00000001380.8	930.5234895553	-0.440722479975143	0.139457397397101	0.00141051060126262	0.00331103037362673
ENSMUSG00000001383.10	954.91454910655	-1.44595891526905	0.141142602993421	3.55269792215382e-25	6.56591208575835e-24
ENSMUSG00000001403.14	1145.00821478251	-1.0071280248224	0.126745809143036	1.0942573671265e-15	9.7506147535022e-15
ENSMUSG00000001415.11	1045.07312796041	-0.145238955892926	0.117902291757929	0.214700584894712	0.295721953768818
ENSMUSG00000001416.14	4999.98387508213	-0.686486695827307	0.0843617034113435	3.13709143271994e-16	2.92848552282309e-15
ENSMUSG00000001418.14	226.372106068232	-0.710196737328684	0.247400540146375	0.00301169925180204	0.00661778110213827
ENSMUSG00000001419.18	377.168552891166	1.88876357066472	0.285163460573107	2.90445415085718e-12	1.92698011692849e-11
ENSMUSG00000001420.14	45.2545094695944	-1.11750858103418	0.280182415166623	3.07226899287407e-05	9.44744229797521e-05
ENSMUSG00000001424.15	1519.68415341924	0.57731753537697	0.173529323105427	0.000724534807302128	0.00179439234047889
ENSMUSG00000001435.16	900.818285768698	2.25742612280689	0.217149367743834	6.1323223312858e-27	1.28966732859876e-25
ENSMUSG00000001436.16	140.258038008832	-0.361047264083994	0.218135184720705	0.089675996840693	0.14010385578517
ENSMUSG00000001440.6	7279.51665083945	1.26592295659955	0.0755627997626223	2.15201892512056e-63	6.44314466181097e-61
ENSMUSG00000001441.14	885.98010798238	0.450720966441912	0.128225984747705	0.000392156724142469	0.00101887737085106
ENSMUSG00000001445.11	421.732169986197	-0.256704631060212	0.119722257265714	0.0307614037208692	0.0544675306528552
ENSMUSG00000001467.6	2991.2728473987	-1.45303428307213	0.113201413964709	2.92168804599354e-38	1.3746124872393e-36
ENSMUSG00000001472.18	2337.19628920927	0.362412319529563	0.522642427733357	0.416969593872216	0.511947383111675
ENSMUSG00000001473.8	1335.73593422483	-0.276780084583028	0.118157577758355	0.0183010280822109	0.0341758935620057
ENSMUSG00000001482.16	741.597419567298	-0.465196618642317	0.143315480132235	0.00103448744637375	0.00248177517182933
ENSMUSG00000001504.11	45.6563742310907	1.05317253613438	0.695951067485417	0.0431709697309696	0.0738516890255429
ENSMUSG00000001506.11	7.47372229499577	0.377170768711471	0.601918329580304	0.436383421470569	0.530209237907169
ENSMUSG00000001507.17	563.279821911465	1.50692744362651	0.234694697853199	3.22205484648083e-11	1.95280004258373e-10
ENSMUSG00000001517.15	663.649826160808	0.500989578834675	0.131702036472987	0.000123740782058147	0.000346773222966561
ENSMUSG00000001518.13	175.035090454602	0.132628749810492	0.208266784282063	0.514765482084824	0.603405694297466
ENSMUSG00000001521.13	639.480850831146	0.408644848991414	0.135716685167125	0.00236546409173861	0.00531914477654782
ENSMUSG00000001524.15	290.085220940987	-0.591996251067149	0.161097477316124	0.00019506296248657	0.000531013688752911
ENSMUSG00000001525.11	18959.0204549833	-0.461160738567795	0.0942228276184423	8.78767152029329e-07	3.30154202429089e-06
ENSMUSG00000001542.8	946.929370220125	0.341627759799625	0.191031767637693	0.0683300632043496	0.110391585875964
ENSMUSG00000001552.15	414.215269810163	1.2533239108281	0.227792875882605	1.45330949048485e-08	6.71859836603426e-08
ENSMUSG00000001555.11	155.969974440627	1.69546149061848	0.204879024721059	1.9606366535886e-17	2.01786273591521e-16
ENSMUSG00000001558.6	10.4454151163621	-1.12520856106404	0.47497938568515	0.00696179118935407	0.0142515931769137
ENSMUSG00000001569.11	489.121641907737	-0.100511390663724	0.230574412054309	0.653967922108222	0.73053997512761
ENSMUSG00000001576.16	691.912535206611	0.368342313042158	0.129186240176498	0.00402628154032747	0.00863710304678621
ENSMUSG00000001583.14	38.5184008989797	0.466766257579212	0.497658471321498	0.279995844196759	0.367502914585368
ENSMUSG00000001588.13	52.7554582465754	0.428416481032422	0.447457931517302	0.284163929923968	0.371938178945893
ENSMUSG00000001604.15	39.8407384375747	0.562435901795754	0.398688770287188	0.123509284152723	0.18501113273382
ENSMUSG00000001627.13	1225.85635059836	-0.447881019458475	0.166771610801221	0.00643050451430208	0.0132398949699091
ENSMUSG00000001630.14	243.735589265656	0.120676539363149	0.158909019302078	0.441638760605221	0.535572313271325
ENSMUSG00000001632.17	340.545457897906	0.836733412715488	0.179112715880341	2.00726041799514e-06	7.277313364845e-06
ENSMUSG00000001642.19	2237.9206285262	-1.72668364459437	0.112921321847204	1.28906022943067e-53	1.81426964085767e-51
ENSMUSG00000001655.7	23.2439710515723	-0.210339636755181	0.875762525493848	0.67332550675579	0.746944968994045
ENSMUSG00000001665.12	14.2443589573922	0.508135147681898	0.457171067416063	0.21125432098085	0.292066419381164
ENSMUSG00000001666.9	372.387672948294	-0.916768371152063	0.135445323922004	8.15668804947174e-12	5.19998330218873e-11
ENSMUSG00000001672.15	23.8809671965076	0.520489504237989	0.34786759303094	0.110037145369983	0.16731132712904
ENSMUSG00000001674.12	1212.91617223063	-0.722554103605625	0.130885254970191	2.5359301992413e-08	1.13847226256561e-07
ENSMUSG00000001687.16	679.790100215312	-0.384041982965332	0.170054743080113	0.0218634539815409	0.0401142614723158
ENSMUSG00000001700.11	97.8869131510139	-0.549732984251595	0.220247844748037	0.0104384870927989	0.0204948810012065
ENSMUSG00000001707.9	1067.88919947721	-1.76631061687823	0.097465920480649	2.80192166455605e-74	1.64783014465159e-71
ENSMUSG00000001729.15	273.189840461054	0.714121436886987	0.242169261174279	0.00234137044663884	0.00527432929477454
ENSMUSG00000001750.17	74.312217679095	0.699469401831836	0.31669547890545	0.0196746222126362	0.0365091282370386
ENSMUSG00000001751.10	32.4050305611118	0.285050526781826	0.378414774847033	0.415345172101014	0.510284060037171
ENSMUSG00000001755.13	240.287612279328	-0.314474170887136	0.16990034216465	0.0602427913997649	0.0989964967161067
ENSMUSG00000001761.8	605.494436032821	0.106814977840958	0.1176424019025	0.360464467830314	0.454221640018501
ENSMUSG00000001763.15	18.6170451216423	0.641497511000358	0.358760360877424	0.0550156798308203	0.0914447562101664
ENSMUSG00000001767.6	633.5040069666	-0.0329671323667993	0.196622456907734	0.864157865520946	0.901665667946611
ENSMUSG00000001768.17	51.4629278339696	0.0528479381748697	0.495260824774584	0.902340110350985	0.929901929289385
ENSMUSG00000001774.9	911.311723968239	0.37105390707747	0.148938842322711	0.0117262241905649	0.0228164638716806
ENSMUSG00000001783.4	1741.51311741265	-0.866732468615714	0.0854386720705505	2.33465468791137e-24	4.05535429808403e-23
ENSMUSG00000001785.14	1185.47627337169	-1.04362447282884	0.097758861617526	7.25570719415657e-27	1.51431850907701e-25
ENSMUSG00000001786.15	175.114221254775	0.244591125186029	0.190408273800202	0.190493306155724	0.267535460338277
ENSMUSG00000001794.14	907.865915995816	-0.548996757328543	0.143435251883843	0.000109283869428956	0.000308887311686684
ENSMUSG00000001802.17	59.0747699901137	1.67308276475648	0.336728159451126	9.91031681231383e-08	4.16840835117169e-07
ENSMUSG00000001819.5	9.69642543722453	-0.077629386053418	0.565031268203761	0.868314495557211	0.90479875962416
ENSMUSG00000001827.13	112.839691766699	-1.2462425269626	0.325813655685313	4.79866049739718e-05	0.000143828799436912
ENSMUSG00000001829.18	436.018049421011	0.407942523796145	0.168433265048421	0.0139644024261813	0.026726152342158
ENSMUSG00000001833.18	1124.54569962422	2.50572127698216	0.252171189210144	2.91184713011792e-25	5.39363179883597e-24
ENSMUSG00000001844.11	54.284199945585	-0.60473345268491	0.269824503178273	0.0197850375434091	0.0366850819983468
ENSMUSG00000001847.15	1143.98001968458	-0.0443078308396457	0.151489990026771	0.767244350812978	0.822552425905707
ENSMUSG00000001855.16	835.735885758979	0.658823178307458	0.213486493711414	0.00156798858475486	0.00365206054104078
ENSMUSG00000001864.14	195.500352671909	-1.59507337132293	0.489443230553405	0.000169487035158053	0.000465389862922737
ENSMUSG00000001870.17	92.7934414197601	1.86333625255678	0.514609475910481	2.15233018290221e-05	6.73938412661167e-05
ENSMUSG00000001891.17	319.117771292685	0.0293298187140728	0.153243233132295	0.846380252726112	0.88801169937183
ENSMUSG00000001901.16	10.0401392344326	0.282281512215353	0.451212003043264	0.483224085621298	0.574406339271343
ENSMUSG00000001909.17	836.626031995953	-0.517154432452602	0.110325347338748	2.38867359367179e-06	8.56023679368733e-06
ENSMUSG00000001910.6	2720.12862925923	0.900548885826806	0.146132335658103	4.55257349868318e-10	2.47548934522566e-09
ENSMUSG00000001911.17	14.5255510235991	0.0438129557261539	0.865294342479798	0.930125526863302	0.952274126514424
ENSMUSG00000001918.18	672.262931334291	0.440012217059826	0.0953887300607499	3.57469687731355e-06	1.25084006542121e-05
ENSMUSG00000001924.16	3499.75416809851	0.185493175903845	0.149515612499913	0.209440631890328	0.290012861997899
ENSMUSG00000001930.18	81.3728188515881	0.464055285606829	0.695188723189646	0.366102575478143	0.459988639584814
ENSMUSG00000001942.9	172.224792161846	-0.198622024672263	0.205786596217528	0.323735246363748	0.41473069098116
ENSMUSG00000001948.11	11.6963442352252	-0.581514159583366	0.423036335728689	0.12884096773874	0.191637992571026
ENSMUSG00000001962.9	116.250036889435	1.08353921148324	0.187009087063346	3.48227239285964e-09	1.7287482512276e-08
ENSMUSG00000001964.15	578.446292855326	-0.769387129159176	0.127329289425485	1.09620452595515e-09	5.73600251951174e-09
ENSMUSG00000001983.8	105.876740924373	-0.690404871167682	0.165555528553255	2.32407869048144e-05	7.25371565507163e-05
ENSMUSG00000001985.10	235.446192897215	1.23400559232764	0.232621087387707	4.49352016213307e-08	1.9564991144856e-07
ENSMUSG00000001986.17	191.425259159969	1.11387612604309	0.619251011948932	0.0241214854774766	0.0438033195145134
ENSMUSG00000001988.10	6.31026687862933	1.26311931823747	0.721307186623273	0.0174361927722653	0.0326757467145661
ENSMUSG00000001995.10	581.173331928943	1.35280526581505	0.179665529283355	1.70082235735585e-14	1.36488507595413e-13
ENSMUSG00000001998.16	285.65205329872	0.709142086942828	0.179383932598004	5.78546714582371e-05	0.000171286025692699
ENSMUSG00000001999.16	107.797739552218	-1.58845941806321	0.190969874165418	1.81415956052514e-17	1.87061775098106e-16
ENSMUSG00000002006.13	399.686092005276	0.151911218306132	0.179012037890824	0.388197748478555	0.482740476617482
ENSMUSG00000002010.18	900.704269536459	-0.959649208807159	0.0967216575581798	2.02135280905491e-23	3.24105323336973e-22
ENSMUSG00000002012.14	35.0881489314576	0.77282732616015	0.51218202815293	0.0792964102996979	0.12590627600088
ENSMUSG00000002014.13	495.9759740156	-2.27788884052183	0.137334289293459	1.90895615799261e-63	5.82125575067859e-61
ENSMUSG00000002015.6	469.409431061594	-1.85180597286319	0.121331476779913	1.37823646637961e-53	1.9233406688028e-51
ENSMUSG00000002017.11	413.279318321874	-0.616157146188766	0.142477018059542	1.23655987729409e-05	4.00835265736255e-05
ENSMUSG00000002028.14	916.953211806474	1.68281638981502	0.29266169962183	1.32813181823915e-09	6.87963090624226e-09
ENSMUSG00000002031.14	676.976928243136	-1.20539599590614	0.167854799497309	2.96875036221254e-13	2.14414088660324e-12
ENSMUSG00000002032.18	9.07676220554881	0.140937457076125	0.678745450169272	0.781483228347834	0.833967349181315
ENSMUSG00000002033.15	16.4408489793326	-0.439854546904485	0.866159242876329	0.389389833899742	0.484003803957355
ENSMUSG00000002043.18	103.043507840844	-0.620040220397173	0.194459577360039	0.0011418204809467	0.00272300620706
ENSMUSG00000002052.7	1337.86213431323	2.01173532164443	0.107065567940148	5.44298454149919e-80	3.89694028021162e-77
ENSMUSG00000002055.10	1033.17456918356	0.10988005657226	0.093930932240971	0.239942054660964	0.323226915420656
ENSMUSG00000002058.14	111.506886109705	-0.604390434204516	0.222256217277391	0.0052436969073449	0.0109745751109873
ENSMUSG00000002059.19	136.268488815612	-0.0796971926957313	0.266222406237467	0.755956027136978	0.813115911418224
ENSMUSG00000002064.11	319.538857286936	-1.46923985491503	0.146353362018653	2.77609631134184e-24	4.80693774541178e-23
ENSMUSG00000002068.17	789.237444826581	-0.238033425620668	0.196187890645047	0.215733204855686	0.296930682410447
ENSMUSG00000002076.13	403.871089050163	-0.472991833525486	0.4825656600754	0.263299637615761	0.348785707716091
ENSMUSG00000002083.14	77.6447861465619	0.599165424892814	0.275380527087558	0.0234445005687655	0.0426680582300909
ENSMUSG00000002102.16	2400.79539842715	-0.718264042490223	0.14457355973467	5.07473765954351e-07	1.96625188328713e-06
ENSMUSG00000002103.17	594.587155741864	-2.32489195088375	0.698887296944007	1.58244645579862e-05	5.04807163650443e-05
ENSMUSG00000002104.12	16.1321341713514	0.305243422219814	0.8859238708187	0.540568075345595	0.628373182035572
ENSMUSG00000002105.16	44.8515852482121	-0.738891787438909	0.280714077430758	0.00601673898502845	0.0124547631510325
ENSMUSG00000002107.19	36.3866934365937	0.818631617714794	0.501273083017752	0.0592253816598637	0.0974982801057495
ENSMUSG00000002109.15	143.420348040815	-0.556092093798607	0.155705739544461	0.000297813015558108	0.000788058320294933
ENSMUSG00000002129.12	1243.47984051515	0.59338408679771	0.16290386686521	0.000220921854989318	0.000597359636471117
ENSMUSG00000002147.19	249.025791563127	-0.16305265659408	0.173067793615263	0.338601197125344	0.430925567127525
ENSMUSG00000002190.14	59.8350167040722	0.542022902002933	0.437651911839799	0.168062781405033	0.240233491440683
ENSMUSG00000002205.17	197.930315776005	-0.111096384562459	0.194372127446541	0.559930217398955	0.645458235205361
ENSMUSG00000002210.12	126.382493633382	0.0906486779593195	0.257171407457367	0.715107748663817	0.779897959947485
ENSMUSG00000002221.12	680.578708191015	0.169035267222281	0.106041326795835	0.108860198773209	0.165812680898939
ENSMUSG00000002222.15	1489.22589177073	0.997227838698914	0.122876665866397	2.77975682468895e-16	2.61268582375303e-15
ENSMUSG00000002227.16	434.532439093495	1.30776518524793	0.206378020971634	8.38259603645712e-11	4.8862374843306e-10
ENSMUSG00000002228.8	39.2236134489253	0.701906354133415	0.453599599085002	0.0822333323996949	0.129943027024832
ENSMUSG00000002233.14	281.155963247074	-0.900076706004426	0.15301104284234	2.56797021937943e-09	1.29277791508777e-08
ENSMUSG00000002249.22	54.7586182569069	0.725732578160815	0.278586023682128	0.00659434452378043	0.0135516125387611
ENSMUSG00000002250.17	101.013051580944	1.93722336321079	0.214555344618275	1.27901488655053e-20	1.67420811898471e-19
ENSMUSG00000002257.9	160.605382487224	0.644514853354291	0.203535212736209	0.00120779047958468	0.00286994023482263
ENSMUSG00000002265.18	6820.66016659194	2.8186129883966	0.163341629316734	4.50077195072368e-69	1.92952404916728e-66
ENSMUSG00000002266.18	21.0502887026741	1.76676128337711	0.820589564599593	0.00195965505797847	0.00448349889827934
ENSMUSG00000002274.14	132.513052438646	-0.417167111074305	0.197358191087785	0.0309713826280051	0.0547686595506186
ENSMUSG00000002279.20	118.6108010319	0.566089639711154	0.22184686007913	0.00881373303149072	0.017624255231276
ENSMUSG00000002280.12	253.415225274959	-1.42407419529475	0.558714465964388	0.0021955241771744	0.00497916218503386
ENSMUSG00000002289.17	92.0290062688235	0.650769407071519	0.683773989905251	0.204339542820867	0.284242207436326
ENSMUSG00000002297.17	2331.95360559317	0.50090004979219	0.134518443247024	0.00017056906489835	0.000468282892911159
ENSMUSG00000002307.17	531.789577212945	0.437583225298478	0.199606371922081	0.0251797598900501	0.0455142816805109
ENSMUSG00000002308.17	335.63167146336	-1.86391520641599	0.18851467544091	4.47271015917985e-24	7.616558241077e-23
ENSMUSG00000002319.17	554.370699656425	0.861575662254051	0.310642014739385	0.00345059466022708	0.00750706067775919
ENSMUSG00000002320.16	263.31205980811	0.144499830102052	0.162094536329675	0.366150940475887	0.460014308141941
ENSMUSG00000002324.9	34.0561083239021	0.604114876658496	0.633114843443475	0.224228445131503	0.306446162003524
ENSMUSG00000002325.16	144.635627634797	-0.444505808041302	0.195105338514393	0.0201084508955265	0.0372051529097343
ENSMUSG00000002326.7	261.063987917876	-1.24791538871044	0.146084041596759	5.32589934058211e-18	5.69860847572226e-17
ENSMUSG00000002329.8	304.140633357107	-0.982950147060181	0.165840263762921	1.78259184684496e-09	9.10199688123903e-09
ENSMUSG00000002332.17	146.640765604601	-0.508546063664114	0.256915774982188	0.0403424677412925	0.0695185659581272
ENSMUSG00000002341.9	116.274185544364	1.9492228597449	0.188057246921854	2.56827832708059e-26	5.17015149291395e-25
ENSMUSG00000002342.18	322.326199682137	-0.72630053826076	0.426109747887488	0.0591697412350986	0.0974348128918368
ENSMUSG00000002343.12	158.230155648603	-0.991125167477313	0.199517337826753	3.83632618820764e-07	1.50944304359322e-06
ENSMUSG00000002345.19	217.061009693905	-0.699409386942874	0.153769623381881	4.11025994461512e-06	1.42521900416882e-05
ENSMUSG00000002346.17	84.7293406943168	0.474808188122303	0.217598358430468	0.0252684979055576	0.0456546362750513
ENSMUSG00000002365.11	315.556036289156	0.608159345453102	0.123478986074838	6.87790273776992e-07	2.61869189324526e-06
ENSMUSG00000002372.10	840.529659889453	-0.0530857454740279	0.139962887604623	0.701607510626403	0.768943153243593
ENSMUSG00000002379.8	428.071594820949	-0.681185725901977	0.149202783829872	3.84586367624851e-06	1.33889719147535e-05
ENSMUSG00000002393.15	145.95281854726	0.743127892380494	0.300033778271257	0.00929552497005778	0.0184732572630873
ENSMUSG00000002395.15	772.785130861448	-1.36699667068128	0.110708550722158	1.67577660099029e-35	6.4777026498843e-34
ENSMUSG00000002396.9	37.1399522328819	-0.160757144224751	0.475227771257373	0.700760139048123	0.768167834489777
ENSMUSG00000002409.19	33.9784091514169	0.846897339094924	0.342302967373224	0.00830437427174438	0.0167182959746485
ENSMUSG00000002413.16	780.995416041244	2.0348814994966	0.200285069342007	1.59398171421218e-25	3.01010285412064e-24
ENSMUSG00000002416.14	363.451537410637	-2.03611932170209	0.196253062578538	1.71154752330216e-26	3.48812537948226e-25
ENSMUSG00000002428.13	896.456823451067	1.11417259620638	0.228450256981999	5.14039991762144e-07	1.98982053228661e-06
ENSMUSG00000002455.15	1104.38881513751	0.401854700859978	0.103430555914222	9.34874596291402e-05	0.000267452744564464
ENSMUSG00000002458.14	232.315889085905	0.411757713043329	0.217841255809383	0.0526202689237078	0.0881035046636193
ENSMUSG00000002459.18	24.3752061692029	1.10174226462659	0.406576741231268	0.0029039517985084	0.00639895279888101
ENSMUSG00000002475.17	10.0632099988276	-0.311142447427269	0.516473445810031	0.482496120505687	0.573706665922965
ENSMUSG00000002477.6	1730.65072341334	-1.81564395288409	0.158350855385741	2.18026152288922e-31	6.3883214408215e-30
ENSMUSG00000002486.16	94.7421806957368	0.02941611956789	0.279464721342795	0.912639668632802	0.938370035608052
ENSMUSG00000002489.17	313.104874771792	0.907713588415357	0.318859203295736	0.00260312983360338	0.00580915286216924
ENSMUSG00000002496.11	580.324941750382	0.550571922270468	0.315302964405287	0.0654043346707626	0.106287691604011
ENSMUSG00000002500.16	6.59331302681658	-0.0186336865688382	0.816061091793867	0.970973347439982	0.981945471491383
ENSMUSG00000002504.16	88.4879049429014	0.647088395751653	0.250454398948806	0.00754301379666805	0.0153119832581032
ENSMUSG00000002524.18	1027.13506877847	0.44764053092431	0.180521001832563	0.0116538011894899	0.0226862683753789
ENSMUSG00000002546.18	239.565899823411	0.524038577116751	0.261703209515342	0.0378110704797315	0.0655612190786289
ENSMUSG00000002550.17	153.407113156681	-0.44439358332621	0.200840605519616	0.0238143479462868	0.0432646588296011
ENSMUSG00000002578.19	37.267043092941	0.461439353450888	0.535074828198099	0.308663294452738	0.39892410941599
ENSMUSG00000002580.8	121.965386136311	-1.64442071409139	0.201638446680003	6.10770923424863e-17	6.01528994978303e-16
ENSMUSG00000002602.17	113.060176297089	0.727757364663511	0.320430401020885	0.0163070487475593	0.0307662891528482
ENSMUSG00000002603.16	48.7042438768317	1.06117102409668	0.6852079739984	0.0403918322920888	0.0695890669966338
ENSMUSG00000002608.9	159.605644357435	0.538065237057972	0.354086195320909	0.103719849950254	0.159032774461224
ENSMUSG00000002617.15	91.8591844410454	1.83071867377503	0.313427149341351	5.02038633788877e-10	2.71585748442886e-09
ENSMUSG00000002625.11	494.633554026306	0.655856091048209	0.162701539602448	4.35421445481988e-05	0.00013129619012547
ENSMUSG00000002635.12	242.594850859789	-0.718836859671002	0.200053744153149	0.000241859372925345	0.000649600113188982
ENSMUSG00000002658.10	668.279098413759	-0.59020371312058	0.118418451410044	5.14516775371036e-07	1.9911980587626e-06
ENSMUSG00000002660.9	495.82128763571	-0.672070169094682	0.138144468218807	8.91372308783509e-07	3.3458463206606e-06
ENSMUSG00000002661.15	54.9989784158648	-1.46723798805313	0.301427764229429	2.78282977177214e-07	1.11387598084035e-06
ENSMUSG00000002668.9	30.5418054845652	-0.11386337706341	0.409096474388506	0.760214532057259	0.816598349601231
ENSMUSG00000002679.15	419.837989325001	-1.2471225557917	0.129103529625826	1.82215060882448e-22	2.71787627495586e-21
ENSMUSG00000002688.9	19.898796383103	0.985607407324251	0.355237667364694	0.00290629706011083	0.00640326380637476
ENSMUSG00000002718.15	3864.07054007251	-0.735026685141073	0.120712381958265	8.45148636446603e-10	4.47155478303809e-09
ENSMUSG00000002728.15	831.926091788688	-1.4192533773371	0.0954933623629092	1.76050127660501e-50	2.01320656401769e-48
ENSMUSG00000002731.7	220.291953951072	-1.17105331289988	0.156498030481886	3.30193085406483e-14	2.57325581513893e-13
ENSMUSG00000002732.15	69.4957701190837	-1.02820384688753	0.244645236086889	1.39882181696835e-05	4.49714932839081e-05
ENSMUSG00000002733.9	377.2731562385	-0.594732519409212	0.108440413511603	3.42285292601399e-08	1.51720374515942e-07
ENSMUSG00000002741.10	529.387160269383	-0.682351987774481	0.114617770275519	2.03942709679998e-09	1.03460400502173e-08
ENSMUSG00000002748.8	2054.49566015735	0.659790834373104	0.0833286393147457	1.9131292776785e-15	1.6686175749752e-14
ENSMUSG00000002763.17	117.510020803578	0.688185240365267	0.234535653578512	0.00251208470486085	0.0056242690462194
ENSMUSG00000002767.14	411.756558417466	-0.720561029497087	0.208127363161682	0.000395417984018037	0.00102670260845554
ENSMUSG00000002768.9	553.595522536953	-1.2987731847127	0.138551158681222	2.61092008724637e-21	3.58283508972382e-20
ENSMUSG00000002778.15	463.408416691072	-0.878028157118464	0.160130484467652	2.70803358846051e-08	1.21210081818916e-07
ENSMUSG00000002781.20	153.716368135375	0.240419096644349	0.301284209498626	0.402249279658755	0.496874869712754
ENSMUSG00000002797.10	241.207900969999	-0.842057731094804	0.16416748563868	1.95133777096638e-07	7.93791479113227e-07
ENSMUSG00000002799.7	74.7841500337845	1.26095482923412	0.279646145954909	2.41025308098533e-06	8.63193507711731e-06
ENSMUSG00000002803.15	52.7879270425138	0.435337775782272	0.262697054755749	0.0855931148897856	0.134586183900549
ENSMUSG00000002804.5	125.118574586889	-1.40900594218902	0.322130916740094	3.33030559728132e-06	1.17054732701028e-05
ENSMUSG00000002808.8	207.496803446263	-0.551947433998852	0.194612818944678	0.00381105398004908	0.00821959736600763
ENSMUSG00000002812.5	551.725692827583	1.50688075616118	0.185030187726812	9.36690917560393e-17	9.08926890952681e-16
ENSMUSG00000002814.16	299.453129171337	0.179951555178052	0.167540365913464	0.27576791684185	0.362775588737909
ENSMUSG00000002820.7	165.19590671136	-0.407035535638018	0.278523954462896	0.127735053181356	0.190249373158926
ENSMUSG00000002825.9	248.805100776463	-0.443794352852843	0.209368560643543	0.0300687762365227	0.0534249609718191
ENSMUSG00000002833.12	848.614615704523	0.790885815217787	0.307688080292749	0.00679422619393236	0.0139345525888011
ENSMUSG00000002835.10	649.396769179278	-0.285926914125169	0.160216704684427	0.0705077438523842	0.113505818556771
ENSMUSG00000002844.10	294.705162030665	0.150329903810897	0.201388788725112	0.445787904898651	0.539651593752489
ENSMUSG00000002845.15	574.904129426429	-0.707388220190995	0.26687447679468	0.00588148930018997	0.0122070184404119
ENSMUSG00000002846.10	307.255236433199	-1.03793171767584	0.097059032539301	5.99814724383777e-27	1.26630116236252e-25
ENSMUSG00000002847.8	82.5705036252166	-0.95069374328173	0.365199332639956	0.00503631204903807	0.0105687460827717
ENSMUSG00000002870.9	3271.24123818991	0.296926969914176	0.121987592918367	0.0141698295617572	0.0270941225491705
ENSMUSG00000002871.15	87.948754058672	0.311136757706097	0.404611908321832	0.400052272201404	0.494569126602142
ENSMUSG00000002881.15	270.700937175054	1.62388325572857	0.204660580977696	3.89446685263462e-16	3.60484461283498e-15
ENSMUSG00000002885.15	70.4251532764731	1.37774856473111	0.419450247035171	0.000270264682330493	0.00071990432286254
ENSMUSG00000002897.6	45.6853101103437	0.735874650754762	0.421601431798046	0.053862351517302	0.0898431217537724
ENSMUSG00000002900.18	640.684413682686	1.40772588920377	0.269513399760359	5.0164079437864e-08	2.1761114228222e-07
ENSMUSG00000002908.18	70.7731990636986	0.326332755018364	0.334145337506903	0.299628679815568	0.388931536380495
ENSMUSG00000002910.12	104.510067145412	0.0676799130262582	0.284351536698956	0.803782115227346	0.852882279235048
ENSMUSG00000002948.20	541.710244902801	0.355250559788811	0.213568482037931	0.0884255292571134	0.138452333391356
ENSMUSG00000002949.16	891.475404332793	-0.112952104173796	0.134190963082294	0.395542090476194	0.490060311780263
ENSMUSG00000002957.12	1309.27435356672	0.734524847104973	0.113802290272623	8.09886367608486e-11	4.73089706115961e-10
ENSMUSG00000002963.18	153.183675599971	0.152867918801793	0.391963610441746	0.671393856764149	0.745253969621519
ENSMUSG00000002968.10	445.715435375531	1.00170245268179	0.223250809229509	4.00075062154883e-06	1.39063495603393e-05
ENSMUSG00000002980.15	378.344521631519	1.13853171193113	0.20917788731911	2.44110168832796e-08	1.09889615914972e-07
ENSMUSG00000002981.11	520.393799213264	0.097062766590211	0.185945228890042	0.595081770048433	0.677349243615645
ENSMUSG00000002983.18	117.623200867914	1.25551524914207	0.262823748102316	6.72068142616609e-07	2.56357333900109e-06
ENSMUSG00000002984.18	776.730487147856	-0.149890347829539	0.145708585332016	0.298299536374673	0.387511712328948
ENSMUSG00000002985.17	1691.66988436886	0.0316557117664756	0.114375948541514	0.78051720831157	0.833351285046141
ENSMUSG00000002996.18	842.127550069841	-0.742585468887882	0.15641106401177	1.51108224130113e-06	5.53693619659672e-06
ENSMUSG00000002997.16	82.5932272093607	-0.451131234908398	0.166902355253843	0.00609410547198948	0.0125974936991276
ENSMUSG00000003031.15	930.06923917636	-0.283595156277745	0.125770419961542	0.022999964270904	0.0419471050668928
ENSMUSG00000003032.9	274.553712103495	1.19962669707792	0.469111509076841	0.00366896826084249	0.00793289132763831
ENSMUSG00000003033.16	340.59807796777	0.633611701449929	0.179431585777761	0.000328321553965456	0.000863791504896814
ENSMUSG00000003037.17	1124.20839476918	-1.11914173837653	0.132275968778307	1.30895371013284e-17	1.36680664202648e-16
ENSMUSG00000003038.16	2543.65139129031	-1.26649571947303	0.116541820192756	6.55255525421962e-28	1.48215559575871e-26
ENSMUSG00000003039.10	1156.23874281802	-1.15282402406702	0.104019950500115	7.20383509248176e-29	1.73683092925179e-27
ENSMUSG00000003051.14	155.060047071122	0.318634887456826	0.29081732861328	0.251709521752921	0.336061969312183
ENSMUSG00000003062.14	635.849660038716	-1.10411059524448	0.108588057547886	1.39436507722112e-24	2.49576192680436e-23
ENSMUSG00000003068.18	402.109913367565	0.382898914518593	0.161743744175125	0.0164009504571739	0.0309186549717552
ENSMUSG00000003070.7	46.716329401511	-0.419919097849509	0.22340794232196	0.0536381393650389	0.0895117230611185
ENSMUSG00000003072.16	385.143035673287	-0.23970349535129	0.126306056431243	0.0556776274606147	0.0923678713876629
ENSMUSG00000003099.12	639.701835227476	0.615742070172538	0.17170970736461	0.00027032380999458	0.000719945362959849
ENSMUSG00000003119.15	1431.0780721642	0.801130022213828	0.134243576354971	1.68804202824173e-09	8.6379701923731e-09
ENSMUSG00000003123.16	51.0203465073511	0.284709508839168	0.378166712982989	0.415648386231415	0.510535421168642
ENSMUSG00000003131.8	1440.92936950275	-0.734523992354898	0.201573896422484	0.00019619464753041	0.000533917907929806
ENSMUSG00000003134.11	141.798878461174	0.629724326313356	0.393367079095331	0.0811881967149933	0.128513509113313
ENSMUSG00000003135.16	268.033192348675	0.224019705404671	0.207796240017336	0.270145611196095	0.356649385036968
ENSMUSG00000003153.11	7175.48751182614	-0.427378178272802	0.0927923186154588	3.72099160125498e-06	1.29816882834461e-05
ENSMUSG00000003154.16	57.5511671880943	1.32030497627411	0.411235356235881	0.00039492258244407	0.00102557801058295
ENSMUSG00000003161.16	299.681593264579	-1.31317282185675	0.165766150568808	8.44280341450306e-16	7.57231175526263e-15
ENSMUSG00000003166.21	583.263251781794	1.18249117921076	0.185103024652565	7.4064346526616e-11	4.3418212682584e-10
ENSMUSG00000003184.16	169.557740704393	-0.53255793881258	0.182294928468635	0.00294942807391602	0.00648787497905092
ENSMUSG00000003190.13	102.697919990333	0.0315319339568124	0.216957602757482	0.881582681677501	0.914861483437321
ENSMUSG00000003198.11	45.6000083088196	1.48850452538827	0.347584192098535	4.17803084241161e-06	1.44658607825887e-05
ENSMUSG00000003199.17	340.631222204052	0.0516730725796952	0.214783631318944	0.805324829114469	0.85413396631637
ENSMUSG00000003200.11	468.170532456669	0.275372306731482	0.11767697130105	0.0184273441930699	0.0344039769645444
ENSMUSG00000003208.10	135.211290424295	-0.560177494199457	0.190475407556845	0.0027194715392077	0.0060385029444624
ENSMUSG00000003226.8	2455.99695947468	1.9184246919719	0.164378644711301	1.44481915349262e-32	4.64684316417247e-31
ENSMUSG00000003227.5	5.20458597127718	-0.311773556845875	0.628411277366095	0.528248900749272	0.616343038729323
ENSMUSG00000003228.10	57.9393387086854	1.31161649386717	0.343194809890482	4.27702169819459e-05	0.000129110387358699
ENSMUSG00000003233.13	192.629881043029	1.7172917885694	0.176811888272852	3.91041497773321e-23	6.13264794650788e-22
ENSMUSG00000003234.17	393.448047465866	-0.525774500946097	0.356811982308975	0.114227500771059	0.172899264254333
ENSMUSG00000003235.14	1576.50626334407	0.0317477378673502	0.130197623197413	0.805689936952923	0.85446616808165
ENSMUSG00000003269.18	361.175493069066	-0.0377098906641682	0.175303577389245	0.826978855663156	0.871933718543039
ENSMUSG00000003271.18	17.1205292813117	-0.214492929052046	0.622636583065667	0.662943706837724	0.738063283111135
ENSMUSG00000003273.15	43.1887010320492	-0.785641159198861	0.678994495910284	0.125531092326291	0.187486379881284
ENSMUSG00000003279.18	19.9744016537588	0.0820637627872998	0.588646916387952	0.863911761302149	0.901523128856939
ENSMUSG00000003282.10	669.658831242242	0.872193353848569	0.169800132371855	1.81956285530154e-07	7.42571041840159e-07
ENSMUSG00000003283.16	23.0983600328801	-0.479550244686347	0.358372183280186	0.151253498501133	0.219637686050984
ENSMUSG00000003299.11	185.503596758833	0.373089666177178	0.208787377959103	0.0674989394645822	0.109185170546491
ENSMUSG00000003308.16	232.983542192279	-1.20521241271757	0.256014714293176	1.03110354660511e-06	3.83970649071603e-06
ENSMUSG00000003309.15	35.474530937723	-0.337685305971424	0.615723743100011	0.490607790128056	0.581336869830805
ENSMUSG00000003316.15	2470.91620018228	1.50676859385808	0.117235530387331	2.10135952484779e-38	1.00008922819851e-36
ENSMUSG00000003341.10	13.2052504089308	-0.604048851361035	0.49148379007682	0.158390390599675	0.228430071992017
ENSMUSG00000003344.15	268.571264577093	1.16055003180679	0.257893261202147	2.98690989001026e-06	1.05525520615316e-05
ENSMUSG00000003345.17	1014.10272711455	-0.11560908717992	0.160470727720594	0.465307113067669	0.557900992492013
ENSMUSG00000003346.15	216.163425496153	-0.73634580345414	0.176202454702114	2.15102954545504e-05	6.73659253043137e-05
ENSMUSG00000003348.11	253.344458958555	-0.573827971751673	0.250449413358905	0.0178303776471178	0.0333688860910432
ENSMUSG00000003352.15	153.340909922245	1.0659665599293	0.139835931721596	1.30602232069565e-14	1.05733871951304e-13
ENSMUSG00000003355.8	98.6257841587146	-1.14013798501713	0.174215267078235	2.81615358330071e-11	1.71817714176409e-10
ENSMUSG00000003360.16	821.430353965741	0.127221826835393	0.1234531998919	0.298952924475834	0.38817677080457
ENSMUSG00000003363.16	129.287242549145	0.291398763978993	0.292271419522869	0.296726092358271	0.385933947368459
ENSMUSG00000003378.10	82.8299172435635	1.69429891779497	0.271432855032533	6.3413424251958e-11	3.74007470328436e-10
ENSMUSG00000003380.12	169.094116963189	-1.64628900977407	0.19694684702699	1.10636195236042e-17	1.16041160952351e-16
ENSMUSG00000003382.19	247.608590032703	0.207128891623373	0.145770272063331	0.15080849835015	0.219068766966471
ENSMUSG00000003402.15	459.132193579129	1.32993183092657	0.160716392327627	4.50894857867244e-17	4.46475383313284e-16
ENSMUSG00000003410.9	41.8604965407922	1.33547504046019	0.601441510795545	0.00604480583350268	0.0125050022186292
ENSMUSG00000003411.11	21.1682499472162	-0.0846983647179735	0.365611979130043	0.803286859763308	0.852466631418598
ENSMUSG00000003418.12	50.6666485906843	0.575574934139286	0.584706818779178	0.228218535456345	0.310815864970609
ENSMUSG00000003420.9	42.2562225732525	-0.185601715684187	0.724891015846159	0.718941184626816	0.782993090647209
ENSMUSG00000003421.14	467.90455003087	-0.716144102562825	0.18158837581807	5.98120861601133e-05	0.000176383528438142
ENSMUSG00000003423.16	219.926132841771	-0.694626351625117	0.137821844666468	3.56411713663144e-07	1.40913125783697e-06
ENSMUSG00000003429.12	1592.77999847463	0.257758446215587	0.167738568770938	0.118913280612123	0.178956771325153
ENSMUSG00000003435.10	1162.93367536254	0.771609875162945	0.12954482319801	1.85935937174935e-09	9.46170295877522e-09
ENSMUSG00000003436.12	35.3285430690502	-0.228265668646	0.364237497586835	0.500615874990693	0.590603353881054
ENSMUSG00000003437.15	285.649185334024	-0.00152312849201155	0.174918328423587	0.992940950788097	0.998032023233083
ENSMUSG00000003438.18	449.4401023186	-0.64797496321371	0.141555597008625	3.72563221263823e-06	1.2995125110255e-05
ENSMUSG00000003444.9	235.601454796588	-1.163636236195	0.146841026052344	1.05516007565924e-15	9.41751813868869e-15
ENSMUSG00000003452.16	562.033515876968	1.86263746712962	0.376042288758559	6.1027398323755e-08	2.62728932862032e-07
ENSMUSG00000003458.13	355.558330023996	0.164499576185763	0.116546985872316	0.155202928085906	0.224679263014559
ENSMUSG00000003464.14	578.862370714093	-1.04392245066207	0.148813514818158	1.24254121309969e-12	8.5147424702924e-12
ENSMUSG00000003469.10	19.5600357453539	-0.271481362618133	0.441311004640875	0.492874322922497	0.583392860520756
ENSMUSG00000003500.14	205.812527720461	1.5892047670562	0.260973698555899	2.18713233963975e-10	1.2212786787673e-09
ENSMUSG00000003518.14	208.823573753574	-0.503212381544323	0.297529899970504	0.0761250051973364	0.121468067886099
ENSMUSG00000003526.13	138.634167492058	-0.735562438194084	0.209522820731685	0.000325612714981563	0.00085721256236633
ENSMUSG00000003527.10	235.809316358226	-0.208531081466436	0.16110692195165	0.189537081923565	0.266351521423053
ENSMUSG00000003528.16	564.914911828401	0.0259867950837775	0.130292037115876	0.840534876555766	0.88317303549284
ENSMUSG00000003531.16	207.709290629052	-0.789834977566677	0.159400376822868	5.09617104139444e-07	1.97362767024088e-06
ENSMUSG00000003534.18	325.004350500031	1.12558996638942	0.172950802946135	3.66267640393861e-11	2.21089781318391e-10
ENSMUSG00000003541.7	42.5814650280876	-1.79330212333493	0.348920120506931	2.8843608311454e-08	1.28892184006706e-07
ENSMUSG00000003546.11	57.7543708438288	0.437594452057598	0.271445373241205	0.0936167525542679	0.145432741916144
ENSMUSG00000003549.10	115.620152895505	-0.160947929205844	0.292131135459807	0.564245424102544	0.649377543310944
ENSMUSG00000003559.9	17.9874153518782	-0.355719389270722	0.754598803941821	0.493583741861274	0.5840640784426
ENSMUSG00000003573.16	191.203339160029	-0.152657319190666	0.197838802509348	0.430953402668395	0.525294769974564
ENSMUSG00000003575.14	98.9441153153011	0.404186269500601	0.369070637125796	0.238153101066307	0.321395436425085
ENSMUSG00000003581.15	31.9935263843555	0.126469705079328	0.285062701998604	0.643202177625947	0.721008186451087
ENSMUSG00000003585.14	35.9690330791705	-0.133573623606782	0.444838877429296	0.737378319681169	0.798527475351165
ENSMUSG00000003604.15	132.696219233089	0.0997441758695612	0.246794725555068	0.676434102396566	0.748980659236434
ENSMUSG00000003623.5	630.044841602473	-0.458775142515665	0.165540559840585	0.00493220342082759	0.0103753039770578
ENSMUSG00000003644.18	576.97963467923	0.330752885626799	0.277717738051913	0.214664341430627	0.295706684819987
ENSMUSG00000003657.10	10.3926562518838	-0.76792515311675	0.808652779401453	0.148866552153784	0.216668332536358
ENSMUSG00000003660.11	3949.65579284342	0.816680741254577	0.0936715431285702	1.96417788927153e-18	2.17220398271554e-17
ENSMUSG00000003662.11	291.465344048193	-1.46190765185069	0.229227102384646	4.72626311241155e-11	2.8188111072829e-10
ENSMUSG00000003680.17	158.362280337209	-0.715784037855891	0.198432751240798	0.000229876261840821	0.000619233175811024
ENSMUSG00000003721.15	212.656265434109	-1.01372275921865	0.290960308581786	0.000260574815605316	0.000696233244941219
ENSMUSG00000003731.14	1250.73529356014	-0.646937193357697	0.181927286161323	0.000295868849067384	0.000783165461757372
ENSMUSG00000003746.17	45.0441516733479	1.18295472349565	0.269676927547778	4.86244405495287e-06	1.66812221360227e-05
ENSMUSG00000003752.10	129.924637296785	0.355682171201056	0.215335703423127	0.0905469434542789	0.141250143791361
ENSMUSG00000003762.14	82.6308038020215	0.275314594123405	0.280634058786754	0.3063104857252	0.39619941626242
ENSMUSG00000003778.15	1861.25269784811	0.234512611047671	0.0938603419045626	0.0120757084021069	0.023418995437227
ENSMUSG00000003779.17	2934.54256027141	-0.805309892719171	0.0759603454278254	2.06541691812693e-26	4.19373864251494e-25
ENSMUSG00000003808.19	598.229016062937	-0.0605072585558497	0.130728090006924	0.640529754613815	0.718775990019575
ENSMUSG00000003809.15	425.003377560076	-0.443232680553907	0.164923564417792	0.00641016249425735	0.0132011187835087
ENSMUSG00000003810.14	565.523332562761	1.14146505688774	0.206040731201461	1.40462581063335e-08	6.50815228579047e-08
ENSMUSG00000003812.14	354.070837609309	-1.00226189707505	0.138976028812997	3.14673360691743e-13	2.26573075230036e-12
ENSMUSG00000003813.16	665.167254460552	0.85777735790875	0.134615960823896	1.24160788052795e-10	7.1263705014478e-10
ENSMUSG00000003814.9	2656.60812137262	0.197845396074196	0.0981971002200334	0.0428840976051242	0.0733838132872888
ENSMUSG00000003824.13	680.409930691191	-1.3576687271546	0.132411506691865	3.85820504839189e-25	7.10660654718895e-24
ENSMUSG00000003847.17	784.999283355287	2.16677004545	0.222668163423522	7.33329320740615e-24	1.2259628349884e-22
ENSMUSG00000003848.15	886.670602508857	-0.865567743518481	0.107239906786929	4.61966796138304e-16	4.24272572895118e-15
ENSMUSG00000003849.9	385.04215129672	-1.57398361321472	0.168170833513095	1.70078603171886e-21	2.3774909664104e-20
ENSMUSG00000003863.19	57.5780624553171	1.29801556571271	0.330032992959119	2.80593338106058e-05	8.67868237902414e-05
ENSMUSG00000003865.17	427.60574842324	0.464373250878362	0.166665873542966	0.00469733714145649	0.00993080635619001
ENSMUSG00000003868.15	1637.16530683913	0.0957139750905475	0.226160779173897	0.663764595210315	0.738877279073093
ENSMUSG00000003873.12	792.548378414002	-1.43229833235368	0.124140254460249	2.50146710898017e-31	7.29055909443831e-30
ENSMUSG00000003923.15	1236.3698002241	-1.08124819188041	0.170952443574992	1.2962944169914e-10	7.41956210100707e-10
ENSMUSG00000003929.12	268.992884246322	2.21125605020447	0.351650150978847	8.84806187652025e-12	5.63204618943405e-11
ENSMUSG00000003934.6	13.1684205953066	0.130416726791388	0.409621928945677	0.726930747479806	0.789654239643114
ENSMUSG00000003948.18	144.36068843496	-0.904315844789214	0.181113106150319	3.72703497093873e-07	1.46931014762863e-06
ENSMUSG00000003949.17	11.6332891365119	1.5589639618412	0.838805373075678	0.00603916136238455	0.0124948951067202
ENSMUSG00000003955.9	1158.37099668589	-1.48168846121564	0.111680378836027	9.56464979356662e-41	5.35717986907012e-39
ENSMUSG00000003970.10	7020.08412745694	-0.302396214435028	0.118288741642124	0.0100230000673782	0.019773420643287
ENSMUSG00000003992.16	133.344395216377	-0.418024729901047	0.286426879949223	0.127304496993829	0.189746845763703
ENSMUSG00000004018.10	404.229064296468	-0.327498541652347	0.183964226540481	0.0699851655796456	0.112763769236793
ENSMUSG00000004035.13	50.6846942415254	-0.70427902722986	0.302041380721386	0.0142852047224763	0.0272925474144353
ENSMUSG00000004040.17	394.411016857039	0.675470854013905	0.267134500021083	0.00860168107858699	0.0172484026206883
ENSMUSG00000004043.15	33.4071022824282	0.601087421772825	0.406046121614193	0.104798560789365	0.160457266435934
ENSMUSG00000004044.10	540.316218187231	0.285470076859719	0.189388764907819	0.124575257903388	0.18633670377828
ENSMUSG00000004054.10	185.705444604073	0.80657019645681	0.216243622351037	0.000130802877737958	0.00036507304876457
ENSMUSG00000004056.16	400.173073792172	-0.0393284077050221	0.145424440996523	0.784531659830508	0.836609336094713
ENSMUSG00000004069.18	371.438628822875	-0.310511490075978	0.162628612801158	0.0528893997928943	0.0884731558705395
ENSMUSG00000004070.16	369.101849726578	-1.68088712759688	0.182015710251621	4.17256411907849e-21	5.65511220978317e-20
ENSMUSG00000004071.14	469.588866960588	0.608795003872474	0.13707968415738	7.28265560635276e-06	2.43796482760339e-05
ENSMUSG00000004085.15	454.057786742458	1.38137558481636	0.260855025264309	3.58463874340409e-08	1.5825267074433e-07
ENSMUSG00000004096.10	1176.12539906726	-0.964416797738322	0.104781027528922	2.06579657083712e-20	2.65761501031053e-19
ENSMUSG00000004098.8	15.7524174648509	1.35781288582279	0.512914873477253	0.00200464137091457	0.00458103531341153
ENSMUSG00000004099.17	2922.32377989288	1.33677916670229	0.144092694134916	6.07385576262284e-21	8.13817598397968e-20
ENSMUSG00000004100.13	681.986518082371	-0.0678032227093977	0.157054739149471	0.661909447551406	0.73716102210395
ENSMUSG00000004105.9	67.0738094675905	-0.00929659670633355	0.327291534743928	0.975998873472139	0.98533342219764
ENSMUSG00000004113.19	150.387092860606	2.21846835816718	0.797757466514827	0.000118971911703839	0.000334148127243241
ENSMUSG00000004127.13	357.046168585958	0.215772881023969	0.172789540811662	0.204680310089684	0.284596020117101
ENSMUSG00000004151.18	321.544622343689	0.554010878339039	0.250439715557525	0.0221772331036684	0.0406220798129152
ENSMUSG00000004187.12	25.7878801591148	0.492318672971097	0.465704667990322	0.232201329283425	0.315093472543071
ENSMUSG00000004207.15	1175.46028889603	0.844565670192927	0.129297147761048	4.3804904180653e-11	2.6230376623375e-10
ENSMUSG00000004221.17	357.159298111065	0.133811138768244	0.196383177045575	0.486907357410176	0.57786691563772
ENSMUSG00000004233.15	56.4522738496822	-0.617522927206469	0.483482675910515	0.144615580907571	0.211453096324363
ENSMUSG00000004263.16	104.690195730338	2.41154632232279	0.507519226107569	2.96549451575772e-08	1.32338206479627e-07
ENSMUSG00000004264.18	2169.71220653939	-0.893362482261789	0.184762992441937	8.42984592129182e-07	3.17507485786625e-06
ENSMUSG00000004266.16	334.777736961573	-0.182635625243328	0.387974597907368	0.609253234284735	0.689855807533985
ENSMUSG00000004267.17	52.7271488371557	0.376261152301297	0.333276915545882	0.230635885682696	0.313485854687326
ENSMUSG00000004268.12	1255.27430824612	-1.63005818132656	0.137006250114966	2.28516292307533e-33	7.67954650087378e-32
ENSMUSG00000004270.14	384.890703279284	-0.354545462973281	0.216182146454298	0.0927954945494676	0.14426580520639
ENSMUSG00000004285.13	855.84478818772	-1.58544474782624	0.126702552255459	1.33071733508211e-36	5.60432796849031e-35
ENSMUSG00000004317.15	532.877345009628	1.25514614410256	0.23183531237612	2.37387466935824e-08	1.07038866868352e-07
ENSMUSG00000004319.16	2089.48270260798	0.348028362024777	0.108629566545924	0.00126645884095639	0.00299896142278241
ENSMUSG00000004328.16	62.9340031730539	1.04953139376053	0.606890623194209	0.0316515942919588	0.0558455805427714
ENSMUSG00000004347.18	9.67693969183725	1.0817727501501	0.716497034999087	0.0400842726178326	0.069110047216781
ENSMUSG00000004356.9	2440.47942716527	0.703683043586877	0.0993144388382945	1.06112536032358e-12	7.30499636640816e-12
ENSMUSG00000004359.17	110.068462913345	-0.208467388632526	0.806131616922609	0.685784500301153	0.75613079119244
ENSMUSG00000004360.10	12.8562884936117	3.53214169829793	0.69138259256818	9.21566930052947e-10	4.85769610665233e-09
ENSMUSG00000004364.15	1132.76354047652	3.18753332472638	0.288681082186193	9.09726763353095e-31	2.56076420720263e-29
ENSMUSG00000004383.19	288.342183959729	1.36705592566763	0.140258162722018	6.30688921918935e-23	9.74254641392036e-22
ENSMUSG00000004393.11	542.544092370189	-1.08851545603924	0.159456190091782	4.42746364216092e-12	2.89198904385021e-11
ENSMUSG00000004394.13	343.853695952143	-0.391964445116333	0.181554482095513	0.028055063303401	0.0501827859458076
ENSMUSG00000004415.16	7.52886011507722	0.886515602106374	0.807906324424964	0.0985403081939051	0.152191263836901
ENSMUSG00000004446.13	450.833418185272	-0.659932565911763	0.118595616414654	2.07168794714009e-08	9.40051954410469e-08
ENSMUSG00000004451.15	659.586232965187	-0.715759156728145	0.10929099115345	4.38223808964058e-11	2.62313030251223e-10
ENSMUSG00000004455.17	4169.81685159795	-1.09941682319499	0.0955612076045401	6.36180004766911e-31	1.8187458573779e-29
ENSMUSG00000004460.18	428.440273169761	-0.227773683645438	0.142943387235872	0.107301962302962	0.163772491727025
ENSMUSG00000004462.8	243.498300286966	-0.535327351312113	0.134379439817615	5.78203716557458e-05	0.000171215259855272
ENSMUSG00000004473.11	61.9017018036644	-1.62499985804912	0.262975639328078	1.13769532085763e-10	6.55508357192531e-10
ENSMUSG00000004500.10	133.520993955466	-0.719915812310371	0.169855130802293	1.67840275881044e-05	5.32323925834581e-05
ENSMUSG00000004508.7	15.2685991328568	0.874273208465786	0.472910724872995	0.0357038316887596	0.0622416892249423
ENSMUSG00000004530.13	1813.91005026951	0.0625148629917902	0.167586999075815	0.705049509978619	0.771944832501192
ENSMUSG00000004535.13	978.733317890536	2.20794946434928	0.248522427203174	1.81862626382958e-20	2.35878845345286e-19
ENSMUSG00000004558.16	88.9541961311412	-0.63095382201091	0.376231079824077	0.0698504010289529	0.112590696333572
ENSMUSG00000004561.15	140.581760110623	-1.54104829845236	0.26725209275404	1.74380668560742e-09	8.90671981758602e-09
ENSMUSG00000004562.17	180.734422597984	-0.18780741216243	0.240734151891353	0.421214849614696	0.515928661752841
ENSMUSG00000004565.16	770.092785515458	0.266402499181265	0.251927856252038	0.274168311044429	0.360940261617179
ENSMUSG00000004567.17	396.759791742132	0.226094075068542	0.151213772376921	0.130264664132364	0.193479125384084
ENSMUSG00000004568.14	1026.31779463012	0.382942160195969	0.191020733058718	0.0410105511271425	0.0705738055607332
ENSMUSG00000004591.17	1793.50553238229	1.44918774433965	0.17679669193831	6.85076766557764e-17	6.72297921031388e-16
ENSMUSG00000004610.5	638.407710416304	-0.933762834815288	0.118245234978957	1.76883134274586e-15	1.54685850881551e-14
ENSMUSG00000004626.15	598.116351015863	-0.362185816865587	0.240377715074639	0.120319820030348	0.180792634039578
ENSMUSG00000004631.16	222.748199320899	-0.886693214836249	0.126379508605531	1.47839567906034e-12	1.00681313676951e-11
ENSMUSG00000004633.18	42.8892988206207	-0.0110274728792408	0.388152222443039	0.975389949649045	0.985141456137808
ENSMUSG00000004637.16	151.26061771801	0.729390635747998	0.17775618869733	3.00758089323506e-05	9.2692933874044e-05
ENSMUSG00000004642.14	1896.71827402262	-0.895094132972236	0.087879864172766	1.49094783459296e-24	2.66284576922367e-23
ENSMUSG00000004661.16	674.859892367772	0.633400481169923	0.253957042136098	0.0098312125733694	0.0194323103403762
ENSMUSG00000004665.11	663.850922393108	0.0124361786419786	0.156282410441177	0.935768241671991	0.956801964334845
ENSMUSG00000004667.19	1113.61048242112	-0.732238340317986	0.131054367162634	1.71702681964877e-08	7.85614910785114e-08
ENSMUSG00000004677.18	1267.44855604075	0.534966307674617	0.140659136872351	0.000121588973366476	0.000340975072279592
ENSMUSG00000004698.12	19.4973938208674	0.833147432965767	0.547936097916447	0.0701490930832743	0.112983677210708
ENSMUSG00000004748.6	55.1400041820906	-0.472971136435122	0.233664165924508	0.0372049070115293	0.0645986085785379
ENSMUSG00000004768.15	369.848613704085	-0.150089417216924	0.127511971611141	0.235224804834303	0.318356773338249
ENSMUSG00000004771.13	560.693551499174	-0.746207772962183	0.136657620821154	3.49232875663015e-08	1.54591875364056e-07
ENSMUSG00000004788.12	285.168541290146	-0.236460075546328	0.143944467278732	0.0968178660588276	0.149854290853531
ENSMUSG00000004789.11	1205.30499340934	0.0115293349537739	0.0854323401649267	0.892247203281274	0.92296216448475
ENSMUSG00000004798.15	214.419150532786	0.838827725139102	0.187118519162689	4.92356659842879e-06	1.68698233825066e-05
ENSMUSG00000004815.13	176.460484621118	0.0554951805154047	0.262334575941728	0.826357098935377	0.871505534737771
ENSMUSG00000004843.8	339.259662957845	0.262234105803357	0.161416251742012	0.0996069836020306	0.153636961312724
ENSMUSG00000004846.11	185.33895145992	1.54508254540009	0.274627736218093	3.90766821329595e-09	1.92599738007616e-08
ENSMUSG00000004849.15	303.575574832513	-1.12562744883087	0.144499161372725	3.26155900750003e-15	2.78568942824185e-14
ENSMUSG00000004864.14	20.8326553985302	-0.548583288164693	0.433799172175696	0.160103277179634	0.230597451702706
ENSMUSG00000004865.17	2676.12289596506	-0.579716666312375	0.100387289495563	6.42422477970316e-09	3.0950178305258e-08
ENSMUSG00000004880.12	3031.6264764171	-0.661960438942483	0.131272040708043	3.60597713051674e-07	1.42431339429645e-06
ENSMUSG00000004885.6	141.835608247007	-2.03035857099756	0.190379006019533	8.07339809663517e-28	1.81123496535819e-26
ENSMUSG00000004891.17	830.58832666262	2.37631987639284	0.161898126794189	1.35642614105892e-50	1.58413257197286e-48
ENSMUSG00000004895.10	306.405552557008	0.19520007898721	0.147392167593687	0.180449219320415	0.25543344748124
ENSMUSG00000004896.17	158.703964734964	-0.603426027705	0.159029409028961	0.000120399715128084	0.000337755044125071
ENSMUSG00000004897.17	3828.05955420956	-0.0271518695891746	0.108144075297641	0.800583993279806	0.850310669332983
ENSMUSG00000004929.13	848.5031771363	0.504617241562659	0.137317517050607	0.000206253284048424	0.000560180245493221
ENSMUSG00000004931.12	206.561651039561	0.915573038006752	0.293592024357073	0.00107592886253322	0.00257594076466044
ENSMUSG00000004934.15	291.266588692212	-0.86683319736131	0.433748290394204	0.0262537990576774	0.0472172683576642
ENSMUSG00000004936.9	1162.36161387597	-0.426465224098028	0.0747814684771742	1.06911387910677e-08	5.00998811817053e-08
ENSMUSG00000004937.7	512.377451151991	-0.201054612431315	0.150024821831758	0.175133213591427	0.248677988118482
ENSMUSG00000004945.16	529.56402386406	-1.75656734852355	0.110716545376843	1.48559104208615e-57	2.91228901071817e-55
ENSMUSG00000004947.16	142.388454146203	-0.175577830708406	0.188235662250034	0.342032796373905	0.434621040040828
ENSMUSG00000004948.13	21.6945837927256	-0.768243897641865	0.913780801835393	0.141462526830167	0.207746671658999
ENSMUSG00000004951.11	467.033541516618	0.585414581370563	0.167560772075776	0.000391428919298603	0.00101714691716744
ENSMUSG00000004952.14	58.1320668268049	0.923301338413164	0.516193416406836	0.0369463444357373	0.0641970511578861
ENSMUSG00000004980.17	6055.84718405324	0.439563954018665	0.147659335972172	0.00260422740401078	0.00581081472382731
ENSMUSG00000004988.10	6.27033948353167	0	0.916910205621678	1	1
ENSMUSG00000004994.13	137.447672565106	-0.828438409603658	0.31108379932346	0.00498425642331824	0.0104728531992831
ENSMUSG00000004996.10	221.946106020767	-0.195167407656626	0.159119533012288	0.213944836446708	0.295007308484537
ENSMUSG00000005034.16	820.521572366339	0.372344129785886	0.169885561499293	0.0260792287051577	0.0469545876982104
ENSMUSG00000005043.14	32.6137533890515	1.57879452358755	0.377021888916536	5.04004563516657e-06	1.7240222574634e-05
ENSMUSG00000005045.17	126.315509902793	0.481707323986826	0.708158725393932	0.35063093795337	0.44397075396218
ENSMUSG00000005054.8	434.772117261368	-1.2942319312697	0.177090520252593	1.00327627793084e-13	7.51977718192409e-13
ENSMUSG00000005057.14	30.0685034997471	0.166384754304957	0.306434353967227	0.568067343211256	0.652645289936493
ENSMUSG00000005069.13	326.58879353228	0.335450316533971	0.221321815474233	0.119891586584768	0.180198499113853
ENSMUSG00000005078.17	345.101973865562	-1.45610903935173	0.127769124973559	1.21873791291158e-30	3.36727469998574e-29
ENSMUSG00000005087.18	163.10770995227	0.143829072111665	0.16381781359643	0.3732984622481	0.467353894764652
ENSMUSG00000005089.16	82.8658674299417	1.27260776850961	1.27864789486012
ENSMUSG00000005102.14	534.01253288318	0.588838734579729	0.155070411257131	0.000120271311324817	0.00033745232298275
ENSMUSG00000005103.13	1002.33426842404	0.147871691603135	0.176666942170489	0.394925147735913	0.489463343673425
ENSMUSG00000005124.11	23.7936433624665	0.311650079125727	0.446079699089789	0.434911052666238	0.528888583136766
ENSMUSG00000005125.14	283.144099812151	-0.777097707686002	0.304111600191363	0.007200682718225	0.0146894997919984
ENSMUSG00000005142.11	428.156615023382	0.825651396589816	0.179229198234257	2.7761217340456e-06	9.86286873668368e-06
ENSMUSG00000005148.9	883.621773484082	1.44348163501035	0.139188257987262	9.62923853387733e-26	1.8545575548229e-24
ENSMUSG00000005150.17	169.788364551329	-0.289427281015943	0.242958130945471	0.219091356210092	0.300773435824226
ENSMUSG00000005161.16	2875.25008767821	-1.30127704439036	0.0874560206675267	1.69864518996967e-50	1.95605526875738e-48
ENSMUSG00000005198.16	1806.24738208166	2.67221092670848	0.190170785324782	4.5717156920331e-47	4.06932120544374e-45
ENSMUSG00000005204.13	1154.66446139578	-0.374506979691612	0.341808930208472	0.243153651159447	0.326751360669383
ENSMUSG00000005225.16	566.294865077259	0.0185364513204954	0.143647912559871	0.896228195798876	0.925916914500288
ENSMUSG00000005233.17	769.207910954674	0.257119888047947	0.117236171177755	0.0271854943609666	0.0487385449800802
ENSMUSG00000005237.15	29.0043926123459	0.276873034515727	0.57005316627096	0.556349305934395	0.642364606704647
ENSMUSG00000005251.16	79.0237728678331	0.536662771101105	0.202342314235569	0.00672402546674451	0.0137957297982659
ENSMUSG00000005262.14	463.435073531939	-1.41256574576522	0.229450832823239	2.16162039093636e-10	1.20744243478796e-09
ENSMUSG00000005267.14	36.2878471556542	0.653596488313233	0.257742364520383	0.00859408340344638	0.0172394653921978
ENSMUSG00000005268.21	8.38608636289371	-0.715079167472939	0.802549808373045	0.177159844733286	0.251338947464721
ENSMUSG00000005299.7	308.800710821513	0.131813171201105	0.19236734419337	0.484818348038584	0.576010370645841
ENSMUSG00000005312.16	1559.68878124086	0.183305883983553	0.0956945760471335	0.0542784565676003	0.0904018756244234
ENSMUSG00000005354.17	746.81280381345	-0.110790653771563	0.207913811678487	0.585717954263747	0.668539374288565
ENSMUSG00000005360.15	323.184411261427	0.410053518881208	0.141757030547834	0.00346556692259868	0.00753764238732432
ENSMUSG00000005362.15	443.246545239145	0.064944321110121	0.163841357094938	0.687720562690633	0.758011680443551
ENSMUSG00000005370.5	4454.63265411463	0.932088977446355	0.0768965750612162	5.08090707935227e-34	1.7540313810418e-32
ENSMUSG00000005371.16	590.153508262875	3.21287501555417	0.219219832107892	4.82026038197154e-51	5.96806223382897e-49
ENSMUSG00000005373.14	28.7537926931292	0.825494188055212	0.399647877553351	0.0239258391709002	0.0434528282372574
ENSMUSG00000005374.14	470.557144472979	-0.0837735324274162	0.147020824780733	0.564461781456897	0.649454454670956
ENSMUSG00000005378.18	533.455586652277	-1.51487548425482	0.346347719792626	2.60574448663182e-06	9.28560797692409e-06
ENSMUSG00000005397.9	1284.47928955102	1.57195317791349	0.22952629386363	1.53325740939659e-12	1.04202021298116e-11
ENSMUSG00000005410.7	3577.00460284662	-0.290033648978948	0.090741053067669	0.00132773986890478	0.00313370967769169
ENSMUSG00000005413.9	602.492480472357	-0.645232429562987	0.147962118454337	1.02690700302825e-05	3.36921251621164e-05
ENSMUSG00000005417.18	1285.47431167924	0.646792849934488	0.11905492822605	4.4154822658545e-08	1.92455655033949e-07
ENSMUSG00000005442.14	572.721197658075	0.571171747704943	0.372873892336416	0.0982883914226653	0.151873411049735
ENSMUSG00000005447.13	554.022105614535	-1.59745632768233	0.0856076586220001	2.15987405739746e-78	1.42266584412656e-75
ENSMUSG00000005465.10	4.99985574328006	0.272882584452723	0.917069762245381	0.573104526299429	0.657148682861409
ENSMUSG00000005469.11	426.362327900441	0.884389050606163	0.11364659732895	4.65224738925691e-15	3.92060172768135e-14
ENSMUSG00000005470.9	343.952455728925	-0.585586909312076	0.226713231347433	0.00794385043875071	0.016054416442674
ENSMUSG00000005481.19	2233.21319496498	-0.944167803255542	0.102575816298203	2.10383957560171e-20	2.70444389472548e-19
ENSMUSG00000005483.11	986.677314439893	-0.907023237276518	0.0984068676441756	1.94901416340162e-20	2.51523638156226e-19
ENSMUSG00000005493.16	10.3763575261168	-1.09494109064103	0.506417039502316	0.0121194123180035	0.0234934459321488
ENSMUSG00000005501.15	349.915894384379	-0.0827573818757192	0.151690110109895	0.580867495784067	0.66437351791732
ENSMUSG00000005505.13	219.126742543843	-0.23539511864385	0.379017753532632	0.50176808624114	0.591623591302653
ENSMUSG00000005506.17	1950.01366781683	0.376686887250357	0.0945879015430724	6.30981019827549e-05	0.000185409786821917
ENSMUSG00000005510.10	494.667326180219	-0.500876185771296	0.150492574823369	0.000757309678046905	0.00186630027961664
ENSMUSG00000005514.15	198.502003000539	0.533803283753114	0.197940645321311	0.00590320063814966	0.0122452508383492
ENSMUSG00000005533.11	522.682177613094	1.29961121825652	0.208329639585058	1.6015093643049e-10	9.05398373995151e-10
ENSMUSG00000005534.11	535.877020854597	1.07359272500904	0.249999527321679	8.74346604684962e-06	2.89113765850347e-05
ENSMUSG00000005553.15	9.69481533297078	0.118420690752791	0.531056853572737	0.792907247959481	0.843844811838799
ENSMUSG00000005566.15	3288.86642945633	1.21987338150861	0.152325214711878	4.91317382796883e-16	4.50175912126729e-15
ENSMUSG00000005575.17	557.63004757988	-0.612150315102411	0.142228462873348	1.36118289276503e-05	4.38298762126744e-05
ENSMUSG00000005580.12	30.2062211054727	0.99056137745258	0.306615758742662	0.000664892061823212	0.00165714811291703
ENSMUSG00000005609.17	833.566990321184	0.182901204900603	0.167050389213465	0.266613909569166	0.352550806812623
ENSMUSG00000005610.18	16547.3395434208	0.315278278394403	0.105712735479904	0.00270228071765072	0.00600681109308239
ENSMUSG00000005615.16	301.328141347766	-0.233973779037434	0.141551824063386	0.0948807829281385	0.147158549697596
ENSMUSG00000005621.12	252.417565822278	1.42557410649227	0.360222596318221	1.93240004387821e-05	6.08661658809153e-05
ENSMUSG00000005625.16	1539.71834406718	-0.770495601178783	0.171634835092515	5.10939660898219e-06	1.74593139572753e-05
ENSMUSG00000005628.13	7.5841305220791	0.0444905578784141	0.550780962501213	0.923163604642986	0.946971598932041
ENSMUSG00000005656.10	979.819649092731	-0.239585617644346	0.192496925282544	0.204458071901966	0.28438306191483
ENSMUSG00000005667.9	2124.89972058781	-0.224260204785372	0.146199798146146	0.120891176266896	0.18151864681198
ENSMUSG00000005672.13	1066.49663458691	1.36072418418066	0.344679409940212	2.32079137370468e-05	7.24482873000853e-05
ENSMUSG00000005674.10	181.509568909245	-1.01981034715745	0.286641671007926	0.000196282669140837	0.000534069185846359
ENSMUSG00000005681.13	34.6040157107135	-0.337568600246472	0.31250627937171	0.255000076859152	0.339676934609258
ENSMUSG00000005682.10	483.59678131377	0.988023387570545	0.133967187830346	9.52381962559726e-14	7.15786114900548e-13
ENSMUSG00000005683.9	1790.45968374399	0.14364804551913	0.100007060222149	0.148791474567083	0.216632357190852
ENSMUSG00000005686.18	28.3065454272485	-0.314957600479685	0.790527121823135	0.543626913834274	0.631126931056754
ENSMUSG00000005687.15	1726.93938241101	-0.871469659260056	0.0844204493334532	3.67828755422568e-25	6.78976654006798e-24
ENSMUSG00000005698.16	1328.50506731108	0.385287636838613	0.101017360071373	0.000125912218319688	0.000352378738795088
ENSMUSG00000005699.17	95.7152671844877	-2.05260765921098	0.39734872014895	1.09492726109441e-08	5.12657583407497e-08
ENSMUSG00000005718.9	256.277394715761	-0.0903561344549347	0.161287737758819	0.570146564777718	0.654407838072025
ENSMUSG00000005732.15	2651.92690611585	-1.26675359204436	0.0917245119954881	8.81189591861949e-44	6.20108932016697e-42
ENSMUSG00000005774.13	185.173114544446	-0.497984987769224	0.230119374778561	0.0260428486754081	0.0469096028372288
ENSMUSG00000005779.13	1774.34303588466	-1.50828023351338	0.121004240116168	2.92154231708772e-36	1.19674222227571e-34
ENSMUSG00000005802.13	154.778365474388	0.264758912014993	0.192452811913264	0.160735368558682	0.231366198781102
ENSMUSG00000005804.15	459.540333093237	-1.47932774615241	0.226401859432493	1.62340541048818e-11	1.01030298165188e-10
ENSMUSG00000005813.13	1005.1212818488	-0.716098628217882	0.0996147425629499	4.95917557288968e-13	3.51691404645884e-12
ENSMUSG00000005823.10	117.794824301299	0.242040601405431	0.183818325853532	0.180192966539209	0.255136507308784
ENSMUSG00000005846.13	2936.96200656504	-0.177637266029821	0.119994513607447	0.135844532218323	0.200695488250415
ENSMUSG00000005871.16	1330.67542030819	3.30594227025675	0.225919818450228	7.21177657877641e-51	8.66834488486943e-49
ENSMUSG00000005873.7	315.618947113478	-0.988946703152834	0.230496754689817	9.98944978120103e-06	3.2820484746017e-05
ENSMUSG00000005881.14	396.251113035686	-0.317416842187698	0.138388956601498	0.0205256690395911	0.0379004476424025
ENSMUSG00000005882.19	461.33353955155	-1.04781526592693	0.194357283970043	3.70416694577864e-08	1.63048695792934e-07
ENSMUSG00000005883.16	6.98875089080203	-0.128529270876628	0.590789485259968	0.788756386886352	0.840458872968652
ENSMUSG00000005886.15	707.434867223082	0.560844557084836	0.246926057170859	0.0189623929315397	0.0353122719352834
ENSMUSG00000005892.5	1136.35771661445	-2.16180150671195	0.469198988506056	1.27532597865385e-07	5.2965429736426e-07
ENSMUSG00000005893.15	929.26057462875	0.474189186918343	0.077658336662095	9.05346471884588e-10	4.7813792022205e-09
ENSMUSG00000005897.15	101.324941855808	0.306796164677474	0.150349719519079	0.0389525615249279	0.0673560674819898
ENSMUSG00000005899.15	798.082422730081	-0.30626460038474	0.183360925095368	0.089152983281593	0.139419010037796
ENSMUSG00000005907.15	232.59046213075	-0.244488712955243	0.21467432674794	0.243314506792538	0.326914163132566
ENSMUSG00000005936.20	816.320607826037	-0.223254794855393	0.173871792304483	0.192096972019738	0.269603753366489
ENSMUSG00000005947.12	15.9902639095865	-0.447246205328269	0.583277161829461	0.348270364866806	0.441355094525296
ENSMUSG00000005949.10	74.0175987680613	-0.0557383914169891	0.229456904296326	0.802803846581843	0.852063869910616
ENSMUSG00000005950.15	5.89459534691982	0.489551115051694	0.787888334336461	0.348991517720739	0.442166909464293
ENSMUSG00000005958.16	223.501277356217	0.906407167635179	0.253484545270044	0.000212721939183612	0.000576512865789424
ENSMUSG00000005968.15	80.7436561606933	-0.00791011061264349	0.287911029068849	0.9770949105168	0.986137649637175
ENSMUSG00000005973.7	1278.28000134262	-0.537306383444076	0.0789418719424101	8.58086591080598e-12	5.46408039262344e-11
ENSMUSG00000005981.12	1705.29440441475	-0.463085846075879	0.0897875951162571	2.22803355276896e-07	9.03225714265054e-07
ENSMUSG00000005982.15	124.975011482307	0.329095450937858	0.193875411269611	0.0834168732519279	0.131636382543315
ENSMUSG00000005983.16	13.3328075207678	-0.755370386367855	0.641675370944166	0.131519854591618	0.195111481581998
ENSMUSG00000005986.17	33.5811718231576	0.448047416154149	0.309012785565006	0.126941158403979	0.189239548745096
ENSMUSG00000006005.19	2808.25505284627	3.69341667508318	0.238635443912382	3.24506684452949e-56	5.50891914730588e-54
ENSMUSG00000006010.15	181.304852655287	0.125480077074948	0.23724625107602	0.585898489142848	0.668652742443363
ENSMUSG00000006019.16	148.899910818279	0.756705777249174	0.192884225970688	6.28470816085448e-05	0.000184738110112086
ENSMUSG00000006021.6	64.0115935766693	-0.154365591671407	0.280564981101653	0.566190741193124	0.651034350619872
ENSMUSG00000006024.14	673.694714745548	-0.392959533754739	0.150243267742098	0.00813400685014481	0.0164085128998327
ENSMUSG00000006050.13	515.455470633537	-1.56788152274572	0.127865641947708	3.17576021088992e-35	1.18583318350849e-33
ENSMUSG00000006056.14	558.981391537727	-0.665812413923312	0.506810762341869	0.127934240257249	0.190495807425276
ENSMUSG00000006057.16	456.493630088678	-1.95862095728999	0.135323471889332	1.26212838751361e-48	1.25960413073858e-46
ENSMUSG00000006058.11	211.268729649179	-0.293668098897742	0.205020224347479	0.143114795422892	0.209668268347754
ENSMUSG00000006095.13	317.080309062675	-0.622403490381373	0.207774211938867	0.00217671270642832	0.00493990189315811
ENSMUSG00000006127.10	163.750178689003	-0.301144679687909	0.193911980650185	0.113226875443039	0.171543560393828
ENSMUSG00000006134.5	785.347184822842	-0.0700055549004881	0.14466625475212	0.624709554143172	0.704113088848433
ENSMUSG00000006169.21	704.097800401325	0.858429628094655	0.0841151733505921	1.25915648630981e-24	2.25620564309725e-23
ENSMUSG00000006179.10	23.786437917788	-0.754557481741579	0.502910119229984	0.0828030136635372	0.130755391829446
ENSMUSG00000006191.18	463.302202089604	-0.0234726908936029	0.154462332713647	0.877723257157876	0.912869884141903
ENSMUSG00000006205.14	63.8162904128298	0.677688737268303	0.495500269383255	0.115551623235066	0.174535734710313
ENSMUSG00000006215.13	157.292123456999	0.719199934767003	0.287560134370075	0.00890907367962621	0.0177868230216301
ENSMUSG00000006216.11	9.48325024427801	2.20494642470709	1.18285199440881	0.000725282699752496	0.00179516461999464
ENSMUSG00000006218.5	5.91666656601212	1.10935709622304	0.881404073839279	0.0438888602856065	0.0749396373209334
ENSMUSG00000006219.13	402.573051961867	1.49441046603706	0.188295449932972	5.22223031365304e-16	4.77216795643311e-15
ENSMUSG00000006235.7	18.8379329190382	-0.262749801209671	0.401150166500294	0.474251077842127	0.566192452608301
ENSMUSG00000006241.17	30.5165092603094	-0.075519153157286	0.281269288178151	0.779474336535491	0.832669730764186
ENSMUSG00000006262.16	364.090221314368	1.03171897653034	0.173268036063732	1.4197450277013e-09	7.33341950161773e-09
ENSMUSG00000006273.15	2179.30968809967	-0.399482371165518	0.0874987260041942	4.56730649142324e-06	1.57342753126081e-05
ENSMUSG00000006276.11	976.233093529972	0.443348490380521	0.096994095342182	4.36323790822309e-06	1.50690936733871e-05
ENSMUSG00000006281.9	225.025137438995	2.37699882939673	0.361272699409431	7.50324591300079e-13	5.24653717407151e-12
ENSMUSG00000006288.9	545.942967936115	-1.13876492899769	0.102912711441058	8.92150378612411e-29	2.12913627313197e-27
ENSMUSG00000006289.15	695.488647453194	-1.17216436528927	0.101699677327187	4.50900568698452e-31	1.29580796941665e-29
ENSMUSG00000006299.14	690.686302111059	-0.498771306638927	0.134174714590051	0.000175104700728867	0.000479010358893685
ENSMUSG00000006301.18	278.237788873728	0.220094493987687	0.204200867005761	0.270631013717561	0.357131909643378
ENSMUSG00000006304.15	1057.27131952641	-0.711873158388792	0.0846690566702617	3.18613486808469e-17	3.21483350935972e-16
ENSMUSG00000006307.17	482.551442626808	1.07297917965928	0.279141513266823	5.95534155931025e-05	0.000175683642882769
ENSMUSG00000006310.11	64.8005438064434	-0.187860824928681	0.34012115802969	0.556613668432896	0.642579730656513
ENSMUSG00000006311.9	10.7558585598782	-1.55641200975382	0.614309598429604	0.00158515865289657	0.00368735803605704
ENSMUSG00000006313.6	15.3705423002104	0.229222048041644	0.654428055665834	0.648107372807018	0.72522316580682
ENSMUSG00000006315.10	290.422960194085	-1.4198797659077	0.126314451052114	7.73156696691926e-30	2.00813427830062e-28
ENSMUSG00000006333.15	8634.75787780676	-1.28499990325151	0.117921200549318	4.58151906719336e-28	1.04928893573676e-26
ENSMUSG00000006335.17	80.9449609097435	-0.532387669394565	0.209656561411884	0.00934920795861234	0.0185597839004785
ENSMUSG00000006342.16	61.7400405980322	0.625420585336036	0.61285684608157	0.201456590804193	0.280753696747854
ENSMUSG00000006345.11	39.2209941678066	-0.460690334767122	0.535780597123035	0.309850725657886	0.400008958810864
ENSMUSG00000006356.11	262.202564637938	0.148391775374601	0.199948231128917	0.448561493587387	0.542245053215645
ENSMUSG00000006360.12	117.015566392149	-1.45838704133664	0.245221021586095	7.14011323043294e-10	3.80752087323637e-09
ENSMUSG00000006369.15	237.092727233727	0.340433534996923	0.172180037667097	0.0446394358322075	0.076094988597201
ENSMUSG00000006373.11	956.374749762229	0.0358704283780933	0.112711352256793	0.748706933758301	0.807344448837531
ENSMUSG00000006378.16	607.345006538127	-0.78655996994031	0.163115891222829	1.00308936813334e-06	3.74215510309281e-06
ENSMUSG00000006386.16	15.7050673672412	1.30368679194725	0.707499328818885	0.0135020467669515	0.0259286535406869
ENSMUSG00000006390.16	154.633656016479	-0.964910655137953	0.171022728242491	9.90287594659636e-09	4.656500805614e-08
ENSMUSG00000006392.17	502.923482515051	-0.782775470293349	0.119083940228856	3.51973660847469e-11	2.1277350488896e-10
ENSMUSG00000006395.17	26.4592549439734	0.202622876870374	0.301711338709242	0.480801319814007	0.57207981192349
ENSMUSG00000006398.16	1367.448057919	0.242007163782655	0.136900067552655	0.0742557573033946	0.118738546855215
ENSMUSG00000006403.14	20.5506098778189	-0.226590883278804	0.352676518493119	0.491935013090747	0.582406633155894
ENSMUSG00000006411.13	8.24947570852254	0.47841834327796	0.553257080794139	0.301133830350516	0.390485139332385
ENSMUSG00000006412.11	391.693641210535	-1.0772581351377	0.162242756487333	1.61971044946827e-11	1.00876595958373e-10
ENSMUSG00000006418.18	534.811119564714	-0.620813599403962	0.114765702434347	5.12477707439367e-08	2.22136625648962e-07
ENSMUSG00000006423.16	382.027506982499	-0.19152811757199	0.176360015774407	0.269704558862216	0.356152764297042
ENSMUSG00000006435.17	49.7137866486285	0.72550987218127	0.325216430830059	0.0181072037629985	0.033848487270439
ENSMUSG00000006442.11	654.474622514282	0.171786326205218	0.159440512806158	0.274940193443393	0.361876761684307
ENSMUSG00000006445.4	331.859781939976	0.272093303630772	0.197424432154021	0.159543332614221	0.229931739730297
ENSMUSG00000006456.11	558.23219986148	1.21975933002964	0.284617834484946	7.19518383805283e-06	2.41064277235434e-05
ENSMUSG00000006457.5	117.429087477694	1.02456185300815	0.202172961514598	2.18618797369917e-07	8.8691690965519e-07
ENSMUSG00000006463.14	72.0710468822366	-0.19710179908512	0.201870676902646	0.318567300055187	0.409438295963896
ENSMUSG00000006464.10	52.0611852329371	-0.235838543037536	0.259799297911729	0.346826118705876	0.439660176807518
ENSMUSG00000006471.19	218.360009422741	-0.286774131145697	0.209134109990431	0.160599995593722	0.231211761447965
ENSMUSG00000006476.20	91.9138976349502	0.0171351009246453	0.305489095926797	0.952988168161301	0.969412908642954
ENSMUSG00000006494.12	1103.71551902315	-1.6047734127857	0.23129707442434	7.54557563862315e-13	5.27389618171509e-12
ENSMUSG00000006498.17	3971.61116625302	0.196627909563488	0.165735563491652	0.228795516261761	0.311447116333175
ENSMUSG00000006517.6	379.089748294708	0.212363787286036	0.178959444223712	0.227573419418032	0.310070704476249
ENSMUSG00000006519.12	58.8976050217309	-0.210448705217123	0.244156079417738	0.373759948880787	0.467753843913962
ENSMUSG00000006526.14	148.208142090788	-0.388227326822745	0.223453676036481	0.074469744482338	0.119046042363912
ENSMUSG00000006527.17	203.010155159777	0.614311195935768	0.161242278698575	0.000112260668902864	0.000316594696835668
ENSMUSG00000006567.12	68.2883968767309	0.450458920783103	0.236776126259721	0.0500234592423661	0.0842266158838489
ENSMUSG00000006575.15	160.727257702669	0.0616359382265666	0.224873605123626	0.778360167463278	0.83169533953785
ENSMUSG00000006576.17	47.7359302768782	-0.00568663874692295	0.507996435898004	0.989645806044549	0.995570742753717
ENSMUSG00000006585.4	593.486756111776	1.08092147840886	0.205845734684946	7.62896321632856e-08	3.24699243430557e-07
ENSMUSG00000006586.16	23.1614771507839	2.3054835778327	0.45614180473528	8.68047619877771e-09	4.11105555263942e-08
ENSMUSG00000006587.7	10.7378414315606	-0.266002416583916	0.453867825013963	0.510680091023672	0.59955575779886
ENSMUSG00000006589.9	932.095706106139	-1.08268818618744	0.144407696553828	3.35100611109409e-14	2.61026573469188e-13
ENSMUSG00000006599.14	782.281776246691	0.22070380627325	0.138999329591625	0.108759149554567	0.165689417681104
ENSMUSG00000006638.16	19.6136532220505	-1.10998572221241	0.414098691419777	0.00311197239268344	0.0068217318144726
ENSMUSG00000006641.13	129.304900705352	-0.232888139783081	0.278919301792167	0.384198466065609	0.478598694356789
ENSMUSG00000006649.18	44.3345833733675	0.766703493903188	0.590483210487072	0.11063711433123	0.168099405950578
ENSMUSG00000006651.9	93.0513461912603	1.09153482028905	0.364819041913737	0.00125491333170179	0.00297204916340189
ENSMUSG00000006673.15	1569.71888846836	-0.102589251417341	0.0744174289313919	0.166817438571723	0.238722756666427
ENSMUSG00000006675.11	28.6126867412716	0.20736955891767	0.473640898697998	0.619239271962376	0.699095920156619
ENSMUSG00000006676.17	739.039874021788	0.553781488135616	0.144133731671086	0.000102656185128984	0.000291706540210351
ENSMUSG00000006678.7	1036.10154557355	1.90768563665803	0.252931609718741	3.67461510078809e-15	3.12067492855479e-14
ENSMUSG00000006699.18	3597.0681596684	-1.16356436964043	0.112817434613253	2.84271620194677e-25	5.2715098758398e-24
ENSMUSG00000006705.14	355.441953859892	-0.39355643384555	0.183175565500536	0.0287712661186322	0.0513411832656607
ENSMUSG00000006715.12	867.510211219313	-1.1084461620868	0.0936473513357332	1.2763745340916e-32	4.12118812801692e-31
ENSMUSG00000006717.8	280.429590006128	-0.526847844335254	0.274327453328407	0.0455696724211211	0.0774882069143536
ENSMUSG00000006720.17	191.687047293285	0.235011184724268	0.250929375780374	0.332935217367064	0.424831013125412
ENSMUSG00000006728.13	4464.87841005268	-1.03131024055875	0.131144245591497	2.05263949282682e-15	1.78651239579171e-14
ENSMUSG00000006731.11	20.9738108335318	-0.0601304122505166	0.385373253068582	0.86562716404329	0.902767201905038
ENSMUSG00000006732.15	187.966964121235	-0.680183223214314	0.161380278889735	1.92614941778244e-05	6.06925037554983e-05
ENSMUSG00000006736.10	364.790880086771	-1.31904819386298	0.160293378258341	6.75904172343446e-17	6.63691950267115e-16
ENSMUSG00000006740.15	2591.40807655415	3.42470825573233	0.321835191561103	8.24669330750194e-29	1.97956703636494e-27
ENSMUSG00000006763.15	666.0328023941	-1.26061704278306	0.129704223207195	9.97562007089781e-23	1.52100496025439e-21
ENSMUSG00000006782.17	77.6959457904675	-0.495340452875728	0.287699441577371	0.0718970556119196	0.115493982515021
ENSMUSG00000006784.15	45.1297350376222	-0.527731124784905	0.317950508862891	0.079617792344791	0.126367053602129
ENSMUSG00000006800.15	968.930492580786	0.814670794758155	0.132783347546971	5.89220274396058e-10	3.16460869487276e-09
ENSMUSG00000006818.6	1699.96575373714	-0.642875019020939	0.0997077058433887	9.0915267134129e-11	5.27705923122208e-10
ENSMUSG00000006850.9	158.410644137999	-1.1763290209068	0.19014231389161	2.73367165280829e-10	1.5146490951142e-09
ENSMUSG00000006906.11	94.959068383783	-0.0185056379168792	0.234081844443839	0.935152092368245	0.956350112099608
ENSMUSG00000006920.15	404.185739933123	-0.896071914532449	0.26657544677575	0.000474948867517866	0.00121311974583786
ENSMUSG00000006930.16	249.414040549238	1.74626379794262	0.230870200356878	5.13074098104374e-15	4.30621364601668e-14
ENSMUSG00000006931.16	73.6712896329177	-0.0716683575005581	0.322699385641472	0.81433188328083	0.86179968650292
ENSMUSG00000006932.18	5961.53544702012	-0.853642702774243	0.0695131958205167	7.81050340718273e-35	2.85812354680173e-33
ENSMUSG00000006941.6	114.642504139357	-1.3816174690361	0.219336470953791	9.28462082409426e-11	5.3815505494671e-10
ENSMUSG00000006958.15	26.9391286689799	0.301694413302437	0.47171567341821	0.468367307688572	0.560559964652555
ENSMUSG00000006998.17	3156.97577525046	-0.404014482889649	0.113505813600427	0.000339244445629979	0.000890395008955828
ENSMUSG00000007021.6	9.71890702452256	-0.0525032555391563	0.504933049666078	0.904240855577142	0.931564950499799
ENSMUSG00000007029.17	866.803190751617	1.71965926724813	0.17330688891129	4.84520932586132e-24	8.22536721329468e-23
ENSMUSG00000007034.16	21.4073011535524	-0.0237389562169575	0.614832622514744	0.961292315167785	0.974849153459042
ENSMUSG00000007035.16	38.7301256943225	-0.224939815507755	0.300508905779604	0.432164924359363	0.526365370519647
ENSMUSG00000007036.16	92.3035542094651	-0.593808841645569	0.203169394072506	0.00281439517100763	0.00622326376809221
ENSMUSG00000007038.6	148.851538962357	-0.0212088269844433	0.253399358767044	0.931005878659079	0.953056931734369
ENSMUSG00000007039.13	321.001871576856	-0.704741103702893	0.165631044899121	1.57985410791992e-05	5.04175534789097e-05
ENSMUSG00000007041.10	1086.81478639697	-1.07849059696909	0.111041735414821	1.39364103278169e-22	2.09772275016601e-21
ENSMUSG00000007050.18	412.852002699729	-0.424855877596824	0.112116478402593	0.000136588942180157	0.000380126772161676
ENSMUSG00000007080.15	1380.80099565459	0.0923625455640903	0.123988587313448	0.452729360585668	0.545863948453682
ENSMUSG00000007097.15	28.9663663263827	-0.236942518096333	0.547516209396688	0.606238502005745	0.687009112416806
ENSMUSG00000007207.11	40.7755084937969	0.351092447078582	0.444109927941431	0.377431621710329	0.471417363069173
ENSMUSG00000007216.7	82.8460784890418	-0.351660736508771	0.242641796082432	0.134891672363782	0.199466961241461
ENSMUSG00000007338.11	630.835460521894	-0.981460209413235	0.241346889282181	2.68412619858069e-05	8.31599362408809e-05
ENSMUSG00000007379.16	434.322328147694	0.258050622596165	0.160280341681761	0.102751142136364	0.157895022168674
ENSMUSG00000007411.17	1455.93223086369	0.258785852578784	0.126285451193597	0.0388074897776406	0.0671404637705829
ENSMUSG00000007415.16	1147.92956116068	-0.751393970307328	0.106679666907521	1.38031982358266e-12	9.42750996886587e-12
ENSMUSG00000007440.11	32.6920019767682	1.72905138309155	0.367070826515606	3.0454310610826e-07	1.21544142711699e-06
ENSMUSG00000007458.15	1797.51468571103	-0.974892082780324	0.0715460802877474	1.6704247132845e-42	1.07030676084264e-40
ENSMUSG00000007476.19	345.453037511204	1.16299022172752	0.154350993457217	2.25006041890078e-14	1.77450885622793e-13
ENSMUSG00000007480.6	10.9855509415078	0.00847820070388235	0.860718119886873	0.986499703727642	0.993133864479005
ENSMUSG00000007564.16	916.816693352572	0.373981610627987	0.144811457846662	0.00903038273407994	0.0179962861529825
ENSMUSG00000007570.17	194.316044436294	-0.248935315195023	0.245430579463593	0.295088807555735	0.384219767060986
ENSMUSG00000007589.10	555.141714150808	-0.688909927306361	0.132789366588453	1.63635932337094e-07	6.70630387704065e-07
ENSMUSG00000007594.11	46.9682709204428	1.28729926688423	0.282601149276849	1.84893624977696e-06	6.72403560624496e-06
ENSMUSG00000007603.10	147.741866127172	0.229803043498067	0.186053728857715	0.208514666401882	0.288951528371605
ENSMUSG00000007610.16	270.682562569068	-0.36152229142346	0.15497810316496	0.0181707935035807	0.0339557939881369
ENSMUSG00000007613.16	706.299760489621	0.967604651806042	0.168753808792699	5.77161559881555e-09	2.79944606968176e-08
ENSMUSG00000007617.19	683.798842196636	0.911661666607414	0.176124775766191	1.41151406558922e-07	5.83565205073002e-07
ENSMUSG00000007646.14	191.861739440093	-1.30537773364846	0.224193538903413	2.05879646238509e-09	1.04378698725663e-08
ENSMUSG00000007655.17	10.5276578316196	-0.0739710679658252	0.613156149150043	0.879650126309675	0.913966076965009
ENSMUSG00000007656.14	1203.72858874095	-0.926744622327029	0.129275115187263	4.70210769886238e-13	3.34036270393299e-12
ENSMUSG00000007659.19	336.62288392108	0.054874716299491	0.17162321893096	0.745428353404275	0.804704909893025
ENSMUSG00000007670.11	1139.34075797282	1.73093940100211	0.127408673069231	7.02864025739273e-43	4.6111800445612e-41
ENSMUSG00000007721.7	375.742875117685	-0.297828996765735	0.170380562618493	0.0759502600714772	0.121224477328391
ENSMUSG00000007739.11	4433.17857266653	-0.88750444031853	0.114323817348438	5.38133601408346e-15	4.50734792186736e-14
ENSMUSG00000007777.10	242.72220391474	-1.87688004669729	0.15083562138251	1.40761631223705e-36	5.91306576877742e-35
ENSMUSG00000007783.11	258.168722381625	0.50747678971046	0.197923030763685	0.00885785599778734	0.0176974417271978
ENSMUSG00000007812.17	640.66744660792	1.06352039485308	0.178419905865759	1.31013173880583e-09	6.79280206011194e-09
ENSMUSG00000007815.14	2734.05866057197	-0.426567209226436	0.105805738486102	5.01056853275258e-05	0.000149689825886859
ENSMUSG00000007817.16	138.414728617609	0.674252900336005	0.396908841788259	0.0637712635355556	0.103983823890753
ENSMUSG00000007827.11	299.945465320823	2.11608920541959	0.329579814361484	5.19707124622584e-12	3.37328231027201e-11
ENSMUSG00000007833.16	181.69133807906	-0.141441461222557	0.331831290716798	0.651095024381159	0.728121002817287
ENSMUSG00000007836.7	737.409022477414	1.52816679564653	0.125808002207705	1.43132682959686e-34	5.15747459583621e-33
ENSMUSG00000007837.12	31.9291582970536	0.215898200472724	0.433359869178889	0.580258043488856	0.663871965686861
ENSMUSG00000007850.17	4447.85176971883	0.402450713995305	0.156391987855602	0.00914967718556047	0.018205381127915
ENSMUSG00000007867.10	158.825492320757	-1.3818351533657	0.162886728482978	6.97732408609053e-18	7.40783982757271e-17
ENSMUSG00000007872.4	70.3491997908803	-1.14935846022243	0.48973877478915	0.00699875717904429	0.0143183668116937
ENSMUSG00000007880.17	1235.35553255772	1.89228680419462	0.138867499340938	2.46057186128303e-43	1.67430730742759e-41
ENSMUSG00000007888.16	8.38926095027921	-0.129233821738673	0.663934824422596	0.797844584825669	0.84805749924634
ENSMUSG00000007891.17	1181.4857893234	-0.299703063709823	0.136556314865882	0.026686139453397	0.0479633986443013
ENSMUSG00000007892.9	12164.6159521159	-1.3989162300556	0.206872092567616	4.10534159231245e-12	2.69333306775335e-11
ENSMUSG00000007946.12	14.7613465561294	0.230735819231165	0.494080073946426	0.591518154613711	0.674188367782552
ENSMUSG00000007950.10	154.146547566988	-0.277230177646044	0.160441728702664	0.0799069615207026	0.126753485729834
ENSMUSG00000007987.13	97.2571893675728	-1.39136193091804	0.316617460921277	3.15427759077499e-06	1.11152341295296e-05
ENSMUSG00000007989.8	533.104958440962	1.33745771074606	0.196794315599758	3.65840747365134e-12	2.4058704420374e-11
ENSMUSG00000008028.16	22.5205863389476	-0.102883102404627	0.383917637930035	0.771479678539317	0.826058642727546
ENSMUSG00000008035.13	277.455297008514	-0.0211177288715204	0.286446792167177	0.938617982346665	0.958703778396137
ENSMUSG00000008036.12	350.849389355962	-1.20616725169409	0.182301623932429	1.57056994349969e-11	9.78531035172506e-11
ENSMUSG00000008090.15	41.5686665434792	1.40320667873756	0.375226451298605	4.84986574874914e-05	0.000145231386224135
ENSMUSG00000008129.15	37.8807137066087	0.456657054550686	0.305692114789668	0.116243829350205	0.175436452929138
ENSMUSG00000008136.15	10.4516119225425	0.622226742532224	0.474065464310135	0.135998403648748	0.200860881600727
ENSMUSG00000008140.19	310.675376410494	-0.0821914312097726	0.161753515247449	0.606498370789178	0.687209018907685
ENSMUSG00000008153.13	73.0838186471242	0.98866041931541	0.494849460211742	0.0214187106964933	0.0393816334344746
ENSMUSG00000008167.15	193.417543032573	-0.149680738805002	0.220144478856302	0.485542072677351	0.576620605133271
ENSMUSG00000008200.16	995.214954682537	-0.0661792543582296	0.106482954383427	0.531873445016078	0.619753751703918
ENSMUSG00000008206.17	467.757689101518	0.500051813979148	0.259140458977345	0.045510696745332	0.0774039086248071
ENSMUSG00000008226.15	170.026965402612	-0.820214947659311	0.251115289060374	0.000725527968110602	0.00179550181107263
ENSMUSG00000008301.12	682.442397657971	-0.311761809157282	0.111450777566291	0.00487213751905837	0.0102634627768113
ENSMUSG00000008305.19	226.61215288245	0.641961984786301	0.20426208642689	0.00131245785248284	0.00309897382518424
ENSMUSG00000008307.12	53.7870980526487	1.13006511398155	0.486791153712301	0.00775141441860073	0.0156924688014628
ENSMUSG00000008318.11	23.3569651634365	0.062513712094943	0.456369525098923	0.877658443540915	0.912860130734478
ENSMUSG00000008333.13	923.902994877758	-0.986380256413685	0.165773764901898	1.54254647195628e-09	7.92756556665563e-09
ENSMUSG00000008348.10	2169.19300127274	0.320044382573471	0.139763646162958	0.0207081056584684	0.0381902089683055
ENSMUSG00000008373.17	1074.69693104433	-1.17833723537147	0.12785257416818	1.39359700231729e-20	1.81697243366262e-19
ENSMUSG00000008384.9	87.2199016739482	-0.424843279609728	0.20500790062129	0.0341205918860986	0.0597663851280061
ENSMUSG00000008393.10	655.81063231945	-0.106344970067807	0.106839409597297	0.316703388753981	0.40736720549514
ENSMUSG00000008398.17	38.1398633187694	0.999484375595319	0.46504655793311	0.0149943662032497	0.0285315724831191
ENSMUSG00000008429.9	257.953308758366	0.773361199184672	0.127041410125021	8.25876802835202e-10	4.37289817115346e-09
ENSMUSG00000008435.16	149.211443641372	0.377939844764103	0.329304271360419	0.223682549139048	0.305827012344131
ENSMUSG00000008450.9	1278.97604358465	-1.49455540372572	0.128646694937367	8.66181402751064e-32	2.65119129351334e-30
ENSMUSG00000008461.7	50.8946814315062	0.0542383108012838	0.480802020132804	0.897691818966208	0.927080036557953
ENSMUSG00000008475.14	815.99391663175	-0.551707071738404	0.126086334316376	1.02328578028961e-05	3.35800058669369e-05
ENSMUSG00000008489.19	486.023301578985	0.733324321986815	0.218584798974025	0.000577910009676365	0.00145644997388134
ENSMUSG00000008496.20	12.7980379258167	0.772879783050597	0.742795741853393	0.142091702800284	0.208391883684742
ENSMUSG00000008540.12	8.35158205104082	-0.83999442256306	0.614165003823016	0.0870335843867576	0.136571567952805
ENSMUSG00000008575.18	221.567732775418	1.1804835176841	0.328082045534045	0.00013059260283935	0.000364609764488908
ENSMUSG00000008601.13	7.68982087325631	-0.604208045374447	0.69080267036465	0.239718285237432	0.323009843059709
ENSMUSG00000008604.12	1107.35333752188	0.877319814494314	0.181265324288586	8.37378514455402e-07	3.15540320309774e-06
ENSMUSG00000008658.17	29.4326183084058	0.272194910689788	0.352906589364973	0.409304079129025	0.503737688416865
ENSMUSG00000008668.16	12884.6520720926	-1.46976104467246	0.0985608514121111	7.53497759396792e-51	8.99119391593259e-49
ENSMUSG00000008682.14	9550.9944819788	-1.5987549492921	0.148238258135015	8.17763051554754e-28	1.83212301632002e-26
ENSMUSG00000008683.17	9565.64772892563	-1.33718089567504	0.134386616971077	8.80740504933833e-24	1.46201148132514e-22
ENSMUSG00000008690.16	2036.18203134239	-0.734365513981525	0.153573285815038	1.28476115192109e-06	4.74034548256432e-06
ENSMUSG00000008730.18	1151.14794107541	0.976458642104313	0.0912775926079899	6.18978945989172e-27	1.30009264076578e-25
ENSMUSG00000008734.10	180.226129653816	0.31394141728985	0.230477727532493	0.161280939301433	0.23202406564256
ENSMUSG00000008763.17	704.157903792138	0.752254380249387	0.157064747221957	1.2179696190816e-06	4.50804803718066e-06
ENSMUSG00000008822.16	203.899594845374	-1.16181942584893	0.147757223283032	1.73063702313897e-15	1.51506644657254e-14
ENSMUSG00000008855.18	363.086962488927	1.32301288869248	0.212381709236891	1.62305422379241e-10	9.16872518119715e-10
ENSMUSG00000008859.9	446.490115979171	-0.500324517660137	0.125801694928977	6.06950726415012e-05	0.000178763326987587
ENSMUSG00000008892.13	3346.55993585736	-1.6698406862977	0.105557282557224	3.93179061636532e-57	7.03747783474867e-55
ENSMUSG00000008958.15	385.054110627126	-0.465988166428241	0.236687234563923	0.0425528412873584	0.0728851297564938
ENSMUSG00000008976.17	1010.7811647075	0.931979849998888	0.153333671612359	7.46823320053607e-10	3.97092011989756e-09
ENSMUSG00000008999.8	101.062135966433	-0.159206386120114	0.209874986286084	0.437590802667089	0.531440943101922
ENSMUSG00000009013.6	3157.14598991746	-1.38771578459349	0.143146780556845	1.01369858030445e-22	1.54275180423968e-21
ENSMUSG00000009030.15	983.796779983576	-1.16173660813443	0.12106003852338	3.85402372962344e-22	5.61133587583636e-21
ENSMUSG00000009035.16	108.805295408296	0.613557088835769	0.362394959094703	0.068856127307476	0.111173041315051
ENSMUSG00000009073.17	1109.39644911314	0.101308778245876	0.103835434934256	0.326537891929465	0.417898458568625
ENSMUSG00000009075.3	12.2402172111641	0.249451085457192	0.550086954386322	0.588419227585445	0.671157402552437
ENSMUSG00000009076.11	107.016450592261	-1.33263147669256	0.248538740355668	2.7472236416156e-08	1.22897396648965e-07
ENSMUSG00000009079.17	2941.17621728985	-0.0292935896803914	0.224669853224288	0.893496083422168	0.923789791279766
ENSMUSG00000009090.18	550.432537625876	0.963840814399391	0.236518260978693	2.64708522037196e-05	8.20740958837603e-05
ENSMUSG00000009092.6	7.12822887056207	-0.179773059464917	0.603478858993742	0.710841834804461	0.776179695553977
ENSMUSG00000009108.16	27.2209584809137	-1.15926601423287	0.419798374466023	0.00224565484072133	0.00508025803848856
ENSMUSG00000009112.5	1089.49021326017	-0.363079577080529	0.276414754196713	0.171300134075296	0.243992674320379
ENSMUSG00000009145.7	50.6201116098601	-0.664852372886179	0.252867382363291	0.0065100011243764	0.0133899810785793
ENSMUSG00000009207.16	643.503990669571	0.259002662837199	0.197590746740395	0.180945747383535	0.256026260711864
ENSMUSG00000009216.8	11.2939454631651	1.3257667801595	0.487798420658379	0.00178175361428096	0.00411041422896673
ENSMUSG00000009248.7	19.0166404189465	-1.08223396796623	0.368432085361179	0.00151440875949322	0.00353727220462054
ENSMUSG00000009291.14	503.746659489806	-0.235992194807349	0.144294913424916	0.0982785312964762	0.151872426319358
ENSMUSG00000009293.18	230.843312089922	-1.2399649575808	0.361941185108594	0.000220687188769715	0.000596823113396436
ENSMUSG00000009376.16	57.5750347133607	0.514643137947294	0.301200258034975	0.0728074840338187	0.116774212485136
ENSMUSG00000009406.14	237.527685303289	-0.106545084060773	0.131668129555498	0.414221803114421	0.509105122547035
ENSMUSG00000009418.17	372.479313590733	1.32889632068443	0.190582312201792	1.07785201675398e-12	7.41394701749699e-12
ENSMUSG00000009470.18	5818.25175210881	0.368571677045833	0.0993114234144487	0.000191253057656919	0.000520986617111081
ENSMUSG00000009487.11	12.2162087076453	1.03047231339223	0.655613380086098	0.0423503064065793	0.0725910789629583
ENSMUSG00000009535.14	1535.10744820348	-0.94381242712684	0.123970722142623	1.6335587151133e-14	1.31218592008638e-13
ENSMUSG00000009549.15	871.31682305703	-1.82960978537207	0.11486649897928	4.39113635866422e-58	8.92701758248441e-56
ENSMUSG00000009555.17	339.737427020767	0.108789731276276	0.208665705015483	0.593778831853787	0.676333680856078
ENSMUSG00000009563.17	196.074487135608	0.00826095743509243	0.149199026201704	0.955332843035584	0.971198044589886
ENSMUSG00000009566.13	263.037141573267	-0.440839177575918	0.248228597304397	0.0665173787641284	0.10786230193096
ENSMUSG00000009569.15	254.993228607261	1.44916332295372	0.260345793693392	6.87156453166659e-09	3.29702952048234e-08
ENSMUSG00000009575.15	8641.60485572964	0.231271740746596	0.0911820675539583	0.0108563882652928	0.0212318462665768
ENSMUSG00000009585.19	530.945656123248	-0.692300212175484	0.15521615821001	6.25810821997567e-06	2.11519433617281e-05
ENSMUSG00000009621.19	310.352706754211	0.749678135253287	0.298637707829199	0.0084136943871281	0.0169229639028751
ENSMUSG00000009628.15	204.750913639637	2.62723450586673	0.558326664629715	2.14445989979303e-08	9.7173420940814e-08
ENSMUSG00000009630.11	1311.18819268253	-0.683329398569212	0.101903205788238	1.55760620132041e-11	9.70821397318061e-11
ENSMUSG00000009633.4	61.2815458790255	-0.687809963810861	0.252989402979221	0.00489681482124364	0.0103088531911812
ENSMUSG00000009640.12	277.727467504685	-0.32376813937127	0.142136716795687	0.0213398260519532	0.0392541237262638
ENSMUSG00000009647.14	152.052013694339	0.418536554561521	0.150663034721392	0.00493769666522606	0.0103829716493778
ENSMUSG00000009681.11	275.916595541593	1.31459417039837	0.234415314305256	7.11310007974372e-09	3.40498311084709e-08
ENSMUSG00000009687.15	7.14816621165494	0.461311830466291	0.763500271265713	0.376641101187452	0.470644180699178
ENSMUSG00000009731.5	28.2033837015355	1.17499531931609	0.41755694863334	0.00186618953579291	0.00428957887854577
ENSMUSG00000009733.10	200.440852848221	-0.050970365388845	0.242736134870823	0.828524609111056	0.873066682421982
ENSMUSG00000009739.18	192.992546424878	1.43072103565876	0.234422921976202	2.90208627837286e-10	1.60310817665099e-09
ENSMUSG00000009741.16	759.564519320347	0.723785569319253	0.0912557394578619	1.6346911802976e-15	1.43488590969939e-14
ENSMUSG00000009772.16	97.5388050009389	-0.389813768830876	0.216545037696984	0.0650178620035089	0.105743124307336
ENSMUSG00000009828.16	222.95730958804	0.131284798559341	0.135760264867484	0.328911880162163	0.420609763969119
ENSMUSG00000009863.15	1375.43966633246	-1.88757744931791	0.116206078907111	2.25089618983081e-60	5.2950725082777e-58
ENSMUSG00000009894.16	439.901609169998	-0.524163213535861	0.151071940944449	0.00044578860362756	0.00114556818600734
ENSMUSG00000009905.6	360.029432628676	-0.706028842973757	0.158314076201209	6.20421592740171e-06	2.09827117840468e-05
ENSMUSG00000009907.18	780.56189873863	-0.324995849093744	0.140846894666121	0.0197343293279276	0.0366116720417962
ENSMUSG00000009927.10	10535.1191297834	-1.37704419966745	0.102316759127145	9.01199007168917e-42	5.47603101514781e-40
ENSMUSG00000009995.18	198.300178416783	-0.13094076684218	0.310445966610607	0.656983352573029	0.733261818274371
ENSMUSG00000010025.20	320.911211445983	0.386884696445811	0.23352594257515	0.0881763193488903	0.138133082556963
ENSMUSG00000010044.13	7.14262832281516	-0.306493472844194	0.692773334049315	0.549204267732215	0.636032539330923
ENSMUSG00000010045.3	138.195143130923	0.0995531252002181	0.178888721481275	0.571491211240696	0.65566402671919
ENSMUSG00000010047.13	300.964576775095	-0.816606917182974	0.213903171144784	9.12178368878193e-05	0.000261277460433418
ENSMUSG00000010048.11	301.628956361021	0.302445062405531	0.244947464047579	0.202496104754663	0.281939913502582
ENSMUSG00000010051.16	102.757293537025	0.0268976597516976	0.243937648930868	0.909418573698884	0.935728296244659
ENSMUSG00000010054.5	131.039934880996	-0.865606711694339	0.222817726111888	6.58989131735345e-05	0.000192985488747749
ENSMUSG00000010057.9	94.3614175085083	-0.783607206535651	0.26692027523538	0.00227928755200946	0.00514997641588086
ENSMUSG00000010064.16	33.5429138212286	0.502043964665485	0.392717760534248	0.164017945136565	0.23541214177319
ENSMUSG00000010066.16	38.6270859085841	1.92583718009101	0.380135869249089	2.79562029352793e-08	1.25028461090506e-07
ENSMUSG00000010067.14	202.48557665285	-0.225956060354516	0.153621686080043	0.136485622325495	0.201498004557461
ENSMUSG00000010095.14	2643.2864587353	0.160783946153376	0.219458387604962	0.452427793763447	0.545608805100516
ENSMUSG00000010097.16	996.877257649115	0.510905716149997	0.197042125511073	0.00813356994432557	0.0164085128998327
ENSMUSG00000010110.18	311.817167796279	-0.814512136170695	0.142753884972322	8.01703789752897e-09	3.81440517360906e-08
ENSMUSG00000010142.13	5.78082865159883	0.660549429254244	0.834507326870012	0.20976178073378	0.290337668600753
ENSMUSG00000010154.8	163.182946894713	-0.108026790395294	0.14381421066285	0.447703453297866	0.541525838508592
ENSMUSG00000010175.14	14.3967598126092	1.35724109369876	0.462454702491533	0.000876948974072927	0.00213462213688971
ENSMUSG00000010205.12	348.589648562321	1.39780135615363	0.22992934582102	3.60621222866911e-10	1.97484192781823e-09
ENSMUSG00000010277.8	3174.34433319077	0.917016452968466	0.110276792371733	5.75517450160859e-17	5.67487775556818e-16
ENSMUSG00000010290.8	389.791140633694	-0.644711199060965	0.0984193504828295	4.57802263267447e-11	2.73336833546956e-10
ENSMUSG00000010307.8	10.1597701795648	-0.739650643799809	0.516390152054185	0.0948885334723434	0.147158549697596
ENSMUSG00000010342.17	116.013638027518	-1.75926954726193	0.648490479781038	0.000549275700042254	0.00138768379143845
ENSMUSG00000010358.14	32.1970775646466	-0.582473468242007	0.356236838822215	0.0796960694038646	0.126443315817847
ENSMUSG00000010362.10	233.28370086386	-1.48147557543382	0.211845474284893	6.84579490822804e-13	4.80518775591608e-12
ENSMUSG00000010376.16	1041.84656118421	-1.55417419439063	0.154082387885692	1.41563421211939e-24	2.53108019228773e-23
ENSMUSG00000010392.9	380.377264028524	0.115298580463397	0.303843335103362	0.690166789402053	0.759970132423837
ENSMUSG00000010406.13	386.438214420999	-0.0601342926119528	0.187955063855877	0.74451182261279	0.804031753867052
ENSMUSG00000010453.13	490.64276372468	0.399249626725061	0.143914972883526	0.00504240013869909	0.0105801736855196
ENSMUSG00000010461.17	5.95064714052926	1.2864513418876	0.761055225729734	0.0176698092816493	0.0330871900660585
ENSMUSG00000010517.8	1804.62621401272	-0.44290598830598	0.152643146839669	0.00331279515062422	0.007230191881422
ENSMUSG00000010538.15	90.176004869908	-1.62601044389118	0.228630977823387	2.06605605656557e-13	1.5073879079958e-12
ENSMUSG00000010554.15	700.511232651226	-0.463016840249415	0.130755250517615	0.000353161087867043	0.000924563375819809
ENSMUSG00000010592.10	41.2872431507442	-0.210727937319788	0.877915227899809	0.672292519630061	0.745949795886276
ENSMUSG00000010607.9	126.724335759926	-1.52024537578078	0.219186086586665	9.41169764071151e-13	6.50913166944966e-12
ENSMUSG00000010608.16	2637.86148325599	1.0815108521772	0.191300423351402	7.97685992633492e-09	3.79858161963439e-08
ENSMUSG00000010609.16	57.9622580024021	0.215826665584	0.457906464357673	0.595995691569082	0.677967743373037
ENSMUSG00000010651.5	7.40958012260254	0.730456322983215	0.687614240924163	0.155716065400706	0.225283469421316
ENSMUSG00000010660.4	46.77466678461	0.493096843726968	0.265099135949507	0.0534784054801002	0.0893223352308357
ENSMUSG00000010663.6	1151.01231044843	1.09462942382559	0.139228975880449	1.91821963179524e-15	1.67217166102553e-14
ENSMUSG00000010721.16	99.0061848490864	-0.145901960832056	0.272915830570246	0.578126743842179	0.661985473252845
ENSMUSG00000010751.16	119.023926151956	-0.186422766126884	0.2786057806526	0.485634972119938	0.576689340585492
ENSMUSG00000010755.18	1587.83570388769	0.6102486205413	0.165930775109819	0.000190331205994187	0.000518647024508733
ENSMUSG00000010760.6	54.9236145408198	-0.644216280284166	0.216883102831174	0.00232200195620109	0.00523642922661782
ENSMUSG00000010830.9	76.6850327065623	-0.234802145918284	0.326103388618096	0.445842078110671	0.539670795372569
ENSMUSG00000010911.13	150.010620433396	-0.802058351740733	0.247935318563204	0.000825120251079072	0.00201711032875877
ENSMUSG00000010914.11	364.791675292284	-0.864961862199844	0.181384616883342	1.21073585587029e-06	4.48228132612771e-06
ENSMUSG00000010936.12	811.111812988977	1.14427660487958	0.122916929531176	6.13248306773254e-21	8.21004867287413e-20
ENSMUSG00000011034.7	25.0619599097188	-0.166821331915792	0.686206942595487	0.74346458124764	0.803164157935111
ENSMUSG00000011096.18	183.501001673967	-0.921009381711595	0.400970598132566	0.0119318651404534	0.0231727825531131
ENSMUSG00000011114.19	990.139732072753	-0.0395800127269742	0.1025520019795	0.697978723750242	0.76583259888028
ENSMUSG00000011148.15	22.1571608723966	0.107229333279335	0.435883353776771	0.78453399939118	0.836609336094713
ENSMUSG00000011158.9	223.45849023884	-0.104447745924545	0.172250127216889	0.538025321352502	0.625947644956312
ENSMUSG00000011179.9	7212.16542091829	-1.02641925165913	0.122241918965082	2.55466811259485e-17	2.59998268294805e-16
ENSMUSG00000011254.17	409.099392100977	-2.56741726336126	0.228578096230236	2.3414653012869e-31	6.84847408815122e-30
ENSMUSG00000011256.17	495.592733054082	0.922783390899978	0.174453441798304	7.5575148336271e-08	3.21741460096529e-07
ENSMUSG00000011257.20	1956.07749934714	0.63235625415839	0.0835463458689426	3.0386010616042e-14	2.3770377045813e-13
ENSMUSG00000011263.17	22.1829906642936	1.1917820748897	0.381008408455441	0.000675196557712419	0.00168079542189726
ENSMUSG00000011267.9	67.6906781410358	-1.09688699840498	0.324104940731524	0.000330058984921979	0.000867807968179823
ENSMUSG00000011306.8	626.233174821225	-0.185329312258178	0.0992257080852615	0.0604803361669132	0.0993049851092392
ENSMUSG00000011382.9	236.43386471961	-0.803041805368299	0.177716246959306	4.31309385872143e-06	1.49084207748878e-05
ENSMUSG00000011427.17	133.5531110689	0.247362156091124	0.327177750034023	0.42322932416935	0.518049303582597
ENSMUSG00000011589.10	55.6746466197373	0.362989420828251	0.57834528469123	0.444298665700246	0.538197915314599
ENSMUSG00000011658.17	85.3009730924697	-0.183504852674303	0.22377722846951	0.399860898993154	0.494429005692493
ENSMUSG00000011751.17	71.1118641597646	0.572875066428735	0.331500369327117	0.0666068122820919	0.107996689429816
ENSMUSG00000011752.8	6911.00408475237	-0.583697128351247	0.103732968955179	1.52527996654086e-08	7.02763995775836e-08
ENSMUSG00000011831.17	648.059764184976	1.24976178975229	0.221479228441048	6.53685104370283e-09	3.14559690638967e-08
ENSMUSG00000011832.17	56.0016947717145	0.389486924122307	0.280887858165068	0.148125269090206	0.215818313648599
ENSMUSG00000011837.5	166.874649269583	0.203885440595876	0.203548181028484	0.306022653784806	0.395889311012209
ENSMUSG00000011877.14	438.148618807855	1.36732117201107	0.191600788179252	3.10060101140554e-13	2.23446813368994e-12
ENSMUSG00000011884.14	155.703398664723	0.177661234899982	0.167305793158113	0.28127124205755	0.368736051505587
ENSMUSG00000011958.18	705.317042635447	-0.550416998039415	0.102778677979439	7.24468805408087e-08	3.09303288012833e-07
ENSMUSG00000011960.13	1022.8205929539	0.120449063810154	0.182091523828982	0.50094804348745	0.590868235234427
ENSMUSG00000012017.5	25.3397831543446	0.536415746549073	0.555041792023782	0.247256918396733	0.331130422514558
ENSMUSG00000012076.9	221.828990039844	-0.488492335239906	0.226134161455758	0.0264581468009247	0.0475692000623242
ENSMUSG00000012114.18	232.050243313793	0.933823151959925	0.201938663786898	2.26852541970568e-06	8.15807121342943e-06
ENSMUSG00000012117.14	183.090116485819	-0.672484602667009	0.186744992583009	0.000244121649439007	0.00065524876957003
ENSMUSG00000012123.18	94.0806678592365	-0.324601320969341	0.530275222833094	0.471359719054543	0.563271443662638
ENSMUSG00000012126.17	38.3194127368807	-0.62490285150708	0.438213251572358	0.112285813815369	0.170305839191092
ENSMUSG00000012282.3	145.341630436261	-2.14693963507073	0.277041427144692	3.22561510341667e-16	3.00771256556978e-15
ENSMUSG00000012296.17	376.589269657041	0.328200559755985	0.345025526115323	0.310343169359291	0.400503210802465
ENSMUSG00000012396.13	3148.07511749438	-1.93097027641954	0.180496986258334	7.95749996845399e-28	1.79011136585426e-26
ENSMUSG00000012405.17	14075.9326089427	-2.07308495676833	0.14119277293476	3.9340819002582e-50	4.37719774672647e-48
ENSMUSG00000012422.15	823.392372000708	-0.544141119093967	0.127476933729445	1.66985158620225e-05	5.30122345671726e-05
ENSMUSG00000012429.10	756.037995349531	-1.37418916810285	0.166207864972146	4.40648520457284e-17	4.37645306777448e-16
ENSMUSG00000012443.5	1704.87825815738	1.86909564349812	0.237352542616967	3.09708114800741e-16	2.89935390928016e-15
ENSMUSG00000012483.5	623.573915349152	-1.58438046997159	0.155545852207052	4.77207318209243e-25	8.74101547158131e-24
ENSMUSG00000012519.15	15.6741676219738	0.022310675769756	0.389843932701702	0.95041132910979	0.967389254323829
ENSMUSG00000012535.15	2304.97099561459	0.0991557277395682	0.0953675141814925	0.2962028054829	0.38542643997526
ENSMUSG00000012609.20	325.932316100151	0.588522108135183	0.18707379892164	0.00135238776304433	0.00318777115574735
ENSMUSG00000012640.17	174.308856097516	0.313921212507773	0.273887543098909	0.23296050416536	0.316071568105049
ENSMUSG00000012819.17	8.86436844494521	0.15210819550545	0.784597516231478	0.768445175568752	0.823451988422636
ENSMUSG00000012848.16	14041.2426792376	-1.66970035675164	0.11884388718054	1.32550333869306e-45	1.0443571042229e-43
ENSMUSG00000013033.17	594.963585874215	2.03098363953293	0.298987135323916	5.68585909967876e-13	4.01841381091889e-12
ENSMUSG00000013076.18	741.483186659472	1.2155836947572	0.106895408626903	2.49546648615267e-30	6.71451742279019e-29
ENSMUSG00000013089.16	1686.15295174318	1.76968859441015	0.153289355415362	1.00421528705777e-31	3.0622987281445e-30
ENSMUSG00000013150.16	118.532977878248	-0.333073316078711	0.307962303447516	0.255158520651394	0.339860499843606
ENSMUSG00000013155.11	244.109162490975	-0.064553660282299	0.166469380936322	0.694020791903788	0.763117012572094
ENSMUSG00000013160.8	162.201195038725	1.13007554234954	0.255486425665267	4.47632491119864e-06	1.54305301052351e-05
ENSMUSG00000013236.18	908.823349095987	1.97102221063377	0.240588840889584	1.66690892633751e-17	1.72635152767294e-16
ENSMUSG00000013275.10	243.888243945521	0.165983710116294	0.187179981337887	0.366466681751208	0.460235421628824
ENSMUSG00000013367.6	10.5010883452552	1.19449548953867	0.491664198151211	0.00517451618270987	0.0108394298410741
ENSMUSG00000013415.10	5259.79779099388	1.30467893077508	0.115368598486794	4.42584662686278e-30	1.17549058717015e-28
ENSMUSG00000013418.9	17.5448480676498	0.165580850065109	0.387943618540673	0.643052973794026	0.720939087654291
ENSMUSG00000013419.8	57.8113636340289	-0.473532085533092	0.356352733408317	0.154461900518878	0.223704847479715
ENSMUSG00000013465.20	201.763130541222	0.202112225930931	0.211784394425377	0.328560554430644	0.420291047138151
ENSMUSG00000013495.16	102.683464693445	-0.265238259188118	0.176368567559378	0.126393216245163	0.188542177000552
ENSMUSG00000013523.14	13.0131300459995	-0.123986401849443	0.810793645928017	0.809222366742808	0.85749451178596
ENSMUSG00000013539.15	96.8268885308518	-0.494208718255586	0.207180788505077	0.0146864336459889	0.0279909146815393
ENSMUSG00000013584.6	15.4429425268204	-0.363482015316768	0.621155905343552	0.459967493020852	0.55282714455692
ENSMUSG00000013593.13	1420.15258277378	-0.404324269201957	0.121891794171696	0.000829358621965226	0.00202717061420534
ENSMUSG00000013622.16	196.097253453643	-1.39626692630037	0.216031100199941	3.09533158232515e-11	1.87945520524145e-10
ENSMUSG00000013629.17	2531.3984632585	1.94171482071784	0.149625263895468	1.23269279341535e-39	6.38325541797814e-38
ENSMUSG00000013646.18	217.499874968445	0.340908308183142	0.151887788049558	0.023110561006864	0.0421348104628022
ENSMUSG00000013662.7	1650.80996115714	-0.932026752075559	0.146723059952765	1.30512197187254e-10	7.46230677459207e-10
ENSMUSG00000013663.8	3130.45610923965	1.27050318729007	0.186125931164052	3.35487340044674e-12	2.21155725721203e-11
ENSMUSG00000013698.13	227.595576035031	-0.297116455494852	0.156309212486145	0.0542104559591843	0.0903160237029429
ENSMUSG00000013701.14	2191.81600458032	-1.63121540845432	0.131698174676976	5.83935076096595e-36	2.33389779079675e-34
ENSMUSG00000013707.4	4.51857062881788	0.568638680049597	0.936793443458811	0.253467789305405	0.337881817088327
ENSMUSG00000013736.17	651.892789607039	0.647729597219485	0.220661577701563	0.0025910008997822	0.0057844376107258
ENSMUSG00000013766.12	54.4369440042828	0.0730882930357145	0.893252753500161	0.881192514000961	0.914670653911969
ENSMUSG00000013787.16	841.597779042587	0.725375066164853	0.198226995228729	0.000186364370455871	0.000508258047084601
ENSMUSG00000013822.8	282.185068453746	-1.37974436696921	0.14237225027506	1.06261931869743e-22	1.61422069381832e-21
ENSMUSG00000013833.16	109.615662754776	0.189736029212692	0.256438897181665	0.443653251904935	0.53757454739651
ENSMUSG00000013846.11	8.59122998726122	0.218769430559373	0.717363333743113	0.671036397474938	0.744998014306797
ENSMUSG00000013858.15	227.76880318281	0.0944646174812271	0.144221742430786	0.507911306857012	0.597241894459756
ENSMUSG00000013878.19	233.109369972135	0.872736645020885	0.18429300012602	1.41366311245736e-06	5.19268134571389e-06
ENSMUSG00000013921.16	50.4859029728655	1.15129117704216	0.365776632121852	0.000681781619586815	0.00169590603168219
ENSMUSG00000013973.13	247.257693240983	-0.604215815187987	0.210605447460836	0.00331144972689732	0.0072282135011689
ENSMUSG00000013997.11	260.568124759356	-0.909050919191943	0.172024824121328	7.89298189432777e-08	3.35502666117438e-07
ENSMUSG00000014030.16	21.6137788957101	2.29213842926236	1.2771527775658	0.000533608697117365	0.00135121242740761
ENSMUSG00000014039.19	390.942359983633	-0.0390995558987406	0.199144184518616	0.841132651368678	0.883575616872163
ENSMUSG00000014074.18	792.989683265463	-0.118580600399978	0.109436104737994	0.275588566957021	0.362614217505495
ENSMUSG00000014075.16	167.413689364634	-1.14966580291349	0.178247291801336	5.20046918717328e-11	3.09155689910406e-10
ENSMUSG00000014077.14	327.895035193269	0.404671671010285	0.188443070216329	0.0286840538791297	0.0512022021926969
ENSMUSG00000014158.13	7.44434421407445	-0.19241262197599	0.810307968531657	0.70840205026184	0.774225563261547
ENSMUSG00000014164.16	14.0493890155495	0.333212063065618	0.385258706934487	0.348184082579517	0.441279711216571
ENSMUSG00000014177.11	272.535398106257	-1.1454741726805	0.221502344258069	1.06507256638459e-07	4.46614462710848e-07
ENSMUSG00000014195.17	1303.7041404504	-0.083801365265436	0.080638085674838	0.297080155634588	0.386171370605838
ENSMUSG00000014226.11	2195.53054517557	0.678656614937936	0.174289179438501	7.58795590894831e-05	0.000220100176065971
ENSMUSG00000014232.15	207.109978704602	-0.858806131946543	0.173374557455551	4.7995530053445e-07	1.86753873674404e-06
ENSMUSG00000014243.6	97.4840353898293	-1.06171838736751	0.196102410318586	3.20020429860556e-08	1.42234181336404e-07
ENSMUSG00000014245.9	168.214670111284	0.113327676580281	0.168351434284436	0.494510441920053	0.584951041383343
ENSMUSG00000014294.5	460.688261466922	-1.6471112616368	0.146993873057395	6.87959344333132e-30	1.80105350129311e-28
ENSMUSG00000014301.14	188.183533547137	-1.19166373411362	0.206155049952334	3.21414763711018e-09	1.60143325689239e-08
ENSMUSG00000014303.14	122.66912476232	1.21485660716338	0.268667592317899	2.4653262780587e-06	8.81192268738714e-06
ENSMUSG00000014313.16	2084.05888331546	-2.09216060857989	0.181625605516103	4.61463845003149e-32	1.42836938640354e-30
ENSMUSG00000014329.15	16.9688674825813	0.816921882487515	0.444236517103455	0.0398024103749527	0.0686957647672514
ENSMUSG00000014349.8	719.983165001336	0.115364920035205	0.137816903069868	0.397908201545826	0.492522137734172
ENSMUSG00000014353.16	343.080531039964	-0.231051418602786	0.156410592963422	0.134623552051664	0.199123868825542
ENSMUSG00000014355.11	2725.69747332858	-0.29334304913926	0.101495138605059	0.0036647080662809	0.0079271313398066
ENSMUSG00000014361.6	34.5933568463661	1.13676683312373	0.272889364973115	1.40139611012427e-05	4.50454611466258e-05
ENSMUSG00000014402.16	667.120395804979	-0.108753510229675	0.128101327227602	0.391885778918157	0.486665393774154
ENSMUSG00000014418.17	247.760982398327	0.282769575806011	0.199277828173663	0.147399605590605	0.214970750172188
ENSMUSG00000014426.10	758.744881823337	0.86425237890358	0.110850002910407	4.22759467151226e-15	3.57370644023575e-14
ENSMUSG00000014444.18	1281.78436888393	2.22939544650752	0.169880246418743	6.35814112859593e-41	3.61032792981342e-39
ENSMUSG00000014470.5	80.2237414350693	0.348454228213476	0.348656837845806	0.28577250833651	0.373922597916354
ENSMUSG00000014496.9	1631.53156604514	0.960328335481861	0.147295739140895	4.20050778312064e-11	2.5207639090615e-10
ENSMUSG00000014498.10	310.24823920044	0.955066143447878	0.149872646230683	1.11466026134209e-10	6.42460991372778e-10
ENSMUSG00000014504.17	584.520028014694	-0.30269294484596	0.1408706662664	0.029931176514852	0.053214930217023
ENSMUSG00000014547.11	324.752567902856	0.342920031228756	0.10249627621874	0.000768362526299117	0.00189014426659211
ENSMUSG00000014550.15	503.011111314441	0.0436316488714985	0.216885183159127	0.836642347162561	0.879812857189213
ENSMUSG00000014551.9	455.943499787857	-1.55021218441085	0.124589196741929	3.50549620460017e-36	1.42530879015188e-34
ENSMUSG00000014554.14	253.018284038502	-0.941868576898374	0.408517482870885	0.011309287554777	0.0220704003513289
ENSMUSG00000014592.22	305.140228270768	-0.220589117758576	0.227631368601532	0.31934291284038	0.410217181570528
ENSMUSG00000014599.11	50.5790874452539	0.853245677212033	0.363656763448095	0.011572141396575	0.0225512961393374
ENSMUSG00000014601.14	431.904472482084	0.138440982263975	0.235344247221393	0.544762010590919	0.632043685506987
ENSMUSG00000014602.16	274.437361541834	1.27877029776791	0.352074488664787	9.54985628676265e-05	0.000273016464364793
ENSMUSG00000014606.15	500.781126002042	-0.800398767672274	0.138877046110959	5.78370724804427e-09	2.80448490145892e-08
ENSMUSG00000014633.16	276.018705698885	-2.10414416255081	0.200248459101061	3.31204051922466e-27	7.1293295725585e-26
ENSMUSG00000014668.16	759.56111161872	-0.4790385111745	0.120236681022687	5.96282847219717e-05	0.000175873000988126
ENSMUSG00000014748.14	290.881883620314	-1.36980826683346	0.231285558491418	9.97744762505106e-10	5.24245788263292e-09
ENSMUSG00000014763.9	211.364472443444	-0.140593775236246	0.119754259128519	0.236905575117378	0.320105366821848
ENSMUSG00000014767.18	558.420364091042	-1.30037826032735	0.133536285533861	7.75000398473573e-23	1.18936920425576e-21
ENSMUSG00000014769.11	2806.34661280805	-1.71925397221227	0.108169984736298	1.04729503774364e-57	2.10314724225908e-55
ENSMUSG00000014771.14	370.465145451376	-1.02009107168267	0.169950070025411	1.07491858157913e-09	5.63357233700305e-09
ENSMUSG00000014773.14	39.6203111756512	-0.143798144953069	0.388149725592616	0.687472705114001	0.757789211802146
ENSMUSG00000014776.8	33.5595873704965	0.00368428756784359	0.304920666802097	0.989869309640148	0.995667698071067
ENSMUSG00000014778.11	153.826465596703	1.22905293150133	0.246044828306152	2.3414927844708e-07	9.47821083625385e-07
ENSMUSG00000014782.17	38.2756459776134	0.745029398679621	0.544003750500021	0.10381216433781	0.159109727303678
ENSMUSG00000014786.9	157.698867086864	0.960072535636665	0.180774137636462	6.44171952336686e-08	2.76455030991092e-07
ENSMUSG00000014791.11	63.0411601634148	0.467003943236439	0.305124361775026	0.107609686598403	0.164166083862877
ENSMUSG00000014813.10	85.6824603934009	-1.65013206787481	0.345202126182821	2.70917577416189e-07	1.08650748838587e-06
ENSMUSG00000014837.16	153.047713468074	0.402750839757498	0.206674674597896	0.0462644043480781	0.0785606462861835
ENSMUSG00000014846.13	41.6170034480021	-0.649952840682919	0.243629583939532	0.00589063376387066	0.0122213766145468
ENSMUSG00000014850.16	568.235168334817	0.58436681632392	0.136133968219314	1.46063901764359e-05	4.68582558027216e-05
ENSMUSG00000014856.13	216.653370072869	-1.29791219007547	0.134882170699888	2.40636514242174e-22	3.55386679822949e-21
ENSMUSG00000014859.10	1275.63827014427	0.637728922603277	0.121258726704925	1.15770052800581e-07	4.83486040950333e-07
ENSMUSG00000014867.10	771.545948892616	-0.29915459618355	0.129153706222979	0.0194701978374225	0.0361664690117131
ENSMUSG00000014873.16	395.361195375736	-0.430131212035952	0.13506825445083	0.00130456878825314	0.00308299859876069
ENSMUSG00000014905.5	124.009685137892	-1.06552473972172	0.182651440301455	2.81822806652237e-09	1.41488855041756e-08
ENSMUSG00000014907.11	598.407813554727	1.96871163223522	0.150864808028758	4.36257833984747e-40	2.32487305897308e-38
ENSMUSG00000014932.16	977.981198248416	1.8475571267776	0.230094021325292	9.5261353081603e-17	9.23289406235878e-16
ENSMUSG00000014956.16	3656.57564012153	-0.130873794289096	0.151402986779894	0.381711162495709	0.475971558329579
ENSMUSG00000014959.13	286.737791244365	-0.0499295165314824	0.173111537576336	0.769557646548407	0.824375862978963
ENSMUSG00000014980.15	310.615161265441	-0.683760414832616	0.141703610940143	1.07852027706467e-06	4.00993303283449e-06
ENSMUSG00000015002.19	1451.7998172223	0.835561168439385	0.158917353699287	9.85222140688078e-08	4.14715055999759e-07
ENSMUSG00000015013.10	185.763986505629	-1.8013671752927	0.164783344098828	9.4295238464588e-29	2.24387238698898e-27
ENSMUSG00000015016.9	140.982839059687	0.613916900987375	0.155801091925605	6.57674586416549e-05	0.000192634781474943
ENSMUSG00000015023.8	649.981960547407	-0.0495596352434654	0.117862897085185	0.671920258814252	0.745687484963896
ENSMUSG00000015027.12	85.6850160160492	0.855324472224269	0.236089208546149	0.000188489750716077	0.000513714121986369
ENSMUSG00000015053.15	10.9083393391239	0.825563168306275	0.683728256828188	0.108639959865454	0.165523151286494
ENSMUSG00000015083.12	19.6917997416613	-1.2914692647709	0.452098002286212	0.00128983925035856	0.00305125455188254
ENSMUSG00000015087.15	1054.11098322478	0.234105075045894	0.127221115584049	0.0635050178429854	0.103622359744335
ENSMUSG00000015092.10	502.557774017561	-0.347907404221233	0.14276372301732	0.0137808453348846	0.0264024642384579
ENSMUSG00000015094.17	106.928036134232	0.781093680987171	0.24366623215089	0.000933376521925108	0.0022583356076274
ENSMUSG00000015095.13	75.8469540130795	0.276577595762263	0.31202207256218	0.350376015715998	0.443682086342306
ENSMUSG00000015112.16	1135.01059691922	-0.734351174955564	0.148324957089254	5.46894900563394e-07	2.1115400533593e-06
ENSMUSG00000015120.16	2592.45341796299	-1.10420385207818	0.0893115968467345	2.09016141110677e-35	7.98577446791072e-34
ENSMUSG00000015126.10	182.099342834182	-0.823620039980931	0.177717500248517	2.4341487879751e-06	8.71182962216606e-06
ENSMUSG00000015127.15	158.670090800808	0.0920838943174176	0.246947311907065	0.700192902850212	0.767697378667573
ENSMUSG00000015133.18	34.38677888988	1.8037096624164	0.663444308289529	0.000473417352162455	0.00121014646663445
ENSMUSG00000015134.16	24.9240497270144	-0.970523277472527	0.419420820862554	0.0105808324143644	0.0207496209797949
ENSMUSG00000015143.16	1218.73316413854	1.3720034800038	0.160755658052433	4.57031223284321e-18	4.9189105580542e-17
ENSMUSG00000015149.15	135.854673507965	-0.121076776660317	0.192005150965401	0.520330637990355	0.608802374292111
ENSMUSG00000015165.17	3431.44702058729	0.0642423936390772	0.092707080962815	0.486404810203056	0.57743695549086
ENSMUSG00000015176.12	2188.40039873912	0.513096711352732	0.103564711146515	6.28827652500012e-07	2.40979868599435e-06
ENSMUSG00000015189.13	204.683882136451	-0.310178149025583	0.215185434273798	0.139695025667283	0.205586962680042
ENSMUSG00000015202.14	105.204953392966	0.830554623149435	0.208435357559763	4.52233953389347e-05	0.000136091675995292
ENSMUSG00000015214.15	118.438616376348	-0.38148797954989	0.230248911417384	0.0884112601652201	0.138443155300559
ENSMUSG00000015217.12	618.379381884096	-0.659628239302495	0.106347328805325	4.38755768349442e-10	2.38921667903778e-09
ENSMUSG00000015222.19	184.038884408087	1.28301385879932	0.376530629163216	0.000216350917816581	0.000585673280237651
ENSMUSG00000015243.5	60.1638756111273	2.16786550037703	0.361925864160746	6.68300381499489e-11	3.93594505799431e-10
ENSMUSG00000015247.11	205.355431866723	-1.87282124022544	0.193445530425385	3.3234586838515e-23	5.24208756197151e-22
ENSMUSG00000015289.5	318.979816585737	-1.5560459593246	0.117100150244922	6.12862366840383e-41	3.4920431123739e-39
ENSMUSG00000015290.16	344.531390534797	-2.05310747846248	0.192889133109585	9.31199068864067e-28	2.07216960364657e-26
ENSMUSG00000015291.11	843.301889244227	-0.128644480328281	0.151717656042476	0.390833644654265	0.485541880537291
ENSMUSG00000015305.7	527.531873659411	1.08106523020943	0.133867609238355	3.47477372776452e-16	3.22906879091977e-15
ENSMUSG00000015312.10	187.741367517613	-0.0537748725650885	0.225853656129962	0.806803603936263	0.855426884683436
ENSMUSG00000015335.17	130.011000133424	0.0826101851110473	0.198177977276848	0.670484610504852	0.744533673526397
ENSMUSG00000015337.6	40.6913982388255	-0.946299414007339	0.274060750422494	0.000320170718025422	0.000844100418463756
ENSMUSG00000015341.18	1905.39634530493	-1.10080563594987	0.113588901153462	1.66760955432254e-22	2.4986830328507e-21
ENSMUSG00000015342.7	43.3145742833834	1.37235441965417	0.26339744258146	5.78782106980068e-08	2.4975903971805e-07
ENSMUSG00000015354.9	300.577262113597	-0.544634133164918	0.329958576457566	0.0799593708713951	0.12682440378918
ENSMUSG00000015357.11	470.097875417665	0.352596402445547	0.164464031735933	0.0296765004880783	0.0528134587201108
ENSMUSG00000015363.14	139.955352753721	0.0103794973526464	0.18510168835615	0.954478101204482	0.970628721826357
ENSMUSG00000015365.16	5.66717107678968	0.565629802215171	0.918199190927948	0.261976252205148	0.347423930503517
ENSMUSG00000015377.11	83.6672373346351	0.0724226132016129	0.220612648562142	0.736298434401509	0.797515379812514
ENSMUSG00000015451.17	14.9852680299231	-0.466541700200601	0.690440704798977	0.362630627738575	0.456462203559939
ENSMUSG00000015461.16	162.085275112369	0.727217012018151	0.317777906697302	0.0156100927368271	0.0295869471797112
ENSMUSG00000015468.15	71.9690323887162	0.894154429094174	0.792554667083676	0.0951537336493448	0.147528154788039
ENSMUSG00000015474.17	87.9034563237315	0.102929652967606	0.213456259664942	0.621416846168675	0.701169741390953
ENSMUSG00000015478.14	180.071376059387	-0.914562467247305	0.167576079970827	3.00728199811924e-08	1.34021414514288e-07
ENSMUSG00000015488.15	147.323255268386	-0.337840407025618	0.348049988041065	0.299983212644499	0.389316079446796
ENSMUSG00000015501.11	145.835805293094	2.25691669387811	0.262520968782489	1.93703927962461e-19	2.31306931236972e-18
ENSMUSG00000015522.19	687.728789571519	0.787207739923607	0.125555156928807	2.57234804263129e-10	1.4276661684533e-09
ENSMUSG00000015536.15	219.099705078798	-0.931448358193736	0.25366190679539	0.000142623803837998	0.000396185252665371
ENSMUSG00000015542.18	73.6270565252447	-0.35442145782585	0.258377381015942	0.15528104463717	0.224772588083709
ENSMUSG00000015568.17	408.625221730234	1.00031030359015	0.230963155642098	8.20206144065052e-06	2.72469932909405e-05
ENSMUSG00000015575.16	826.504988356987	-2.01012205624335	0.148534242172774	5.8987969056677e-43	3.8854195458252e-41
ENSMUSG00000015597.18	622.84466384293	2.38880307233897	0.248458356241027	1.03056584798698e-23	1.70043364917852e-22
ENSMUSG00000015599.10	6.37552675102508	1.49500411046768	0.589560544345212	0.00187352520321742	0.0043046378570366
ENSMUSG00000015605.7	352.321058206521	0.406764170768185	0.212091281051229	0.0495516722137312	0.0834834649420413
ENSMUSG00000015619.11	13.0000674075189	0.620327955442749	0.79365222167364	0.238731848125507	0.32196538436386
ENSMUSG00000015647.10	1436.65900992668	2.34235157124959	0.156976920222726	4.09670020918243e-52	5.31183955469347e-50
ENSMUSG00000015652.10	49.9079935812445	-0.509170052779227	0.25005542381053	0.0352856005722611	0.0616496535409468
ENSMUSG00000015653.14	212.959476091327	0.802961811719181	0.177770519965175	4.35076257084241e-06	1.50323137335422e-05
ENSMUSG00000015656.18	39911.5834794347	-0.54026527354424	0.102783251113287	1.25411136030185e-07	5.21166227074219e-07
ENSMUSG00000015659.13	164.003803755924	0.511626659291456	0.226497660875475	0.0202834912583785	0.0374995229091409
ENSMUSG00000015668.14	363.482255663657	-1.49720667246558	0.117029260668288	4.59544550019108e-38	2.12565171493389e-36
ENSMUSG00000015671.12	2634.1822859905	-1.79583243887998	0.10022587804266	1.03439462641846e-72	5.32293009788523e-70
ENSMUSG00000015672.5	550.61087418122	-1.37366041726709	0.148384814314954	6.8264853323466e-21	9.09480048282779e-20
ENSMUSG00000015697.15	1234.81482112528	0.334122015211806	0.126021889164578	0.00751194843068956	0.0152545634243637
ENSMUSG00000015702.14	17.4580997201197	0.956407951263111	0.508661241402988	0.0290299153198875	0.0517802876486771
ENSMUSG00000015709.10	205.53841593066	1.02023694176591	0.569231999122556	0.030254352816878	0.0537025361469797
ENSMUSG00000015711.9	486.912582122136	-0.0619337366607995	0.13136343831958	0.634290614892879	0.712862650521501
ENSMUSG00000015714.12	288.432144525947	0.133543624035989	0.147297342445528	0.359203583144253	0.453014122971311
ENSMUSG00000015733.14	2348.15168001041	-0.533623646752157	0.170078396266811	0.00144465111744342	0.00338441740659279
ENSMUSG00000015745.10	156.749613381372	-0.49444284446697	0.327686903744239	0.109803695196142	0.167018053648149
ENSMUSG00000015747.6	252.249271004091	-0.731554638777369	0.646425653670827	0.145315392459985	0.21234435776365
ENSMUSG00000015748.14	899.224021794874	-0.465589070422218	0.128381274986957	0.000254268787704037	0.000680458915790807
ENSMUSG00000015749.13	2365.33974421089	-1.4811250747921	0.115013786668883	1.60085947551829e-38	7.70799794835076e-37
ENSMUSG00000015750.16	205.816650380143	-0.423613123654493	0.231106537806299	0.0593718697701253	0.0976699879625028
ENSMUSG00000015755.17	645.186596249832	1.13222112242492	0.141095067075002	4.91538404083233e-16	4.50175912126729e-15
ENSMUSG00000015757.11	418.337716905492	1.05502975734509	0.193412837357555	2.57173718231138e-08	1.15328965634863e-07
ENSMUSG00000015759.12	791.89790364244	-1.03495802153558	0.14397014993096	3.57823852017941e-13	2.55741552568552e-12
ENSMUSG00000015766.15	348.889190857745	1.20044524351224	0.197566367952593	5.26044689809846e-10	2.84105539753976e-09
ENSMUSG00000015776.13	295.916228011678	0.0543556008219892	0.192407372701137	0.773339463441371	0.827565696938462
ENSMUSG00000015790.17	162.605288382518	-1.2178359810593	0.165663121904814	8.28073889749402e-14	6.25499667087312e-13
ENSMUSG00000015804.15	512.045907351288	-1.28832465756989	0.122537166967336	2.8552616437795e-26	5.72686887796797e-25
ENSMUSG00000015806.13	689.603569679649	-0.963279680982226	0.106113669810468	6.64979506277045e-20	8.26431511687856e-19
ENSMUSG00000015837.16	676.301121029483	0.302899331447443	0.122403254381898	0.0126346509352558	0.0244109816908198
ENSMUSG00000015839.7	515.66104023515	0.603507330682472	0.115146218149691	1.30749752261513e-07	5.42331529090765e-07
ENSMUSG00000015843.11	19.0809469043966	-0.528148061623252	0.486915060138855	0.214515118251679	0.295600037845222
ENSMUSG00000015846.16	127.561757495175	0.287660506849753	0.270305904142808	0.268610473734637	0.354907219047442
ENSMUSG00000015850.12	11.4389486573021	1.79018016257246	1.11041225673646	0.00330184202293093	0.00720915308825294
ENSMUSG00000015869.17	145.669115129241	1.09898464969132	0.186880162373892	2.02853489523135e-09	1.030030345969e-08
ENSMUSG00000015879.9	9.12021287207465	-1.02921439057707	0.513121993263022	0.0194863460965963	0.0361923822662588
ENSMUSG00000015880.14	1502.0985306929	1.78063735938091	0.268289769168605	3.70932338851813e-12	2.4383803688115e-11
ENSMUSG00000015882.19	286.789131239717	1.70830800501428	0.455683967264969	2.110436044375e-05	6.6180422494996e-05
ENSMUSG00000015889.9	712.885450756898	-0.262207689605659	0.0834099808849954	0.00160543524974254	0.00373136235109533
ENSMUSG00000015932.9	3295.28585992334	-0.276004845519655	0.106503110027298	0.00913987804207554	0.0181902793955593
ENSMUSG00000015937.16	1212.20996165795	-0.112370953569837	0.106274043286956	0.287531160967726	0.375865335211205
ENSMUSG00000015942.10	29.7534958902995	0.198775879337768	0.390900286736988	0.58034119476241	0.663920970831778
ENSMUSG00000015943.12	161.135976052339	-1.53611687808244	0.223071915078146	1.28593488137051e-12	8.80477741851482e-12
ENSMUSG00000015944.10	65.5766056415279	1.23623220467006	0.379923704800969	0.000406102810837979	0.00105212318849418
ENSMUSG00000015961.9	2007.55043320847	-0.412307495816219	0.104262441827194	6.98171892407657e-05	0.000203231333786051
ENSMUSG00000015971.6	513.076440019894	-0.950400839559541	0.142257512145341	1.43434658365435e-11	8.98417086079734e-11
ENSMUSG00000015980.15	60.1576080638577	-1.48110910470279	0.240551162076054	1.85434231742365e-10	1.04252150703364e-09
ENSMUSG00000015981.13	8.83341543085878	0.721070716357947	0.449554585965814	0.0722494933405575	0.116003549808791
ENSMUSG00000015994.11	927.876154282609	-0.540477289462004	0.108684614216327	5.62475461129667e-07	2.16813750431232e-06
ENSMUSG00000016018.5	1658.42931295933	0.232517652703921	0.166710238667142	0.157049729946987	0.226913916209269
ENSMUSG00000016028.12	275.517358203984	1.96270968697597	0.408493312515764	9.32691258286762e-08	3.93306708071911e-07
ENSMUSG00000016128.15	101.629594500727	0.917463039162675	0.401838940518084	0.0124182367314313	0.0240182175542024
ENSMUSG00000016150.16	27.2949171579639	0.641560397809481	0.511274538277165	0.144804525850775	0.211710567982307
ENSMUSG00000016181.10	322.595247376879	-0.361382969565465	0.326897780050229	0.241603182006918	0.324978766087795
ENSMUSG00000016200.15	303.851603960088	1.62369868616626	0.226017497179491	1.23207223270122e-13	9.13897903418515e-13
ENSMUSG00000016239.12	41.7231955209346	1.17119410429616	0.308055654798394	6.02096389857413e-05	0.000177460555786326
ENSMUSG00000016252.8	751.724879613778	-1.16104825374783	0.103053898450439	8.99653922867648e-30	2.32568306873808e-28
ENSMUSG00000016253.13	429.972341647058	0.330860991637721	0.136795294823477	0.0145941979808241	0.0278312285061066
ENSMUSG00000016256.11	228.867912790791	-0.5117139089209	0.139414115942837	0.000208925462761044	0.000566783458860973
ENSMUSG00000016257.16	748.991124501738	-0.889409299156571	0.161111886424241	2.16665294926177e-08	9.81250663242398e-08
ENSMUSG00000016262.15	44.9309788605328	1.00835665380317	0.260375734320933	5.8101253661469e-05	0.000171799846299768
ENSMUSG00000016308.13	205.324602933358	-0.831110212949057	0.139734464272125	1.85341277281311e-09	9.43435799997327e-09
ENSMUSG00000016319.4	5229.72340917544	-1.66277590112434	0.0998443941595444	4.98395545030562e-63	1.41501369655487e-60
ENSMUSG00000016344.15	166.916354891918	-0.721456882514969	0.180952274354852	4.96938386778341e-05	0.000148621220760605
ENSMUSG00000016346.18	16.3759822673803	0.931827624228849	0.582125114679689	0.0507720873488443	0.0853736303863391
ENSMUSG00000016382.16	790.212234140991	0.588682820085165	0.161534125247313	0.000220121232826005	0.000595390331955623
ENSMUSG00000016386.16	41.6451761525892	1.30323277023476	0.545745874686647	0.00446115458857388	0.00946917151457155
ENSMUSG00000016409.5	350.818564715365	0.195452767779244	0.227379843306518	0.377101826690314	0.471076906395797
ENSMUSG00000016427.8	146.338396485601	-1.54524066738432	0.166916919863176	4.74631432457758e-21	6.41687668167644e-20
ENSMUSG00000016458.16	21.2079643293119	0.84333291989972	0.444948420874954	0.0340120909640777	0.0596080355369803
ENSMUSG00000016477.19	400.60821435741	1.07447497501732	0.150360019098264	4.64082438934457e-13	3.29825011736457e-12
ENSMUSG00000016481.16	427.01477199732	-1.26446083157147	0.186150977805837	4.27318833434247e-12	2.79565324996494e-11
ENSMUSG00000016487.16	814.619584650385	1.11515509844672	0.13543694831207	8.97235446089852e-17	8.72697938024902e-16
ENSMUSG00000016493.14	13.2583620439894	1.53988241859177	0.702462002236366	0.0036103960101904	0.00781959635667569
ENSMUSG00000016495.13	149.504161929508	-0.858621648688394	0.16171241991619	7.259611736383e-08	3.09860099696783e-07
ENSMUSG00000016496.8	10.1430435936182	0.595863440327041	0.44293907199611	0.133179634175492	0.197218438486315
ENSMUSG00000016503.19	501.972504444395	-0.508729883747008	0.103178097531553	7.12073735838111e-07	2.70531166001763e-06
ENSMUSG00000016510.12	196.676775646571	-0.960034207315756	0.168377434019145	7.03368072004779e-09	3.36990458007061e-08
ENSMUSG00000016520.8	141.177613105691	0.642612303497231	0.22612767490139	0.00349690084566865	0.00759676335430417
ENSMUSG00000016526.9	329.388478563629	-0.384208022819837	0.190459909548275	0.0397841884686877	0.0686715127373039
ENSMUSG00000016528.11	292.038831809969	0.52993972372363	0.207977319014729	0.00913492481225799	0.0181826189874837
ENSMUSG00000016534.16	1263.52372937977	-0.511261247751518	0.143692925694319	0.00032231501566869	0.000849481652211317
ENSMUSG00000016541.11	1194.17815885362	0.323860503352405	0.104825357156504	0.00188892763707282	0.00433639640313372
ENSMUSG00000016552.14	148.002033809998	0.245652836922746	0.175346243961999	0.154564835807308	0.22383424072104
ENSMUSG00000016554.10	1786.51202080188	-0.154060340077023	0.148182068284177	0.292993010158796	0.381942968927039
ENSMUSG00000016559.15	4947.91452593591	-1.04885839249347	0.10733119679388	8.04674694343641e-23	1.23375960817102e-21
ENSMUSG00000016619.11	1196.99588820533	0.128789183682345	0.10482438754999	0.216604158256152	0.29790534318918
ENSMUSG00000016624.16	91.9112893001771	-0.117852751949479	0.365355403239472	0.728732746813782	0.791194180904763
ENSMUSG00000016637.8	72.3968951881519	0.20954105157954	0.222031333501876	0.332804225903263	0.424696775259534
ENSMUSG00000016664.17	751.814180889585	0.484549666219629	0.106924500412968	5.14538788624413e-06	1.75713609130614e-05
ENSMUSG00000016757.12	388.505025381305	0.333753264133905	0.214154003494497	0.110381921860181	0.167742627101476
ENSMUSG00000016758.5	7.9029178570088	0.261455672680776	0.485553793174008	0.538199271883713	0.626105786655535
ENSMUSG00000016831.13	698.049522434596	-0.154199128398575	0.101172982062393	0.125475714380545	0.187445213526665
ENSMUSG00000016833.15	374.879125003914	-0.900914644752695	0.25668524661652	0.000274436200496421	0.000729717570414107
ENSMUSG00000016918.16	1581.34250858285	0.649490386309822	0.135385915252615	1.27334016590565e-06	4.70031215242509e-06
ENSMUSG00000016921.15	2740.73422472223	-0.167667744983669	0.108039257255778	0.118452419159226	0.178393633281047
ENSMUSG00000016933.18	864.469317475041	0.478562386622691	0.14904696265048	0.00116081897894939	0.00276511010073189
ENSMUSG00000016940.19	203.327172308171	-0.546682678214049	0.220327407187231	0.0109007495648927	0.0213135410929812
ENSMUSG00000016946.7	662.557431361015	-0.549604873176098	0.113942870787558	1.19560311518258e-06	4.43323496908614e-06
ENSMUSG00000016984.8	481.957737077724	1.82876561338305	0.266649564536499	7.01681463547177e-13	4.91684623839632e-12
ENSMUSG00000017009.4	491.405570839749	-0.292039074957976	0.143027209889352	0.0390497947581447	0.0675098227651551
ENSMUSG00000017057.10	28.1546383397253	-0.45832045480308	0.420675692765146	0.229395468205955	0.312106202296059
ENSMUSG00000017119.21	1440.57273913442	-0.757378138350811	0.230988491758616	0.000740322572319283	0.00182826811613402
ENSMUSG00000017132.18	35.2645571079008	-0.0459128683754046	0.374876534667854	0.894817523421026	0.92469156938651
ENSMUSG00000017144.9	490.687769478051	0.693571067773809	0.13072403747454	8.61708612945384e-08	3.64213442745679e-07
ENSMUSG00000017146.13	1275.91204719041	0.949949782258701	0.22621588519076	1.5724206830003e-05	5.01900589008838e-05
ENSMUSG00000017167.7	8.19936236576411	1.21477881697182	0.527042778370106	0.00671335195031745	0.0137755472356234
ENSMUSG00000017176.18	338.928274693214	-1.04370874365168	0.172402098389279	7.58073244607024e-10	4.02943580340344e-09
ENSMUSG00000017188.4	313.318277125094	-2.4846220722956	0.256391816631524	3.56989905400586e-24	6.12987776040819e-23
ENSMUSG00000017210.15	648.385422137199	0.747210586670686	0.160010074703648	2.20381278327416e-06	7.94095954095746e-06
ENSMUSG00000017221.15	794.142892794952	0.256074687598993	0.155123549364591	0.0946105853498938	0.146777025909347
ENSMUSG00000017264.17	1102.5715524814	0.243830778547113	0.130999254563928	0.0603884423640613	0.0991837702382801
ENSMUSG00000017286.16	1383.78890902308	-2.08468644597799	0.125817576826644	5.29286998394502e-63	1.47724898348513e-60
ENSMUSG00000017288.16	158.906146350947	0.148381342897595	0.197134952370405	0.44241556556851	0.536351109343786
ENSMUSG00000017291.14	2098.00148350916	3.2020063923231	0.258625084178121	1.27209407018237e-37	5.64624610611673e-36
ENSMUSG00000017299.14	127.902472098361	-0.115271745534901	0.18455971443779	0.524932326819998	0.613271417222058
ENSMUSG00000017307.17	88.8185686358203	-1.03971918017867	0.23814674653567	6.64260414358445e-06	2.23642940978134e-05
ENSMUSG00000017314.13	72.341399193085	0.194248978745065	0.368272744932914	0.570157846166232	0.654407838072025
ENSMUSG00000017376.16	565.934395280137	1.03538306570598	0.184389155097614	1.059256920724e-08	4.96803865382e-08
ENSMUSG00000017386.11	521.176394051246	0.0487389703867425	0.126270536107439	0.697140275803377	0.765371619551584
ENSMUSG00000017390.16	123.756106974858	-0.308923031212839	0.263554387626237	0.223947329022345	0.306138192512947
ENSMUSG00000017400.11	9.73287134393621	0.575984121493987	0.542370240205377	0.207683978483503	0.288018534081846
ENSMUSG00000017404.13	18764.6983882648	-1.42028875085351	0.102339246250443	2.60020966180459e-44	1.92007410318099e-42
ENSMUSG00000017405.15	121.461372992091	0.204978742022496	0.298100822092635	0.470917890514825	0.562866001532092
ENSMUSG00000017417.15	15.0989401689453	0.0839906617848984	0.658747493644128	0.867418807614406	0.904151506835449
ENSMUSG00000017418.15	1241.2826283654	-0.0804510707356649	0.164240913956767	0.619367172180218	0.699192378439135
ENSMUSG00000017421.19	4910.95730281619	-1.06286918513768	0.0732070527194762	4.95375012777502e-48	4.66133733451835e-46
ENSMUSG00000017428.17	1719.30576419891	-0.0393249220504636	0.117427543102939	0.735905300313966	0.797194433278737
ENSMUSG00000017453.5	378.402852073742	-0.628909421232663	0.142449434803136	8.10520646688177e-06	2.69415492309532e-05
ENSMUSG00000017466.10	41.2198887820858	0.191481422341896	0.411095630751246	0.60916516235016	0.689803515913911
ENSMUSG00000017478.16	1181.39984522208	0.762562164035924	0.145491834658016	1.15439996388791e-07	4.82352301581887e-07
ENSMUSG00000017485.12	1660.66814010203	3.52354457760008	0.457481902869095	5.22597870099256e-17	5.162339008353e-16
ENSMUSG00000017493.13	56.3059113317442	0.722009737046636	0.46585649322802	0.0796625671655995	0.126402340866827
ENSMUSG00000017499.16	818.319277872506	-0.850061243412346	0.0762376961507223	4.8438115278587e-29	1.18695006591145e-27
ENSMUSG00000017548.16	1753.77104811912	2.13953946267873	0.211186048206442	1.4671435175829e-25	2.78014410863495e-24
ENSMUSG00000017550.15	565.732553979085	1.85815977869265	0.286195527478233	7.66698139948654e-12	4.89729180393115e-11
ENSMUSG00000017561.17	604.426121521964	-0.287706307316592	0.13651875573428	0.033342092872233	0.0585459845731564
ENSMUSG00000017615.13	388.136125653182	0.252981623258153	0.121941826935149	0.0365593307368681	0.063591686832577
ENSMUSG00000017631.20	388.259799199533	1.45699188968895	0.157876740160729	7.55788112059472e-21	1.00367442268414e-19
ENSMUSG00000017639.14	559.791574856889	0.821252173408307	0.167971368131424	6.91795550702935e-07	2.63272413529587e-06
ENSMUSG00000017652.17	22.4661144935051	-0.611227635928921	0.48171620368155	0.147701214720146	0.215314793094604
ENSMUSG00000017664.17	109.806522194341	-0.0253992607396049	0.194142265309375	0.893856905988182	0.923863752826283
ENSMUSG00000017667.10	384.460461670837	0.420645669397243	0.0956588703914466	9.9483107423611e-06	3.26983698591737e-05
ENSMUSG00000017670.17	398.939427834885	0.797791386994098	0.152977696289215	1.28765592307062e-07	5.34505421860447e-07
ENSMUSG00000017677.12	1161.14135806139	-0.138766064876696	0.156704737838941	0.369779100911873	0.463617515967399
ENSMUSG00000017679.17	125.711949876524	0.105239295184302	0.329011794476881	0.734599687342777	0.795937166171437
ENSMUSG00000017686.18	793.05544151801	-0.538071336862935	0.126312785246788	1.74272766852178e-05	5.51344793804958e-05
ENSMUSG00000017697.4	45.9635298922451	-0.68070505955444	0.310744663905683	0.0209759277395232	0.038649502303539
ENSMUSG00000017707.10	1082.10722302314	-0.900107110232419	0.113954174829916	1.8043196216871e-15	1.57538341518142e-14
ENSMUSG00000017715.12	364.889920973055	0.547995810434303	0.126270302885115	1.2075041931853e-05	3.92034139376622e-05
ENSMUSG00000017716.16	1196.98328311378	-0.932194882393612	0.104821405087808	3.68820464957131e-19	4.30735219606318e-18
ENSMUSG00000017718.16	50.6961307439692	0.374929817861068	0.404588403907438	0.310487389932637	0.400626535811059
ENSMUSG00000017721.16	294.615400933678	0.953702851978645	0.165280118501681	4.73158685557793e-09	2.31064770909851e-08
ENSMUSG00000017723.12	210.260366416905	-0.213623629424622	0.22007291034709	0.3194071935914	0.410239314941859
ENSMUSG00000017724.15	196.516148444933	0.295498862044607	0.270238538073996	0.255672184664803	0.340407007185908
ENSMUSG00000017734.16	20.5623542621125	-0.156619132259545	0.637927380372369	0.752735476670185	0.81036186547646
ENSMUSG00000017740.18	11.7004712174383	2.12172830083946	1.14179380780774	0.00096166871774544	0.00232026355679328
ENSMUSG00000017747.14	59.7343766880189	0.174582473279755	0.247878228783473	0.466923322479422	0.559340541780222
ENSMUSG00000017754.14	188.727292846102	0.702112958196065	0.214339243441693	0.000787846693804098	0.00193345327971268
ENSMUSG00000017756.10	735.70692678459	0.626305280992349	0.221989051060087	0.00377618608322394	0.00814759646651581
ENSMUSG00000017760.17	585.349023645866	-0.239713961769278	0.133250489676946	0.0694301477929423	0.11202295156833
ENSMUSG00000017764.3	171.779747338873	0.245749542196138	0.215005776908437	0.241582355535461	0.324978766087795
ENSMUSG00000017765.18	278.428299619213	0.481469890523992	0.235859504579288	0.0355185964114378	0.0619912029415774
ENSMUSG00000017774.20	722.831587154606	1.04602223578256	0.181874838191948	4.71858245794276e-09	2.30498063882953e-08
ENSMUSG00000017776.16	1597.62481095363	-0.321424045006312	0.0872807547958698	0.00021800141284229	0.000589947290924239
ENSMUSG00000017778.15	2705.56432433739	-2.02358012888962	0.175836804218874	6.69755853626369e-32	2.05762493314653e-30
ENSMUSG00000017781.18	447.257756340007	0.252998080578196	0.138265731722426	0.0645968697992473	0.10514150983337
ENSMUSG00000017801.16	346.23534338578	-1.17724525789466	0.182693399579066	5.18874995442769e-11	3.08570406282271e-10
ENSMUSG00000017802.15	385.921574340996	-0.42838002654399	0.124486090944487	0.000522274419548875	0.0013251606882452
ENSMUSG00000017817.12	6.76510344787738	0.791308966635162	0.562035140376925	0.0903408941466057	0.140942065742506
ENSMUSG00000017830.16	12.7647739910363	-0.375796273617423	0.481931249998691	0.373734310618353	0.467753843913962
ENSMUSG00000017831.9	676.540566048192	0.51488335114431	0.131782466193119	8.05671661627988e-05	0.000232795143920479
ENSMUSG00000017837.13	279.757793185376	-0.267037400291234	0.143647906463864	0.0602443610610376	0.0989964967161067
ENSMUSG00000017843.15	1522.59573547316	-0.269262031331295	0.0962426074905922	0.00493611435533271	0.0103809699986288
ENSMUSG00000017858.13	495.775173258468	-0.704230409193991	0.207948577401689	0.000529104070746889	0.00134124949707343
ENSMUSG00000017861.12	1985.8394871423	0.612267384823519	0.193361646617326	0.00123910479229851	0.00293798972135054
ENSMUSG00000017868.17	6.30336134084686	0	0.914716556883648	1	1
ENSMUSG00000017929.14	300.173492331159	0.901999840851715	0.380878702893372	0.0102235200171885	0.0201232015447099
ENSMUSG00000017943.16	30.7684269885178	-0.326167972682072	0.319335558461612	0.280629173316635	0.368158110022708
ENSMUSG00000017969.14	46.3161115248708	-0.213313216338364	0.430848901368824	0.58310464537803	0.666110592815818
ENSMUSG00000017978.19	36.5222898242091	0.342442012924768	0.288984865269471	0.215360164421656	0.296491583273255
ENSMUSG00000017999.17	929.4880180013	0.16844347321204	0.282538017656395	0.533942326871548	0.621883616754087
ENSMUSG00000018001.19	206.605792313847	0.411923338731589	0.230773606911685	0.0663762681638334	0.107667063935155
ENSMUSG00000018012.12	31.3701683293717	-0.872798891354912	0.366443419331257	0.0102756045683464	0.0202160550091948
ENSMUSG00000018040.10	662.471832679643	-0.475068503407193	0.131453177952465	0.000265613366410059	0.000708660937244724
ENSMUSG00000018042.19	585.514748704513	0.231685657355102	0.131698479841205	0.0758814235441084	0.121126347566967
ENSMUSG00000018068.14	991.399105904789	-0.476857187876171	0.173460816278395	0.00522528505754463	0.0109374309193577
ENSMUSG00000018076.13	925.575387472422	0.93380705820545	0.129925869491043	4.07716175202914e-13	2.90266418377275e-12
ENSMUSG00000018102.6	1262.92649208933	-0.312347775291857	0.190985774817334	0.0955228384329672	0.147961111887468
ENSMUSG00000018143.11	41.0986495562774	0.363014771106778	0.306650724661294	0.21313618695312	0.29419225402825
ENSMUSG00000018160.16	776.776714537447	-0.220034450719053	0.144832240492747	0.124571305942585	0.18633670377828
ENSMUSG00000018166.9	209.215184978987	1.99845324137728	0.243860996558272	1.4855758150347e-17	1.54340548556318e-16
ENSMUSG00000018167.11	74.6023388049386	0.209958094231503	0.289810449556518	0.448697102461465	0.542310399015419
ENSMUSG00000018169.13	28.9318925482562	-1.2248079249997	0.386911964717388	0.000559337757680501	0.00141137218138596
ENSMUSG00000018171.10	762.508810862789	-1.38819435897812	0.138356113503343	3.45845174150671e-24	5.94471031601159e-23
ENSMUSG00000018189.13	442.806437256001	1.27695165665773	0.189311100491655	5.79984334615608e-12	3.74680346728726e-11
ENSMUSG00000018196.19	167.233479023849	-0.634824917888736	0.225474577519265	0.00381855938024372	0.00823470630100488
ENSMUSG00000018199.10	427.722850872689	2.06502240424317	0.237844724677395	1.8338725585727e-19	2.19784420829816e-18
ENSMUSG00000018209.16	1027.91566992226	0.04444463092479	0.140846184999109	0.749868501878663	0.808117643232867
ENSMUSG00000018217.13	18.5430759832781	-0.287718656316271	0.304719813749472	0.321060773202512	0.411913342604267
ENSMUSG00000018239.10	254.731057643203	-0.682161747202386	0.197204451754094	0.000413303887241147	0.00106909756694941
ENSMUSG00000018286.7	1747.23388035142	-1.54690797122563	0.128064358861619	3.12925752662664e-34	1.10816093959056e-32
ENSMUSG00000018287.13	991.861530365944	-1.12531326415663	0.155136992647131	1.96595753838791e-13	1.43562850486181e-12
ENSMUSG00000018293.5	2291.57207739722	-0.513974584604452	0.0991627798690128	1.89066226294665e-07	7.70250754179674e-07
ENSMUSG00000018322.11	303.854243870439	0.713380507032757	0.122130955949138	3.92486165362509e-09	1.93331429405457e-08
ENSMUSG00000018326.10	896.57025983185	1.58241707475042	0.133522753406064	4.47591062580121e-33	1.46530457803317e-31
ENSMUSG00000018334.19	63.4425137920894	0.591984679781565	0.410450674695851	0.113279034685739	0.171606795231837
ENSMUSG00000018339.13	13.3991711655236	0.187344368265815	0.746556097486739	0.717263563790112	0.781938371726698
ENSMUSG00000018340.14	657.299059285249	-0.140234073235868	0.105745146435374	0.182259194299053	0.25757153735614
ENSMUSG00000018347.17	68.130206700365	-0.199547287545949	0.241786450015806	0.394707793378687	0.489250953568966
ENSMUSG00000018362.15	4033.75391727196	-1.45025438871461	0.0851497561534166	1.36788472105623e-65	4.59693014319038e-63
ENSMUSG00000018363.17	986.801830190231	-0.0170692176371333	0.096714345029749	0.859237909244765	0.898239629985624
ENSMUSG00000018372.14	186.865609016621	0.361492667481123	0.232321884326803	0.109392568293901	0.166484974315681
ENSMUSG00000018377.11	385.491273535183	1.06613283518268	0.137855308756302	5.50550665103602e-15	4.60900752529793e-14
ENSMUSG00000018378.14	55.8402551038479	0.0904545301106276	0.346507839161562	0.78061096151785	0.833397348503269
ENSMUSG00000018379.18	7076.5583159178	-0.903305417965285	0.0848613036339765	1.18802748377613e-26	2.45461086265264e-25
ENSMUSG00000018381.16	33.6757165184923	-0.205980141425353	0.624529630033718	0.675945058121042	0.748777140633537
ENSMUSG00000018395.20	162.489100825186	0.792449722921439	0.20364104923373	6.92218820792297e-05	0.00020171239288598
ENSMUSG00000018398.19	311.151808061181	1.3667995649805	0.227120137446187	5.60632728592629e-10	3.01795983711501e-09
ENSMUSG00000018401.18	561.258706156186	0.791047297171068	0.13114980852714	1.14988828027441e-09	6.00355431556077e-09
ENSMUSG00000018405.8	143.62873596284	0.186172638980826	0.666927241471995	0.71262186097715	0.777856567990901
ENSMUSG00000018411.18	108.26505486782	3.10284872761054	0.599027933645959	8.4972363330676e-10	4.4933844154343e-09
ENSMUSG00000018412.17	1024.953900809	0.334410405906171	0.0953173935752609	0.000423590705994881	0.00109295959818516
ENSMUSG00000018415.15	696.013656245542	0.145083428802758	0.091825554802863	0.11254050009918	0.17064497376917
ENSMUSG00000018417.15	796.640763499516	0.965372453696121	0.200848260954834	8.95326782360707e-07	3.35839319479129e-06
ENSMUSG00000018425.19	503.383578904588	0.82565757750658	0.169310303526396	7.34345920059006e-07	2.78564253987829e-06
ENSMUSG00000018427.9	119.876085014201	-0.63259175004393	0.530153721622103	0.16036193868064	0.23091429018989
ENSMUSG00000018428.16	651.965378473308	0.628442167826145	0.157135262157308	5.08285449054918e-05	0.000151711736262232
ENSMUSG00000018433.15	839.007833455657	-1.0521454215499	0.184502928765463	6.23372291005561e-09	3.01028490204944e-08
ENSMUSG00000018442.14	560.860894390396	-2.03818672614243	0.22719721525693	1.53123863556385e-20	1.99169878450473e-19
ENSMUSG00000018446.9	1147.63109254093	-0.248137030220145	0.144501701769723	0.0825798650526163	0.130440540798219
ENSMUSG00000018449.13	146.827635662592	-0.493911545670112	0.206816331822973	0.0145797798760622	0.0278069533494459
ENSMUSG00000018451.8	12.4547766877797	-0.815419354523106	0.399196653356929	0.0255688356601455	0.0461415908839031
ENSMUSG00000018470.9	21.7644535061441	1.37330610122581	0.430046649476494	0.000371222509264719	0.000968920757657652
ENSMUSG00000018474.19	294.344553286451	2.15086233709884	0.361648659224074	9.17515688382785e-11	5.32372475003499e-10
ENSMUSG00000018476.8	152.478987753422	1.99027160926518	0.292507821431248	6.04204990047985e-13	4.26100367071528e-12
ENSMUSG00000018481.10	994.206083211353	1.00375366003443	0.0869055569107669	4.25019192763845e-31	1.22356486839899e-29
ENSMUSG00000018501.18	2243.89561378435	1.9647805908529	0.150110759453856	2.63620804714998e-40	1.42797493132956e-38
ENSMUSG00000018507.17	8.13444678314365	0.353147739088527	0.594806124703943	0.463428178326874	0.556134077576784
ENSMUSG00000018509.9	227.429561217294	-1.06648432068326	0.203275361497413	7.98077017221719e-08	3.38796964232793e-07
ENSMUSG00000018537.17	134.844304027182	0.118998453652103	0.229613395355054	0.594171056819437	0.676640027153919
ENSMUSG00000018541.11	216.157565036088	-0.422579372050349	0.202039300983764	0.0326033507539498	0.0573589077847533
ENSMUSG00000018547.9	479.496206142256	0.669623547261825	0.142501884726104	2.03731564187526e-06	7.37815629530676e-06
ENSMUSG00000018548.16	1534.28279424675	0.39098262543377	0.115829946392551	0.000676079900077496	0.00168273998104234
ENSMUSG00000018554.14	21.2777766927051	0.938801156432008	0.504172842042425	0.0310989758644481	0.0549647778855711
ENSMUSG00000018559.17	179.59184575358	0.335439752596022	0.202577598277769	0.0906694133107583	0.141426429759331
ENSMUSG00000018565.18	544.579546927033	-1.20363822983993	0.138293999758859	1.40120136900236e-18	1.56537197716159e-17
ENSMUSG00000018566.15	40.2122508428632	-0.750597487580905	0.548966125162663	0.103186300507138	0.158386354441745
ENSMUSG00000018567.15	363.293172383703	-1.59874685240252	0.155858247735394	2.19853249558139e-25	4.09076097228687e-24
ENSMUSG00000018569.13	21.8788322953848	-0.307329507944812	0.542929389263457	0.501601096717046	0.591511405015726
ENSMUSG00000018570.18	68.1975228565193	-0.698629878176536	0.278178070433136	0.00883083609446426	0.0176520245165748
ENSMUSG00000018572.11	478.147427656676	-0.421008820819126	0.14347207877739	0.00301600812454059	0.00662548102812299
ENSMUSG00000018574.15	75.6158978998807	-0.688879369384907	0.272801161449289	0.0085761404127705	0.017211859131882
ENSMUSG00000018583.6	4592.06082736024	-0.418732921929644	0.0822220131779024	3.21136125265522e-07	1.27763918210857e-06
ENSMUSG00000018585.10	232.863972775203	-1.321043299639	0.288743992562717	1.57690712627928e-06	5.76786531506906e-06
ENSMUSG00000018593.14	1752.53443777101	0.870457319510015	0.113375695911863	1.0701458577415e-14	8.73245383519783e-14
ENSMUSG00000018599.6	66.0734319068906	-0.112512844741068	0.273639535424533	0.668789447027151	0.74326955118401
ENSMUSG00000018604.19	435.135310527267	2.38929724665103	1.29403409045444	0.000381192677873765	0.000992740760168794
ENSMUSG00000018648.16	64.3227805990096	0.260337836472406	0.271618979342755	0.318900175719426	0.409779882448052
ENSMUSG00000018651.15	458.978888705592	-0.125859443823634	0.136366796421987	0.351399184679269	0.444772511461454
ENSMUSG00000018654.18	10.8817641453642	1.21915832506	0.821134837538331	0.027041669241662	0.0485123834189397
ENSMUSG00000018659.13	150.152526547157	-0.621447429283866	0.185905189325565	0.000662858687880376	0.00165258047135899
ENSMUSG00000018661.18	181.554468689177	0.301990256664293	0.216827018628463	0.15341012567721	0.222298885913993
ENSMUSG00000018666.14	1400.1511500903	-0.341110838940622	0.0770779940772093	9.0315066451942e-06	2.98219009276946e-05
ENSMUSG00000018669.15	551.071248562528	-0.916822607618666	0.130464211584339	1.32102933437555e-12	9.03755299092737e-12
ENSMUSG00000018672.16	24.450547114907	1.07220114888975	0.471405612706418	0.00974435629286485	0.0192745123212739
ENSMUSG00000018677.10	954.884499558138	0.205836159010883	0.120927223869348	0.0863305163516924	0.135569244238225
ENSMUSG00000018678.14	112.852489883896	1.61544822584099	0.258526666159345	7.5136485676897e-11	4.3999733628786e-10
ENSMUSG00000018697.15	351.946833441458	-0.0578416789060016	0.110640883716193	0.598817229103661	0.680613149616923
ENSMUSG00000018707.14	7367.77443139471	2.55201641810021	0.189600918459063	2.27838161429607e-43	1.55676805156072e-41
ENSMUSG00000018727.20	18.1290076469975	-1.02929689670683	0.617165059479845	0.0367216128777011	0.0638563890574405
ENSMUSG00000018733.11	79.3614313215905	-0.994257220135976	0.232343813224528	1.0433250960064e-05	3.42075416281791e-05
ENSMUSG00000018736.15	343.252107009637	0.0523671237559576	0.159082741183213	0.73873130311268	0.799414363432773
ENSMUSG00000018740.15	17.3769842584816	1.02306148491991	0.577332677255374	0.0311911553906402	0.0551158660604864
ENSMUSG00000018750.15	59.4288269646272	0.535358828351528	0.424204857778598	0.163028447683794	0.234175632240844
ENSMUSG00000018752.20	7.95723142786533	-0.0558598067673923	0.678538044645097	0.912422317334257	0.938232690117597
ENSMUSG00000018761.15	243.9715653779	-0.519040082457257	0.168500300991013	0.0017682857997727	0.00408220415881917
ENSMUSG00000018765.6	731.81084145071	0.475123958312285	0.136005022318507	0.000419765830598629	0.00108427983254394
ENSMUSG00000018770.10	797.799534945592	-0.872739736339148	0.118390817364001	1.10903938157901e-13	8.27108310528151e-13
ENSMUSG00000018774.14	19.2987629104868	-0.927957874210248	0.467116203058189	0.0244428475225911	0.0443477710615367
ENSMUSG00000018796.14	318.358503442134	-0.125222808018823	0.192387716550475	0.506960117986199	0.596378930052774
ENSMUSG00000018800.15	49.20528615616	1.02480309882213	0.380497176216125	0.00347242060854532	0.00754990363551355
ENSMUSG00000018809.3	185.469181800208	-1.30881389881907	0.273515271837975	5.84893399214029e-07	2.24981069956959e-06
ENSMUSG00000018819.11	18.2902287612215	-0.648866332544969	0.580057844515631	0.172550295765986	0.245539726959773
ENSMUSG00000018820.14	194.103222337653	-0.623428508603678	0.170603836317395	0.000206572847750131	0.00056086316305052
ENSMUSG00000018821.4	144.798248820365	-0.778413631104507	0.172327125761626	4.44873915098206e-06	1.53450749055764e-05
ENSMUSG00000018841.18	206.760527854369	-0.802372040874069	0.140367881524313	7.62464781848425e-09	3.63716905060777e-08
ENSMUSG00000018845.15	32.2289993009932	1.6029997679532	0.344231658990318	5.59283392761246e-07	2.15633800716447e-06
ENSMUSG00000018846.9	1381.18350448163	-0.0203885721665614	0.161335486013711	0.8980754306242	0.927224446779881
ENSMUSG00000018848.5	1672.23720288724	-0.875350188524037	0.0996358713153205	1.0257325979169e-18	1.16087551133316e-17
ENSMUSG00000018849.7	285.05731923014	1.33279320261121	0.20701984940715	4.13620197112798e-11	2.48398387522117e-10
ENSMUSG00000018858.16	336.662268252756	-1.21195038798663	0.160303737164216	1.71473659654961e-14	1.37538078594167e-13
ENSMUSG00000018861.9	72.0986171690764	-0.0877747147205495	0.278310037123148	0.742452341763125	0.802439138344275
ENSMUSG00000018865.10	118.13643389153	0.128277750556628	0.160592105184369	0.418198259886572	0.513188072550278
ENSMUSG00000018882.13	1006.796138869	-1.18262346564484	0.133618251091239	3.91022124914081e-19	4.55372088469602e-18
ENSMUSG00000018899.18	163.809751588478	-0.116487073479869	0.218143297549013	0.584053336080729	0.666962987880816
ENSMUSG00000018900.8	93.9561319203106	-0.336835742174616	0.245286183161024	0.156309704517647	0.226043023122165
ENSMUSG00000018906.15	91.2456581600632	0.0424353487160035	0.646187191427526	0.932304279508245	0.953970954493399
ENSMUSG00000018909.16	827.739801041399	0.347299726872753	0.163333717412016	0.0310747794958612	0.0549338050411536
ENSMUSG00000018921.12	429.447737813995	1.13744129245069	0.141604716006463	4.57176346380254e-16	4.2010730445556e-15
ENSMUSG00000018923.14	234.399682465217	-1.27647790049605	0.132136870869096	1.7289257097357e-22	2.58350450655334e-21
ENSMUSG00000018924.7	154.230916492097	-0.346861840764639	0.242873518168595	0.140653477179824	0.206798286492871
ENSMUSG00000018931.4	187.344805936844	0.855351806333927	0.171089552403389	3.80071788324769e-07	1.49656674757149e-06
ENSMUSG00000018932.10	92.8759876553023	1.03948827018632	0.268977780273499	5.75011354718026e-05	0.000170331210256192
ENSMUSG00000018965.12	1839.99783586198	-0.279309843085584	0.106747055289164	0.00848749336866809	0.0170484939377723
ENSMUSG00000018974.8	730.668832381472	0.911944841527445	0.137890742915776	2.36355048525499e-11	1.45117769726674e-10
ENSMUSG00000018983.10	59.0376082032867	0.347001037694692	0.323327076890869	0.256247563415353	0.341062772935712
ENSMUSG00000018995.13	191.260510113212	-0.779498327831553	0.238921877412312	0.000766942956222223	0.00188721602810989
ENSMUSG00000018999.15	381.489113956084	-0.443893961146886	0.144659139495964	0.00192052214574591	0.00440456184696669
ENSMUSG00000019027.9	7.9588860084982	0.109262084857047	0.593149872479445	0.820189789593394	0.866773537750893
ENSMUSG00000019039.15	117.584078715071	-0.0899352604409747	0.304038087877151	0.755984976244186	0.813115911418224
ENSMUSG00000019054.14	454.932112246222	-1.44816497084314	0.128843487376167	7.39364496926762e-30	1.92644227387547e-28
ENSMUSG00000019055.16	269.195911698995	0.160336474141181	0.239244973916892	0.489774076473161	0.580599648497843
ENSMUSG00000019066.14	51.5815203718448	0.246222113562667	0.490333071421306	0.564819073271451	0.649560832415693
ENSMUSG00000019080.9	23.6225110613679	-0.297489409455615	0.516444897288192	0.501901488181339	0.59165379095727
ENSMUSG00000019082.19	83.3469298367443	1.12164655429728	0.608767170310267	0.021919149007553	0.0402074887721261
ENSMUSG00000019087.14	399.069464099253	-0.563190828689557	0.152457791700534	0.000184425665440435	0.000503137414315382
ENSMUSG00000019088.15	26.7595789991882	-0.911767160228921	0.359305797315152	0.00639826266176942	0.0131782603191191
ENSMUSG00000019124.11	122.7263583456	0.338518955359853	0.365277189112678	0.318989100028236	0.409830187264177
ENSMUSG00000019132.12	1066.80516627953	1.42026381156725	0.153686466938861	7.24420592171059e-21	9.62795310030737e-20
ENSMUSG00000019139.11	378.804402740368	0.845006728413041	0.167174014594095	2.8819516420276e-07	1.15159179056706e-06
ENSMUSG00000019143.16	168.434308904097	-0.616925226487379	0.19095508578842	0.000988823321310911	0.00237985291318719
ENSMUSG00000019158.10	50.2087556009257	-0.405186981117216	0.25558603674396	0.100752231131746	0.155192235727409
ENSMUSG00000019173.12	771.49759072568	-0.850768435456065	0.142195663612668	1.46467905929194e-09	7.55367055100546e-09
ENSMUSG00000019179.11	1244.328541005	-0.101503669502359	0.120983366944484	0.397909478681259	0.492522137734172
ENSMUSG00000019188.17	332.597362649196	-0.231233369021047	0.110361482973456	0.0349896674521056	0.0611585663872012
ENSMUSG00000019189.14	724.914166324138	-0.590127547924459	0.128036901591131	3.33790354964331e-06	1.17271725521605e-05
ENSMUSG00000019194.16	13.1165638525319	0.586322665348092	0.440271180711886	0.137689301956825	0.203002035573734
ENSMUSG00000019210.11	843.046865450959	-0.588741332998171	0.203217262858504	0.00306504493780625	0.0067251292459501
ENSMUSG00000019214.15	482.668662004756	0.796111186218833	0.178859148289704	5.95805154568583e-06	2.01999659878132e-05
ENSMUSG00000019235.10	19.3718760262872	-0.419465459299055	0.667855275436632	0.407798806161656	0.502185382969189
ENSMUSG00000019254.17	319.625679584468	0.383949445003503	0.147548376881608	0.00849127201447413	0.0170540036909801
ENSMUSG00000019256.18	36.7446787256468	0.527570707853284	0.363589734565095	0.118833636724254	0.178885958125815
ENSMUSG00000019261.4	316.752000206472	0.816772985731238	0.229042651280241	0.0002440790794373	0.000655241310905448
ENSMUSG00000019295.9	108.160074029579	-0.403976621962681	0.259255727213341	0.106351504047061	0.162547793616905
ENSMUSG00000019297.10	620.553276203847	-0.370514207010913	0.110316022070107	0.000725012861887752	0.00179490202309742
ENSMUSG00000019302.17	378.831250450082	1.00798938662413	0.19404977627065	1.1411348084943e-07	4.77294053631588e-07
ENSMUSG00000019303.15	449.025291972104	-1.04733475994365	0.135986673812214	7.24730336649043e-15	6.01087564979038e-14
ENSMUSG00000019312.11	143.312427687786	-0.273122534630464	0.195023423542027	0.153119799871723	0.221956315535886
ENSMUSG00000019320.15	7.90514134862464	0.270818898379792	0.69414011371745	0.596670907625747	0.678595195515793
ENSMUSG00000019338.14	418.405804500584	0.781449993211815	0.211487997866543	0.000153857304822373	0.000425523721617402
ENSMUSG00000019362.9	629.978880001255	-1.3925500125176	0.169606438599031	6.86704523451522e-17	6.73093058790251e-16
ENSMUSG00000019368.14	27.7048603216971	0.222006888560623	0.628246330483571	0.653192082501537	0.729970412117599
ENSMUSG00000019370.11	1800.59048929242	-0.626373506101463	0.105888692963531	2.67655424680431e-09	1.34579599334737e-08
ENSMUSG00000019373.12	1892.66438075259	-1.28526498058616	0.104640948464699	4.33864765972347e-35	1.60189486575485e-33
ENSMUSG00000019428.17	1192.27086043842	-0.386004697715412	0.1323705027125	0.00325258541577167	0.00710631869994854
ENSMUSG00000019432.16	1517.32751178665	0.135874289905248	0.086567521893042	0.11510595457387	0.173990247289142
ENSMUSG00000019433.10	384.893337151471	-0.351616831981876	0.17717755613183	0.0436567736672383	0.0746052399313421
ENSMUSG00000019437.18	184.342132990912	-0.840300871721784	0.199965013776708	1.7573640409249e-05	5.55868491392821e-05
ENSMUSG00000019461.13	68.4796108321981	0.714023876589544	0.244120712478527	0.00252814193130073	0.00565550280889497
ENSMUSG00000019464.7	10.1962735277349	-0.323094982799165	0.578949412253562	0.496153062981547	0.586641235593964
ENSMUSG00000019467.16	210.41760256939	-0.0692267425696646	0.207332407963928	0.732741629959187	0.79449900708092
ENSMUSG00000019470.13	741.022025551398	0.0440889579907076	0.148289657773101	0.76362461262887	0.819566349225028
ENSMUSG00000019471.11	1717.25904258329	-0.712267401893439	0.118698109974299	1.48960547316431e-09	7.67260973618915e-09
ENSMUSG00000019478.18	357.665047298369	-0.528521242805484	0.131381372635857	4.92218596722436e-05	0.000147289907908929
ENSMUSG00000019487.12	383.76265497363	0.147803131447687	0.147989455566828	0.312423255465547	0.402714187690893
ENSMUSG00000019494.15	534.173862882201	-1.11854311840014	0.131530248908871	9.02119527811809e-18	9.52256555415196e-17
ENSMUSG00000019505.8	8695.68473170562	-1.14979632600745	0.145863700579784	1.5055848660464e-15	1.3243838669437e-14
ENSMUSG00000019518.12	173.924937588169	-0.468147000609822	0.183228799708805	0.00931092879295255	0.0184949414274487
ENSMUSG00000019528.19	189.831331140681	-0.317646640200316	0.152747046044916	0.0352940679230996	0.0616544446402938
ENSMUSG00000019539.12	271.149478096962	-0.05016679949848	0.19131817283709	0.789262231664746	0.84078025416117
ENSMUSG00000019558.15	272.080306365523	0.864819152025178	0.174261341240057	4.5471359109296e-07	1.77309228144157e-06
ENSMUSG00000019564.13	297.377394797045	1.56393617218235	0.1609890870369	5.69764030008321e-23	8.81795515239381e-22
ENSMUSG00000019577.7	36.1267153225911	0.663653288227534	0.604681883926098	0.172457279209943	0.245428572876168
ENSMUSG00000019578.12	268.376632972936	-0.852933185924105	0.156929876711409	3.64211467914587e-08	1.60574839147242e-07
ENSMUSG00000019579.14	415.031522499859	-1.67366787088772	0.145314093975087	1.80068830255473e-31	5.3426908609313e-30
ENSMUSG00000019590.17	87.7024303737155	0.293435837969098	0.239986882078131	0.207517376123696	0.287884467786764
ENSMUSG00000019647.17	240.55268338593	1.20769004891929	0.261561025887917	1.58816179578295e-06	5.80645210727307e-06
ENSMUSG00000019659.9	229.706154359381	-0.594344713833459	0.175976417193042	0.000596856013826321	0.00149983640770304
ENSMUSG00000019689.5	90.320104326193	-1.49609403229335	0.220972988461257	3.15137917209159e-12	2.08660075700974e-11
ENSMUSG00000019699.17	670.221473531419	0.417270128029119	0.207218131776062	0.0394297263758206	0.0681096511308756
ENSMUSG00000019710.14	968.255710217588	-1.33686614217645	0.094922034201126	1.69280873836529e-45	1.32740388069816e-43
ENSMUSG00000019715.15	411.140691552992	-0.142242264036838	0.145873838227881	0.324171018972531	0.415256644840192
ENSMUSG00000019718.9	41.9982777390971	-0.447654560304736	0.238068581084372	0.0526687372915363	0.0881756910308792
ENSMUSG00000019726.13	566.618011341882	-1.01087872693006	0.765973584627016	0.059320887055178	0.097598885655795
ENSMUSG00000019731.14	455.21868755191	-0.151973766038525	0.152524308966716	0.313217949943586	0.403580593248907
ENSMUSG00000019732.15	28.8649063890527	-1.42773916524589	0.306746474149154	8.64997364037616e-07	3.25277725362124e-06
ENSMUSG00000019734.17	61.7857692803653	-0.900874156842867	0.413241469861359	0.0163971381466894	0.0309150073118314
ENSMUSG00000019737.15	75.395207400314	-0.342870785957784	0.356092583838473	0.302320119656469	0.391776612133712
ENSMUSG00000019738.16	392.096621163331	-0.970856472762658	0.185954950055651	1.03669924244953e-07	4.35319866350854e-07
ENSMUSG00000019761.11	12.3707740808559	0.0363733537560023	0.510399054030936	0.934053632603374	0.95552346201651
ENSMUSG00000019763.12	360.054725030118	-0.67314469641289	0.140254222997797	1.23740068114861e-06	4.57482645183524e-06
ENSMUSG00000019767.13	18.6922032812406	-0.0631886462614185	0.644282536215455	0.8992329983672	0.927856995056876
ENSMUSG00000019773.8	848.641716882452	-0.0217742215442074	0.115833778725026	0.849869161824103	0.891001267335712
ENSMUSG00000019774.9	109.225722927987	-0.0880502466268607	0.233089681766841	0.697507027283594	0.765519076131627
ENSMUSG00000019775.18	169.84508305415	-0.979137010103357	0.170944382971226	5.89766459934343e-09	2.85553786996143e-08
ENSMUSG00000019777.17	2334.49563811843	-0.136381327765361	0.0947192722106033	0.148029238766994	0.2156975024136
ENSMUSG00000019782.11	883.711235713416	-0.63700386635853	0.1018728422805	3.23485385011902e-10	1.78035890206918e-09
ENSMUSG00000019785.15	104.093382481266	0.14068288993844	0.186868100323451	0.443273533297126	0.537193499617587
ENSMUSG00000019790.18	345.864427851568	1.39850729178277	0.283436096629661	2.3150615804794e-07	9.37352324705046e-07
ENSMUSG00000019791.13	120.922345205918	-1.13007008406463	0.197962132170415	5.39740735977204e-09	2.62645115228623e-08
ENSMUSG00000019792.9	322.261538969146	0.4824249910939	0.159765895316654	0.00221181251669788	0.00501196046683143
ENSMUSG00000019794.14	366.957567283565	0.823054918507537	0.173904948229673	1.50851598776116e-06	5.52876313609237e-06
ENSMUSG00000019795.18	665.200676167335	-1.08293758125833	0.150243057478019	2.9196205135601e-13	2.11050882338868e-12
ENSMUSG00000019796.13	500.563857610806	0.696544142213536	0.161967484228758	1.29638049980773e-05	4.18742598868848e-05
ENSMUSG00000019797.12	101.109236799187	0.24013413258357	0.226393201543032	0.275867004841516	0.362848684107629
ENSMUSG00000019802.14	412.820186380938	2.16197582469404	0.243646491412109	2.36931828532649e-20	3.02915871152727e-19
ENSMUSG00000019804.13	756.58811768602	-0.10253350598809	0.107298918497993	0.336409169335361	0.428556747979102
ENSMUSG00000019806.14	156.147986731901	0.360288242979569	0.165522800476648	0.0272430944640229	0.0488311784629438
ENSMUSG00000019808.9	94.6192241176054	-0.615958710448331	0.197438497191295	0.00144834759681986	0.0033916296753175
ENSMUSG00000019809.17	168.942400961935	-0.606480274467727	0.198632397418877	0.00182243176317975	0.00419602682386478
ENSMUSG00000019810.16	120.808765573367	-0.883775501756227	0.201893472422437	7.64215777027454e-06	2.54795326995568e-05
ENSMUSG00000019813.17	428.15159965199	-0.134578158247089	0.147226751258578	0.355267847569028	0.448910040355984
ENSMUSG00000019814.6	507.19654345543	0.480929069385773	0.182554580793328	0.00734112341109072	0.0149482229764351
ENSMUSG00000019817.19	306.505804030081	2.95090780002085	0.470919081306588	1.63411136905662e-12	1.10690711288586e-11
ENSMUSG00000019818.16	1524.10089806575	0.376977422386794	0.147169156815099	0.00958106885381211	0.0189788837742962
ENSMUSG00000019820.12	2720.82527123044	1.20631492895644	0.110620181816009	4.76773202280518e-28	1.09042004471573e-26
ENSMUSG00000019822.13	105.471331195104	-0.379896623785276	0.241615718194155	0.104890569430967	0.160583210005554
ENSMUSG00000019823.18	291.401204322717	-0.143405742844264	0.239822882931914	0.537671986214623	0.625580767116244
ENSMUSG00000019826.12	205.655636913016	-1.24050147087178	0.168324734239916	6.95445045017229e-14	5.28711613864206e-13
ENSMUSG00000019831.15	181.513306195597	2.16344598920893	0.202071442381447	3.18154207155073e-28	7.35820973205421e-27
ENSMUSG00000019832.6	30.6856182343139	-0.39220145339947	0.313765256279053	0.187547097303847	0.263892852371396
ENSMUSG00000019837.9	339.283669969934	0.0673177776149662	0.205478350869285	0.737682286827939	0.798699074047976
ENSMUSG00000019838.12	95.5936131360949	0.705708130763787	0.239128510968664	0.00234215310934086	0.00527537070872876
ENSMUSG00000019841.16	845.840818454987	2.83968980989706	0.30890039589108	1.80175192897184e-22	2.68988658335261e-21
ENSMUSG00000019842.7	92.3807473281264	0.800949258530488	0.433251168607163	0.0399088342555227	0.068836155199088
ENSMUSG00000019843.15	301.501737623684	0.981027026960929	0.178073329707975	2.08119502502459e-08	9.44105743170245e-08
ENSMUSG00000019845.9	326.587189382079	-0.639564627532626	0.13356048130502	1.33984672107556e-06	4.93254101407362e-06
ENSMUSG00000019846.12	50.3220642521675	1.30324937596933	0.296082260222652	3.65498273308119e-06	1.27730476794669e-05
ENSMUSG00000019849.12	698.412812582979	0.330430115859609	0.143522894253181	0.0199610143658107	0.0369780654248853
ENSMUSG00000019850.12	33.2338335143748	0.227686101801474	0.435166489009863	0.561016187816667	0.646438567264506
ENSMUSG00000019851.9	570.098127568737	-0.660055865508707	0.119319322701708	2.4973875459122e-08	1.12208678631749e-07
ENSMUSG00000019852.8	157.068584612043	2.09202569459354	0.201368812202886	1.20831284217759e-26	2.49339443259878e-25
ENSMUSG00000019853.7	89.3707459738488	-0.978235656908756	0.236127150072337	1.94196089189231e-05	6.11556129408886e-05
ENSMUSG00000019854.18	448.097907171391	0.566394771311603	0.148777350131212	0.000117397435307328	0.000330176527276819
ENSMUSG00000019856.15	70.8237048978899	0.872875995294963	0.619909953785131	0.0768177536182577	0.122456009579688
ENSMUSG00000019857.8	533.944792508415	-0.626649048563038	0.200666051149039	0.00142153969879425	0.00333447536961916
ENSMUSG00000019861.16	333.985903838657	1.08908305080166	0.162358073934226	1.00234305838778e-11	6.3507438024131e-11
ENSMUSG00000019863.8	190.883294551209	-0.431113235229829	0.153702638773593	0.00451591548718107	0.00957676501318876
ENSMUSG00000019864.15	261.038255720273	-0.107617129575835	0.11269249847243	0.336427587364174	0.428556747979102
ENSMUSG00000019866.16	12.296692938015	1.81481078368373	0.580593032947976	0.000137904042058952	0.000383397916695047
ENSMUSG00000019868.17	446.379544864448	-0.780099369814738	0.12304222749986	1.64498592888403e-10	9.28943185560129e-10
ENSMUSG00000019873.9	320.22159990525	0.204169577196005	0.128482436714962	0.10899428930279	0.165955521215816
ENSMUSG00000019874.12	7.05600339121077	0.140027248798884	0.572332745957749	0.766539728091251	0.821998547960317
ENSMUSG00000019877.11	548.398686985038	-0.613844689865242	0.172052791844944	0.000290134577108732	0.000768898337755566
ENSMUSG00000019878.9	619.498346642254	0.443884899913785	0.154901604691247	0.00371079303821409	0.00801280211910195
ENSMUSG00000019880.11	8.52684629183901	0.0274984780460419	0.659408506948575	0.956424362241704	0.972027489073931
ENSMUSG00000019883.12	205.104413681271	-0.320310555825608	0.175919531123746	0.0642505286542678	0.10467982648989
ENSMUSG00000019889.11	801.015333273034	1.08729705242089	0.0847077869575187	5.36245481396236e-38	2.47348861124701e-36
ENSMUSG00000019891.16	193.341942555546	-0.298571734425621	0.155507690213405	0.0518596157485609	0.0869724377825662
ENSMUSG00000019894.15	86.3143582656319	0.879181161467596	0.271698113949157	0.00075449457229386	0.0018601979520831
ENSMUSG00000019897.9	533.74359647857	-0.266575657107862	0.177526549829311	0.126885801907267	0.18919768585692
ENSMUSG00000019907.11	1122.66497831546	2.21782057498906	0.2675836811227	3.12812705838397e-18	3.40680345703762e-17
ENSMUSG00000019916.15	1010.76455202525	-1.43218274234345	0.112125598186089	6.84500936221797e-38	3.12234817638901e-36
ENSMUSG00000019917.11	733.779007223971	-0.315190932449137	0.084459383184718	0.000179922447336939	0.000491340454444008
ENSMUSG00000019920.19	1215.86212689352	0.23210050967841	0.168185918922609	0.161364892550702	0.23210752117888
ENSMUSG00000019923.15	1714.51942426728	-0.794912745909717	0.092442714130429	5.71761617898559e-18	6.09351222847188e-17
ENSMUSG00000019927.7	183.970767086068	0.00156351995839373	0.124802208562409	0.989923577629168	0.995667698071067
ENSMUSG00000019942.14	3382.95008875483	-1.75085512187479	0.100439028364388	6.49754132518078e-69	2.6748753250438e-66
ENSMUSG00000019943.11	674.467371594373	1.85095000207731	0.2435498621228	2.83339479641794e-15	2.4351519891761e-14
ENSMUSG00000019944.15	18.1868410348776	0.277102766939057	0.653550748116495	0.581065040956613	0.664425944686657
ENSMUSG00000019947.11	749.608050864023	1.9911780903138	0.130343806065238	6.98123781313563e-54	1.02642895597236e-51
ENSMUSG00000019948.5	228.770808025411	-0.562352101195974	0.188429227696592	0.00235911326228969	0.00530848839712002
ENSMUSG00000019951.11	583.354308451292	0.638446500246507	0.133990198153964	1.50843973614927e-06	5.52876313609237e-06
ENSMUSG00000019952.16	114.878834095278	0.746354825836892	0.258489939604176	0.00275982325813959	0.00611820269140881
ENSMUSG00000019960.9	542.86737795711	-0.608282751597749	0.206764905792557	0.00261805081843851	0.00583770383577888
ENSMUSG00000019961.18	4476.08191720207	-0.0949035497694372	0.0812545260065991	0.241213680854182	0.324541684992713
ENSMUSG00000019966.19	19.2311283709889	1.65785730745045	0.972736074767171	0.00514376028825098	0.0107804888210041
ENSMUSG00000019969.15	441.147118508525	0.120609211347692	0.201059975008511	0.540094719945466	0.627973608163
ENSMUSG00000019970.16	997.566429066239	-1.8235827068369	0.274467968804469	3.1038442747468e-12	2.05595348641414e-11
ENSMUSG00000019971.11	240.276580237005	3.06307017883271	0.32527449966983	1.77146525571255e-23	2.86549296324347e-22
ENSMUSG00000019975.13	205.546846816215	-0.123876024047465	0.166361797673781	0.450005100541491	0.543551235283263
ENSMUSG00000019977.17	704.610090247678	0.438737053674704	0.163697634038512	0.00656776203243568	0.0135003541865083
ENSMUSG00000019978.17	1442.10740787897	1.30067731644442	0.122056207693803	6.09862551506947e-27	1.28586512620549e-25
ENSMUSG00000019979.13	920.114782420409	0.899995640172668	0.131773810665697	5.4282945410457e-12	3.51636599599669e-11
ENSMUSG00000019982.16	451.21987060865	0.24593148593741	0.140194099797287	0.07636054172259	0.121808489832984
ENSMUSG00000019984.17	540.12226024242	0.3031379188332	0.164454058147628	0.061558910942331	0.100824605777538
ENSMUSG00000019986.18	215.522041280163	1.11303999345775	0.139984978806344	9.15298968165246e-16	8.19588260401147e-15
ENSMUSG00000019988.8	648.165864588146	-0.766987578482081	0.250981029685944	0.00156926672653514	0.00365452060328867
ENSMUSG00000019989.9	883.399327743279	-1.01873153037653	0.101657448960966	6.93223431681052e-24	1.16364018853128e-22
ENSMUSG00000019992.9	165.420761182786	-1.10296078962941	0.193276932295109	5.67614536282589e-09	2.75557446019027e-08
ENSMUSG00000019996.18	89.563503838108	0.762728219991765	0.365894641184999	0.0248014331520339	0.0449191816667997
ENSMUSG00000019997.12	82.9681446497818	0.981376754873513	0.278398115901427	0.00023400689824434	0.000630050947251397
ENSMUSG00000019998.7	346.827304298863	-0.298638192345338	0.191142366977195	0.111266383914841	0.168915234067086
ENSMUSG00000020000.8	27.2684551381837	0.316316222325137	0.347768149902144	0.331504138007676	0.423267321126805
ENSMUSG00000020003.17	321.43769344321	-0.85240598139843	0.150726872043186	1.03690766032901e-08	4.8715430649466e-08
ENSMUSG00000020009.14	111.266485632233	-1.06148509515975	0.211201180510384	2.5872079729628e-07	1.04096980740579e-06
ENSMUSG00000020014.19	7.95126681657985	0.14759554500543	0.669159922172966	0.770474424037941	0.825196900203758
ENSMUSG00000020015.11	616.366195789543	0.991115470478693	0.1475585592962	1.06990990666764e-11	6.75544725195397e-11
ENSMUSG00000020017.15	10.4897900195981	0.379205262014714	0.71910154453937	0.462990483030507	0.555770832779076
ENSMUSG00000020018.7	991.250808321905	-1.30833968402251	0.114195311230379	8.03512180818997e-31	2.27344245387396e-29
ENSMUSG00000020019.5	6.88292113523195	0.737929177898392	0.595542003820629	0.126365455559275	0.188517843512826
ENSMUSG00000020020.9	255.504090931444	0.437438220815611	0.115952752676641	0.000145255373307775	0.000403155272587077
ENSMUSG00000020021.5	100.344073323582	-0.0168722088492448	0.436783046183575	0.965739784081395	0.977974111338069
ENSMUSG00000020022.18	699.655980200149	-2.65204685582609	0.180212380154867	3.22127685430909e-51	4.01854287575058e-49
ENSMUSG00000020023.19	208.124012714478	1.02041816322095	0.278690746849861	0.000132083336392503	0.000368397069846774
ENSMUSG00000020024.8	816.949256960166	2.72435176665697	0.315005948801942	3.0604300358031e-20	3.87364345884471e-19
ENSMUSG00000020027.19	311.84725048966	-0.154055455524618	0.147379194909716	0.290446651443147	0.378954520982038
ENSMUSG00000020029.7	847.727361892614	0.481528985757146	0.110610103066093	1.18010308289396e-05	3.83819029547993e-05
ENSMUSG00000020032.15	83.1681745310937	0.66574913519687	0.348753483106422	0.0413207263481711	0.071070440858088
ENSMUSG00000020034.8	7.96464016995058	1.38618508265712	0.766072141424033	0.0111081462885851	0.0217010137541974
ENSMUSG00000020038.11	349.799002364436	0.832518472278305	0.188335905235847	6.6239816259216e-06	2.23152834357715e-05
ENSMUSG00000020042.16	160.27323528703	1.18603962210416	0.175502133781595	6.16995882306808e-12	3.96877781013524e-11
ENSMUSG00000020044.14	47.2584953274781	0.342897838946483	0.381908091096384	0.330842915129	0.422685257462118
ENSMUSG00000020048.14	3566.90857470213	1.38408163317593	0.251871115782027	1.18018911633723e-08	5.50387260796523e-08
ENSMUSG00000020056.17	243.239277069067	-1.10129763828245	0.163903507313255	9.12348761635619e-12	5.79677326573476e-11
ENSMUSG00000020063.17	570.05581117041	-0.0163521054201656	0.135508339296855	0.90303800366965	0.93044217284621
ENSMUSG00000020064.10	1317.98966751229	0.468026976469557	0.106577786779093	9.98690113280172e-06	3.28186591406597e-05
ENSMUSG00000020067.9	12.2146207276757	0.830882979101025	0.842728533149263	0.12017530770393	0.180591968603817
ENSMUSG00000020069.17	417.344912344983	0.366322404008633	0.165076089974214	0.0243917196573814	0.044264761692539
ENSMUSG00000020070.19	361.116001411838	0.430389523795298	0.187477829258268	0.0193661402221307	0.0360016065746023
ENSMUSG00000020074.8	1199.91024266695	1.39275613379038	0.167426391196361	2.77566165528236e-17	2.81792974584061e-16
ENSMUSG00000020075.9	3030.75589587475	0.476099108330863	0.127586506527626	0.000167614527358783	0.000460478548885065
ENSMUSG00000020076.8	928.296109051831	0.667531955824932	0.139167257845629	1.26052869694355e-06	4.65510788350962e-06
ENSMUSG00000020078.17	644.910414024949	-0.355627199896639	0.163116318709213	0.0270580425150278	0.0485311824523433
ENSMUSG00000020079.16	449.818520526844	0.0923212966696277	0.110964161136549	0.402424422195487	0.497016647438167
ENSMUSG00000020083.14	40.5850549972526	-1.19246536442954	0.386945623894753	0.000784474103804246	0.00192661223972327
ENSMUSG00000020085.16	42.4631481466753	0.334643928335857	0.542650933151089	0.464222245557229	0.556843510896773
ENSMUSG00000020086.7	238.085923246253	-0.177140070605955	0.152218365491967	0.238874376913851	0.322104844795314
ENSMUSG00000020087.6	74.3626360387759	0.935277065173126	0.328479995464828	0.00250471619840674	0.0056100600706153
ENSMUSG00000020088.11	1034.16325132034	-1.33558788917087	0.150222404259494	2.11896644424673e-19	2.52117199692275e-18
ENSMUSG00000020089.9	2167.43202068219	-1.20020577577435	0.121357980618347	2.02755377470833e-23	3.2478334638251e-22
ENSMUSG00000020091.16	868.903828256967	1.4701447540985	0.145873983955847	1.86135014982037e-24	3.27816608738953e-23
ENSMUSG00000020092.10	570.386588378788	0.583618628331585	0.156364903810653	0.000156373776429807	0.000431758379689744
ENSMUSG00000020097.15	905.991475898301	-0.667275529948632	0.137871094812498	1.01543632073424e-06	3.78393072947064e-06
ENSMUSG00000020098.8	66.236344619124	-1.98409649379768	0.240411143181963	9.63775951567509e-18	1.01456282345669e-16
ENSMUSG00000020099.9	237.286319260728	1.61220855148297	0.196496165366117	4.40316505294274e-17	4.37579474513024e-16
ENSMUSG00000020100.16	185.893606766437	0.40571881789503	0.222354212831164	0.0610917444674477	0.100207579837993
ENSMUSG00000020101.15	22.0793164382299	-0.181590475813974	0.714878571988636	0.72415725197086	0.787291858299013
ENSMUSG00000020105.10	294.049441007518	0.357625065809507	0.424109000764028	0.35148366638008	0.444845248964781
ENSMUSG00000020107.11	275.354100954237	-1.06133458209111	0.187586169753716	7.99405878842908e-09	3.80563362439499e-08
ENSMUSG00000020108.5	1063.72680927113	-0.921163767434869	0.129071290259455	5.96891904144631e-13	4.21303857074567e-12
ENSMUSG00000020109.14	148.625686999776	0.845729763768578	0.198292588354348	1.32262104445553e-05	4.26549172327639e-05
ENSMUSG00000020111.16	232.029382475567	-0.0491534445615194	0.205975746926136	0.807240656308332	0.855835171737658
ENSMUSG00000020114.13	2363.70704721672	0.528803703814055	0.135627557121998	8.26246758673088e-05	0.000238447342710651
ENSMUSG00000020115.4	501.894176419455	0.36361538557589	0.150022920099655	0.0141938920788439	0.0271354094765171
ENSMUSG00000020116.8	1085.57402296834	-0.890968327054947	0.117102999659134	1.79404579286401e-14	1.43410446947047e-13
ENSMUSG00000020121.16	67.3958037134044	1.25926213126544	0.298584846744616	9.05390529341145e-06	2.98898673750213e-05
ENSMUSG00000020122.17	137.27979868857	1.59664700483536	0.484582251576461	0.000149552461180725	0.000414522871278068
ENSMUSG00000020124.11	1234.84228763672	1.79850805151365	0.234755485705258	2.07297334107226e-15	1.803256841386e-14
ENSMUSG00000020128.16	997.236677656584	0.808027271981358	0.180352571495943	5.13998348272684e-06	1.7556545946912e-05
ENSMUSG00000020130.10	706.648157933468	0.388841483574966	0.154203044858209	0.0106771479315321	0.0209185716821581
ENSMUSG00000020131.15	7.61800732328874	-0.053786779143743	0.513480765114289	0.903000814291092	0.93044217284621
ENSMUSG00000020132.11	377.684205094406	-0.0339015007272538	0.16180009398499	0.831799467903474	0.875959089000564
ENSMUSG00000020133.9	108.086135420265	-0.703000305389584	0.228602448497615	0.00156474754702464	0.0036455429905001
ENSMUSG00000020134.14	464.911853203964	0.0549391655338566	0.14779995699214	0.706957469334891	0.773211254485763
ENSMUSG00000020135.14	21.5586152108899	0.310387176102527	0.455173673591713	0.44372658980379	0.537623850658451
ENSMUSG00000020137.6	153.645508193776	0.958269450938557	0.304365643281687	0.000919982369952113	0.00222817321459059
ENSMUSG00000020142.13	505.547233332845	0.694818948408729	0.17567330868185	5.80782709041984e-05	0.000171762731138548
ENSMUSG00000020149.18	1151.48658298463	0.681990315677463	0.132594138690339	2.08733987523107e-07	8.47650449455736e-07
ENSMUSG00000020150.14	15.7410607917514	-0.0915058295652079	0.493095478757762	0.831241209394717	0.87562920871938
ENSMUSG00000020152.8	2787.8370753535	0.00984002207897622	0.121463880693577	0.934939424926704	0.956192007345384
ENSMUSG00000020153.15	274.413663139786	-0.440524665215266	0.146536096619183	0.00236465208905626	0.00531877147254328
ENSMUSG00000020156.17	606.310544659776	-0.100208631182943	0.224926645171524	0.647313917948916	0.724466158103321
ENSMUSG00000020160.19	61.5794588099577	0.136863659425472	0.22404668165789	0.530547977811366	0.618603239440612
ENSMUSG00000020163.13	521.491328927912	-1.5580644419082	0.135812171379922	4.06524407265663e-31	1.17442761656907e-29
ENSMUSG00000020166.16	526.109459800406	0.97226385095949	0.177095293003523	2.34294264721159e-08	1.05730985397734e-07
ENSMUSG00000020167.15	858.021658697729	0.776589510786454	0.122854928880607	1.86510158488821e-10	1.04785492317824e-09
ENSMUSG00000020170.5	519.4097476886	0.728343212806299	0.102203178563123	7.73069933688055e-13	5.3964148359649e-12
ENSMUSG00000020171.9	748.012354827869	-0.764047130160975	0.0997301272021597	1.34370911820308e-14	1.0862473269244e-13
ENSMUSG00000020173.18	439.077516413078	1.31921943057135	0.544031402748479	0.00391934151254471	0.00843657473033643
ENSMUSG00000020175.16	16.8862292302592	0.62275908232856	0.568350168586454	0.185334848557848	0.261198669165192
ENSMUSG00000020176.18	5063.39902905127	0.504613027004853	0.0842240116211002	1.81576485123889e-09	9.25702780351418e-09
ENSMUSG00000020180.11	929.073966726657	-1.47487100388013	0.113032023873931	1.7582247975124e-39	9.04771491894899e-38
ENSMUSG00000020182.17	96.6218129507056	-0.600222962831415	0.336539786665352	0.0578489873604813	0.0955465671880687
ENSMUSG00000020184.16	1541.19994543718	-0.429062524883626	0.118747891219439	0.000272815225070269	0.000726110927950885
ENSMUSG00000020185.17	271.276542612995	0.802176638098155	0.239613850504268	0.000554069974153663	0.00139915201110081
ENSMUSG00000020186.8	781.273864958733	-1.26185459281103	0.14715250010347	3.92017604416108e-18	4.24136260967151e-17
ENSMUSG00000020189.16	500.259219369925	1.99197768110174	0.201729829791854	3.3179826587523e-24	5.70921843695655e-23
ENSMUSG00000020190.14	267.073635640038	0.814331147046116	0.146046792331105	1.70371685996822e-08	7.79741676850935e-08
ENSMUSG00000020196.11	677.247646761178	0.846502288727811	0.160031292253727	8.19717001032312e-08	3.47625028483108e-07
ENSMUSG00000020198.9	912.542975964714	0.671874827575587	0.170609631657357	6.35420641928577e-05	0.000186647729408453
ENSMUSG00000020205.9	15.9208919612612	0.0340343210480498	0.48636608142358	0.936215331804762	0.95708082125832
ENSMUSG00000020211.16	229.952747798333	1.47073882179021	0.201358496324491	7.32010127327062e-14	5.55827951836777e-13
ENSMUSG00000020212.15	256.00490990991	-0.14241905481315	0.313218244313147	0.631797772151345	0.710534113370486
ENSMUSG00000020219.8	404.12501127868	-1.14900397886008	0.173996069539006	1.86840837690047e-11	1.15622250065464e-10
ENSMUSG00000020220.17	1056.47814797553	0.85783649369573	0.162040965026144	7.91321157819267e-08	3.36188996537922e-07
ENSMUSG00000020224.16	447.588064262615	-0.232504622012694	0.115964770177487	0.043491199918268	0.0743531550097716
ENSMUSG00000020225.11	188.767675303307	-1.51730012097868	0.192312228268678	7.21687432374694e-16	6.50822943533082e-15
ENSMUSG00000020227.11	59.2712190103787	2.70665354626382	0.757980478738978	2.58748653790002e-06	9.22853385739649e-06
ENSMUSG00000020228.12	565.078419222008	-0.503101337034767	0.133997944279049	0.000150679794949727	0.000417436773794946
ENSMUSG00000020230.16	77.7320327718478	0.0109116744844733	0.303662055536674	0.969890912351137	0.981031551209225
ENSMUSG00000020231.16	188.840796130257	1.30811875302837	0.203209005107053	4.34860858986809e-11	2.60489405781586e-10
ENSMUSG00000020232.18	281.286501622514	0.574451256232983	0.177849395867557	0.00102238945080038	0.00245525551791307
ENSMUSG00000020235.17	615.418137695412	0.749069244576616	0.162728507710818	3.03434628777667e-06	1.07109496936374e-05
ENSMUSG00000020238.15	378.605936487302	0.7575730835951	0.216075071775194	0.000324510179071439	0.000854583259038764
ENSMUSG00000020241.14	18.0228322534069	1.43206856869247	0.45831001876447	0.000403889017254906	0.00104704666988925
ENSMUSG00000020246.14	77.8847168760334	-0.127277879898989	0.367551027616212	0.709404856548782	0.774896227832359
ENSMUSG00000020248.19	1290.4217699276	-0.400224696587372	0.14669554975032	0.00579698588098555	0.0120468155605993
ENSMUSG00000020250.12	2282.05573373759	0.56563040388563	0.115774689874909	8.65422236435201e-07	3.25363195602248e-06
ENSMUSG00000020253.16	131.038053400339	0.0714662903457504	0.214653700906501	0.733054633564141	0.794681412172529
ENSMUSG00000020255.9	5438.26455311322	2.05414056450001	0.157736935603298	4.58907853999909e-40	2.43768891348919e-38
ENSMUSG00000020256.15	131.5468675563	1.61486839012661	0.41600542082521	1.63019514908312e-05	5.1873282164158e-05
ENSMUSG00000020257.14	1883.99646503094	-0.856429555315613	0.134969741227053	1.47896752346755e-10	8.39219786662306e-10
ENSMUSG00000020258.17	21.8153446833105	-0.338074225952807	0.416557351787058	0.371669994534509	0.465562893655847
ENSMUSG00000020260.10	176.733387618358	0.260785096152774	0.209259634364887	0.202252872681251	0.281648884096589
ENSMUSG00000020261.16	85.4829928411927	0.106940365389056	0.418210441482228	0.778212435443299	0.831645413358739
ENSMUSG00000020262.16	84.092669866608	-0.0809308969951437	0.255555369414793	0.743071738565825	0.802845109832914
ENSMUSG00000020263.15	139.786502593405	0.237470629923918	0.186986823839484	0.195879959535445	0.274211960696266
ENSMUSG00000020265.17	823.042044846149	-1.57948575706637	0.174419374173775	2.83334131552282e-20	3.60282868283508e-19
ENSMUSG00000020267.7	2843.89305270362	-1.50629584905029	0.121506996147819	6.86038039811405e-36	2.72216587989745e-34
ENSMUSG00000020268.15	69.4828154711233	-0.944727629458118	0.485980353042143	0.0260063212187747	0.0468589907272398
ENSMUSG00000020271.18	725.160142219385	-0.26479651448588	0.184478264241598	0.143984482729284	0.210732059860879
ENSMUSG00000020272.9	84.0494391833674	0.975690402426847	0.235713809663672	1.97836591707137e-05	6.22663447179173e-05
ENSMUSG00000020273.14	466.036952822295	-0.163237143609766	0.151692674868694	0.276139665740723	0.363107232751936
ENSMUSG00000020275.10	69.802986810586	1.71277817554066	0.272541938044221	4.59319500542666e-11	2.74143320602975e-10
ENSMUSG00000020277.11	1197.28614810223	0.0825183135825721	0.162939087780193	0.607624161691835	0.688437255440997
ENSMUSG00000020280.13	619.564949922533	0.00476436325682889	0.173703123542754	0.977772283234386	0.986518974818984
ENSMUSG00000020282.19	107.710009144935	0.847458937361001	0.350732251062884	0.0096994849177562	0.01919267221109
ENSMUSG00000020283.6	484.981883889265	0.278256732201227	0.213171622551359	0.181284468016585	0.256439424003874
ENSMUSG00000020284.17	80.7498128233593	-0.412073813916352	0.388384803263212	0.249092857118782	0.333128569656054
ENSMUSG00000020287.16	89.5514722658316	-0.502947743107818	0.230020652668216	0.0245332816678964	0.0444922411041025
ENSMUSG00000020288.14	288.829098588744	0.286484285456111	0.155563641639634	0.0621921158640499	0.101689759898055
ENSMUSG00000020289.16	158.702767323286	-0.425330547566921	0.231870772554438	0.0591338301891339	0.0974048996423396
ENSMUSG00000020290.15	5511.09116999039	1.1098299802383	0.192053140221534	3.67416401394423e-09	1.81962282158254e-08
ENSMUSG00000020297.11	6.77875461710391	-1.56628294074211	0.81978430594097	0.00548024357956933	0.0114347657152519
ENSMUSG00000020300.15	84.715367872875	2.23945759743572	0.286960207231315	1.50957792235755e-16	1.4452453283408e-15
ENSMUSG00000020303.3	432.904296299197	-1.1012509635994	0.232460576922812	1.05025573594899e-06	3.90749236418258e-06
ENSMUSG00000020305.14	240.857611248106	-0.995187598457939	0.135086028054582	1.0030226380753e-13	7.51977718192409e-13
ENSMUSG00000020307.16	1494.57834241258	-0.909361111467531	0.148572239257404	5.86916390100086e-10	3.15429249209468e-09
ENSMUSG00000020308.8	87.4553075099098	-0.930557880052701	0.280830086912233	0.000539516137947827	0.0013647023415648
ENSMUSG00000020309.7	42.5281767900167	-0.488612121366921	0.269119692371978	0.0591475289708967	0.0974177195002756
ENSMUSG00000020311.18	271.937349960368	0.692392673853577	0.176649331385597	6.74703202741584e-05	0.000197126150656054
ENSMUSG00000020312.13	39.4043487869514	1.18850390445647	0.325286722913904	0.000104219061970258	0.000295747980530537
ENSMUSG00000020315.19	3291.77547696944	1.46557280167852	0.102640007867611	8.20923047157304e-47	7.15245492991499e-45
ENSMUSG00000020319.10	38.7209598878363	0.0843866494127802	0.390515739923139	0.814290543747372	0.86179968650292
ENSMUSG00000020321.17	2194.17950940235	-1.60746793676363	0.118666204182783	1.67039546767816e-42	1.07030676084264e-40
ENSMUSG00000020325.11	9.79371517052249	0.883884481538265	0.52197098018474	0.0474493045252976	0.0803690287613738
ENSMUSG00000020326.8	3329.90625454242	0.565228957958567	0.170923465418906	0.000784626743764807	0.00192669975985313
ENSMUSG00000020328.11	1930.22816559468	-0.840419577231432	0.113854336674165	1.06347285089397e-13	7.94925439658241e-13
ENSMUSG00000020329.13	237.310407972745	2.66230594103927	0.357906793094787	7.10354395869532e-16	6.41305144560503e-15
ENSMUSG00000020330.17	1187.3226896814	0.897427752431209	0.231074906914816	6.38623861008672e-05	0.000187454886260781
ENSMUSG00000020331.10	25.5402842332417	1.67307752783672	0.394257150476585	3.05763030362795e-06	1.07908268773771e-05
ENSMUSG00000020333.18	64.5132346267384	0.944443883759105	0.325976085635815	0.00211839796489396	0.00482151475990447
ENSMUSG00000020335.14	8.28298033529346	0.722418408018782	0.481980530626457	0.0871075228446827	0.136674566811185
ENSMUSG00000020340.17	500.883419304528	2.3975473218303	0.159395093783626	5.51162399056282e-53	7.56332602104983e-51
ENSMUSG00000020346.17	166.465727731126	-0.406992929873248	0.292237023528796	0.144910989170719	0.211809804604493
ENSMUSG00000020349.5	3933.58202366151	-1.25335439682193	0.0967233932389917	8.61729390006336e-39	4.23585010902518e-37
ENSMUSG00000020357.4	17.4467668771847	1.2461007742255	0.384442929710194	0.000415689152184507	0.00107425506419057
ENSMUSG00000020358.18	6051.79762749923	-0.67415401425047	0.0886899449963252	2.29819624345698e-14	1.81073672445005e-13
ENSMUSG00000020359.14	174.115063528483	-0.900983467310295	0.158662571329399	8.60394615280958e-09	4.07832991647425e-08
ENSMUSG00000020361.14	5957.38013425113	0.0992835929818947	0.122628435872696	0.414529608580424	0.509407392872675
ENSMUSG00000020362.14	754.909781244728	1.32600307765175	0.124714104974112	7.55080253127369e-27	1.57192244352066e-25
ENSMUSG00000020363.7	238.774347789491	-0.209490792143696	0.170889067540918	0.213254110069903	0.294298069349315
ENSMUSG00000020364.15	61.0869823265177	1.03158088580546	0.295633376205432	0.000249020954072442	0.000667637259965955
ENSMUSG00000020366.19	252.540222279065	0.312195739826269	0.155192784938122	0.0416454957700982	0.0715244450194208
ENSMUSG00000020368.16	7269.72358593457	-0.106774584992657	0.125929014672779	0.392618736167542	0.487244911332498
ENSMUSG00000020372.16	19969.979735552	-1.19960307573072	0.101253342237403	9.80753842162342e-33	3.18541884001722e-31
ENSMUSG00000020375.10	137.873219907986	-0.131350949825372	0.206325957857558	0.515079412315484	0.603687735416304
ENSMUSG00000020376.18	172.828460617667	-0.0251802494229995	0.188249503538223	0.891621252918915	0.922604447141873
ENSMUSG00000020380.17	442.102321709419	2.58869567392845	0.269662575641665	6.38160988191283e-24	1.07670051153134e-22
ENSMUSG00000020381.11	120.920499284047	-0.93011120916977	0.1466668350149	1.40130477906071e-10	7.9817661005855e-10
ENSMUSG00000020385.17	564.035364584719	0.249215054713533	0.134856791637495	0.0621096938560666	0.101595344067532
ENSMUSG00000020386.6	546.739198486269	-2.22523982083862	0.173218268622167	2.40237678294923e-39	1.224765897363e-37
ENSMUSG00000020387.16	251.066959094888	0.584613231313567	0.15528513587441	0.000137389456338621	0.000382096297505164
ENSMUSG00000020388.13	9.9890832893854	-0.0247876032704686	0.536483625387773	0.956453146673533	0.972027489073931
ENSMUSG00000020389.20	67.5148007930881	0.415280118034222	0.380755614476466	0.237692238198337	0.320878675718316
ENSMUSG00000020390.13	904.116120387227	-1.25271114578695	0.121085724104565	1.77577923522132e-25	3.33429380460541e-24
ENSMUSG00000020392.9	834.479873228186	-1.53131577014349	0.104289881660183	1.98094195469485e-49	2.05158309232453e-47
ENSMUSG00000020393.17	104.24669448564	0.699644024263492	0.178829575139243	6.91000207493284e-05	0.00020139292773083
ENSMUSG00000020396.9	58.4770528177599	1.32527331967331	0.294483542263489	2.22156118745497e-06	7.99966063280583e-06
ENSMUSG00000020397.16	351.323848796913	0.313199349754806	0.174419253435775	0.0680904865587374	0.110044758284692
ENSMUSG00000020400.18	325.004449979433	0.720964229279235	0.263004078108461	0.00443618097423325	0.00941980555805273
ENSMUSG00000020402.12	3003.31321004041	-0.331764405024796	0.0990723193518985	0.000763285520287197	0.00187962055668749
ENSMUSG00000020407.14	1059.91205798609	-3.70857244960662	0.329387106268254	1.20157758109467e-31	3.63052807851118e-30
ENSMUSG00000020409.11	502.594799961898	0.578006806256238	0.160745987148827	0.000267401412312207	0.000712969406824015
ENSMUSG00000020412.17	371.750044281315	0.468341990625909	0.110729326951431	2.07462103079487e-05	6.51588489683372e-05
ENSMUSG00000020413.12	426.875205964217	-0.388903145200928	0.133268156059345	0.00322645097606995	0.00705202657591504
ENSMUSG00000020415.17	314.173793481716	-1.35684888373441	0.134428632146091	1.99589629492827e-24	3.50015168142533e-23
ENSMUSG00000020419.12	68.8536092515537	-0.622401601651746	0.693889693682155	0.226679503287863	0.309154495663512
ENSMUSG00000020420.9	122.347471246017	0.573006437385569	0.205416193846044	0.00433803090518932	0.00922805256630314
ENSMUSG00000020422.15	769.437691583045	0.384077198495858	0.154045652547877	0.0115923300469133	0.0225879657889623
ENSMUSG00000020423.7	361.85385827687	-0.581717525955772	0.17310133463878	0.000640054481942306	0.00159911654591776
ENSMUSG00000020424.4	63.902239365373	-0.192167233242837	0.299348185163647	0.500705870150085	0.590667208522205
ENSMUSG00000020427.12	279.598723158339	0.0828350073144136	0.189796859541342	0.656526327769885	0.732851073711137
ENSMUSG00000020430.13	1969.41258641379	-1.08189752112668	0.13061550824624	6.21242260705056e-17	6.11476168979686e-16
ENSMUSG00000020431.6	56.1748589649778	1.477585585048	0.318595669677562	8.3642620056554e-07	3.15253610545039e-06
ENSMUSG00000020432.13	107.287972903211	-0.0348179717216926	0.212833804977141	0.866964237061228	0.903792105070096
ENSMUSG00000020434.5	9.81913429339614	-0.012994649990535	0.46569813642842	0.974851864955079	0.98484349849391
ENSMUSG00000020437.13	14.4656202760113	0.665007514398876	0.786145612966337	0.20766134422288	0.288011400262627
ENSMUSG00000020439.18	173.002694836682	0.483720548891036	0.283101154657921	0.0745082660447897	0.119096060663905
ENSMUSG00000020440.14	257.275459356228	-0.429591116349267	0.161737350339532	0.00708807511639988	0.0144813068165951
ENSMUSG00000020441.7	114.768043478181	-0.29947074952311	0.170237898441057	0.0741128071639828	0.118544496898427
ENSMUSG00000020444.20	384.228732323581	-1.16658969152294	0.177131781909013	2.04887420556307e-11	1.26457314628962e-10
ENSMUSG00000020448.17	205.45850066346	0.1126597442623	0.177488848286074	0.518774168980541	0.607327621675179
ENSMUSG00000020451.18	536.865987369601	0.144138535602638	0.123848305708569	0.240754886418523	0.324030299522176
ENSMUSG00000020453.18	592.191612467399	0.167393620978101	0.126816684447406	0.183189599128459	0.258623382102909
ENSMUSG00000020454.18	1071.71803376029	0.482619351735977	0.117300995999315	3.41315485106937e-05	0.000104372183718773
ENSMUSG00000020455.17	205.140830388735	0.893297401757812	0.151082090816181	2.1541835332201e-09	1.09046849804904e-08
ENSMUSG00000020456.18	759.741356858914	0.837472627304298	0.161368474041638	1.41934109292301e-07	5.86212434842316e-07
ENSMUSG00000020457.14	1459.56326546411	-1.20967834902571	0.181980649042547	1.26664200560705e-11	7.94885438503481e-11
ENSMUSG00000020458.17	2621.61810302941	1.47069866769484	0.107545850573986	3.9087195003503e-43	2.62713812294973e-41
ENSMUSG00000020459.15	422.226762929653	0.00760380274583033	0.155789058037307	0.960579248286104	0.974366051590937
ENSMUSG00000020460.16	14793.8747544309	-1.17057398799272	0.100664904948671	1.36499618891418e-31	4.08679858960906e-30
ENSMUSG00000020462.15	318.103174851107	-0.109230895748539	0.163583653121998	0.49835241772972	0.588617292054306
ENSMUSG00000020463.16	681.643885858915	2.85100984874853	0.31368471630702	4.65255250294514e-22	6.73230070878713e-21
ENSMUSG00000020464.16	989.219891365106	-0.283670244871605	0.197530812887733	0.142728113648314	0.209176205717941
ENSMUSG00000020467.16	46.953805645463	0.566558591319968	0.267526534119385	0.0277786260871176	0.049731532482775
ENSMUSG00000020469.9	13.7809005170178	-0.165720098948294	0.702340560705339	0.746502728345529	0.805547865508901
ENSMUSG00000020471.12	880.688727340364	-0.306312915444753	0.222293352250045	0.157292590251599	0.227165153803989
ENSMUSG00000020472.15	490.846640427604	0.237593552789742	0.169741963102145	0.155347594787779	0.224849155609594
ENSMUSG00000020473.14	46.4555652622097	1.88831666566197	0.278170319251703	9.44460094524569e-13	6.52914541416292e-12
ENSMUSG00000020474.12	88.4590108876015	-0.537135812576858	0.230774976974954	0.016655585900948	0.0313448609178184
ENSMUSG00000020476.15	468.86388032831	0.445431681620452	0.134120439621196	0.000801051251078957	0.00196264111761898
ENSMUSG00000020477.11	396.148051945125	-1.02093180679745	0.134672977222298	1.91557425412003e-14	1.52458971689679e-13
ENSMUSG00000020482.5	479.58969634475	-0.133918157961564	0.118654670402019	0.255587478515271	0.340345566452043
ENSMUSG00000020483.15	330.576645858794	-0.186321198944316	0.208387040386414	0.360366838735624	0.454140236106831
ENSMUSG00000020484.20	397.715047521534	-1.00507073822254	0.134134952569074	3.8280089400568e-14	2.96778828700166e-13
ENSMUSG00000020485.15	362.291795537817	-1.58444513297506	0.120771873110573	5.3908931450021e-40	2.85439991700159e-38
ENSMUSG00000020486.20	14.297478584757	0.56855403036708	0.534573097998021	0.209456668958585	0.290012861997899
ENSMUSG00000020491.16	47.2662117297906	0.475063880946816	0.58443565896111	0.319672302757214	0.410515777080484
ENSMUSG00000020492.12	1010.5080629722	-0.266310991332443	0.136073534144887	0.0481541322693697	0.0814288453563063
ENSMUSG00000020493.9	508.321348879925	0.731027923936042	0.148452683184674	6.2861205634439e-07	2.4095332243536e-06
ENSMUSG00000020495.14	338.319529936516	-0.53627741124772	0.148818919064912	0.000266724688493914	0.000711395439816858
ENSMUSG00000020496.11	839.979874437175	0.264028491634425	0.113200230686853	0.0188782001359381	0.0351659866106892
ENSMUSG00000020513.16	81.9998317622904	-0.69015345282656	0.25856078791545	0.00566028820805084	0.0117835607992381
ENSMUSG00000020514.9	446.479492073058	-1.71342293318413	0.135546193314531	1.89836653312382e-37	8.29188374030502e-36
ENSMUSG00000020515.14	715.544755541741	1.67332157028252	0.48497313670692	7.03812319004576e-05	0.000204800803269983
ENSMUSG00000020516.16	536.958019403112	0.568895728214497	0.18408250516533	0.00165424909243873	0.00383669293030825
ENSMUSG00000020519.6	138.732096900641	-0.045927188771419	0.180427610755111	0.795715180594951	0.846192530154245
ENSMUSG00000020520.15	113.20792873738	0.0894504102193594	0.166961006190304	0.5867349839392	0.669514585304331
ENSMUSG00000020521.8	379.365873451082	-0.901626113246863	0.167137168411884	4.33988615826721e-08	1.89361169497049e-07
ENSMUSG00000020522.14	557.895201899172	-0.331687176046759	0.121077706362949	0.0057734866620647	0.0120010104600125
ENSMUSG00000020523.15	605.057903517219	-0.754345663009113	0.113289513264034	2.02814619223608e-11	1.25271880523449e-10
ENSMUSG00000020525.18	299.757735629845	-0.170478112845251	0.114859574614374	0.135074089358982	0.199718508527822
ENSMUSG00000020526.13	406.758112676879	-2.13409172593219	0.181507436595418	2.41628463676642e-33	8.08718681171395e-32
ENSMUSG00000020527.15	297.664486125045	0.342115326200825	0.175718763440564	0.0478604154988708	0.080982065558971
ENSMUSG00000020528.15	761.922551724188	-1.1956681777522	0.108108470517694	8.72556617193915e-29	2.08539765099161e-27
ENSMUSG00000020530.15	602.398557114912	1.39700261282472	0.218708276327196	5.07801525008687e-11	3.02203386784173e-10
ENSMUSG00000020532.19	2312.15482085877	1.08902431043569	0.135529718688843	4.77921003063729e-16	4.38435941919244e-15
ENSMUSG00000020534.15	1017.54142469357	-0.322635800650045	0.117312793495453	0.00560704812246623	0.011678631600386
ENSMUSG00000020536.13	471.798285482642	1.0035700747735	0.142980987112536	1.27061120121034e-12	8.70347531211756e-12
ENSMUSG00000020537.10	770.202585201946	-1.11929376847521	0.137109138296742	1.599355553629e-16	1.52764430983809e-15
ENSMUSG00000020538.16	697.466078831708	1.26528553014695	0.136557569540834	7.67146527666247e-21	1.01793729823369e-19
ENSMUSG00000020541.13	450.48105863377	-0.948184035515988	0.139208963990849	5.861516969819e-12	3.78367698714267e-11
ENSMUSG00000020544.15	162.642866748475	-0.713398560549988	0.188204306164894	0.000112146161017182	0.000316325939272001
ENSMUSG00000020546.15	209.692348445555	0.814696301574794	0.174124462228554	1.98060692933454e-06	7.1870106446346e-06
ENSMUSG00000020547.6	1936.52768661673	-1.14105305061314	0.104985949483082	7.82490886469043e-28	1.76269185054524e-26
ENSMUSG00000020548.11	10.1025671463634	0.810482569956503	0.572651495381523	0.0862363563512701	0.135462566062803
ENSMUSG00000020549.15	154.260841552507	1.320207197574	0.270525349305825	3.56317408524865e-07	1.40909672578745e-06
ENSMUSG00000020553.9	50.3655385247665	0.0302062098932515	0.222468081700609	0.889177014227292	0.920595906525043
ENSMUSG00000020561.9	667.887640874253	0.597419890374113	0.199192796396073	0.00219232977215844	0.00497260252866845
ENSMUSG00000020562.8	10.1764338040077	-1.83796097233949	0.822207165559905	0.0013452770388255	0.00317191824145754
ENSMUSG00000020564.18	51.6486963421901	0.642624090416871	0.326653392423104	0.0370884028516793	0.0644166996897588
ENSMUSG00000020570.16	593.584564846103	-0.35820818750813	0.177197878335575	0.0398822016873213	0.0688046322875978
ENSMUSG00000020571.14	2931.8799831068	-1.84561992025944	0.106613759754344	4.00876295085768e-68	1.53516975608775e-65
ENSMUSG00000020572.9	2649.72455116218	0.0149818930145944	0.154782663319331	0.921929607781715	0.94600042692806
ENSMUSG00000020576.11	483.200183870824	0.629246997231858	0.120989163511087	1.59700409357181e-07	6.55480219562489e-07
ENSMUSG00000020577.18	394.315222750639	-0.82090684616804	0.136451920614452	1.23091705803139e-09	6.41643279347985e-09
ENSMUSG00000020580.11	1598.90779105883	3.5243323429285	0.276798182595105	1.96975987532864e-39	1.01046840707279e-37
ENSMUSG00000020583.5	52.8578378255153	0.391925200821227	0.221388787207896	0.069276817561427	0.111786511982755
[truncated: 14,486 more rows]
