# Supplementary material for: Integrative profiling of condensation-prone RNAs during early development
Source: Cell Genom. 2025 Nov 19;6(2):101065. doi: 10.1016/j.xgen.2025.101065 (PMC12903419; doi:10.1016/j.xgen.2025.101065)
Supplement: Data S3. Differential expression results in dPSCs between OOPS and control (standard TRIzol extraction), related to Figures 1 and S1 [file mmc13.zip › xgen_101065_mmc13.tsv]

Differential expression results in dPSCs between OOPS and control (standard TRIzol extraction), related to Figure 1 and S1.
gene_id	baseMean	log2FoldChange	lfcSE	pvalue	padj
ENSMUSG00000000001.5	1550.95694551917	0.25096361191326	0.14712440086437	0.0840685744646766	0.139707055778568
ENSMUSG00000000028.16	591.668465953544	-0.958868258398509	0.120680565481364	1.09313225182501e-15	1.45872032340376e-14
ENSMUSG00000000037.18	104.792752674725	0.0442030677869165	0.344909468171258	0.890433735859057	0.926850336813596
ENSMUSG00000000056.8	357.005304960217	-0.582162199138926	0.190306631103851	0.00177266323619074	0.0046444622928167
ENSMUSG00000000058.7	10.8951815995436	-0.445186952679055	0.55565618970274	0.325313281040198	0.431733790047269
ENSMUSG00000000078.8	1250.44705262146	0.0567491371713365	0.138525209879585	0.678672813919082	0.758716419995734
ENSMUSG00000000085.17	90.8836438390262	1.43346378179109	0.260329562563963	9.243956574266e-09	5.63778640401623e-08
ENSMUSG00000000088.8	627.698662085302	0.0320003125324839	0.122364580544299	0.791930337531987	0.848563044517128
ENSMUSG00000000120.7	96.5907358197343	0.478686536861967	0.352342489928348	0.142688176697274	0.218490441293845
ENSMUSG00000000125.6	11.3687935782037	0.120989861994403	0.422781455714906	0.749019029147749	0.814124540150304
ENSMUSG00000000126.12	12.5513757124076	1.60813892588472	0.49430420541458	0.000139090572210643	0.000456164997528911
ENSMUSG00000000127.16	320.337046677122	1.48389627738281	0.247942800567116	4.99848032679655e-10	3.56012004936673e-09
ENSMUSG00000000131.16	915.865063541343	1.16625131154776	0.217607600114374	3.43422509443305e-08	1.921555712879e-07
ENSMUSG00000000134.18	411.262623745408	0.737647883155018	0.200039088626048	0.000158464100786496	0.000513869308320447
ENSMUSG00000000142.16	83.7061246819043	-0.452453441814072	0.37306150422941	0.186414715970516	0.272982759260693
ENSMUSG00000000148.18	142.103724557153	0.472879347721438	0.180932388479259	0.00770360616188355	0.0173512902021251
ENSMUSG00000000149.11	315.161897192183	0.983201724058008	0.204192711261845	7.85350114164114e-07	3.71512793161174e-06
ENSMUSG00000000154.17	10.1325087503059	-0.27129390662167	0.534600650910846	0.540241883759653	0.640103835074846
ENSMUSG00000000167.15	27.9942624052337	-1.24439084873461	0.394375231257359	0.000502314273489242	0.0014765457232323
ENSMUSG00000000168.11	785.496666283126	0.371755255187572	0.125060885687958	0.00269971536132416	0.00679031813883075
ENSMUSG00000000171.6	1077.92326225671	-1.56952224670303	0.125310970438765	1.14217501555823e-36	1.06864749893167e-34
ENSMUSG00000000184.13	516.819378691459	0.344768881293399	0.61988082956104	0.467749486202517	0.574044237673311
ENSMUSG00000000194.14	610.961291530774	-0.582188545610783	0.31526781616517	0.0497879384501889	0.0893578182516906
ENSMUSG00000000197.9	10.2482871298768	0.611148913764275	0.684312072836503	0.211251222028083	0.302888452166865
ENSMUSG00000000202.10	24.5574805682472	0.227432588066627	0.473821242498467	0.579649265753725	0.675184583657536
ENSMUSG00000000223.14	20.5251521045453	0.302390764399373	0.380018918279144	0.384489580402336	0.492025949680235
ENSMUSG00000000244.18	8.24233066468468	-0.435077157539447	0.721454603587291	0.372478883705533	0.479825532189549
ENSMUSG00000000247.12	8.47238837717059	-0.0177019666517734	0.620514072544648	0.970228887371811	0.984275449011311
ENSMUSG00000000253.14	16.3334167310333	0.528426457272176	0.442976803670365	0.177023753624492	0.261885738112884
ENSMUSG00000000266.12	11.2433824731606	0.522040825102188	0.61473767963529	0.270868636451935	0.37188542908571
ENSMUSG00000000275.17	622.742907116604	-0.45792971594884	0.532902857415429	0.300531610648911	0.404615651423075
ENSMUSG00000000276.12	240.328042102024	0.171272749060648	0.139290231886782	0.213639162310511	0.305567279229323
ENSMUSG00000000278.11	340.696104114066	1.71605713730195	0.159294284839655	6.85139901966973e-28	2.77886669105669e-26
ENSMUSG00000000282.13	92.8982008944486	1.40386609455544	0.302050796016229	8.63252999445292e-07	4.06612904515607e-06
ENSMUSG00000000295.14	543.033250619668	-1.24783556492843	0.109360635221615	1.40795227496331e-30	7.24523440994403e-29
ENSMUSG00000000296.9	339.406804989055	-1.6484784977246	0.14799367744088	1.41774681532828e-29	6.76696719072777e-28
ENSMUSG00000000301.17	30.9825668938993	-0.00898930240067505	0.479653945565079	0.982677606546517	0.992641468039823
ENSMUSG00000000303.13	2758.08444717018	1.26410258014645	0.153866294301299	7.67592640732923e-17	1.16389944889034e-15
ENSMUSG00000000305.13	105.556828605115	0.982567898255678	0.330469630024072	0.00146843149153853	0.00390830149849117
ENSMUSG00000000308.15	154.658813179235	-0.208292011119248	0.321020551767254	0.489881829617966	0.594464560672001
ENSMUSG00000000317.12	40.405229324847	0.138140891348372	0.274272177625352	0.598351329360163	0.691442199338513
ENSMUSG00000000320.11	22.7587040883772	-0.314951468058984	0.40954850033168	0.393372853040258	0.501251317110108
ENSMUSG00000000326.14	179.034950480219	-0.252180032290647	0.161025340925551	0.111814778469168	0.177984916099738
ENSMUSG00000000339.15	616.422970047004	-0.78156030800109	0.106322392524177	1.3532956221362e-13	1.46513602956718e-12
ENSMUSG00000000340.11	191.78719341172	0.609659468443865	0.39544303738387	0.089318924378324	0.147140328905348
ENSMUSG00000000346.10	595.711813359492	-0.781357489648182	0.123896325191317	1.95427284521623e-10	1.46410422848843e-09
ENSMUSG00000000355.14	233.727908665459	-0.528294539111728	0.1852493748901	0.00360732522446544	0.00883692717513723
ENSMUSG00000000365.10	189.990050509047	2.20171861716517	0.994234386351994	0.000170372539151551	0.00054945644383247
ENSMUSG00000000374.9	335.793763504821	-0.0508000900305548	0.198862412669629	0.79373941629833	0.850003704765858
ENSMUSG00000000378.16	292.201320403367	0.129040376901987	0.157711456189761	0.40643059663064	0.515060230469197
ENSMUSG00000000384.16	594.251045590607	0.110361731883522	0.145791355405308	0.443417742765591	0.550536075557641
ENSMUSG00000000399.11	1010.61904716262	-1.78329145479497	0.103317432907539	1.21270569020518e-67	1.33130830670724e-64
ENSMUSG00000000402.3	8.15295093762282	0.708470974990528	0.874398388970516	0.125998277652499	0.196739392955025
ENSMUSG00000000409.15	183.107055480639	-0.510906338980614	0.185572977775381	0.00495337853428854	0.0117110243107149
ENSMUSG00000000416.17	62.2143730633477	0.728555506735281	0.543014307239695	0.103487234378287	0.16662699975879
ENSMUSG00000000420.16	1388.87235715946	-0.417266406519951	0.107084167139058	8.74694814905057e-05	0.000297779605479462
ENSMUSG00000000439.10	503.778613482088	-1.07347071105838	0.218245433447432	4.10061845978922e-07	2.01446551841733e-06
ENSMUSG00000000441.18	1241.6659733799	0.526563019091654	0.112224121844227	2.27735289305179e-06	1.00999650120883e-05
ENSMUSG00000000486.14	225.971504747862	-0.604615591007054	0.2968576374582	0.0316678529022905	0.0605942985988865
ENSMUSG00000000489.8	13.9625433572757	0.916928132310968	0.541507555090955	0.0402876625367936	0.0746166841742639
ENSMUSG00000000530.17	9.74354103407039	0.169602899034511	0.639232818435366	0.723169161809136	0.794477722830813
ENSMUSG00000000531.6	36.2482327590499	-0.193649793361791	0.296477324129894	0.491116226468505	0.595699094081973
ENSMUSG00000000532.12	296.764881273095	0.622856429371915	0.146835798621868	1.73385156034004e-05	6.70061808122961e-05
ENSMUSG00000000538.19	104.249831869754	0.986557025404391	0.251345659562739	4.50721364433847e-05	0.000161524019763486
ENSMUSG00000000544.15	226.222370834367	0.830406876769231	0.625779891827478	0.0831317533566835	0.13842962711341
ENSMUSG00000000552.11	35.3130401632219	1.5233613918541	0.395579865344796	2.10356641030451e-05	8.00541439299386e-05
ENSMUSG00000000555.9	222.392908731992	0.671101866599625	0.20935343404655	0.000998021818188578	0.00276162414386008
ENSMUSG00000000561.15	723.243041856917	0.247295064059487	0.128016599108624	0.0511363878264178	0.0914093463241013
ENSMUSG00000000563.18	3208.87307805249	-0.715472686758086	0.124516202974813	6.65067281072056e-09	4.1233670622792e-08
ENSMUSG00000000567.6	8.47291607702569	0.168226730708868	0.525874915270124	0.701399627204987	0.776989415485
ENSMUSG00000000568.16	1227.20211088266	2.30348024627035	0.177071626112028	2.04684289609932e-40	2.88080016838183e-38
ENSMUSG00000000579.15	230.300578128454	-1.23564948534191	0.153732912925461	3.48545911791512e-16	4.90975665480824e-15
ENSMUSG00000000581.9	631.455264508166	-1.06023361198279	0.205854159544277	1.25277422308237e-07	6.57616612416236e-07
ENSMUSG00000000594.8	215.830724192136	-0.568105661592373	0.188372365702793	0.00206768761724701	0.00534850958108805
ENSMUSG00000000600.16	634.464475293364	1.36447073752763	0.248446922595358	1.15240218035387e-08	6.90560651524278e-08
ENSMUSG00000000605.10	103.662960087229	0.165682399068349	0.170756172196448	0.323638917095371	0.430007958229026
ENSMUSG00000000627.16	20.9436096788002	-1.11040985561226	0.655092531960948	0.0234060128788535	0.0463699246963524
ENSMUSG00000000628.11	1850.59615295128	1.00184711984559	0.185881171098935	3.70521267078896e-08	2.06616109210571e-07
ENSMUSG00000000631.21	525.832007745686	2.25456446503431	0.324188366011443	6.71140560416854e-14	7.45223978987481e-13
ENSMUSG00000000632.14	16.0100891046239	-0.129135595531865	0.647157213266589	0.78800370656631	0.84556607819806
ENSMUSG00000000693.11	34.7119482276262	0.240629317765088	0.539366907492191	0.588822717153394	0.682875109751739
ENSMUSG00000000708.15	711.890089463504	0.701396288716583	0.268207918417692	0.0063019152350792	0.0145137955490978
ENSMUSG00000000711.4	674.78756021497	-0.625890755907881	0.121238127997272	1.91092891989296e-07	9.82431049762017e-07
ENSMUSG00000000730.14	183.6676099227	-1.33578321409262	0.663499791470453	0.00693509154950567	0.0158106261312072
ENSMUSG00000000731.16	15.7701382823868	-0.737086601511937	0.598798289984868	0.116916977669481	0.184554435514124
ENSMUSG00000000732.10	104.672935861754	-0.0367027106192299	0.182173931449558	0.837238346256564	0.884897766727717
ENSMUSG00000000738.19	495.863231011675	0.348697279278639	0.195135029003645	0.0676067746848347	0.116208847467137
ENSMUSG00000000739.15	8.47473559854555	-0.148822025453825	0.72721527104159	0.758646657877227	0.821925676876434
ENSMUSG00000000740.13	15921.0180433639	-0.909194652440479	0.101255784516426	1.64086389041343e-19	3.17883596275741e-18
ENSMUSG00000000743.10	530.363692868405	-0.317258815925353	0.371435609073462	0.352576818753705	0.459762628636146
ENSMUSG00000000751.14	2205.95647248468	-0.937644765323781	0.161877850430116	3.97888957001485e-09	2.5474484661522e-08
ENSMUSG00000000753.16	26.1808554828285	-0.393682063279358	0.534843564075545	0.374370580200795	0.4819231038279
ENSMUSG00000000759.15	859.161053475799	-0.241116142498984	0.128487584013827	0.0581238024617897	0.10195192321456
ENSMUSG00000000776.14	318.460221226573	0.0743906736859001	0.167269205902678	0.651214846400957	0.737367862567619
ENSMUSG00000000782.17	325.629980325059	1.40769767715057	0.133782829462432	1.95322021357778e-26	7.03800377614558e-25
ENSMUSG00000000787.13	4927.19122085561	1.08349273931034	0.188533621110774	4.27398039116746e-09	2.72156361567496e-08
ENSMUSG00000000791.10	14.5642746631805	0.0826343424525501	0.450319094399262	0.834799521399532	0.882895479879999
ENSMUSG00000000792.3	181.469690395843	0.710206368518929	0.220501118354302	0.000911170172020391	0.00253878836254819
ENSMUSG00000000794.10	10.1995509211274	0.488276990428971	0.566544014365302	0.285559254228572	0.388074955796145
ENSMUSG00000000804.15	576.922727428655	2.12390756786482	0.429485422903384	2.0488065574908e-08	1.17922745830832e-07
ENSMUSG00000000805.19	217.198929811892	-0.698696584639228	0.210183718442815	0.000640827916581382	0.00183937829917128
ENSMUSG00000000811.15	71.6426406641132	0.18955604530541	0.23220849666502	0.399346800378575	0.507606619979467
ENSMUSG00000000823.17	249.878929396552	0.79933898450909	0.255058488373881	0.00111310295547301	0.00304932064012211
ENSMUSG00000000826.17	881.807526255017	0.00869060030010897	0.168100500179294	0.958082219626853	0.97580034083346
ENSMUSG00000000827.19	1143.64880753738	-1.23911526518005	0.161923079468777	7.43562745662752e-15	9.14432242929689e-14
ENSMUSG00000000838.18	1003.95310788887	1.36200610350741	0.239148493006437	3.61314658768716e-09	2.32412831482205e-08
ENSMUSG00000000861.16	66.4639597003834	1.15058171599422	0.271550702341285	9.23690542917669e-06	3.7473063831083e-05
ENSMUSG00000000876.12	76.487893076808	-1.00335996598289	0.253287465173915	3.78709450826633e-05	0.000137482551295462
ENSMUSG00000000881.13	369.950543453927	0.30452051584279	0.214188938032048	0.144053466774185	0.220224441588275
ENSMUSG00000000884.18	96.2274426906036	-0.706513257125667	0.21301211170076	0.000652990884976361	0.00187037761400343
ENSMUSG00000000901.18	119.393919444016	1.35175336308111	0.392672995529553	0.000148259256353111	0.000483442608785482
ENSMUSG00000000902.14	488.044591843562	1.21888343785575	0.137100761619489	2.39328494293689e-19	4.57726169051588e-18
ENSMUSG00000000915.16	152.126135489012	0.630013420942322	0.363522388911155	0.0600947649782216	0.104984139072393
ENSMUSG00000000916.16	161.339001591716	0.0715920659271997	0.168122978917994	0.665064443986419	0.748214538438502
ENSMUSG00000000934.10	81.103063866185	0.243758306130404	0.240054181207664	0.293373115577679	0.396957690568418
ENSMUSG00000000948.17	2196.2341458815	-0.341353483142295	0.208089986418112	0.0923753693471655	0.151478311794441
ENSMUSG00000000957.12	147.565780349389	0.566139535883966	0.189332630156815	0.00225236725774313	0.00576912920100421
ENSMUSG00000000958.11	392.845182001087	0.0556369259817704	0.193340426089456	0.76864262951929	0.829602030562637
ENSMUSG00000000959.8	409.685846453856	-0.103367725495849	0.120909592156033	0.388563553627991	0.496313685820053
ENSMUSG00000000976.14	290.951890490605	0.00365274859263282	0.193475361358562	0.984602553497538	0.993653873165653
ENSMUSG00000001016.13	1600.35199447002	-1.13808004901826	0.0899676931522019	5.03574367492596e-37	4.8211390171515e-35
ENSMUSG00000001017.16	1554.57584064184	-0.383077189403674	0.0896952189630068	1.77828538563228e-05	6.86267294239671e-05
ENSMUSG00000001018.16	198.051364345842	-0.12798114004071	0.149983219667781	0.387263954048863	0.494884023849342
ENSMUSG00000001025.9	704.848841847936	-1.16025228705431	0.222411662564063	7.54153092804364e-08	4.05572794879473e-07
ENSMUSG00000001034.18	273.741570541354	0.735434936967791	0.219913283194901	0.000574910551911847	0.00166644112978919
ENSMUSG00000001036.18	676.225268751638	0.179643973064011	0.188540739989848	0.330591584601037	0.43715182073599
ENSMUSG00000001039.13	152.919218056903	-0.979712848010727	0.203918618268424	8.32014997029923e-07	3.92910552225172e-06
ENSMUSG00000001052.16	346.176803396273	1.82898883092658	0.234528123411416	6.47326258997686e-16	8.84607593934846e-15
ENSMUSG00000001053.16	147.505411214649	0.0644097781173474	0.218012170747412	0.761254114038038	0.823994963182369
ENSMUSG00000001054.10	219.179136532999	-0.26857261380302	0.191508237250461	0.151847117610019	0.230394037195632
ENSMUSG00000001056.4	1576.84817869344	-1.35049852396418	0.122429108445639	8.63426156331866e-29	3.76138585087747e-27
ENSMUSG00000001062.19	98.9969930125964	0.296424511693235	0.320648967417426	0.325241290458059	0.431706297756961
ENSMUSG00000001065.16	128.443560057242	0.198302685449246	0.255399551317856	0.419583873225991	0.52778914066247
ENSMUSG00000001082.13	269.482049394179	0.149606777283814	0.193453316556066	0.429209698523532	0.536984964715621
ENSMUSG00000001089.15	1056.49288229256	1.33315336173105	0.206681311335199	3.52003470813548e-11	2.8881121842983e-10
ENSMUSG00000001098.16	349.773231302316	0.0606807763973187	0.184125134511402	0.736736456246046	0.804605333930471
ENSMUSG00000001100.11	510.934779153077	-0.215926940406431	0.140146432984369	0.119110746875104	0.187478175185657
ENSMUSG00000001105.16	169.921006335679	-0.785806573848144	0.173790300284261	4.1335927794599e-06	1.76707872012892e-05
ENSMUSG00000001119.8	31.7005631875574	0.725541607113409	0.342851066312646	0.0229189367255876	0.0455217155708348
ENSMUSG00000001120.16	43.5728440332076	0.414712711748836	0.394796460244445	0.247325953942623	0.345205933501389
ENSMUSG00000001123.16	7.80400276877805	-1.07692577704582	0.826730361083386	0.0322823507889114	0.0615626485745227
ENSMUSG00000001127.13	500.270303287598	-0.558124659420935	0.143923636993938	8.641703380906e-05	0.000294379250255232
ENSMUSG00000001128.8	61.3074324497092	0.671566742349811	0.418661177034997	0.0734289733335395	0.124565252280148
ENSMUSG00000001131.12	317.983475176696	-0.799470920079321	0.163351806371995	6.57811167704587e-07	3.14797340848341e-06
ENSMUSG00000001134.10	220.954507424787	-1.75514311911628	0.214958322963176	4.1302510108295e-17	6.42236481542299e-16
ENSMUSG00000001138.14	154.916639425323	0.577852237605864	0.322945535549741	0.056554589021239	0.0996239214177088
ENSMUSG00000001143.14	224.754249440657	0.396703195547148	0.168702197882695	0.016787681313307	0.0346072544048857
ENSMUSG00000001150.8	1226.71587723732	1.38569514907116	0.148657677522448	3.39985708274423e-21	7.58610387283864e-20
ENSMUSG00000001151.11	1460.53509567842	1.30438847118254	0.135831815331669	2.66145300283824e-22	6.66050860147984e-21
ENSMUSG00000001156.10	56.6440933008507	-0.659280014731817	0.38164013503341	0.0586781764255757	0.102792928851059
ENSMUSG00000001157.14	386.580418565355	0.0941384470322808	0.107552023772328	0.378214846388996	0.485770523008158
ENSMUSG00000001158.14	824.83292677053	-1.44948882169772	0.140273032467616	1.31583155185669e-25	4.42199962539269e-24
ENSMUSG00000001166.18	14.6756725514452	0.19979528122578	0.530637384801318	0.650549515579184	0.736919506985102
ENSMUSG00000001173.16	409.573298156833	0.848520974263443	0.158165905119125	5.14143604363004e-08	2.82590211383364e-07
ENSMUSG00000001175.17	3659.25912546261	-0.650005705167407	0.152900607091629	1.62607846925868e-05	6.31673369976001e-05
ENSMUSG00000001211.16	281.25363264852	0.0867681001611073	0.210507439297561	0.672236500848457	0.753554694313924
ENSMUSG00000001227.13	20.0256380606204	0.341308130552793	0.446695363365108	0.386205970435923	0.49376193440748
ENSMUSG00000001228.15	3382.39292484888	0.37293189273199	0.138720881596269	0.00654919043120316	0.0150160844932641
ENSMUSG00000001229.10	288.649845510675	1.72083096900871	0.164097712629844	1.45307541359246e-26	5.30549730279979e-25
ENSMUSG00000001240.14	33.8938683504964	-0.49612157460451	0.360530366857549	0.136128379248588	0.209988386050257
ENSMUSG00000001247.17	225.844186111383	0.836694891485565	0.179203267038451	1.93206099873455e-06	8.67373186100379e-06
ENSMUSG00000001248.16	438.799954585887	0.0675332043636456	0.21205319459386	0.743654628373658	0.809958381204381
ENSMUSG00000001270.10	1678.26685832877	0.27389017681527	0.203940356417868	0.168707134655248	0.251457312307021
ENSMUSG00000001280.14	3368.37413397251	0.0123255347400052	0.125219045402371	0.920872885090189	0.949590694394148
ENSMUSG00000001281.11	27.5045172309948	0.635236896388155	0.76762468269522	0.193463106265916	0.281477025170599
ENSMUSG00000001285.13	262.435736548645	-0.535291805295652	0.150003364643308	0.000298667654508311	0.000920142238875278
ENSMUSG00000001288.16	550.122615635772	0.60191480488742	0.172627547294291	0.00038628852905929	0.00116395484135761
ENSMUSG00000001289.13	750.50334041421	-2.17987165971236	0.24443039745456	1.43663114432525e-20	3.04074615084884e-19
ENSMUSG00000001300.17	597.820127125324	0.945322591193711	0.119967269183899	1.88337555943516e-15	2.45944055013631e-14
ENSMUSG00000001305.6	624.129182836389	-0.204986792493958	0.109751966977741	0.0599873558248226	0.104829861866428
ENSMUSG00000001313.13	97.5198871105362	-0.778219294850179	0.200587532099087	7.03764911390986e-05	0.000243259798402086
ENSMUSG00000001323.18	52.9632392987666	-0.959968199815626	0.400707562026244	0.00807376379551703	0.0180811462560559
ENSMUSG00000001333.10	19.3258294835694	1.15787774450044	0.731688842346241	0.0218595239996048	0.0436104654351214
ENSMUSG00000001334.10	7.05817321279824	0.179361786057651	0.522337874315199	0.681487428667151	0.761126796518039
ENSMUSG00000001348.16	22.4737013536385	-0.563614375347206	0.419358411423144	0.133548552790392	0.206608795452779
ENSMUSG00000001349.6	105.653268048117	0.200199158190632	0.254656232780063	0.413897982772453	0.522593013518938
ENSMUSG00000001366.15	113.687797058571	-0.172047062293062	0.235781350621411	0.450786683008178	0.557297729938275
ENSMUSG00000001376.18	679.489471647834	0.679222903089723	0.247604073899496	0.00441888062288925	0.0105703300439498
ENSMUSG00000001380.8	930.5234895553	-0.13606577389376	0.153357309377578	0.368372287975181	0.475498060655611
ENSMUSG00000001383.10	954.91454910655	-1.04155589066017	0.153437043005243	5.72924725906257e-12	5.13294421191422e-11
ENSMUSG00000001403.14	1145.00821478251	-1.12177683284645	0.138046172536884	2.01335080012261e-16	2.90059909235512e-15
ENSMUSG00000001415.11	1045.07312796041	0.254897933287772	0.127652324048865	0.0438077647067479	0.0800646461072162
ENSMUSG00000001416.14	4999.98387508213	-0.587354130609315	0.0933475860147016	2.53766844222288e-10	1.88148519757245e-09
ENSMUSG00000001418.14	226.372106068232	-1.00871035522616	0.266208983247915	7.57326514054733e-05	0.000260679258088196
ENSMUSG00000001419.18	377.168552891166	1.07445589947612	0.301260395195265	0.000161903884722514	0.000523991994836015
ENSMUSG00000001420.14	45.2545094695944	-1.06331544091389	0.276461776908346	5.54533979233988e-05	0.000195619345245203
ENSMUSG00000001424.15	1519.68415341924	0.397929260373454	0.190625435382655	0.0329360931133574	0.0626497222245185
ENSMUSG00000001435.16	900.818285768698	2.04353291990714	0.23792173748039	4.57717344572272e-19	8.54561396039864e-18
ENSMUSG00000001436.16	140.258038008832	-0.298646165832518	0.22987463909676	0.180071885981144	0.265393694303366
ENSMUSG00000001440.6	7279.51665083945	1.22186275521872	0.0838408836114924	1.64264907595506e-48	5.10367968561358e-46
ENSMUSG00000001441.14	885.98010798238	0.54546368845142	0.138836587859308	7.06895716054311e-05	0.000244203408594799
ENSMUSG00000001445.11	421.732169986197	-0.0938478150822358	0.127677549076276	0.458056503631326	0.564666600186933
ENSMUSG00000001467.6	2991.2728473987	-1.44853313380836	0.124886037899459	1.11288298756169e-31	6.34350862988179e-30
ENSMUSG00000001472.18	2337.19628920927	0.428309694395271	0.557538897683264	0.344814837191725	0.451571967873083
ENSMUSG00000001473.8	1335.73593422483	-0.190625351160471	0.130006666085182	0.138657234722488	0.213349718199888
ENSMUSG00000001482.16	741.597419567298	-0.423770009600792	0.155369156281605	0.00566399887522834	0.0131996984826472
ENSMUSG00000001504.11	45.6563742310907	-0.221177914857622	0.673316507207521	0.6478414784269	0.734660534760399
ENSMUSG00000001506.11	7.47372229499577	1.6126998691394	0.800813743594936	0.00228860218079284	0.00585101880315413
ENSMUSG00000001507.17	563.279821911465	1.78417428396096	0.259936986493595	7.604766039308e-13	7.60800014394197e-12
ENSMUSG00000001517.15	663.649826160808	0.358621250326964	0.142341863989019	0.0107844035637018	0.0234123162435771
ENSMUSG00000001518.13	175.035090454602	0.24655014134144	0.222421011998817	0.253702165997686	0.352996499153688
ENSMUSG00000001521.13	639.480850831146	0.67089249109456	0.147795358940282	4.2467422675169e-06	1.81262584031106e-05
ENSMUSG00000001524.15	290.085220940987	-0.138594616100841	0.174598832855279	0.419034819398471	0.527340188844831
ENSMUSG00000001525.11	18959.0204549833	-0.477085458302028	0.104896616897454	4.70064334937014e-06	1.9908820482016e-05
ENSMUSG00000001542.8	946.929370220125	0.317816286674911	0.211080740367733	0.12213281747111	0.191484443044537
ENSMUSG00000001552.15	414.215269810163	1.41571741572836	0.248344717412363	3.14703046864643e-09	2.03703422669815e-08
ENSMUSG00000001555.11	155.969974440627	1.24427914229804	0.214337598976547	2.34351751873459e-09	1.54177798565731e-08
ENSMUSG00000001558.6	10.4454151163621	-0.390731297823707	0.445470975641396	0.320218427499526	0.426586590537554
ENSMUSG00000001569.11	489.121641907737	0.0943902420390068	0.253038402093593	0.698406156580963	0.774298403044416
ENSMUSG00000001576.16	691.912535206611	0.427331426571351	0.141191136215915	0.00219585832602749	0.00563930116261613
ENSMUSG00000001583.14	38.5184008989797	-0.525877749511809	0.532592968599926	0.234394582564952	0.330064613570811
ENSMUSG00000001588.13	52.7554582465754	0.482787658443922	0.397780074238122	0.180607466788914	0.266080166786725
ENSMUSG00000001604.15	39.8407384375747	0.247489412695695	0.37083974820129	0.467796567681533	0.574044237673311
ENSMUSG00000001627.13	1225.85635059836	0.0190047703027647	0.184103169285832	0.916137611269455	0.94571452136247
ENSMUSG00000001630.14	243.735589265656	-0.109366213762559	0.168714093517664	0.509815876194813	0.612179313579661
ENSMUSG00000001632.17	340.545457897906	0.816314885648631	0.193698054687292	1.62548631777432e-05	6.31673369976001e-05
ENSMUSG00000001642.19	2237.9206285262	-1.23978342546265	0.123753781925569	4.84811033508493e-24	1.43328245759145e-22
ENSMUSG00000001655.7	23.2439710515723	-0.0029311823558601	0.819307673890299	0.994886268410881	0.999676283687982
ENSMUSG00000001665.12	14.2443589573922	0.182728695935128	0.462932727503655	0.651105886678668	0.737346856195421
ENSMUSG00000001666.9	372.387672948294	-0.856174996246794	0.145716069264554	2.65894122494722e-09	1.7374914742542e-08
ENSMUSG00000001672.15	23.8809671965076	0.18277948727022	0.372464414833716	0.593150910624942	0.686685604981786
ENSMUSG00000001674.12	1212.91617223063	-0.454246706074631	0.143492868965483	0.00135373464889501	0.00363120189987851
ENSMUSG00000001687.16	679.790100215312	-0.311814024156879	0.185975073448281	0.0870483407913315	0.143975997168628
ENSMUSG00000001700.11	97.8869131510139	-0.836691977752798	0.234635108355807	0.00022682658797853	0.000714178474998557
ENSMUSG00000001707.9	1067.88919947721	-1.32168806639889	0.103451428688423	7.51743030215833e-38	7.93522594779752e-36
ENSMUSG00000001729.15	273.189840461054	0.655529704442042	0.263148399964466	0.00938851302180611	0.0206602490886117
ENSMUSG00000001750.17	74.312217679095	0.815408449700433	0.336150409372527	0.00931011646307614	0.0205119891971467
ENSMUSG00000001751.10	32.4050305611118	-0.238582778431424	0.405518846590939	0.514719241512878	0.616517438899663
ENSMUSG00000001755.13	240.287612279328	-0.242536900769154	0.180843025643573	0.171569493920335	0.254973851873252
ENSMUSG00000001761.8	605.494436032821	0.125936378711447	0.128671927657373	0.323039808378153	0.429441876528864
ENSMUSG00000001763.15	18.6170451216423	0.70317139996391	0.394466217707946	0.0495557172628398	0.0890186534490218
ENSMUSG00000001767.6	633.5040069666	-0.0204982308250942	0.215842477114091	0.922241418422165	0.950704234202942
ENSMUSG00000001768.17	51.4629278339696	1.24439234338799	0.545703021877194	0.00565302540341855	0.013179720985147
ENSMUSG00000001774.9	911.311723968239	0.200958469796741	0.163401660718138	0.21157941462213	0.303253391990827
ENSMUSG00000001783.4	1741.51311741265	-0.652363358916841	0.0926611595065995	1.48012476747817e-12	1.42450114237656e-11
ENSMUSG00000001785.14	1185.47627337169	-0.825993759746773	0.106097793755741	4.5755629952401e-15	5.75598134779364e-14
ENSMUSG00000001786.15	175.114221254775	0.202354557607251	0.201588580122839	0.303895476733594	0.408476599083511
ENSMUSG00000001794.14	907.865915995816	-0.556256844325085	0.155659603474743	0.000288591141815821	0.00089143318932304
ENSMUSG00000001802.17	59.0747699901137	1.53688420933085	0.357695954030102	3.17514237925335e-06	1.3802816673486e-05
ENSMUSG00000001819.5	9.69642543722453	0.314444798404752	0.60241861151586	0.503169550237772	0.606566104228798
ENSMUSG00000001827.13	112.839691766699	-0.547394832121731	0.332191558422915	0.0779680146845638	0.131224376309353
ENSMUSG00000001829.18	436.018049421011	0.219028754893751	0.179912876865433	0.214685541488333	0.306850691058796
ENSMUSG00000001833.18	1124.54569962422	2.10602545442656	0.273637083978372	5.47692175371298e-16	7.54715234463528e-15
ENSMUSG00000001844.11	54.284199945585	-0.218260753472734	0.282496592919595	0.417715382141659	0.525991048576365
ENSMUSG00000001847.15	1143.98001968458	-0.00228009643774164	0.166187934488924	0.988875181209683	0.995908349802298
ENSMUSG00000001855.16	835.735885758979	0.665567981894346	0.234118880940826	0.00330060781463896	0.00814004925620185
ENSMUSG00000001864.14	195.500352671909	-0.688566483374886	0.49987727694074	0.105622772374505	0.169637198155757
ENSMUSG00000001870.17	92.7934414197601	0.77503788023058	0.504648133217519	0.0702778414688881	0.12009809209923
ENSMUSG00000001891.17	319.117771292685	-0.0686972677213842	0.16260544544789	0.667880014873848	0.750268305524903
ENSMUSG00000001901.16	10.0401392344326	0.576793860397761	0.533490496152651	0.192643741620528	0.280557574357941
ENSMUSG00000001909.17	836.626031995953	-0.105828298828981	0.11907758844696	0.370199110911781	0.477336838100721
ENSMUSG00000001910.6	2720.12862925923	0.867022743040416	0.161966226112349	5.3693815272005e-08	2.94332908150501e-07
ENSMUSG00000001911.17	14.5255510235991	-0.144437660601128	0.881712891089298	0.729220529499828	0.798727847497251
ENSMUSG00000001918.18	672.262931334291	0.848585415501612	0.103679458250792	1.75383240458494e-16	2.54452495209694e-15
ENSMUSG00000001924.16	3499.75416809851	0.245508659402068	0.165192420009298	0.130996371486306	0.203441435358209
ENSMUSG00000001930.18	81.3728188515881	-0.305376856141701	0.60388147005953	0.515942801750851	0.617668492652218
ENSMUSG00000001942.9	172.224792161846	-0.579951561270637	0.220319678276729	0.00672950358924634	0.0153930734274371
ENSMUSG00000001948.11	11.6963442352252	-1.1577999914239	0.466160560209827	0.00433861266525055	0.010408498653654
ENSMUSG00000001962.9	116.250036889435	1.17482243589554	0.199608831101302	1.62499481530088e-09	1.08687203994962e-08
ENSMUSG00000001964.15	578.446292855326	-0.671307914072647	0.13726758148515	7.5832773827583e-07	3.59659644763482e-06
ENSMUSG00000001983.8	105.876740924373	-0.313964693392497	0.171301355604161	0.0622175996126884	0.108210520999381
ENSMUSG00000001985.10	235.446192897215	1.53823587902353	0.243750678941932	5.75147125277e-11	4.59308812412045e-10
ENSMUSG00000001986.17	191.425259159969	0.740066941944367	0.632402319745261	0.123408965637951	0.193246047656917
ENSMUSG00000001988.10	6.31026687862933	1.07538892315825	0.703473460947107	0.0312529241621486	0.0598838610865837
ENSMUSG00000001995.10	581.173331928943	1.30802974983373	0.194210899522869	5.43212221596512e-12	4.87735858943826e-11
ENSMUSG00000001998.16	285.65205329872	0.517702230860986	0.190939909777332	0.00559231262820672	0.0130566584501177
ENSMUSG00000001999.16	107.797739552218	-1.06151929027697	0.191718324745469	1.4907608125526e-08	8.78609817476869e-08
ENSMUSG00000002006.13	399.686092005276	0.45077670993804	0.20174580099275	0.0220769042267614	0.043996173532867
ENSMUSG00000002010.18	900.704269536459	-0.731298329118523	0.102254992762589	6.17605622395228e-13	6.23933238281118e-12
ENSMUSG00000002012.14	35.0881489314576	0.821575060846098	0.53607780040295	0.0644603710949906	0.111572493795777
ENSMUSG00000002014.13	495.9759740156	-1.89918117420175	0.141171141837278	2.72901585322996e-42	4.68111500574352e-40
ENSMUSG00000002015.6	469.409431061594	-1.86365258868098	0.127720962943982	3.27789213679466e-49	1.07954099633195e-46
ENSMUSG00000002017.11	413.279318321874	-0.4171060080857	0.150107864322131	0.00486466495896988	0.0115204288802027
ENSMUSG00000002028.14	916.953211806474	1.81515361977461	0.322259083134385	1.69694455573622e-09	1.13177748073343e-08
ENSMUSG00000002031.14	676.976928243136	-1.01845068334629	0.182189961925857	1.16831186810818e-08	6.99585146623175e-08
ENSMUSG00000002032.18	9.07676220554881	0.440233499819115	0.735201230625234	0.366164422071345	0.473469143168343
ENSMUSG00000002033.15	16.4408489793326	0	0.885293452827639	1	1
ENSMUSG00000002043.18	103.043507840844	-0.672035000183415	0.205695512047306	0.000804680345551663	0.00226682909819958
ENSMUSG00000002052.7	1337.86213431323	1.81751648613405	0.117469687979081	6.28913775986257e-55	3.04597739681344e-52
ENSMUSG00000002055.10	1033.17456918356	-0.0125364892968385	0.101891887926985	0.901488328050164	0.935518546634866
ENSMUSG00000002058.14	111.506886109705	-0.525680162516685	0.235179606837322	0.0208624896643712	0.0418495087468877
ENSMUSG00000002059.19	136.268488815612	0.2202355908432	0.286227275610991	0.419018409645762	0.527340188844831
ENSMUSG00000002064.11	319.538857286936	-1.79685827670273	0.154948700783117	5.21096837170329e-32	3.05370164330385e-30
ENSMUSG00000002068.17	789.237444826581	0.163143042280463	0.215839012459008	0.437209504236819	0.544923471561285
ENSMUSG00000002076.13	403.871089050163	-0.493888807392737	0.463481076540836	0.221927490253234	0.315640005354983
ENSMUSG00000002083.14	77.6447861465619	0.386926067018618	0.289663692015763	0.160043163015266	0.240744566125183
ENSMUSG00000002102.16	2400.79539842715	-0.587384917574797	0.160120421477954	0.000195483025474459	0.000623357664695569
ENSMUSG00000002103.17	594.587155741864	-1.1494468883064	0.638297105112249	0.0179269218831109	0.0366120082660532
ENSMUSG00000002104.12	16.1321341713514	0.243988855701219	0.850285086029544	0.58246102118146	0.677558673770426
ENSMUSG00000002105.16	44.8515852482121	-0.306980659040677	0.28650257473624	0.260354381723992	0.360152520484625
ENSMUSG00000002107.19	36.3866934365937	0.0528477656024831	0.505201241516517	0.901776072987715	0.935640261728228
ENSMUSG00000002109.15	143.420348040815	-0.279085979083582	0.164633910239673	0.0849988423120558	0.141096364551676
ENSMUSG00000002129.12	1243.47984051515	0.891551885795199	0.179265104677017	3.95502238411531e-07	1.94468060911397e-06
ENSMUSG00000002147.19	249.025791563127	-0.181782925331922	0.184360434953295	0.314464703615399	0.420247547024409
ENSMUSG00000002190.14	59.8350167040722	-1.48688372738828	0.847412959851967	0.00483215752581474	0.0114540287861798
ENSMUSG00000002205.17	197.930315776005	-0.177089857113033	0.205262011330586	0.376464891904519	0.483938124511453
ENSMUSG00000002210.12	126.382493633382	0.873708044194484	0.27629834131315	0.000922461824104698	0.00256894619609878
ENSMUSG00000002221.12	680.578708191015	0.613227552612027	0.11417501498961	6.2088355910705e-08	3.37428698607782e-07
ENSMUSG00000002222.15	1489.22589177073	0.679515846417001	0.135238290369424	3.77969327437814e-07	1.86851423443965e-06
ENSMUSG00000002227.16	434.532439093495	1.01136090840162	0.208663709718334	6.44522898712178e-07	3.08887036469541e-06
ENSMUSG00000002228.8	39.2236134489253	0.63085712638708	0.458960202311563	0.116164552902059	0.183613140011346
ENSMUSG00000002233.14	281.155963247074	-1.24025510481716	0.164247086365165	1.62282102544778e-14	1.92667583461057e-13
ENSMUSG00000002249.22	54.7586182569069	0.720567023321572	0.301611395838094	0.01155918463353	0.0248914729122974
ENSMUSG00000002250.17	101.013051580944	1.38787160698945	0.216218729262496	3.90258837703033e-11	3.18138231705735e-10
ENSMUSG00000002257.9	160.605382487224	0.379249068888136	0.217211386198226	0.0725628661527741	0.12334772043587
ENSMUSG00000002265.18	6820.66016659194	2.52309153392455	0.181204255630855	2.41139611993967e-46	5.92663580702186e-44
ENSMUSG00000002266.18	21.0502887026741	0.594663801130371	0.691588314764739	0.224296261012287	0.318321686640467
ENSMUSG00000002274.14	132.513052438646	-0.0211418172108386	0.212908987856688	0.91876810340042	0.948013933122045
ENSMUSG00000002279.20	118.6108010319	0.384952825383784	0.230739094552998	0.0850641079661586	0.141190471311232
ENSMUSG00000002280.12	253.415225274959	-0.733832690451313	0.565006023619374	0.108487738834281	0.17359514093714
ENSMUSG00000002289.17	92.0290062688235	-0.184624071239314	0.735893106697766	0.702693085066384	0.778154545038706
ENSMUSG00000002297.17	2331.95360559317	0.307946631453398	0.149002794186726	0.036276077659526	0.068106050714789
ENSMUSG00000002307.17	531.789577212945	0.771505893392389	0.218975942967785	0.000286961864915065	0.000886733163737358
ENSMUSG00000002308.17	335.63167146336	-1.96230055362088	0.202808806589205	2.75287651317192e-23	7.56788272828081e-22
ENSMUSG00000002319.17	554.370699656425	0.829544563486615	0.339914508104116	0.00877880121901951	0.0194563283544541
ENSMUSG00000002320.16	263.31205980811	-0.129139791397919	0.175694964917512	0.45419493293409	0.560871988048419
ENSMUSG00000002324.9	34.0561083239021	-0.317844752050313	0.60664078080112	0.49974867326308	0.603514331780411
ENSMUSG00000002325.16	144.635627634797	-0.636765995171231	0.196422724257726	0.000908071887575517	0.00253144062514069
ENSMUSG00000002326.7	261.063987917876	-1.20241679431329	0.156086299561133	5.29997073759833e-15	6.61171349515392e-14
ENSMUSG00000002329.8	304.140633357107	-1.01775531039327	0.179074593038436	6.80932457257365e-09	4.21379735951035e-08
ENSMUSG00000002332.17	146.640765604601	-0.443396425355401	0.272118932793801	0.0884738364775128	0.146011115233397
ENSMUSG00000002341.9	116.274185544364	1.94219962389461	0.209523690857344	1.42180326296335e-21	3.31626548600813e-20
ENSMUSG00000002342.18	322.326199682137	-0.340936231538293	0.454712883784935	0.392791706646828	0.500588269743311
ENSMUSG00000002343.12	158.230155648603	-0.201489841319267	0.21395727044692	0.333286014848484	0.439796522678899
ENSMUSG00000002345.19	217.061009693905	-0.663539652740489	0.164955278428759	4.34181825460916e-05	0.000156038239193909
ENSMUSG00000002346.17	84.7293406943168	0.43170391002493	0.230004302166187	0.0527403880685322	0.0938284324032541
ENSMUSG00000002365.11	315.556036289156	0.487852584494784	0.130401198231388	0.00015751207045834	0.000510983306587368
ENSMUSG00000002372.10	840.529659889453	0.182843682887588	0.153028749999144	0.225775795128198	0.320062845934576
ENSMUSG00000002379.8	428.071594820949	-0.599375606863019	0.159810434149305	0.000140093645065798	0.000458632614969879
ENSMUSG00000002393.15	145.95281854726	0.558605280820738	0.322985567718132	0.0653346286554957	0.112818244075496
ENSMUSG00000002395.15	772.785130861448	-1.21303906829586	0.119189211516164	9.97897226008137e-25	3.12997592774781e-23
ENSMUSG00000002396.9	37.1399522328819	-0.90158387813569	0.467306178579794	0.026616298168015	0.0519671071772234
ENSMUSG00000002409.19	33.9784091514169	1.07682774191315	0.369950250308091	0.00152392891896858	0.00404142085583831
ENSMUSG00000002413.16	780.995416041244	1.74315158838518	0.217735207683069	1.56826871194346e-16	2.29756947327162e-15
ENSMUSG00000002416.14	363.451537410637	-1.8905348578572	0.206294412390359	4.45942686660431e-21	9.87007825435124e-20
ENSMUSG00000002428.13	896.456823451067	0.694820611952774	0.250809686956611	0.00400650685736393	0.0096922503922744
ENSMUSG00000002455.15	1104.38881513751	0.346863493225119	0.112217767956056	0.00184650734412245	0.00482182626635971
ENSMUSG00000002458.14	232.315889085905	0.279947764622077	0.238174402376652	0.224118827663296	0.318124707795147
ENSMUSG00000002459.18	24.3752061692029	0.347228034738386	0.417409364445652	0.353759554788052	0.460939910483847
ENSMUSG00000002475.17	10.0632099988276	-0.654041753453537	0.593925712571507	0.162311524943375	0.243334293630968
ENSMUSG00000002477.6	1730.65072341334	-1.64537139388816	0.173594400649743	4.4756734711795e-22	1.08383698602813e-20
ENSMUSG00000002486.16	94.7421806957368	0.404634831127336	0.299921574379634	0.154342150438128	0.233791941060129
ENSMUSG00000002489.17	313.104874771792	1.28585749157543	0.351436633000987	7.72589324838806e-05	0.000265212182866805
ENSMUSG00000002496.11	580.324941750382	1.57977251878678	0.352765614359782	1.25844725620774e-06	5.80797392600138e-06
ENSMUSG00000002500.16	6.59331302681658	0.561596896972894	0.813448328282032	0.237400564758721	0.333532673565066
ENSMUSG00000002504.16	88.4879049429014	0.792590998143383	0.25520992303288	0.00123385828282258	0.0033395700761406
ENSMUSG00000002524.18	1027.13506877847	0.423209195596708	0.199155019659443	0.0295857326127277	0.057033533374546
ENSMUSG00000002546.18	239.565899823411	-0.342055201859544	0.283632625407762	0.205649367547574	0.296042323228071
ENSMUSG00000002550.17	153.407113156681	-0.128606623883519	0.212585307632598	0.534408346836653	0.634287317814558
ENSMUSG00000002578.19	37.267043092941	0.722428143352275	0.564895242067819	0.114025853744162	0.180787964406378
ENSMUSG00000002580.8	121.965386136311	-1.15494222318563	0.207962263778829	1.17664438152085e-08	7.03551308297163e-08
ENSMUSG00000002602.17	113.060176297089	1.00127676468594	0.348463609654782	0.00194740878295404	0.00506363183781845
ENSMUSG00000002603.16	48.7042438768317	0.685591209162686	0.678382807304558	0.160998613447546	0.241806290372195
ENSMUSG00000002608.9	159.605644357435	-0.0427159639584688	0.380534619107088	0.902352334298586	0.935884354027512
ENSMUSG00000002617.15	91.8591844410454	1.22504096229847	0.328197909059209	6.56677799271058e-05	0.000228133192417648
ENSMUSG00000002625.11	494.633554026306	0.184747219325538	0.17789232418351	0.29005612688978	0.393147933286196
ENSMUSG00000002635.12	242.594850859789	-0.731195235699753	0.214763903377455	0.00046419412089743	0.00137331738929536
ENSMUSG00000002658.10	668.279098413759	-0.496241421325296	0.128224314694976	9.31149699951599e-05	0.000314786329482714
ENSMUSG00000002660.9	495.82128763571	-0.511963087776218	0.149976101516726	0.000541380138552516	0.00158093753175107
ENSMUSG00000002661.15	54.9989784158648	-1.21640856722062	0.297295541446847	1.54572264633681e-05	6.03304451700123e-05
ENSMUSG00000002668.9	30.5418054845652	-0.197439108169981	0.430568960329834	0.606567405789565	0.698485697282291
ENSMUSG00000002679.15	419.837989325001	-1.31893969342104	0.136991561846889	2.03759497263237e-22	5.18594689556989e-21
ENSMUSG00000002688.9	19.898796383103	1.17835224307285	0.346805441096852	0.000250122695969629	0.000781698697007379
ENSMUSG00000002718.15	3864.07054007251	-0.83931142491736	0.13373246181285	2.23856339143956e-10	1.66647483575204e-09
ENSMUSG00000002728.15	831.926091788688	-1.28243035860489	0.100755362554912	1.48194287583006e-37	1.50636748989467e-35
ENSMUSG00000002731.7	220.291953951072	-1.21573899634343	0.166084402956164	9.6873263674701e-14	1.06276617783564e-12
ENSMUSG00000002732.15	69.4957701190837	-1.43049409723492	0.253372696573988	4.19621720352181e-09	2.67929851455579e-08
ENSMUSG00000002733.9	377.2731562385	-0.510290719542866	0.114233936612052	6.74381567689455e-06	2.79301842936173e-05
ENSMUSG00000002741.10	529.387160269383	-0.655072152666607	0.123571527660707	8.81545448856248e-08	4.71684047096205e-07
ENSMUSG00000002748.8	2054.49566015735	0.61428351597375	0.0908779775572724	1.10112691385456e-11	9.59378671452015e-11
ENSMUSG00000002763.17	117.510020803578	0.55191275825913	0.245736700465515	0.0198674593077356	0.0401075704818538
ENSMUSG00000002767.14	411.756558417466	-0.255950941387294	0.226495303867074	0.244058812198674	0.341367235239579
ENSMUSG00000002768.9	553.595522536953	-1.30297656151778	0.148588104613395	6.15751891421163e-19	1.13418192349354e-17
ENSMUSG00000002778.15	463.408416691072	-0.941860080392745	0.169793176419977	1.65189796121151e-08	9.65973143724077e-08
ENSMUSG00000002781.20	153.716368135375	0.350249476065175	0.327399281390274	0.253605733697953	0.352892142707807
ENSMUSG00000002797.10	241.207900969999	-0.789377812821068	0.179771978135065	7.55845316009981e-06	3.10231924694326e-05
ENSMUSG00000002799.7	74.7841500337845	0.681889694126534	0.293614514473614	0.0143896955845015	0.0301969054657812
ENSMUSG00000002803.15	52.7879270425138	0.258233501227979	0.271351206737762	0.320008910973731	0.426445475196603
ENSMUSG00000002804.5	125.118574586889	-0.897114259448975	0.338234127771891	0.00442142177808793	0.0105732722073445
ENSMUSG00000002808.8	207.496803446263	-0.50956283443126	0.209754723273933	0.0126358810722839	0.0269492363187798
ENSMUSG00000002812.5	551.725692827583	1.305902335515	0.199851019964733	2.11915256489649e-11	1.78223111778093e-10
ENSMUSG00000002814.16	299.453129171337	0.187845579968198	0.18001530702129	0.287538699816565	0.390314052417721
ENSMUSG00000002820.7	165.19590671136	-0.0303966767507086	0.300442117775373	0.914947765024863	0.944841643463214
ENSMUSG00000002825.9	248.805100776463	-0.0177058940351608	0.223226581046074	0.934898208852233	0.960384828769166
ENSMUSG00000002833.12	848.614615704523	0.931879580641769	0.338025038982101	0.00309144011201522	0.00767129962696725
ENSMUSG00000002835.10	649.396769179278	0.118148980751795	0.174255893277247	0.490075646127589	0.594619491526875
ENSMUSG00000002844.10	294.705162030665	-0.309116053928701	0.218036390672448	0.144784072285571	0.221137697600477
ENSMUSG00000002845.15	574.904129426429	-0.256081164910794	0.290308867462123	0.353497213841663	0.460707449175359
ENSMUSG00000002846.10	307.255236433199	-0.893809327638271	0.101193452159528	6.25492195161946e-19	1.14955133680042e-17
ENSMUSG00000002847.8	82.5705036252166	-0.718770043160483	0.327380453908592	0.019051187669711	0.0386206952304729
ENSMUSG00000002870.9	3271.24123818991	0.287706189933433	0.135006024122802	0.0312457259591686	0.0598838610865837
ENSMUSG00000002871.15	87.948754058672	-0.221262550924137	0.433367349484254	0.5657350880608	0.662963257550327
ENSMUSG00000002881.15	270.700937175054	1.02043828196685	0.219794279107964	1.73731917396501e-06	7.85083283141653e-06
ENSMUSG00000002885.15	70.4251532764731	0.8710483074761	0.414136148189029	0.0191754930535025	0.038848775112208
ENSMUSG00000002897.6	45.6853101103437	0.642473919620459	0.444713566692152	0.101670826054601	0.164170768056591
ENSMUSG00000002900.18	640.684413682686	1.11840885046234	0.294559534658857	6.17678053354908e-05	0.00021631868363665
ENSMUSG00000002908.18	70.7731990636986	1.11309374614895	0.369040893989369	0.00102434563857941	0.00282733818814736
ENSMUSG00000002910.12	104.510067145412	-0.14919130473541	0.297068222184794	0.596456760775764	0.689688468484973
ENSMUSG00000002948.20	541.710244902801	0.0486783846038962	0.233533418049312	0.829556530186423	0.878557422032259
ENSMUSG00000002949.16	891.475404332793	-0.162347546222221	0.146401487852908	0.261482340078643	0.361469920590583
ENSMUSG00000002957.12	1309.27435356672	0.762806051307671	0.124621583816407	6.48286001214598e-10	4.55043716197817e-09
ENSMUSG00000002963.18	153.183675599971	0.0836804066623603	0.421123324731414	0.824364974023286	0.87460975628126
ENSMUSG00000002968.10	445.715435375531	0.927999465238128	0.2432094364044	7.62734708386378e-05	0.000262211950793288
ENSMUSG00000002980.15	378.344521631519	1.82785695051818	0.23380968061671	5.58430917715217e-16	7.67586137063145e-15
ENSMUSG00000002981.11	520.393799213264	0.0754116671774837	0.202421519256135	0.702734938924552	0.778154545038706
ENSMUSG00000002983.18	117.623200867914	1.58910744099519	0.267493256362148	5.14459414454555e-10	3.66102125230041e-09
ENSMUSG00000002984.18	776.730487147856	0.141716678362105	0.159795133899789	0.368008109305467	0.475159774304781
ENSMUSG00000002985.17	1691.66988436886	-0.0804162293539621	0.123743468641949	0.512028777970031	0.614004334404535
ENSMUSG00000002996.18	842.127550069841	-1.02986939752409	0.171441825268856	9.61482067397537e-10	6.60798213849551e-09
ENSMUSG00000002997.16	82.5932272093607	-0.511701553202902	0.176104343945501	0.00307975662888414	0.00764807003586716
ENSMUSG00000003031.15	930.06923917636	-0.474683650507122	0.136004021412487	0.000417864736952118	0.00124904313367045
ENSMUSG00000003032.9	274.553712103495	0.413823884379832	0.405137022908446	0.258014690207844	0.357486571615698
ENSMUSG00000003033.16	340.59807796777	0.777429813953181	0.192994986205442	3.79370876288869e-05	0.000137692312537995
ENSMUSG00000003037.17	1124.20839476918	-1.0865551644225	0.144913804007233	3.08624550491391e-14	3.56640033188894e-13
ENSMUSG00000003038.16	2543.65139129031	-1.04974732084859	0.128543176628232	1.59640747361729e-16	2.33671483271609e-15
ENSMUSG00000003039.10	1156.23874281802	-0.939765824417776	0.112921846572522	4.99880478134749e-17	7.70742681034167e-16
ENSMUSG00000003051.14	155.060047071122	-0.174080446074218	0.275611275477259	0.508670214219135	0.611134840354558
ENSMUSG00000003062.14	635.849660038716	-1.16002187824907	0.1151138639396	3.01585614278397e-24	9.12906307044553e-23
ENSMUSG00000003068.18	402.109913367565	0.57388925343257	0.174677965811791	0.00082091826498319	0.00230955195387688
ENSMUSG00000003070.7	46.716329401511	-0.393625248663024	0.232166928576792	0.0799951937815174	0.134047100437595
ENSMUSG00000003072.16	385.143035673287	-0.187559030003589	0.134167911192385	0.157740308774368	0.238009023428287
ENSMUSG00000003099.12	639.701835227476	0.675802855120198	0.188787407585335	0.000255190790419624	0.000796328737130936
ENSMUSG00000003119.15	1431.0780721642	0.909139674544414	0.148495918367778	5.48544592062643e-10	3.88845621932654e-09
ENSMUSG00000003123.16	51.0203465073511	-0.309715227046173	0.389350010750097	0.382402472413002	0.490078723108795
ENSMUSG00000003131.8	1440.92936950275	-0.546530625230567	0.222533220711793	0.0114138391325244	0.024607448153349
ENSMUSG00000003134.11	141.798878461174	0.318490971099047	0.412441395710607	0.390660277661877	0.498373318272244
ENSMUSG00000003135.16	268.033192348675	0.359042137191474	0.222032766272085	0.0958967450701791	0.156187187381721
ENSMUSG00000003153.11	7175.48751182614	-0.306190941763433	0.102269036207378	0.00259249727920886	0.00653962204300434
ENSMUSG00000003154.16	57.5511671880943	0.946785050873822	0.416445429324882	0.0112406805568505	0.0242822607305851
ENSMUSG00000003161.16	299.681593264579	-1.45012584738842	0.176694674583342	5.87861696035407e-17	9.0133319819507e-16
ENSMUSG00000003166.21	583.263251781794	0.732938846214669	0.201795084031937	0.000197482541433109	0.000629026960697778
ENSMUSG00000003184.16	169.557740704393	-0.585345348856144	0.196591669503374	0.00231152584406679	0.00590137923631749
ENSMUSG00000003190.13	102.697919990333	-0.414598802581041	0.228444308324571	0.0611866363100405	0.106631425560105
ENSMUSG00000003198.11	45.6000083088196	1.06513055385668	0.361872329215459	0.00140600369460716	0.00375915941534277
ENSMUSG00000003199.17	340.631222204052	-0.322669157698167	0.23322055393742	0.153016199696774	0.231954134254513
ENSMUSG00000003200.11	468.170532456669	0.382863049285844	0.125319520523492	0.00204648282054497	0.00530031969265712
ENSMUSG00000003208.10	135.211290424295	-0.492542544541114	0.205561662119406	0.0140060138394505	0.0294819161311813
ENSMUSG00000003226.8	2455.99695947468	1.78463018300457	0.181401178908657	9.47718327316682e-24	2.71882886688568e-22
ENSMUSG00000003227.5	5.20458597127718	-1.19862536963617	0.78689408685475	0.0188666703339078	0.0382937828655811
ENSMUSG00000003228.10	57.9393387086854	0.754127094450817	0.36147393140464	0.0237201166976897	0.0469300927142685
ENSMUSG00000003233.13	192.629881043029	1.58806121833588	0.185431085439661	2.12126770152969e-18	3.6901692412992e-17
ENSMUSG00000003234.17	393.448047465866	-0.20519346692653	0.386994924419913	0.56092987352278	0.658832541176863
ENSMUSG00000003235.14	1576.50626334407	0.209255901545781	0.142948600088461	0.138487082363166	0.21312773694152
ENSMUSG00000003269.18	361.175493069066	0.127022877581415	0.188249371863516	0.490859653528642	0.5954756088593
ENSMUSG00000003271.18	17.1205292813117	0.0400379599868547	0.583000449092127	0.931066168186537	0.957523519330983
ENSMUSG00000003273.15	43.1887010320492	-0.076618748287168	0.679214521782786	0.87428997948664	0.91438126974954
ENSMUSG00000003279.18	19.9744016537588	0.754196795122024	0.59975959467771	0.108972297358688	0.174184315725638
ENSMUSG00000003282.10	669.658831242242	0.389192865542087	0.185160712334028	0.031957003213041	0.0610385776826121
ENSMUSG00000003283.16	23.0983600328801	-0.163054928100232	0.366646995943322	0.629219470105399	0.718192071409552
ENSMUSG00000003299.11	185.503596758833	0.777355976521165	0.227843581059118	0.000430532903005621	0.0012822545331513
ENSMUSG00000003308.16	232.983542192279	-0.536105521400651	0.270704043896565	0.0384733255332665	0.0717242444872976
ENSMUSG00000003309.15	35.474530937723	-0.000120165912077337	0.630321382190149	0.999798861903854	1
ENSMUSG00000003316.15	2470.91620018228	1.36641825519667	0.129326024531221	1.32730425892923e-26	4.86786619861639e-25
ENSMUSG00000003341.10	13.2052504089308	-0.377720407665759	0.513425063492142	0.382561917396764	0.490168619185537
ENSMUSG00000003344.15	268.571264577093	0.976863149565857	0.279313602233468	0.000243636736186802	0.000762296434502769
ENSMUSG00000003345.17	1014.10272711455	0.14910094056247	0.176610765398838	0.389891085464501	0.497739088638185
ENSMUSG00000003346.15	216.163425496153	-0.467785695878492	0.185241116762618	0.00996055299251231	0.0217967343691296
ENSMUSG00000003348.11	253.344458958555	-0.412133550414028	0.271561547527478	0.11267692270772	0.179114864970366
ENSMUSG00000003352.15	153.340909922245	1.21842507930036	0.156539753040259	2.75558830215353e-15	3.53673207884351e-14
ENSMUSG00000003355.8	98.6257841587146	-0.547535876904346	0.192897202252513	0.00370654187427162	0.00904097541751307
ENSMUSG00000003360.16	821.430353965741	0.246094861874574	0.134687392623984	0.0647989664105722	0.112072742346696
ENSMUSG00000003363.16	129.287242549145	-0.0835649242742199	0.305197558347634	0.772155498837109	0.832574947574036
ENSMUSG00000003378.10	82.8299172435635	0.996737381463381	0.279306250440633	0.000181314623175668	0.000581555882320553
ENSMUSG00000003380.12	169.094116963189	-1.6298210859393	0.203858161104953	2.27391889645907e-16	3.26457039825558e-15
ENSMUSG00000003382.19	247.608590032703	0.236840728005864	0.152339444110171	0.115033336104812	0.182104782314741
ENSMUSG00000003402.15	459.132193579129	1.42775636820239	0.175220919036068	9.98309401441534e-17	1.49719134003076e-15
ENSMUSG00000003410.9	41.8604965407922	1.15380245368835	0.642975742092605	0.0178273489333851	0.0364538625215512
ENSMUSG00000003411.11	21.1682499472162	0.124781692123243	0.362798379036748	0.709351481093736	0.78363684685164
ENSMUSG00000003418.12	50.6666485906843	0.0928708886801934	0.71760398195184	0.848079708917678	0.893552278888439
ENSMUSG00000003420.9	42.2562225732525	-0.840081346075208	0.790401350635705	0.0888605820548368	0.14656121841917
ENSMUSG00000003421.14	467.90455003087	-0.555259881686542	0.196266701172405	0.00379353933566405	0.00922857323687101
ENSMUSG00000003423.16	219.926132841771	-0.711540095764627	0.14628003476809	8.35378434832286e-07	3.94218637027176e-06
ENSMUSG00000003429.12	1592.77999847463	0.229527137546911	0.185170083002866	0.205946357316088	0.296340323831179
ENSMUSG00000003435.10	1162.93367536254	0.897755017996226	0.141917467731424	1.51978317056712e-10	1.1538160198123e-09
ENSMUSG00000003436.12	35.3285430690502	-0.198622532496869	0.353970952235471	0.544749057143905	0.644285191696379
ENSMUSG00000003437.15	285.649185334024	-0.15016205268074	0.18506489914715	0.407739230557312	0.516202191864938
ENSMUSG00000003438.18	449.4401023186	-0.46745514548125	0.152171856288064	0.00184435030816336	0.00481695741864013
ENSMUSG00000003444.9	235.601454796588	-0.985902621179041	0.154497004530918	9.50684502694292e-11	7.3843970310693e-10
ENSMUSG00000003452.16	562.033515876968	1.71919853047634	0.405497702243649	2.4263733606789e-06	1.0708029832352e-05
ENSMUSG00000003458.13	355.558330023996	0.280639407221558	0.122201441005713	0.0205215267481234	0.0412610477364283
ENSMUSG00000003464.14	578.862370714093	-0.593932248055439	0.160312162162274	0.000168589931048541	0.000544453891856507
ENSMUSG00000003469.10	19.5600357453539	-0.365417540485049	0.48455466537679	0.380692632812279	0.488305466935645
ENSMUSG00000003500.14	205.812527720461	1.26275099139046	0.281639202875158	2.48154140615287e-06	1.09348521100132e-05
ENSMUSG00000003518.14	208.823573753574	0.1739517033334	0.322672518242838	0.565918570150607	0.6631310819519
ENSMUSG00000003526.13	138.634167492058	-0.692717847853404	0.223828988679802	0.00142450366487609	0.00380244802229122
ENSMUSG00000003527.10	235.809316358226	-0.0129997762120339	0.170594668254142	0.938216833613766	0.962695221119819
ENSMUSG00000003528.16	564.914911828401	-0.0348516915543809	0.141505082472898	0.803217553017303	0.857643849405779
ENSMUSG00000003531.16	207.709290629052	-0.64067961482618	0.171474691795038	0.000143249545302666	0.000468405532664613
ENSMUSG00000003534.18	325.004350500031	1.33927971675341	0.187274446978583	2.70850906778014e-13	2.83721493760405e-12
ENSMUSG00000003541.7	42.5814650280876	-1.5503517725548	0.356324771363201	2.41234134897424e-06	1.0652728611842e-05
ENSMUSG00000003546.11	57.7543708438288	0.618865499709173	0.28118146302082	0.0209525933521106	0.0420097838462444
ENSMUSG00000003549.10	115.620152895505	-0.00996196874988521	0.314922295303082	0.973213111608976	0.986209249776308
ENSMUSG00000003559.9	17.9874153518782	0.4371106575399	0.731658858477589	0.369775942709717	0.47697794521392
ENSMUSG00000003573.16	191.203339160029	-0.444604804474639	0.211662869697993	0.0309877979925069	0.0594658046314661
ENSMUSG00000003575.14	98.9441153153011	0.318679578104069	0.400462241884492	0.379452113507209	0.487131671717721
ENSMUSG00000003581.15	31.9935263843555	-0.00185223097297716	0.285300756336117	0.994561916667107	0.999567607048435
ENSMUSG00000003585.14	35.9690330791705	-0.121975439775485	0.43002926762202	0.750154679520668	0.815150924354417
ENSMUSG00000003604.15	132.696219233089	0.172744762887607	0.269462631516294	0.503225169846933	0.606588746934298
ENSMUSG00000003623.5	630.044841602473	-0.821808855914171	0.17838641403947	2.65025515897784e-06	1.16315969357377e-05
ENSMUSG00000003644.18	576.97963467923	0.517522613996047	0.29936126100901	0.0679847212357599	0.116748816830666
ENSMUSG00000003657.10	10.3926562518838	-0.862859456949849	0.746210215944566	0.0826922929579667	0.137809329838967
ENSMUSG00000003660.11	3949.65579284342	0.854652597193606	0.103725189469986	1.10313834931238e-16	1.64541478243904e-15
ENSMUSG00000003662.11	291.465344048193	-1.19241888802308	0.244720903210306	4.28492130016254e-07	2.09999401933859e-06
ENSMUSG00000003680.17	158.362280337209	-0.28602321027492	0.209669585544618	0.161493135938346	0.242350083796294
ENSMUSG00000003721.15	212.656265434109	-0.90044854269387	0.31212852820967	0.00219205937919472	0.00563305895711601
ENSMUSG00000003731.14	1250.73529356014	-0.305998703977962	0.199985886813016	0.117192586796808	0.184883150678582
ENSMUSG00000003746.17	45.0441516733479	1.17323159957684	0.29451048135824	2.62970102378374e-05	9.81044104183211e-05
ENSMUSG00000003752.10	129.924637296785	0.0366180267843626	0.224778194702916	0.866711808950196	0.908514755258109
ENSMUSG00000003762.14	82.6308038020215	-0.0273228069677729	0.308048447438631	0.925188727135678	0.952995565258737
ENSMUSG00000003778.15	1861.25269784811	0.163128530183283	0.102726019460528	0.11009232064388	0.175616607966944
ENSMUSG00000003779.17	2934.54256027141	-0.953550506777594	0.0825028742089758	3.86541513539444e-31	2.11467744300798e-29
ENSMUSG00000003808.19	598.229016062937	0.215601072845218	0.141990157008736	0.124433257645204	0.194664873042331
ENSMUSG00000003809.15	425.003377560076	-0.621630242739526	0.177970127397868	0.000371460275640572	0.00112214939625267
ENSMUSG00000003810.14	565.523332562761	0.776899667503411	0.225614078888807	0.000383586794680149	0.00115644887367228
ENSMUSG00000003812.14	354.070837609309	-0.971186105661823	0.149424014512476	4.45141576415378e-11	3.60203751293957e-10
ENSMUSG00000003813.16	665.167254460552	0.725022876452312	0.146518152557551	5.37624417759164e-07	2.60537412808715e-06
ENSMUSG00000003814.9	2656.60812137262	0.27360100494179	0.108181670204382	0.0108830276695278	0.0235990014003312
ENSMUSG00000003824.13	680.409930691191	-1.07817399160521	0.143393485366324	2.65968476093659e-14	3.08647138536595e-13
ENSMUSG00000003847.17	784.999283355287	1.9995753459868	0.242241968096666	9.23806670909638e-18	1.51517175795508e-16
ENSMUSG00000003848.15	886.670602508857	-0.746088391229732	0.115470369866965	7.36338272666265e-11	5.79602406118326e-10
ENSMUSG00000003849.9	385.04215129672	-1.45634397614822	0.179935893806246	1.47953705665674e-16	2.18115816579825e-15
ENSMUSG00000003863.19	57.5780624553171	0.963647145611538	0.361733395882617	0.00385876078312965	0.0093737149925715
ENSMUSG00000003865.17	427.60574842324	0.952338842475114	0.180877582326044	7.83902857769617e-08	4.21021799050629e-07
ENSMUSG00000003868.15	1637.16530683913	0.00800629294183579	0.24948050802314	0.973437059154081	0.986314795292287
ENSMUSG00000003873.12	792.548378414002	-1.31264667086856	0.13307811738615	2.0223713870169e-23	5.64447281864529e-22
ENSMUSG00000003923.15	1236.3698002241	-1.11375138757969	0.188808088052023	1.64949907377138e-09	1.10191891471778e-08
ENSMUSG00000003929.12	268.992884246322	1.85854792574782	0.373515306674129	5.00726891501337e-08	2.75307837140318e-07
ENSMUSG00000003934.6	13.1684205953066	0.468208330505109	0.411826368569966	0.206361239081915	0.296885420580281
ENSMUSG00000003948.18	144.36068843496	-1.04341010116052	0.184041799356504	7.13050859071539e-09	4.40593189355761e-08
ENSMUSG00000003949.17	11.6332891365119	-0.523368460236923	0.726626265901021	0.28465757514295	0.387201081272011
ENSMUSG00000003955.9	1158.37099668589	-1.94238507799016	0.120697161319628	2.34947678537949e-59	1.54755336899376e-56
ENSMUSG00000003970.10	7020.08412745694	-0.251210723751968	0.131405324500608	0.0534678354532261	0.0949072810615796
ENSMUSG00000003992.16	133.344395216377	-0.381540539326121	0.31200459212946	0.194634947373	0.282857089258777
ENSMUSG00000004018.10	404.229064296468	-0.51284553456386	0.198897574956373	0.00829359178185055	0.0185105144851902
ENSMUSG00000004035.13	50.6846942415254	-0.894389630460345	0.316874313913482	0.00267923777578908	0.00674204926018904
ENSMUSG00000004040.17	394.411016857039	0.143787011263612	0.28375034675242	0.594920605114177	0.68825049911586
ENSMUSG00000004043.15	33.4071022824282	0.192522281451411	0.38379932015684	0.582866275674701	0.677897048278261
ENSMUSG00000004044.10	540.316218187231	0.409578580781156	0.207557621443773	0.0429276873884338	0.0787270551537298
ENSMUSG00000004054.10	185.705444604073	0.893214556389001	0.231230496818115	6.59129146014983e-05	0.000228839967266049
ENSMUSG00000004056.16	400.173073792172	0.132103891336692	0.15486246046434	0.386993625915119	0.494615339796978
ENSMUSG00000004069.18	371.438628822875	-0.291742870133495	0.176522947352627	0.0923173232537813	0.151413283069723
ENSMUSG00000004070.16	369.101849726578	-1.58682306102741	0.194594672422315	6.80595259889888e-17	1.03580056789342e-15
ENSMUSG00000004071.14	469.588866960588	0.46785904722303	0.147319817285339	0.00129637520261381	0.0034921332343271
ENSMUSG00000004085.15	454.057786742458	0.842272896113113	0.282453610526659	0.00174288497382638	0.00457444801785129
ENSMUSG00000004096.10	1176.12539906726	-0.824829160632954	0.114196698819785	3.34486211957549e-13	3.47945954030636e-12
ENSMUSG00000004098.8	15.7524174648509	1.38514075689636	0.534881044207251	0.00182925033725998	0.00478131195296191
ENSMUSG00000004099.17	2922.32377989288	1.29416021611647	0.15957334467736	1.74562300478345e-16	2.53708508559303e-15
ENSMUSG00000004100.13	681.986518082371	0.287174907652708	0.170828637274622	0.0872367517710774	0.144229677852844
ENSMUSG00000004105.9	67.0738094675905	-0.989480768890444	0.34510914193274	0.00202365093575192	0.0052471122725992
ENSMUSG00000004113.19	150.387092860606	0.359957578882555	0.670684208398966	0.457765814933485	0.564365544368271
ENSMUSG00000004127.13	357.046168585958	-0.199892922989858	0.187383826423287	0.276154029361121	0.377881701968553
ENSMUSG00000004151.18	321.544622343689	0.153379290642768	0.273545685037448	0.557676225275163	0.655668614499518
ENSMUSG00000004187.12	25.7878801591148	1.42645601923075	0.672098446616365	0.00419349917678125	0.0100897648953911
ENSMUSG00000004207.15	1175.46028889603	0.730995084579138	0.140118183697281	1.30115168466772e-07	6.81924404564715e-07
ENSMUSG00000004221.17	357.159298111065	-0.35162108221522	0.21634605389537	0.0947216710015835	0.15463286967216
ENSMUSG00000004233.15	56.4522738496822	0.440455855357652	0.503331703151168	0.30262329022484	0.40696592242813
ENSMUSG00000004263.16	104.690195730338	1.79218839071285	0.513964316379574	3.41640230060324e-05	0.000124934258680954
ENSMUSG00000004264.18	2169.71220653939	-0.519940937511727	0.203770406807575	0.00890935051362534	0.0197085269892354
ENSMUSG00000004266.16	334.777736961573	0.208042442206474	0.418975180562113	0.579612641036395	0.675184583657536
ENSMUSG00000004267.17	52.7271488371557	0.618016428449779	0.345439517093229	0.0542412108021487	0.0960522656499606
ENSMUSG00000004268.12	1255.27430824612	-1.30669363135704	0.149046717514347	6.23010302618271e-19	1.14626934672794e-17
ENSMUSG00000004270.14	384.890703279284	0.0334095673343753	0.231453941910769	0.881563703733086	0.919943568401314
ENSMUSG00000004285.13	855.84478818772	-1.48022393648358	0.136917528275731	7.61373534556927e-28	3.08047616549113e-26
ENSMUSG00000004317.15	532.877345009628	1.19905433763571	0.25438346731644	9.31270646807411e-07	4.37025754943791e-06
ENSMUSG00000004319.16	2089.48270260798	0.211650685225491	0.119427776840231	0.0739350722776073	0.125243524309562
ENSMUSG00000004328.16	62.9340031730539	1.47541315457145	0.65667365278144	0.00283142895590069	0.00708696467803871
ENSMUSG00000004347.18	9.67693969183725	0.131717011380698	0.671193702194436	0.785370739055371	0.843180333813065
ENSMUSG00000004356.9	2440.47942716527	0.792915968576119	0.10947035214725	2.97626283450141e-13	3.1097791938918e-12
ENSMUSG00000004359.17	110.068462913345	0.459347214517087	0.831385162131576	0.321691095436768	0.428098211456058
ENSMUSG00000004360.10	12.8562884936117	2.19077149403965	0.637242050646315	7.71906886959075e-06	3.16351187345821e-05
ENSMUSG00000004364.15	1132.76354047652	2.49281046414363	0.317326113447347	2.19980798997813e-17	3.48981099913004e-16
ENSMUSG00000004383.19	288.342183959729	1.1223796642494	0.144326891641421	3.37218704380174e-15	4.28801575677864e-14
ENSMUSG00000004393.11	542.544092370189	-0.772313014324506	0.17195715543154	4.83296350066543e-06	2.04324544198864e-05
ENSMUSG00000004394.13	343.853695952143	-0.767870167330573	0.195553094165459	5.86460588288638e-05	0.000206043236768701
ENSMUSG00000004415.16	7.52886011507722	-0.303220294495663	0.838270294838096	0.503293668196115	0.606626909250873
ENSMUSG00000004446.13	450.833418185272	-0.413084085784607	0.127909781349771	0.0011112828873203	0.00304484114900222
ENSMUSG00000004451.15	659.586232965187	-0.811069262706194	0.116593793559249	2.32573877826348e-12	2.19095769231492e-11
ENSMUSG00000004455.17	4169.81685159795	-0.983061318631219	0.105347411258909	5.74279644236815e-21	1.26517622260147e-19
ENSMUSG00000004460.18	428.440273169761	0.000136558993024043	0.155128062244978	0.999287684378765	1
ENSMUSG00000004462.8	243.498300286966	-0.291505225253797	0.141166907737539	0.0366874801514896	0.0687921584667023
ENSMUSG00000004473.11	61.9017018036644	-1.75870610490478	0.269191881166493	7.72535576648689e-12	6.82475501109118e-11
ENSMUSG00000004500.10	133.520993955466	-1.04341105749262	0.181717843025291	4.66250034217581e-09	2.9586664021044e-08
ENSMUSG00000004508.7	15.2685991328568	0.458929558441938	0.468694006472897	0.260109034858526	0.359903829679468
ENSMUSG00000004530.13	1813.91005026951	0.436604341411589	0.185544355184763	0.0163248705148893	0.0337249583199953
ENSMUSG00000004535.13	978.733317890536	1.82372688619175	0.269497229524672	1.32099636066212e-12	1.28108639994247e-11
ENSMUSG00000004558.16	88.9541961311412	-1.65639570605402	0.428992059765	1.38347813936541e-05	5.45278471061039e-05
ENSMUSG00000004561.15	140.581760110623	-1.31589338550179	0.289936596435493	1.73437033370248e-06	7.83965860144902e-06
ENSMUSG00000004562.17	180.734422597984	-0.158564175820157	0.261405741103553	0.527551698569829	0.62864127797593
ENSMUSG00000004565.16	770.092785515458	0.308517883539203	0.275991257926022	0.242002684284377	0.338976519868575
ENSMUSG00000004567.17	396.759791742132	0.08150335941775	0.163880207796925	0.613413286862028	0.704349528955932
ENSMUSG00000004568.14	1026.31779463012	-0.16383567041524	0.209808467456776	0.422898092962751	0.530906681288947
ENSMUSG00000004591.17	1793.50553238229	1.23931316387535	0.19532763999271	8.26974110086481e-11	6.47233016672723e-10
ENSMUSG00000004610.5	638.407710416304	-1.07594281393294	0.127912204214668	1.96428647161956e-17	3.13125898626905e-16
ENSMUSG00000004626.15	598.116351015863	-0.918762173496907	0.26372650075762	0.000277952845326743	0.00086131906360472
ENSMUSG00000004631.16	222.748199320899	-1.02133617620566	0.133115030422961	8.78564276109872e-15	1.07244758596748e-13
ENSMUSG00000004633.18	42.8892988206207	-0.791621474392893	0.39982609307737	0.0286989895454921	0.0555656979242349
ENSMUSG00000004637.16	151.26061771801	0.699705742825881	0.182113794597859	8.87989916184329e-05	0.000302055979132562
ENSMUSG00000004642.14	1896.71827402262	-0.739015071203423	0.0958046333188171	8.75091694159251e-15	1.0697947236615e-13
ENSMUSG00000004661.16	674.859892367772	0.626345422078405	0.278115193592139	0.0182735277148224	0.037236750511073
ENSMUSG00000004665.11	663.850922393108	0.293617996718683	0.171467218474219	0.0814651676175767	0.136061395646246
ENSMUSG00000004667.19	1113.61048242112	-0.598735672654618	0.142787307661424	2.1924507498015e-05	8.31868352465008e-05
ENSMUSG00000004677.18	1267.44855604075	0.23593208944178	0.153729656024975	0.119680866207043	0.188249577211899
ENSMUSG00000004698.12	19.4973938208674	0.671688209263241	0.564293509331761	0.141397341561954	0.216816279309125
ENSMUSG00000004748.6	55.1400041820906	-0.257848708629519	0.257372738770631	0.297338074974583	0.401300391820871
ENSMUSG00000004768.15	369.848613704085	-0.109633844092174	0.137520405924914	0.420208032450595	0.528372454975867
ENSMUSG00000004771.13	560.693551499174	-0.725185266692027	0.147768470213609	6.62048809001193e-07	3.16549295523306e-06
ENSMUSG00000004788.12	285.168541290146	-0.290297114774205	0.153493580167311	0.0551628360624603	0.0974538086130465
ENSMUSG00000004789.11	1205.30499340934	0.0844274916908354	0.0923882933820542	0.358422789381962	0.465983195187005
ENSMUSG00000004798.15	214.419150532786	0.688393620816102	0.202313113400563	0.000487935762510202	0.00143761642534541
ENSMUSG00000004815.13	176.460484621118	0.307060323017922	0.281937898354494	0.253354181871019	0.352601699870696
ENSMUSG00000004843.8	339.259662957845	0.136744558771509	0.174117596275482	0.424039071183225	0.532052071409186
ENSMUSG00000004846.11	185.33895145992	1.26623293154349	0.292423504503971	4.96552771520439e-06	2.09559810673761e-05
ENSMUSG00000004849.15	303.575574832513	-0.814237624923097	0.151625465657065	5.18338630100772e-08	2.84705877980968e-07
ENSMUSG00000004864.14	20.8326553985302	0.514171981712674	0.457053670630015	0.199071154246977	0.288413223384214
ENSMUSG00000004865.17	2676.12289596506	-0.332456545041058	0.110915304573466	0.00253565322061448	0.00640899487089157
ENSMUSG00000004880.12	3031.6264764171	-0.411371982297411	0.145113377308462	0.0041019551117638	0.0098897356991822
ENSMUSG00000004885.6	141.835608247007	-2.12546204074478	0.192391458199174	9.1624151314596e-30	4.42455982315969e-28
ENSMUSG00000004891.17	830.58832666262	2.52503836974378	0.179520771638248	3.26297720630264e-47	8.80843371412879e-45
ENSMUSG00000004895.10	306.405552557008	0.313320837839129	0.156344436063992	0.0420501571523378	0.0773589473609146
ENSMUSG00000004896.17	158.703964734964	-0.428824325703567	0.167136043831152	0.0090962457615756	0.0200976625460708
ENSMUSG00000004897.17	3828.05955420956	0.249277187421163	0.119916429454056	0.0360564493876663	0.0677632449288634
ENSMUSG00000004929.13	848.5031771363	0.742419722254166	0.15133897253209	6.57506232886661e-07	3.14742881887926e-06
ENSMUSG00000004931.12	206.561651039561	1.02365448108591	0.319242702772788	0.00063809699734601	0.00183249795174341
ENSMUSG00000004934.15	291.266588692212	-0.807435348393265	0.465817191934994	0.0465913906034192	0.0844863373049779
ENSMUSG00000004936.9	1162.36161387597	-0.385890518969053	0.0790648391215789	9.65307217011275e-07	4.52225147724741e-06
ENSMUSG00000004937.7	512.377451151991	-0.300821945575942	0.161507462139527	0.0585775597982032	0.102649428242738
ENSMUSG00000004945.16	529.56402386406	-1.63179515642996	0.117429814908847	1.23482658002662e-44	2.60690888375619e-42
ENSMUSG00000004947.16	142.388454146203	0.0935219665453862	0.187713116456436	0.611015282578545	0.702134588850027
ENSMUSG00000004948.13	21.6945837927256	0	0.883362218563412	1	1
ENSMUSG00000004951.11	467.033541516618	0.564424087072282	0.174749491253506	0.00100494815214296	0.00277985574018783
ENSMUSG00000004952.14	58.1320668268049	0.611165613508211	0.492996747333354	0.147228104088511	0.224357319084352
ENSMUSG00000004980.17	6055.84718405324	0.354371598718404	0.164048278142448	0.0281874602085733	0.0546974908383899
ENSMUSG00000004988.10	6.27033948353167	-0.0295006288596316	0.888621025416078	0.94246975142032	0.965107300220962
ENSMUSG00000004994.13	137.447672565106	-0.582664639039355	0.330930532120643	0.0597752350295404	0.10453676961083
ENSMUSG00000004996.10	221.946106020767	-0.557280561888835	0.169391848073408	0.000818390648983068	0.00230327103346508
ENSMUSG00000005034.16	820.521572366339	0.0830942821619169	0.186170282038055	0.648748817290929	0.735334992726441
ENSMUSG00000005043.14	32.6137533890515	1.10801864836455	0.371573213277471	0.00115246452064083	0.00314407443031685
ENSMUSG00000005045.17	126.315509902793	0.358954667218208	0.723490135560058	0.460773023407737	0.567293411323754
ENSMUSG00000005054.8	434.772117261368	-1.31360451245795	0.188249934660402	9.86706429072024e-13	9.71195144502631e-12
ENSMUSG00000005057.14	30.0685034997471	0.28970876256636	0.319384888048679	0.334663698118699	0.441260878927105
ENSMUSG00000005069.13	326.58879353228	0.380500849718792	0.23846093006893	0.0988175632381903	0.160207621723273
ENSMUSG00000005078.17	345.101973865562	-1.52425585324518	0.135419832196353	4.96568547762632e-30	2.4264077970348e-28
ENSMUSG00000005087.18	163.10770995227	-0.0335762092461311	0.168886691926427	0.839796422700562	0.886867677330222
ENSMUSG00000005089.16	82.8658674299417	-0.888928507269431	1.09865928820104
ENSMUSG00000005102.14	534.01253288318	0.601918546039953	0.169571710463111	0.000305027644877698	0.000937456182941592
ENSMUSG00000005103.13	1002.33426842404	0.811436042201114	0.195289902477466	2.12018822829072e-05	8.0630807286982e-05
ENSMUSG00000005124.11	23.7936433624665	1.39050509338348	0.47797433451958	0.000758503307645765	0.002148309935845
ENSMUSG00000005125.14	283.144099812151	-0.803802286435164	0.318970356547187	0.00731249072728344	0.0165723623460193
ENSMUSG00000005142.11	428.156615023382	0.972178774425559	0.196137211024014	3.89408839157727e-07	1.91700907456212e-06
ENSMUSG00000005148.9	883.621773484082	1.65660760269743	0.142979254461225	8.3121212538043e-32	4.80265616443492e-30
ENSMUSG00000005150.17	169.788364551329	0.0819206525590026	0.261076098789687	0.743854888063106	0.810079189646522
ENSMUSG00000005161.16	2875.25008767821	-1.18874872968235	0.0957673570800391	9.2702395706475e-36	8.03437026367644e-34
ENSMUSG00000005198.16	1806.24738208166	2.3849434415592	0.20803343004748	2.34952038239473e-32	1.44364000510799e-30
ENSMUSG00000005204.13	1154.66446139578	-0.185232069449569	0.373356029224292	0.588930693953999	0.682952235023979
ENSMUSG00000005225.16	566.294865077259	0.100800087814191	0.155387896736048	0.510591844435	0.612821858769034
ENSMUSG00000005233.17	769.207910954674	-0.0127828986811008	0.127693697624325	0.919502200282249	0.948461535414006
ENSMUSG00000005237.15	29.0043926123459	0.185249621871256	0.586828135855946	0.689900898763562	0.768126984444867
ENSMUSG00000005251.16	79.0237728678331	0.304870956683517	0.211693424502849	0.139183481311589	0.214016340861366
ENSMUSG00000005262.14	463.435073531939	-1.41246474467612	0.248555324306476	3.51635471469461e-09	2.26629405428087e-08
ENSMUSG00000005267.14	36.2878471556542	0.266473583694621	0.277244587822544	0.314239530366608	0.420030166742616
ENSMUSG00000005268.21	8.38608636289371	0.533706487418881	0.844009900455265	0.248292481322012	0.346347504441302
ENSMUSG00000005299.7	308.800710821513	0.343255624084028	0.211387327961148	0.095441429185213	0.155598755992069
ENSMUSG00000005312.16	1559.68878124086	0.3260692628291	0.104691555925365	0.00172086690248805	0.00452316403686662
ENSMUSG00000005354.17	746.81280381345	0.2425010380519	0.229199551573421	0.275067857633611	0.37686516446066
ENSMUSG00000005360.15	323.184411261427	0.175429257894168	0.153724839112777	0.247242404112452	0.345204397873474
ENSMUSG00000005362.15	443.246545239145	-0.171518647363755	0.177211959246585	0.324198523225606	0.430680619652706
ENSMUSG00000005370.5	4454.63265411463	0.783180214036549	0.0842294637849824	9.83820218754655e-21	2.11772124735071e-19
ENSMUSG00000005371.16	590.153508262875	2.95844202652999	0.242874024537803	1.12098844503373e-37	1.16831118508674e-35
ENSMUSG00000005373.14	28.7537926931292	0.515134956381514	0.431961808694515	0.179998648943246	0.265309501624457
ENSMUSG00000005374.14	470.557144472979	-0.11501823966401	0.161690043125755	0.470103774242927	0.575799374425009
ENSMUSG00000005378.18	533.455586652277	-0.90231932053191	0.369464980685683	0.00785365801533622	0.0176410021195664
ENSMUSG00000005397.9	1284.47928955102	2.29170385599211	0.244111131765198	1.11161219819805e-22	2.91016185496459e-21
ENSMUSG00000005410.7	3577.00460284662	-0.0418944381029969	0.0999096557912429	0.673199002926325	0.754274204340191
ENSMUSG00000005413.9	602.492480472357	-0.277645713708384	0.160735573577283	0.0794751927175477	0.133338563268452
ENSMUSG00000005417.18	1285.47431167924	0.79607884070616	0.131062820803405	8.40816192724166e-10	5.81797748580534e-09
ENSMUSG00000005442.14	572.721197658075	1.23254280459038	0.408588925494867	0.000804564391204497	0.00226682909819958
ENSMUSG00000005447.13	554.022105614535	-1.46504681409577	0.0865259054759607	6.84994029029354e-65	6.63517451530963e-62
ENSMUSG00000005465.10	4.99985574328006	0.168385757071215	0.903289738855764	0.672648966953824	0.753811796571976
ENSMUSG00000005469.11	426.362327900441	1.05461236225054	0.121548185319417	2.04302704155263e-18	3.56382693784398e-17
ENSMUSG00000005470.9	343.952455728925	-0.489775716677096	0.246113468457654	0.0390621927990291	0.0726739497030406
ENSMUSG00000005481.19	2233.21319496498	-0.539241567822453	0.112739151448305	1.44154852500018e-06	6.60305411993823e-06
ENSMUSG00000005483.11	986.677314439893	-0.960386957759136	0.106081864106504	7.85483155324483e-20	1.56214385491887e-18
ENSMUSG00000005493.16	10.3763575261168	-0.925997155950487	0.523829941657198	0.0346693060953259	0.0654026192544084
ENSMUSG00000005501.15	349.915894384379	0.0377217931360501	0.163839689314056	0.81508017750982	0.867497756143627
ENSMUSG00000005505.13	219.126742543843	-0.399402267481756	0.410973503735075	0.280333188133604	0.382361186862922
ENSMUSG00000005506.17	1950.01366781683	0.552163753767111	0.103496133787323	7.9166753635826e-08	4.24776452304056e-07
ENSMUSG00000005510.10	494.667326180219	-0.591618744835765	0.164209736535716	0.000251108055953461	0.00078449963562831
ENSMUSG00000005514.15	198.502003000539	0.66341341262956	0.211084240231141	0.00124616266754778	0.00336844396692535
ENSMUSG00000005533.11	522.682177613094	0.909605388075748	0.226963408546903	3.54446644550329e-05	0.000129244306815994
ENSMUSG00000005534.11	535.877020854597	0.902155236566899	0.273797506241577	0.000561600361390971	0.00163130590069238
ENSMUSG00000005553.15	9.69481533297078	-0.477867780926661	0.579091294553183	0.301072627711	0.405211521088437
ENSMUSG00000005566.15	3288.86642945633	1.44095468933457	0.168947032287306	3.90785779050868e-18	6.6546736542199e-17
ENSMUSG00000005575.17	557.63004757988	-0.251256157907682	0.154300449353624	0.0986901324381312	0.160032536765998
ENSMUSG00000005580.12	30.2062211054727	1.05637813044041	0.329853420653567	0.000612969375018332	0.00176758713156867
ENSMUSG00000005609.17	833.566990321184	-0.0504474824238791	0.18402390528322	0.779759973080198	0.838805179651003
ENSMUSG00000005610.18	16547.3395434208	0.372531057696686	0.117774616886127	0.00142801298957213	0.00381119771463279
ENSMUSG00000005615.16	301.328141347766	-0.00391607202744524	0.150750776954694	0.978998946664061	0.989829847992795
ENSMUSG00000005621.12	252.417565822278	1.19008487369879	0.39076981841702	0.000802947512932297	0.0022632894035358
ENSMUSG00000005625.16	1539.71834406718	-0.342819943054231	0.188496220461215	0.06327455872286	0.109839991407267
ENSMUSG00000005628.13	7.5841305220791	0.194948340807672	0.541396215292867	0.662079921896649	0.74577399780232
ENSMUSG00000005656.10	979.819649092731	-0.767483219392507	0.211924067843618	0.000198429665407846	0.000631530981884614
ENSMUSG00000005667.9	2124.89972058781	0.257329087521835	0.162085115474395	0.106901614659464	0.171390214058747
ENSMUSG00000005672.13	1066.49663458691	-0.275876328630253	0.359537435306684	0.40632836879474	0.5150005884547
ENSMUSG00000005674.10	181.509568909245	-0.481677194883871	0.307904217309312	0.0975552699745429	0.158488815180623
ENSMUSG00000005681.13	34.6040157107135	-1.02500501616502	0.32823833157415	0.000843949634104219	0.00236953429237752
ENSMUSG00000005682.10	483.59678131377	0.999501681019533	0.143531969862164	1.77198385309099e-12	1.69057115346752e-11
ENSMUSG00000005683.9	1790.45968374399	0.130751829060978	0.109029185261445	0.227216232183073	0.321772419621488
ENSMUSG00000005686.18	28.3065454272485	0.731310518573462	0.738387998287758	0.138415825453258	0.213057898461283
ENSMUSG00000005687.15	1726.93938241101	-0.686767432934224	0.0917449927335175	5.34352952604484e-14	6.03510978774899e-13
ENSMUSG00000005698.16	1328.50506731108	0.227875340858673	0.1100226257559	0.0369929416160848	0.0692860292984609
ENSMUSG00000005699.17	95.7152671844877	-1.99549787859284	0.421844016623417	9.96550035444259e-08	5.28508516381984e-07
ENSMUSG00000005718.9	256.277394715761	-0.575809100179852	0.174959757280034	0.000803362485727635	0.00226407154757436
ENSMUSG00000005732.15	2651.92690611585	-0.936302374106805	0.100893452274769	9.87208542208369e-21	2.12224060894846e-19
ENSMUSG00000005774.13	185.173114544446	-0.318862534397776	0.24855756295844	0.183214357075379	0.269253977506494
ENSMUSG00000005779.13	1774.34303588466	-1.35276963640982	0.132437372252829	5.39921438207692e-25	1.71308021637111e-23
ENSMUSG00000005802.13	154.778365474388	0.392045892507854	0.205499561443095	0.0504502233128745	0.0903298714029689
ENSMUSG00000005804.15	459.540333093237	-1.33016291970004	0.246140810962753	2.01238331735698e-08	1.15988505729497e-07
ENSMUSG00000005813.13	1005.1212818488	-0.588392645342756	0.107287073050091	3.35492169666851e-08	1.88165856876841e-07
ENSMUSG00000005823.10	117.794824301299	-0.00327389263807438	0.190780158243502	0.986013056716162	0.994395191902826
ENSMUSG00000005846.13	2936.96200656504	-0.197449087007789	0.13286393041224	0.133226891411638	0.20622741312986
ENSMUSG00000005871.16	1330.67542030819	2.77594111590744	0.251325635368953	2.17868349349636e-31	1.22028507100016e-29
ENSMUSG00000005873.7	315.618947113478	-0.984438666268191	0.248783533068969	3.96171440063857e-05	0.000143284759576796
ENSMUSG00000005881.14	396.251113035686	-0.310437167491349	0.149026849515786	0.0348218612645979	0.0656452878585156
ENSMUSG00000005882.19	461.33353955155	-0.679771825650111	0.209141235419743	0.000847364300274308	0.00237790523732397
ENSMUSG00000005883.16	6.98875089080203	-0.420886108190492	0.557961279697909	0.353417797485094	0.460676867821344
ENSMUSG00000005886.15	707.434867223082	0.280803740043229	0.270324996357192	0.277870645239984	0.379722817805044
ENSMUSG00000005892.5	1136.35771661445	-2.49107764008371	0.702024522876813	1.46518873733431e-06	6.70015632815443e-06
ENSMUSG00000005893.15	929.26057462875	0.311795557405129	0.0826498226091333	0.000152131621329952	0.000494932828543175
ENSMUSG00000005897.15	101.324941855808	0.149437576743294	0.156702826976161	0.333328964306132	0.439817953143356
ENSMUSG00000005899.15	798.082422730081	0.333705651983093	0.201283464928658	0.0894936547566479	0.147398681023977
ENSMUSG00000005907.15	232.59046213075	-0.366724701178593	0.2273001558778	0.0961747079306679	0.156570332723115
ENSMUSG00000005936.20	816.320607826037	-0.264658834626341	0.1911092177277	0.157077114205501	0.237171175465063
ENSMUSG00000005947.12	15.9902639095865	-0.474672134655844	0.660820247310158	0.326996074335097	0.433581154366378
ENSMUSG00000005949.10	74.0175987680613	-0.096653980154805	0.247934199537517	0.685988451171508	0.76464982234084
ENSMUSG00000005950.15	5.89459534691982	0.460161912995685	0.808355199435036	0.330082839849291	0.436794770475593
ENSMUSG00000005958.16	223.501277356217	0.346868375054226	0.261829470150507	0.167533611898605	0.250115683330401
ENSMUSG00000005968.15	80.7436561606933	0.183832618368174	0.304735139675011	0.523551536427808	0.624643033644161
ENSMUSG00000005973.7	1278.28000134262	-0.511857657904183	0.083590649683472	7.81422263686265e-10	5.42940101946065e-09
ENSMUSG00000005981.12	1705.29440441475	-0.279816724224098	0.0977416297054138	0.00399156010505824	0.00965893023512036
ENSMUSG00000005982.15	124.975011482307	0.30248437873857	0.199993680337343	0.121474898197441	0.190688956016898
ENSMUSG00000005983.16	13.3328075207678	-0.318513985986024	0.638352981484343	0.506183982348692	0.609218801150118
ENSMUSG00000005986.17	33.5811718231576	0.543736818378019	0.328689924365063	0.0772500954089541	0.130135787324731
ENSMUSG00000006005.19	2808.25505284627	3.03799982390961	0.271790763928367	1.02910321384913e-32	6.51778562402065e-31
ENSMUSG00000006010.15	181.304852655287	0.430579611446541	0.256243576621679	0.0805173453983696	0.134743813686479
ENSMUSG00000006019.16	148.899910818279	0.786281177121741	0.206295631484161	9.2055142666068e-05	0.000311779521654081
ENSMUSG00000006021.6	64.0115935766693	-0.217329706500173	0.293534214706018	0.435595463203802	0.543364176393986
ENSMUSG00000006024.14	673.694714745548	-0.428243827794849	0.163421337458501	0.0077644201432033	0.0174691496786622
ENSMUSG00000006050.13	515.455470633537	-1.27442864747263	0.135619668368672	2.01980035595852e-21	4.64036295916159e-20
ENSMUSG00000006056.14	558.981391537727	-0.808892540261507	0.583919038441593	0.0819642932913631	0.136789907533077
ENSMUSG00000006057.16	456.493630088678	-1.25344965676221	0.140901877089263	2.15408135072747e-19	4.13417920774233e-18
ENSMUSG00000006058.11	211.268729649179	-0.0939979955735608	0.221640789084339	0.662423107170371	0.746058498445694
ENSMUSG00000006095.13	317.080309062675	-0.0758338760836546	0.226955307207261	0.730506172400312	0.799497882554561
ENSMUSG00000006127.10	163.750178689003	-0.460488151688555	0.203409663816277	0.0203303830760215	0.0409267014807881
ENSMUSG00000006134.5	785.347184822842	-0.0674142974538333	0.156831571427756	0.662784044738702	0.746179605766616
ENSMUSG00000006169.21	704.097800401325	0.930689417251907	0.0896094509222621	1.68779148080142e-25	5.61471965946606e-24
ENSMUSG00000006179.10	23.786437917788	-0.68603360260635	0.512452789029017	0.112502126704932	0.178906085992285
ENSMUSG00000006191.18	463.302202089604	0.00501652034491169	0.16791845202086	0.975770798664663	0.987735376970066
ENSMUSG00000006205.14	63.8162904128298	0.678443122674208	0.524802428268869	0.12189983285314	0.191223467363817
ENSMUSG00000006215.13	157.292123456999	0.713884619370614	0.309194178901235	0.0143807415904911	0.0301858090211112
ENSMUSG00000006216.11	9.48325024427801	1.0620600546109	0.919543645728251	0.0290797807161599	0.0561708796543115
ENSMUSG00000006218.5	5.91666656601212	0.116875060914393	0.690338018507566	0.809587227966912	0.862916486316126
ENSMUSG00000006219.13	402.573051961867	1.06885269124339	0.195473380050447	2.17772619633653e-08	1.24993437696318e-07
ENSMUSG00000006235.7	18.8379329190382	0.200835413343128	0.429008210154518	0.599398584946613	0.692263746550419
ENSMUSG00000006241.17	30.5165092603094	-0.258965385968708	0.294921825822705	0.354886677191358	0.462152543559516
ENSMUSG00000006262.16	364.090221314368	1.06708753896976	0.187905501033092	6.52557752891735e-09	4.05343965177978e-08
ENSMUSG00000006273.15	2179.30968809967	-0.487131737093606	0.0951886535482029	2.67627926464422e-07	1.35060651703636e-06
ENSMUSG00000006276.11	976.233093529972	0.409053604624853	0.104420301023694	8.06261071254022e-05	0.000275908168336242
ENSMUSG00000006281.9	225.025137438995	1.41179190488659	0.368068718815359	2.94929422881331e-05	0.00010916167243396
ENSMUSG00000006288.9	545.942967936115	-1.11471329086485	0.109959934045596	1.74243679551457e-24	5.38324703784961e-23
ENSMUSG00000006289.15	695.488647453194	-1.26395475840432	0.109157566139949	1.94088998899411e-31	1.09080667060635e-29
ENSMUSG00000006299.14	690.686302111059	-0.524727546830351	0.145749638593853	0.000266579920193973	0.000829197496379703
ENSMUSG00000006301.18	278.237788873728	-0.0411182375971983	0.218372543653948	0.846441519623295	0.892054560232756
ENSMUSG00000006304.15	1057.27131952641	-0.684194746379831	0.0911543549961274	4.58825350085798e-14	5.22870383381511e-13
ENSMUSG00000006307.17	482.551442626808	1.38814411819925	0.308461518496326	1.78888606647163e-06	8.06394384248245e-06
ENSMUSG00000006310.11	64.8005438064434	0.204224072993561	0.341552583784443	0.520992063010346	0.622401066569309
ENSMUSG00000006311.9	10.7558585598782	-0.632731851530777	0.548342305120489	0.159452564715927	0.240075467054692
ENSMUSG00000006313.6	15.3705423002104	0.293503742331379	0.555042989273897	0.516247233221497	0.61785327345435
ENSMUSG00000006315.10	290.422960194085	-1.17432320586665	0.133084639344966	4.65797503424638e-19	8.68662229772764e-18
ENSMUSG00000006333.15	8634.75787780676	-1.2855084275806	0.131036269541909	3.59957808866058e-23	9.81361794469765e-22
ENSMUSG00000006335.17	80.9449609097435	-0.601417803454243	0.222566689280945	0.00537528288399495	0.0126032498996374
ENSMUSG00000006342.16	61.7400405980322	0.887704205022527	0.625530804810112	0.0641751146846405	0.111183945775699
ENSMUSG00000006345.11	39.2209941678066	-0.00216723854802606	0.557632787681656	0.996183313436623	1
ENSMUSG00000006356.11	262.202564637938	0.521134482494466	0.217455257965918	0.0136967186852726	0.0289232965619883
ENSMUSG00000006360.12	117.015566392149	-1.83418040689844	0.26414164809471	3.74949408621835e-13	3.87101450169587e-12
ENSMUSG00000006369.15	237.092727233727	0.634900901450426	0.181936976498929	0.00037169936957339	0.00112266572244406
ENSMUSG00000006373.11	956.374749762229	-0.0102340957332891	0.123337365119624	0.933283606016112	0.959264786234774
ENSMUSG00000006378.16	607.345006538127	-0.739301245159736	0.177809243912597	2.25961903036715e-05	8.55382679840365e-05
ENSMUSG00000006386.16	15.7050673672412	0.944506987908605	0.70868619948362	0.0575012154271442	0.101042846487972
ENSMUSG00000006390.16	154.633656016479	-0.526790910726677	0.176334815344533	0.00234118576321787	0.005966002160772
ENSMUSG00000006392.17	502.923482515051	-0.451280702985116	0.12874913803896	0.000400851586224177	0.00120299308736168
ENSMUSG00000006395.17	26.4592549439734	-0.448434866197572	0.30714240233204	0.122161460390472	0.191511116550829
ENSMUSG00000006398.16	1367.448057919	0.269780080153182	0.150173249034248	0.0687036943282644	0.117774696492143
ENSMUSG00000006403.14	20.5506098778189	0.030822632186225	0.353540912796989	0.925050880910219	0.952944188673668
ENSMUSG00000006411.13	8.24947570852254	-0.193227006861735	0.542804072773777	0.665329100270251	0.748358899873649
ENSMUSG00000006412.11	391.693641210535	-0.842497241075811	0.175158055414824	9.58974800726956e-07	4.49514319486786e-06
ENSMUSG00000006418.18	534.811119564714	-0.683983481571178	0.119346577076456	7.47169760361054e-09	4.60465735174606e-08
ENSMUSG00000006423.16	382.027506982499	-0.222061909170012	0.190487070140712	0.233688661287464	0.329267663679358
ENSMUSG00000006435.17	49.7137866486285	0.598596397883849	0.311449277480367	0.0414701899436735	0.0765056708270749
ENSMUSG00000006442.11	654.474622514282	0.797791067999618	0.175670741215269	3.71661147546144e-06	1.60048463493697e-05
ENSMUSG00000006445.4	331.859781939976	0.589008799631113	0.213384828390741	0.00456022618875485	0.0108579011929188
ENSMUSG00000006456.11	558.23219986148	1.63951276367831	0.313814353875482	2.67309268010791e-08	1.51576505383392e-07
ENSMUSG00000006457.5	117.429087477694	1.13173211776987	0.225359374070723	2.20683211319148e-07	1.12507443987381e-06
ENSMUSG00000006463.14	72.0710468822366	-0.219129846344009	0.21861481500638	0.302511990128214	0.406849472512358
ENSMUSG00000006464.10	52.0611852329371	0.135212157656898	0.280765088719457	0.613700379871964	0.704580921379881
ENSMUSG00000006471.19	218.360009422741	0.0315049899604281	0.220362486393526	0.883036660407441	0.921013724786505
ENSMUSG00000006476.20	91.9138976349502	0.209660200475509	0.328898938042299	0.496137522266521	0.600242199629917
ENSMUSG00000006494.12	1103.71551902315	-1.97858464367821	0.255679672871942	6.41432207292246e-16	8.77281076202775e-15
ENSMUSG00000006498.17	3971.61116625302	0.230082079227781	0.18339137944948	0.200669529409154	0.290090873565143
ENSMUSG00000006517.6	379.089748294708	-0.00832639459618295	0.19536747061056	0.965235246890496	0.980841025025968
ENSMUSG00000006519.12	58.8976050217309	-0.562708814857131	0.244050706922242	0.0168652797910305	0.0347454725783685
ENSMUSG00000006526.14	148.208142090788	-0.230458461530186	0.239670835288753	0.319790868538382	0.42622389576864
ENSMUSG00000006527.17	203.010155159777	0.648081891070528	0.171659385891221	0.000121808795127506	0.000402857085632585
ENSMUSG00000006567.12	68.2883968767309	0.661930958895448	0.246264746737306	0.00530333215827758	0.0124525838657289
ENSMUSG00000006575.15	160.727257702669	0.119966403050877	0.235036671571112	0.597937379318323	0.691109344088919
ENSMUSG00000006576.17	47.7359302768782	-0.0153292308771183	0.532426987172155	0.972324728254822	0.985733626803678
ENSMUSG00000006585.4	593.486756111776	1.12978253181809	0.226345782657145	2.59160574475553e-07	1.30988249843123e-06
ENSMUSG00000006586.16	23.1614771507839	2.18523814929569	0.506870193453819	2.87762394689617e-07	1.44513063536259e-06
ENSMUSG00000006587.7	10.7378414315606	0.100775171088638	0.470318705523861	0.805157585772307	0.859102570136239
ENSMUSG00000006589.9	932.095706106139	-0.756800240221726	0.157292444673178	1.04260687191497e-06	4.85400264626062e-06
ENSMUSG00000006599.14	782.281776246691	0.349981108030333	0.151758864668209	0.0194078351820335	0.0392711749745079
ENSMUSG00000006638.16	19.6136532220505	-1.07979838301789	0.421684750532507	0.0041802128451657	0.010062207999027
ENSMUSG00000006641.13	129.304900705352	-0.476583585708592	0.279673088546958	0.0740617340935503	0.125419022554349
ENSMUSG00000006649.18	44.3345833733675	-0.403438366296404	0.658845576250226	0.403966785266338	0.51268755706981
ENSMUSG00000006651.9	93.0513461912603	0.244257441654953	0.381311648762226	0.483620711197813	0.588775857703267
ENSMUSG00000006673.15	1569.71888846836	0.0244211773206079	0.0804486052575382	0.76059140442732	0.823503100578913
ENSMUSG00000006675.11	28.6126867412716	-0.219289138036347	0.495526679964448	0.604163149427136	0.69644764309532
ENSMUSG00000006676.17	739.039874021788	0.891115606374077	0.157396391694125	9.08083324947287e-09	5.54240478573276e-08
ENSMUSG00000006678.7	1036.10154557355	1.52951920984808	0.274919501537479	5.41681216179376e-09	3.40193157392288e-08
ENSMUSG00000006699.18	3597.0681596684	-1.08330749912477	0.12453630749551	1.61486372527969e-18	2.85321469572754e-17
ENSMUSG00000006705.14	355.441953859892	-0.343861174903768	0.197762974719904	0.0751716655607392	0.127076462045857
ENSMUSG00000006715.12	867.510211219313	-1.06966481498971	0.100625100376254	1.06337787441687e-26	3.9261532417091e-25
ENSMUSG00000006717.8	280.429590006128	-0.629814679435547	0.299399700559961	0.0263285275214021	0.0514709275701488
ENSMUSG00000006720.17	191.687047293285	-0.00559532602275198	0.271427002075842	0.98281572204538	0.992641468039823
ENSMUSG00000006728.13	4464.87841005268	-0.790977154521629	0.145291043325313	3.51570598670003e-08	1.96514360091614e-07
ENSMUSG00000006731.11	20.9738108335318	0.651935531348438	0.414223796049912	0.0797604600623311	0.133762653615073
ENSMUSG00000006732.15	187.966964121235	-0.5040825972364	0.169148122683737	0.00243650107391803	0.00618401097167204
ENSMUSG00000006736.10	364.790880086771	-0.950644792147174	0.170125912512518	1.29340270567931e-08	7.6751215691608e-08
ENSMUSG00000006740.15	2591.40807655415	2.96883084230493	0.369032639691889	3.0497268424648e-19	5.77903934578457e-18
ENSMUSG00000006763.15	666.0328023941	-1.09154428054481	0.138787805339888	1.75069789778535e-15	2.29345602886487e-14
ENSMUSG00000006782.17	77.6959457904675	-0.251679368475245	0.301502508040989	0.377970491718331	0.48557029857433
ENSMUSG00000006784.15	45.1297350376222	-0.738378373744175	0.317329741501998	0.013333796150627	0.0282438411644424
ENSMUSG00000006800.15	968.930492580786	0.774126428195525	0.144639627625852	5.96795326292562e-08	3.25196182596281e-07
ENSMUSG00000006818.6	1699.96575373714	-0.448924574514581	0.10817586456979	2.93282552468283e-05	0.000108625366430392
ENSMUSG00000006850.9	158.410644137999	-1.33266341172756	0.201214198988563	1.11348662227415e-11	9.69634278635032e-11
ENSMUSG00000006906.11	94.959068383783	0.173375893611637	0.247741363102433	0.467971944881019	0.574139026699132
ENSMUSG00000006920.15	404.185739933123	-1.15313754169633	0.290866340814534	2.94884712175528e-05	0.00010916167243396
ENSMUSG00000006930.16	249.414040549238	1.06473169457716	0.247813970404861	8.13880511110651e-06	3.32312679803102e-05
ENSMUSG00000006931.16	73.6712896329177	-0.157251213133398	0.34601533421402	0.62501271873986	0.714083427425885
ENSMUSG00000006932.18	5961.53544702012	-0.860304631123263	0.0763486511816042	1.20211497089865e-29	5.75442651912443e-28
ENSMUSG00000006941.6	114.642504139357	-0.850990675329691	0.231708512641107	0.000148017828708731	0.00048279750643864
ENSMUSG00000006958.15	26.9391286689799	-0.305059064767944	0.477042744315653	0.459577594490505	0.566117912064269
ENSMUSG00000006998.17	3156.97577525046	-0.243309046544204	0.125437234660869	0.0502768656524299	0.0900586475251346
ENSMUSG00000007021.6	9.71890702452256	0.169301485074209	0.544847625251739	0.705251370628692	0.780573620119819
ENSMUSG00000007029.17	866.803190751617	1.6735766651507	0.189325899072892	1.53985574621182e-19	2.98666720528505e-18
ENSMUSG00000007034.16	21.4073011535524	-0.777092872526331	0.610069342750562	0.101183946194887	0.163493011958805
ENSMUSG00000007035.16	38.7301256943225	-0.372129384927833	0.315784098697659	0.210678520026485	0.302172562431507
ENSMUSG00000007036.16	92.3035542094651	-0.54110499854797	0.205209660191524	0.0068528342453881	0.0156469247807551
ENSMUSG00000007038.6	148.851538962357	-0.587369715010596	0.276391487959796	0.0260476734653405	0.0509717218008036
ENSMUSG00000007039.13	321.001871576856	-0.857484209995022	0.174625012870173	5.68075219674672e-07	2.74405826998616e-06
ENSMUSG00000007041.10	1086.81478639697	-1.1103018625515	0.120209890644685	1.18340157256862e-20	2.53078879162175e-19
ENSMUSG00000007050.18	412.852002699729	-0.124466833603102	0.119493759424651	0.293573312972975	0.397195936630185
ENSMUSG00000007080.15	1380.80099565459	0.0417308815976678	0.136223919944767	0.75681107099098	0.820429963795733
ENSMUSG00000007097.15	28.9663663263827	-0.859632963836545	0.558460171746773	0.0587079611956332	0.102834166259812
ENSMUSG00000007207.11	40.7755084937969	0.354204600738383	0.47044538078314	0.385997526595242	0.493572081879473
ENSMUSG00000007216.7	82.8460784890418	-0.0193665845038295	0.254790615383984	0.937036731864156	0.961981537631362
ENSMUSG00000007338.11	630.835460521894	-1.26965136450229	0.267104956780637	6.75815734145078e-07	3.22850527826139e-06
ENSMUSG00000007379.16	434.322328147694	-0.121500247398512	0.164419878824578	0.45280638278214	0.55932508478535
ENSMUSG00000007411.17	1455.93223086369	0.0788152209114111	0.139193099242786	0.566873212868437	0.663919004004591
ENSMUSG00000007415.16	1147.92956116068	-0.661888328968223	0.116641738843022	1.06081364701393e-08	6.39166422443408e-08
ENSMUSG00000007440.11	32.6920019767682	0.293467424946219	0.351078040894628	0.367515870278279	0.474769266170269
ENSMUSG00000007458.15	1797.51468571103	-0.911262843263038	0.0769367246867723	1.38788766864518e-32	8.72303291587033e-31
ENSMUSG00000007476.19	345.453037511204	1.44398959826597	0.167258733064934	1.57120150311961e-18	2.78204033891083e-17
ENSMUSG00000007480.6	10.9855509415078	1.39388929484157	0.978756623218062	0.00691610529499365	0.0157695244935835
ENSMUSG00000007564.16	916.816693352572	0.371855185850342	0.158127404708959	0.0170097960205547	0.0350081628634514
ENSMUSG00000007570.17	194.316044436294	0.142625634266929	0.266502789178903	0.576645812145978	0.67273302080112
ENSMUSG00000007589.10	555.141714150808	-0.31675344204676	0.142984194352102	0.0249592142878697	0.0490984806687792
ENSMUSG00000007594.11	46.9682709204428	0.893666748189518	0.299858706673766	0.00163672248094473	0.00431921620091618
ENSMUSG00000007603.10	147.741866127172	0.377991138794595	0.197581192956884	0.0502531272230434	0.0900357138485318
ENSMUSG00000007610.16	270.682562569068	0.0602933021121132	0.166886850226061	0.713457981187491	0.787328278797374
ENSMUSG00000007613.16	706.299760489621	0.715060894436672	0.184849801119219	7.86395052690832e-05	0.000269445845456927
ENSMUSG00000007617.19	683.798842196636	0.680087049471829	0.193586902828187	0.000326965033086742	0.000999096901065017
ENSMUSG00000007646.14	191.861739440093	-1.16181146520547	0.242701295223681	6.91256850771978e-07	3.29653245342084e-06
ENSMUSG00000007655.17	10.5276578316196	-1.32297091410174	0.70042964660126	0.00860884061580123	0.0191311441862886
ENSMUSG00000007656.14	1203.72858874095	-0.619330469636642	0.141779258674138	9.83168462995974e-06	3.9710166985908e-05
ENSMUSG00000007659.19	336.62288392108	0.322169073507205	0.183372053079473	0.0731192005758181	0.124129265554845
ENSMUSG00000007670.11	1139.34075797282	1.68688573781192	0.138965048990112	1.05625325153697e-34	8.20439730804685e-33
ENSMUSG00000007721.7	375.742875117685	0.257763806555258	0.185786915659097	0.156809027091519	0.236853260788483
ENSMUSG00000007739.11	4433.17857266653	-0.814474329210042	0.126637524016632	8.36708816542422e-11	6.54230013390507e-10
ENSMUSG00000007777.10	242.72220391474	-1.78523516733105	0.155803350775205	2.67203493438213e-31	1.48649997515103e-29
ENSMUSG00000007783.11	258.168722381625	0.155368451547944	0.212501380246757	0.452734497523463	0.559278242364505
ENSMUSG00000007812.17	640.66744660792	0.715574547620714	0.193973011225584	0.000161039939378151	0.000521400841867874
ENSMUSG00000007815.14	2734.05866057197	-0.417753585293714	0.116426085481278	0.000298214042959857	0.000918916662690862
ENSMUSG00000007817.16	138.414728617609	0.610282672314561	0.425816910787355	0.108318359740695	0.173357802492956
ENSMUSG00000007827.11	299.945465320823	1.4852088413663	0.349122439351321	4.34805630329383e-06	1.85346733487806e-05
ENSMUSG00000007833.16	181.69133807906	0.463236795310638	0.354070334753644	0.157747645697232	0.238009023428287
ENSMUSG00000007836.7	737.409022477414	1.36822085506634	0.136082807858814	2.69944807574144e-24	8.23181693763598e-23
ENSMUSG00000007837.12	31.9291582970536	-0.126481260514983	0.44124900880734	0.745967410288532	0.811701348061964
ENSMUSG00000007850.17	4447.85176971883	0.77304950724736	0.173731753981788	5.86461114207688e-06	2.45183401062818e-05
ENSMUSG00000007867.10	158.825492320757	-1.31844350006603	0.168984220783257	2.00782997355747e-15	2.61573862140592e-14
ENSMUSG00000007872.4	70.3491997908803	-1.43114784018964	0.503674028337568	0.00082104312491621	0.00230955195387688
ENSMUSG00000007880.17	1235.35553255772	1.56588135199775	0.151553901696549	1.05107620631088e-25	3.56133166446941e-24
ENSMUSG00000007888.16	8.38926095027921	-0.516453846154637	0.695652818357161	0.290512834957514	0.393669754217033
ENSMUSG00000007891.17	1181.4857893234	-0.36034704296565	0.148969367787145	0.0142577280616745	0.029961971412914
ENSMUSG00000007892.9	12164.6159521159	-1.47374663031582	0.22958100998034	3.27192130589058e-11	2.69124516204297e-10
ENSMUSG00000007946.12	14.7613465561294	-0.123513155148797	0.510004614666637	0.774301231290496	0.834451464375694
ENSMUSG00000007950.10	154.146547566988	-0.0508280317039229	0.171469710577526	0.762979823044676	0.82516673755922
ENSMUSG00000007987.13	97.2571893675728	-1.15112429719476	0.335917793856229	0.00023710444367749	0.000743836706808389
ENSMUSG00000007989.8	533.104958440962	1.30950204967893	0.216429051342843	4.71583508677941e-10	3.37927138268044e-09
ENSMUSG00000008028.16	22.5205863389476	0.24691124290429	0.390704538500048	0.487446303000255	0.592262618427069
ENSMUSG00000008035.13	277.455297008514	0.023559326542482	0.310891339881598	0.935987648189619	0.961144213191473
ENSMUSG00000008036.12	350.849389355962	-1.06783369181863	0.19478084488847	2.01321436210836e-08	1.15995804411611e-07
ENSMUSG00000008090.15	41.5686665434792	0.743891657952561	0.405232922033378	0.0419596190041901	0.0772441639063163
ENSMUSG00000008129.15	37.8807137066087	-0.54309155650061	0.327896104195896	0.0769840774576879	0.129819823683702
ENSMUSG00000008136.15	10.4516119225425	0.161285700984001	0.474659512791041	0.694817819365519	0.771541990954228
ENSMUSG00000008140.19	310.675376410494	-0.0251535509699426	0.172178639963855	0.881832727012638	0.920049389578478
ENSMUSG00000008153.13	73.0838186471242	0.385131638640984	0.558732773192205	0.396078282259224	0.504074586441197
ENSMUSG00000008167.15	193.417543032573	-0.217696548327589	0.234101959114609	0.336750338462651	0.443550457803909
ENSMUSG00000008200.16	995.214954682537	-0.157326446363784	0.115828483617075	0.17102207104888	0.254414276362932
ENSMUSG00000008206.17	467.757689101518	0.132012994591805	0.283137163350604	0.624750934014158	0.714032489306503
ENSMUSG00000008226.15	170.026965402612	-1.15463125061176	0.272435479563697	9.12948881105915e-06	3.7046646685981e-05
ENSMUSG00000008301.12	682.442397657971	-0.27895307386747	0.12088736689098	0.019946850983963	0.0402431750983728
ENSMUSG00000008305.19	226.61215288245	0.274883486384509	0.219308341392357	0.197191923494684	0.286068135334945
ENSMUSG00000008307.12	53.7870980526487	-0.151587531590882	0.501406055236648	0.722075460798445	0.793805768941051
ENSMUSG00000008318.11	23.3569651634365	0.221469880173499	0.493594602568789	0.599651764548684	0.692504920393882
ENSMUSG00000008333.13	923.902994877758	-1.26766305056133	0.18304355007474	1.55029320828062e-12	1.48855266826571e-11
ENSMUSG00000008348.10	2169.19300127274	-0.0852346833277539	0.154614909287275	0.576146137119034	0.672388266473362
ENSMUSG00000008373.17	1074.69693104433	-0.670522012817366	0.139348772302106	1.12787436829613e-06	5.21998516659143e-06
ENSMUSG00000008384.9	87.2199016739482	-0.092848539557858	0.210340653408159	0.65049880462843	0.736912755628533
ENSMUSG00000008393.10	655.81063231945	-0.120310814598256	0.114845206589785	0.291121560761568	0.394429713761786
ENSMUSG00000008398.17	38.1398633187694	0.574624662802102	0.467173728782178	0.157579777454508	0.237821115877864
ENSMUSG00000008429.9	257.953308758366	0.593294508486901	0.130821985395987	4.61762527097594e-06	1.95846247957556e-05
ENSMUSG00000008435.16	149.211443641372	1.03535083348265	0.357923970136321	0.00173342103287822	0.00455396364843739
ENSMUSG00000008450.9	1278.97604358465	-1.22493711139048	0.140483992662393	1.08780471449266e-18	1.95555461064963e-17
ENSMUSG00000008461.7	50.8946814315062	0.768172018920559	0.520495001290689	0.0784454775936133	0.1319066353042
ENSMUSG00000008475.14	815.99391663175	-0.336854470141121	0.137205540427986	0.0130508810224819	0.02773017519964
ENSMUSG00000008489.19	486.023301578985	0.562953780566346	0.239548558757105	0.0150005414294169	0.0313540102047697
ENSMUSG00000008496.20	12.7980379258167	1.20521496416306	0.811454278284031	0.0183721512234999	0.0374049461769915
ENSMUSG00000008540.12	8.35158205104082	-0.809536221695732	0.627677213992068	0.0914317101300341	0.15011026627231
ENSMUSG00000008575.18	221.567732775418	1.39138894401178	0.363091489881622	3.13623852816927e-05	0.00011553565960484
ENSMUSG00000008601.13	7.68982087325631	-0.0031380089827321	0.602093036447161	0.99466316430272	0.99958002725332
ENSMUSG00000008604.12	1107.35333752188	0.805537754384451	0.20093700652678	3.99308838823985e-05	0.000144387761284905
ENSMUSG00000008658.17	29.4326183084058	-0.0315980950366576	0.33746422695067	0.920090174860021	0.948902418076029
ENSMUSG00000008668.16	12884.6520720926	-1.49813876793697	0.109586907484215	3.69785524441376e-43	7.1638332129131e-41
ENSMUSG00000008682.14	9550.9944819788	-1.50164116030859	0.1645066463401	1.64450650189811e-20	3.43655946278631e-19
ENSMUSG00000008683.17	9565.64772892563	-1.11605200104711	0.14924757271191	3.4459890494727e-14	3.96818892850818e-13
ENSMUSG00000008690.16	2036.18203134239	-0.6193034921998	0.169411635120722	0.000200223405243079	0.000636378848511442
ENSMUSG00000008730.18	1151.14794107541	0.925616068681487	0.0994166638797558	7.5157973599019e-21	1.63707189319451e-19
ENSMUSG00000008734.10	180.226129653816	0.124424407923597	0.245278873472857	0.599102819037215	0.692167392650306
ENSMUSG00000008763.17	704.157903792138	0.625313001690377	0.172592095988654	0.000225970754664938	0.00071189217850919
ENSMUSG00000008822.16	203.899594845374	-1.32449440232617	0.154419001717406	3.19343322638264e-18	5.46634770674043e-17
ENSMUSG00000008855.18	363.086962488927	1.25077220274355	0.232496891946138	2.66224032683371e-08	1.51065166995075e-07
ENSMUSG00000008859.9	446.490115979171	-0.446965893914285	0.134845085735595	0.000807006770128237	0.00227239748353312
ENSMUSG00000008892.13	3346.55993585736	-1.58236982865089	0.116208525778696	6.53430005146203e-43	1.20899234772388e-40
ENSMUSG00000008958.15	385.054110627126	-0.506902006662372	0.257619987332413	0.0405990958723965	0.0751343348764613
ENSMUSG00000008976.17	1010.7811647075	0.873023047152875	0.168167183670244	1.2853457971925e-07	6.74069721094551e-07
ENSMUSG00000008999.8	101.062135966433	-0.545979321335849	0.198962659943992	0.00495937175849961	0.0117235105867374
ENSMUSG00000009013.6	3157.14598991746	-1.21902129754025	0.158307398542346	5.29144394030107e-15	6.60608092228489e-14
ENSMUSG00000009030.15	983.796779983576	-1.11547534239819	0.131109058014638	8.12649935562056e-18	1.34491522501511e-16
ENSMUSG00000009035.16	108.805295408296	0.0470449564955292	0.382092012815857	0.892866306456664	0.928619305780451
ENSMUSG00000009073.17	1109.39644911314	0.326125626345312	0.113668712686122	0.00384177287528214	0.00933625648424896
ENSMUSG00000009075.3	12.2402172111641	-0.770611411148727	0.48426120619717	0.0644335517453613	0.111546183409469
ENSMUSG00000009076.11	107.016450592261	-1.00302866628648	0.257715523798645	5.0423424320155e-05	0.00017915055544365
ENSMUSG00000009079.17	2941.17621728985	-0.213967363777416	0.248303259322	0.371399498781689	0.478659743792602
ENSMUSG00000009090.18	550.432537625876	0.904631678809934	0.258732821182258	0.000270301985310177	0.000839981655426057
ENSMUSG00000009092.6	7.12822887056207	-0.768320242317177	0.810042070730186	0.114634709705196	0.181561004589349
ENSMUSG00000009108.16	27.2209584809137	-0.961282677044315	0.452534069817427	0.015573726372562	0.0323967347368594
ENSMUSG00000009112.5	1089.49021326017	-0.770063116180344	0.304718820498203	0.00747989349685879	0.0169098580742413
ENSMUSG00000009145.7	50.6201116098601	-0.899101640128029	0.26623585770522	0.000421089074186331	0.00125662808710154
ENSMUSG00000009207.16	643.503990669571	-0.026211211665474	0.216527573858509	0.900964805319594	0.935152061090309
ENSMUSG00000009216.8	11.2939454631651	1.28774617731055	0.501674334333308	0.0025477649145512	0.00643664388584145
ENSMUSG00000009248.7	19.0166404189465	-1.11241455628007	0.377339203504262	0.00127117040258108	0.00342984811065093
ENSMUSG00000009291.14	503.746659489806	-0.186791835061345	0.153466168032991	0.217187972845625	0.309835774828806
ENSMUSG00000009293.18	230.843312089922	-1.08490933354352	0.391505981345	0.00228627660238311	0.00584688877332547
ENSMUSG00000009376.16	57.5750347133607	1.34042814276557	0.343383552762132	2.6376912486847e-05	9.83802079096056e-05
ENSMUSG00000009406.14	237.527685303289	-0.0569267477334033	0.139615924618195	0.680047458352687	0.759776205759801
ENSMUSG00000009418.17	372.479313590733	1.00848248932373	0.203332286982425	3.64815462026675e-07	1.80728526269352e-06
ENSMUSG00000009470.18	5818.25175210881	0.240388342424978	0.110034069290641	0.0277956146997112	0.0539943833030724
ENSMUSG00000009487.11	12.2162087076453	1.27551904257311	0.688034287917265	0.0107488981401282	0.0233512012761861
ENSMUSG00000009535.14	1535.10744820348	-0.828504790285264	0.136123769679069	7.52305771222129e-10	5.24702208162422e-09
ENSMUSG00000009549.15	871.31682305703	-1.7172296344764	0.123251473014295	6.05030424874476e-45	1.34635621708216e-42
ENSMUSG00000009555.17	339.737427020767	0.2850566232822	0.225989828093829	0.193559024294556	0.281591700067007
ENSMUSG00000009563.17	196.074487135608	0.467413279152704	0.1554017248588	0.00228065307950675	0.0058334132122146
ENSMUSG00000009566.13	263.037141573267	0.42252720835564	0.268615645525613	0.100480185180921	0.162535089329492
ENSMUSG00000009569.15	254.993228607261	1.12013357502875	0.277876675666003	2.3615286252167e-05	8.89799216367191e-05
ENSMUSG00000009575.15	8641.60485572964	0.220258598472606	0.101322486504434	0.0287512296039711	0.0556472141382924
ENSMUSG00000009585.19	530.945656123248	-0.618700801080537	0.166589787835558	0.000159436557813545	0.000516717535429176
ENSMUSG00000009621.19	310.352706754211	0.831034264187854	0.325962097340703	0.00649767099020141	0.0149187323195269
ENSMUSG00000009628.15	204.750913639637	2.31875582378742	0.591297881296718	7.61180354074575e-07	3.60856055429884e-06
ENSMUSG00000009630.11	1311.18819268253	-0.611669429637275	0.111239850870213	3.03864296915939e-08	1.71067807771445e-07
ENSMUSG00000009633.4	61.2815458790255	-0.119805861736658	0.269559234370715	0.642570051777196	0.730178288604822
ENSMUSG00000009640.12	277.727467504685	-0.0718122798627419	0.148264339700584	0.623704360471187	0.713380544827327
ENSMUSG00000009647.14	152.052013694339	0.307857029494244	0.159830038647766	0.0505502199416124	0.0904892348927634
ENSMUSG00000009681.11	275.916595541593	1.5813475455759	0.257713723526919	1.57560952752192e-10	1.19289940642315e-09
ENSMUSG00000009687.15	7.14816621165494	-0.496949084482247	0.767833903332078	0.304749630476911	0.409524413666011
ENSMUSG00000009731.5	28.2033837015355	0.730959865805312	0.396096218082518	0.0418707773671952	0.0771064740444646
ENSMUSG00000009733.10	200.440852848221	-0.376438001533135	0.264186994330626	0.137372818198173	0.211670084894668
ENSMUSG00000009739.18	192.992546424878	0.254803432688112	0.243298338248991	0.27802886325158	0.379838826982022
ENSMUSG00000009741.16	759.564519320347	0.718070142474635	0.0985447530789987	2.31688171070688e-13	2.44721559526685e-12
ENSMUSG00000009772.16	97.5388050009389	-0.266953672391082	0.229396108128058	0.229912984291018	0.324865034522069
ENSMUSG00000009828.16	222.95730958804	0.11647835045841	0.145660823703597	0.418158244230901	0.526369762307618
ENSMUSG00000009863.15	1375.43966633246	-1.95476372760127	0.126748385649784	9.13094629219571e-55	4.29597978838819e-52
ENSMUSG00000009894.16	439.901609169998	-0.308381438508873	0.164403256706432	0.0566758904271587	0.0998162446699489
ENSMUSG00000009905.6	360.029432628676	-1.0547134800488	0.171078068754442	3.47001969004864e-10	2.52835461221376e-09
ENSMUSG00000009907.18	780.56189873863	-0.351238582482166	0.153359477748418	0.0202226739342413	0.0407248100373182
ENSMUSG00000009927.10	10535.1191297834	-1.32074045122261	0.113709738184227	1.16128825258125e-31	6.59411505353635e-30
ENSMUSG00000009995.18	198.300178416783	-0.289457871522657	0.333711265468841	0.353400700025044	0.460676867821344
ENSMUSG00000010025.20	320.911211445983	0.12144667332579	0.251981874186449	0.616742131600282	0.707333380767644
ENSMUSG00000010044.13	7.14262832281516	-0.988693948835	0.763295252561715	0.0486758434659472	0.0876197107951195
ENSMUSG00000010045.3	138.195143130923	0.218544839177986	0.187813627666447	0.234827945670315	0.330590047136281
ENSMUSG00000010047.13	300.964576775095	-0.443396788992756	0.231028458616134	0.0475596349978231	0.085958128581841
ENSMUSG00000010048.11	301.628956361021	0.655359624353772	0.268735229328876	0.0108473353208462	0.0235314915594441
ENSMUSG00000010051.16	102.757293537025	-0.237723143837742	0.24866209797389	0.321300834064028	0.427717124861143
ENSMUSG00000010054.5	131.039934880996	-0.293083748957594	0.236490932022055	0.200142858750166	0.289583732100781
ENSMUSG00000010057.9	94.3614175085083	-0.647555151418109	0.274442006559664	0.0135267446966337	0.028604713614931
ENSMUSG00000010064.16	33.5429138212286	0.00665695924228497	0.399679921902244	0.985332158387659	0.994146477064493
ENSMUSG00000010066.16	38.6270859085841	2.06162127404463	0.390988272497198	5.00842824101263e-09	3.15991524309406e-08
ENSMUSG00000010067.14	202.48557665285	-0.281987775619014	0.163530747494834	0.0798313822448307	0.133840701631605
ENSMUSG00000010095.14	2643.2864587353	0.207248545719628	0.24241137185067	0.376011067753067	0.48351743357457
ENSMUSG00000010097.16	996.877257649115	0.889866639284696	0.217708093593958	2.58992551133262e-05	9.67301052282019e-05
ENSMUSG00000010110.18	311.817167796279	-0.714504394855614	0.148330342906946	1.05635675717402e-06	4.91384935604086e-06
ENSMUSG00000010142.13	5.78082865159883	0.458293348437819	0.704415659649072	0.347891299969107	0.454807304637751
ENSMUSG00000010154.8	163.182946894713	-0.276867981892396	0.153587192810957	0.0675812262620831	0.116177059490314
ENSMUSG00000010175.14	14.3967598126092	1.04737096837558	0.449995703329633	0.00813656818540745	0.0181970485276524
ENSMUSG00000010205.12	348.589648562321	1.61097212722409	0.249938296632652	2.0243034962428e-11	1.70507445895807e-10
ENSMUSG00000010277.8	3174.34433319077	0.985371792754529	0.122027140865014	3.69062998218998e-16	5.16782346230633e-15
ENSMUSG00000010290.8	389.791140633694	-0.576924160498569	0.101647989151824	1.12619413652866e-08	6.76332561860591e-08
ENSMUSG00000010307.8	10.1597701795648	-0.805663310001407	0.52578511443739	0.0666234253580821	0.114660470491667
ENSMUSG00000010342.17	116.013638027518	-0.789140193347198	0.599463367867364	0.0935756848356725	0.153126383999704
ENSMUSG00000010358.14	32.1970775646466	-1.01191790018769	0.380875887302147	0.00363137130286493	0.0088852587287187
ENSMUSG00000010362.10	233.28370086386	-1.300151189267	0.21660985641283	6.45602459453545e-10	4.53546744872932e-09
ENSMUSG00000010376.16	1041.84656118421	-1.4245681988621	0.168502623623091	7.67000399636909e-18	1.27320519967953e-16
ENSMUSG00000010392.9	380.377264028524	-0.10477921499696	0.331787003880118	0.735704904713117	0.803798611060967
ENSMUSG00000010406.13	386.438214420999	-0.103556418182808	0.202764225293898	0.600819218880174	0.6935153566031
ENSMUSG00000010453.13	490.64276372468	0.118311286350448	0.154818499409645	0.438355669206769	0.546120569388931
ENSMUSG00000010461.17	5.95064714052926	0.92179891936958	0.726268888892916	0.064308001757721	0.111387384552897
ENSMUSG00000010517.8	1804.62621401272	-0.566504736877377	0.16851193926227	0.000628352114282364	0.00180734921674894
ENSMUSG00000010538.15	90.176004869908	-1.48516387732707	0.244277590534359	2.77780099892623e-10	2.04570881258132e-09
ENSMUSG00000010554.15	700.511232651226	-0.194662724364624	0.141904955748524	0.165130563470359	0.247043244177923
ENSMUSG00000010592.10	41.2872431507442	0.188980629377365	0.88241387091944	0.651450214077554	0.737432506717198
ENSMUSG00000010607.9	126.724335759926	-1.54212162835316	0.235125677021083	1.12282512987002e-11	9.77249546171752e-11
ENSMUSG00000010608.16	2637.86148325599	0.991641010045379	0.211668653745424	1.47446532674819e-06	6.73322810193081e-06
ENSMUSG00000010609.16	57.9622580024021	1.10941044635623	0.49127264797731	0.00838666175035302	0.0186926188220883
ENSMUSG00000010651.5	7.40958012260254	0.435492907576193	0.676856049883361	0.370309999882207	0.477405055042692
ENSMUSG00000010660.4	46.77466678461	0.377889406322444	0.272540688505176	0.147155278492306	0.22428785365909
ENSMUSG00000010663.6	1151.01231044843	1.03266456122821	0.153337854635345	8.39214277464758e-12	7.38607242491297e-11
ENSMUSG00000010721.16	99.0061848490864	-0.418091569426499	0.277873391986632	0.115018023417878	0.182104782314741
ENSMUSG00000010751.16	119.023926151956	0.727991027276186	0.308341881572139	0.0123452715627423	0.0264081042899036
ENSMUSG00000010755.18	1587.83570388769	0.682689316181269	0.183500036979032	0.000146923939380326	0.000479753422521479
ENSMUSG00000010760.6	54.9236145408198	-1.05040054920081	0.223565948293023	1.27030548299991e-06	5.85449772979556e-06
ENSMUSG00000010830.9	76.6850327065623	-0.905794285828686	0.304813265149467	0.00165453657558822	0.00436063600995698
ENSMUSG00000010911.13	150.010620433396	0.253305012818707	0.259666664438793	0.309876437366759	0.415227869974645
ENSMUSG00000010914.11	364.791675292284	-0.401053366061067	0.196646240244105	0.0369142333196269	0.0691543435806936
ENSMUSG00000010936.12	811.111812988977	1.17550970434384	0.133687330820381	6.12426585762513e-19	1.12991802789431e-17
ENSMUSG00000011034.7	25.0619599097188	-0.284252948268568	0.69433013557846	0.558708517935128	0.656738751148387
ENSMUSG00000011096.18	183.501001673967	-0.377738178101701	0.426954736020292	0.321368861188633	0.427738525476335
ENSMUSG00000011114.19	990.139732072753	0.00164247655293235	0.110598813039989	0.988066697424462	0.995753309109604
ENSMUSG00000011148.15	22.1571608723966	-0.705835708531046	0.444396509465285	0.0719759175731632	0.122554796264841
ENSMUSG00000011158.9	223.45849023884	-0.271829321817742	0.184280074786418	0.13235791887185	0.205152282573678
ENSMUSG00000011179.9	7212.16542091829	-0.545757399581152	0.135769945056051	4.82673072703164e-05	0.000172038473770628
ENSMUSG00000011254.17	409.099392100977	-2.28633552172625	0.243472958832395	1.11481958582009e-22	2.91392605074595e-21
ENSMUSG00000011256.17	495.592733054082	0.762426275513994	0.183486265354189	2.23254459501471e-05	8.46106141452411e-05
ENSMUSG00000011257.20	1956.07749934714	0.72149041861358	0.091557108355586	2.37980694412047e-15	3.07359066265347e-14
ENSMUSG00000011263.17	22.1829906642936	1.08957784286239	0.383366728703299	0.00183504313265926	0.00479569199579431
ENSMUSG00000011267.9	67.6906781410358	-0.843635395175741	0.314645150007411	0.00438299634394897	0.0104981528430266
ENSMUSG00000011306.8	626.233174821225	-0.137224326667588	0.106042792924488	0.192731615169726	0.280660727538016
ENSMUSG00000011382.9	236.43386471961	-0.83570597163707	0.188832972813638	6.12467573112598e-06	2.55070903551976e-05
ENSMUSG00000011427.17	133.5531110689	-0.0240135457332331	0.353781407601121	0.941607535933142	0.964809364333959
ENSMUSG00000011589.10	55.6746466197373	0.252211476249453	0.615307292171484	0.594095693584822	0.687537689666263
ENSMUSG00000011658.17	85.3009730924697	-0.460747168619169	0.242027759407167	0.0486646152939504	0.087617344671137
ENSMUSG00000011751.17	71.1118641597646	0.708697015930543	0.357249387866837	0.0318624012711155	0.060874598182093
ENSMUSG00000011752.8	6911.00408475237	-0.61538756273089	0.115022405383954	6.95389914045811e-08	3.75565290737697e-07
ENSMUSG00000011831.17	648.059764184976	0.768883600211086	0.242270939829465	0.00100724233727306	0.00278433096657301
ENSMUSG00000011832.17	56.0016947717145	0.133412287055168	0.283536628037037	0.62152815806183	0.711484475412176
ENSMUSG00000011837.5	166.874649269583	-0.028490803271633	0.211099361589211	0.889805153236451	0.926430289475508
ENSMUSG00000011877.14	438.148618807855	1.64866278901182	0.209616707568852	6.16398232812869e-16	8.45148184823439e-15
ENSMUSG00000011884.14	155.703398664723	0.545281368216775	0.178780795358448	0.00188015650277883	0.00490036991631196
ENSMUSG00000011958.18	705.317042635447	-0.337941689960585	0.11097708221727	0.00216084280539695	0.00556137642838132
ENSMUSG00000011960.13	1022.8205929539	0.102004856913949	0.199775683680504	0.601170888547873	0.693775388725056
ENSMUSG00000012017.5	25.3397831543446	1.27609609776632	0.613933128512097	0.00765649070910701	0.0172640674220184
ENSMUSG00000012076.9	221.828990039844	-0.465827771712659	0.241206575807392	0.0455462741321504	0.0828283264642872
ENSMUSG00000012114.18	232.050243313793	0.801483905984358	0.217354120016388	0.000148032101172569	0.00048279750643864
ENSMUSG00000012117.14	183.090116485819	-0.53729281305419	0.198048828024075	0.00548491800165795	0.0128332118120633
ENSMUSG00000012123.18	94.0806678592365	0.465160640326577	0.563692654436723	0.307702281518775	0.41298667126658
ENSMUSG00000012126.17	38.3194127368807	0.531133513903285	0.46725597233364	0.191512168859996	0.279181204374784
ENSMUSG00000012282.3	145.341630436261	-1.51422491736169	0.224593145628303	3.45221702776238e-12	3.17584680425492e-11
ENSMUSG00000012296.17	376.589269657041	0.925392984665161	0.380812622738338	0.00781996992239245	0.0175797194146125
ENSMUSG00000012396.13	3148.07511749438	-2.6378402690317	0.198228577787139	5.14946420117858e-43	9.80698710607876e-41
ENSMUSG00000012405.17	14075.9326089427	-2.00181450574249	0.156631815553636	1.39706842430558e-38	1.59760595437778e-36
ENSMUSG00000012422.15	823.392372000708	-0.213184196578405	0.138973584995974	0.120804431845771	0.189799311058516
ENSMUSG00000012429.10	756.037995349531	-1.6266044755123	0.182670424585168	9.61363111031476e-20	1.89817342318409e-18
ENSMUSG00000012443.5	1704.87825815738	1.53860570517536	0.259687328866105	6.37482034993665e-10	4.48415919275553e-09
ENSMUSG00000012483.5	623.573915349152	-1.3724825559242	0.167839066038045	8.71574815756803e-17	1.31671765973094e-15
ENSMUSG00000012519.15	15.6741676219738	-0.133250214990666	0.405704303977682	0.716070500323679	0.789576331112228
ENSMUSG00000012535.15	2304.97099561459	-0.0131520800194707	0.104841056033811	0.899532808924348	0.934009784221057
ENSMUSG00000012609.20	325.932316100151	0.332841388159599	0.20257801743508	0.0923015096069186	0.151402426406727
ENSMUSG00000012640.17	174.308856097516	0.17319377190463	0.291878346337663	0.532335060797705	0.63260167757493
ENSMUSG00000012819.17	8.86436844494521	0.117472155008016	0.760595674354503	0.806257568210841	0.860053337807081
ENSMUSG00000012848.16	14041.2426792376	-1.58316970261391	0.13207141692294	8.4198458713732e-34	6.13493813999568e-32
ENSMUSG00000013033.17	594.963585874215	2.53474864474695	0.339783014113197	3.66456281632735e-16	5.14006438641077e-15
ENSMUSG00000013076.18	741.483186659472	1.23948917744057	0.115239655131658	2.13436613213553e-27	8.26978990538254e-26
ENSMUSG00000013089.16	1686.15295174318	1.59073160515047	0.168810262205858	8.56994517758239e-22	2.02179494612105e-20
ENSMUSG00000013150.16	118.532977878248	-0.591615717572354	0.33362078183847	0.0576780277547774	0.101310302190711
ENSMUSG00000013155.11	244.109162490975	0.0744194945190087	0.181395118502098	0.675764093861943	0.756222041021041
ENSMUSG00000013160.8	162.201195038725	1.1636801877915	0.274363215781557	8.86408719390896e-06	3.60407219313824e-05
ENSMUSG00000013236.18	908.823349095987	1.60361521649486	0.262864510144008	1.86406844433508e-10	1.39970884965188e-09
ENSMUSG00000013275.10	243.888243945521	0.406644086900727	0.196057256332765	0.0338484249653109	0.064118487737694
ENSMUSG00000013367.6	10.5010883452552	0.840764682169586	0.499866457527469	0.0482096687847412	0.0869707072609918
ENSMUSG00000013415.10	5259.79779099388	1.45314893119292	0.128199406772493	2.32025284108345e-30	1.15083143175064e-28
ENSMUSG00000013418.9	17.5448480676498	0.770758571239794	0.417136842203388	0.0393390801436596	0.073089995794386
ENSMUSG00000013419.8	57.8113636340289	0.0517071834081787	0.375789155663088	0.880733941931546	0.919310713855652
ENSMUSG00000013465.20	201.763130541222	0.572775760313889	0.229614982314733	0.0100362143656858	0.0219506364669608
ENSMUSG00000013495.16	102.683464693445	0.00267001320407622	0.183092274224487	0.988134136403719	0.995753309109604
ENSMUSG00000013523.14	13.0131300459995	-0.016984045904023	0.753370546771993	0.971781003633752	0.985364395741194
ENSMUSG00000013539.15	96.8268885308518	-0.49163883591495	0.208492710659648	0.0155251763863908	0.0323120676889152
ENSMUSG00000013584.6	15.4429425268204	-0.328952689220532	0.479134240105523	0.426547469546579	0.534348508222475
ENSMUSG00000013593.13	1420.15258277378	-0.456597619439746	0.133199780943428	0.000532274702652761	0.00155655612299468
ENSMUSG00000013622.16	196.097253453643	-1.74256565205831	0.232135861600758	7.91428911972745e-15	9.71846375350871e-14
ENSMUSG00000013629.17	2531.3984632585	1.8634753068516	0.164755018534212	1.1688635811853e-30	6.05272848785484e-29
ENSMUSG00000013646.18	217.499874968445	0.826227684392627	0.161619751556369	2.06593616548562e-07	1.05749987059533e-06
ENSMUSG00000013662.7	1650.80996115714	-1.0029997383944	0.162112117145298	3.24110704899242e-10	2.36766681663671e-09
ENSMUSG00000013663.8	3130.45610923965	0.958175873109888	0.206012849618596	1.81699895432758e-06	8.18618926974341e-06
ENSMUSG00000013698.13	227.595576035031	-0.151705655631866	0.167305596263033	0.356662496060358	0.46409808950027
ENSMUSG00000013701.14	2191.81600458032	-1.38774989339164	0.144511945882729	2.2944131571584e-22	5.80370222103339e-21
ENSMUSG00000013707.4	4.51857062881788	-0.532569932154706	0.921662360160023	0.20147373121683	0.291049033419383
ENSMUSG00000013736.17	651.892789607039	0.547327162574306	0.242415567864893	0.0193458914701702	0.0391554565928335
ENSMUSG00000013766.12	54.4369440042828	-0.596691426413829	0.905406009522528	0.170832059596264	0.254173524444115
ENSMUSG00000013787.16	841.597779042587	0.672382278575643	0.217798876178004	0.00149078863057427	0.00396332198573886
ENSMUSG00000013822.8	282.185068453746	-0.88778405279304	0.151987231829235	3.15531539102113e-09	2.0415944418053e-08
ENSMUSG00000013833.16	109.615662754776	0.487890938507975	0.27762781061989	0.0656480674867821	0.113220226990452
ENSMUSG00000013846.11	8.59122998726122	-0.652904925875361	0.711034868669921	0.184076396968771	0.270207347912708
ENSMUSG00000013858.15	227.76880318281	0.197847226188281	0.153135140193301	0.190253653918505	0.277543135991852
ENSMUSG00000013878.19	233.109369972135	0.62508006295082	0.196209221078298	0.00111407787920049	0.00305148377192191
ENSMUSG00000013921.16	50.4859029728655	1.18116821335809	0.397618192976802	0.00103517333171916	0.00285626663093488
ENSMUSG00000013973.13	247.257693240983	-0.426959877490766	0.22712802311525	0.0525673622619545	0.0936116312715048
ENSMUSG00000013997.11	260.568124759356	-0.778208191119607	0.183195101014688	1.45953119992238e-05	5.7292253323294e-05
ENSMUSG00000014030.16	21.6137788957101	1.10521265405987	0.974592333536348	0.0208315927969735	0.0418028075295836
ENSMUSG00000014039.19	390.942359983633	-0.138663942693604	0.216553417449627	0.510360128179143	0.612633053705055
ENSMUSG00000014074.18	792.989683265463	-0.185152393498745	0.119204938291133	0.117313793258332	0.185038911262927
ENSMUSG00000014075.16	167.413689364634	-1.31397531954875	0.187735723341389	8.48721212952139e-13	8.43445516818519e-12
ENSMUSG00000014077.14	327.895035193269	0.507317530359469	0.205237337757223	0.0112558658033397	0.0243114299821085
ENSMUSG00000014158.13	7.44434421407445	0.546696223613368	0.709013433403604	0.2641912825245	0.364633127929842
ENSMUSG00000014164.16	14.0493890155495	0.155550207108062	0.421253820326768	0.680002670008823	0.759776205759801
ENSMUSG00000014177.11	272.535398106257	-1.15002993004077	0.239269960723919	6.40025060453845e-07	3.06910095238598e-06
ENSMUSG00000014195.17	1303.7041404504	0.0744978128537991	0.087007005058328	0.389789709393173	0.49768683760389
ENSMUSG00000014226.11	2195.53054517557	0.694394921401719	0.193145710907283	0.000236370771236946	0.000741817703441737
ENSMUSG00000014232.15	207.109978704602	-0.459766390080268	0.185746902263834	0.0115243783493675	0.0248230135093571
ENSMUSG00000014243.6	97.4840353898293	-1.10582620493556	0.208767216540349	5.31851801726489e-08	2.9193345396767e-07
ENSMUSG00000014245.9	168.214670111284	-0.176095584243093	0.181509620495605	0.322606578228705	0.429044098567142
ENSMUSG00000014294.5	460.688261466922	-1.3895864698555	0.158253370489894	4.75248635956477e-19	8.85284987363722e-18
ENSMUSG00000014301.14	188.183533547137	-1.40214701260824	0.222062083134618	7.48663459121728e-11	5.88179445675453e-10
ENSMUSG00000014303.14	122.66912476232	2.10317504870985	0.308536396461621	3.4759795186549e-13	3.60673942871394e-12
ENSMUSG00000014313.16	2084.05888331546	-2.16675543159934	0.199854078389581	7.44511023330586e-29	3.27803824095849e-27
ENSMUSG00000014329.15	16.9688674825813	0.29022531883411	0.400795623483244	0.423779438933617	0.531807348035351
ENSMUSG00000014349.8	719.983165001336	0.184672408119355	0.149654776546554	0.211205762630589	0.302849642392713
ENSMUSG00000014353.16	343.080531039964	-0.637594759556087	0.168278042420063	0.000116424432901457	0.000386758349120092
ENSMUSG00000014355.11	2725.69747332858	-0.246438234212262	0.111817531231947	0.026413792102474	0.0516084378917227
ENSMUSG00000014361.6	34.5933568463661	0.882299649431447	0.289115168312961	0.00131836816639726	0.00354268417037592
ENSMUSG00000014402.16	667.120395804979	-0.144288965037734	0.139340618275402	0.294954970635138	0.398737665335261
ENSMUSG00000014418.17	247.760982398327	0.105654232943336	0.21649036173791	0.615876811068482	0.706587016502801
ENSMUSG00000014426.10	758.744881823337	0.513966911766015	0.119410553673543	1.42088228439577e-05	5.5935138840892e-05
ENSMUSG00000014444.18	1281.78436888393	1.95970580346427	0.185163201093239	2.62172646524206e-27	1.00869088091451e-25
ENSMUSG00000014470.5	80.2237414350693	0.397602106141597	0.374365455534643	0.246998286496429	0.344942792805299
ENSMUSG00000014496.9	1631.53156604514	0.823532916023645	0.162618172034056	2.66691044518926e-07	1.34629105766191e-06
ENSMUSG00000014498.10	310.24823920044	0.811401315713131	0.160889652963438	3.01572829525282e-07	1.50896377508138e-06
ENSMUSG00000014504.17	584.520028014694	-0.152411430854269	0.153668219729653	0.314603652826441	0.420399119621277
ENSMUSG00000014547.11	324.752567902856	0.159086249106133	0.104219030082314	0.124504008609036	0.194738555258834
ENSMUSG00000014550.15	503.011111314441	0.422058757199584	0.237456093105793	0.066033513899698	0.113789647696351
ENSMUSG00000014551.9	455.943499787857	-1.54595234647975	0.13452129433928	3.16287624429371e-31	1.75363916211395e-29
ENSMUSG00000014554.14	253.018284038502	-0.243742770534448	0.435623966535858	0.528517395943857	0.629427638606169
ENSMUSG00000014592.22	305.140228270768	-0.301162429978952	0.247485551447174	0.206928411986912	0.29754542090364
ENSMUSG00000014599.11	50.5790874452539	1.2348158370278	0.387337108359828	0.00046025799786253	0.00136338702119127
ENSMUSG00000014601.14	431.904472482084	-0.0561546482517337	0.257588423382213	0.820608903552527	0.871691834266511
ENSMUSG00000014602.16	274.437361541834	1.00241689509233	0.382527914980934	0.00409092035463286	0.00986934571649616
ENSMUSG00000014606.15	500.781126002042	-0.705224158059437	0.148416737080804	1.47434815672102e-06	6.73322810193081e-06
ENSMUSG00000014633.16	276.018705698885	-1.41552711803489	0.206346188723668	1.87162629944635e-12	1.77944978481426e-11
ENSMUSG00000014668.16	759.56111161872	-0.393842485863695	0.129311066003185	0.00209953880621458	0.00542068132987386
ENSMUSG00000014748.14	290.881883620314	-1.39361027963645	0.250026668918674	6.83932396019456e-09	4.23077188777324e-08
ENSMUSG00000014763.9	211.364472443444	-0.299155354873134	0.12472429965789	0.0155004299313988	0.0322646415978187
ENSMUSG00000014767.18	558.420364091042	-0.751993061200446	0.142759470166902	9.69665542654523e-08	5.15912196797804e-07
ENSMUSG00000014769.11	2806.34661280805	-1.57562441315423	0.118553085433877	5.45975323882395e-41	8.63296703958433e-39
ENSMUSG00000014771.14	370.465145451376	-0.826768130258181	0.18209977236479	3.62144734394312e-06	1.56233621725731e-05
ENSMUSG00000014773.14	39.6203111756512	-0.807971090245594	0.404383077989852	0.0268977301031735	0.0524481849152112
ENSMUSG00000014776.8	33.5595873704965	-0.511345086891133	0.313398666920017	0.0833039254168079	0.138632212212084
ENSMUSG00000014778.11	153.826465596703	1.36450980312928	0.264100820071372	6.82849266437397e-08	3.69276810194568e-07
ENSMUSG00000014782.17	38.2756459776134	0.841524630558372	0.586263403646169	0.070983590869304	0.121165832988994
ENSMUSG00000014786.9	157.698867086864	0.819139572446562	0.192065069803198	1.29471751226515e-05	5.12502722943997e-05
ENSMUSG00000014791.11	63.0411601634148	0.261336020259936	0.319048820913187	0.383727591104253	0.491279913132773
ENSMUSG00000014813.10	85.6824603934009	-1.3094418316339	0.358985041999181	7.67192573594327e-05	0.000263612042744924
ENSMUSG00000014837.16	153.047713468074	0.69663736137661	0.222428938639914	0.00125241924029848	0.00338368952091797
ENSMUSG00000014846.13	41.6170034480021	-0.74760573179233	0.274010406148794	0.00429351308986036	0.0103138264114851
ENSMUSG00000014850.16	568.235168334817	0.551894797035852	0.147450504174934	0.000149738567463375	0.000487783380894046
ENSMUSG00000014856.13	216.653370072869	-1.24764382739499	0.140227700909847	2.14811438986827e-19	4.12753788307593e-18
ENSMUSG00000014859.10	1275.63827014427	0.798498546684324	0.133342957126072	1.42503839445907e-09	9.62909611881716e-09
ENSMUSG00000014867.10	771.545948892616	-0.35548254536099	0.138901641369198	0.00964221485313616	0.0211676245816015
ENSMUSG00000014873.16	395.361195375736	-0.325329217423084	0.146052700026177	0.0240991096582356	0.0475827384582933
ENSMUSG00000014905.5	124.009685137892	-1.26246132717831	0.192185649649664	1.81478826534668e-11	1.53883204765519e-10
ENSMUSG00000014907.11	598.407813554727	1.81460172587223	0.163648131205636	1.64233719548746e-29	7.72696188516913e-28
ENSMUSG00000014932.16	977.981198248416	1.33503808751453	0.249489991645852	2.67131835636017e-08	1.51528072250027e-07
ENSMUSG00000014956.16	3656.57564012153	-0.320155436334789	0.16786560902725	0.0524899921318027	0.0934839606786064
ENSMUSG00000014959.13	286.737791244365	0.207938409541558	0.184825266583209	0.251023837362006	0.349742747257819
ENSMUSG00000014980.15	310.615161265441	-0.949643562049658	0.152934221221404	3.0113773987798e-10	2.20981959116342e-09
ENSMUSG00000015002.19	1451.7998172223	0.590934310369938	0.174837728636252	0.000577356617291902	0.00167264803253796
ENSMUSG00000015013.10	185.763986505629	-1.30583502829369	0.169596650750259	4.59783640844241e-15	5.77958565937566e-14
ENSMUSG00000015016.9	140.982839059687	0.601509622732557	0.158635457013783	0.000118596435997552	0.000393180493571911
ENSMUSG00000015023.8	649.981960547407	-0.0324574651911264	0.126598897223748	0.79580213596543	0.851714140968591
ENSMUSG00000015027.12	85.6850160160492	0.707419647081961	0.249598852893538	0.00325041365356534	0.0080343082607716
ENSMUSG00000015053.15	10.9083393391239	0.407017209482606	0.634725427119675	0.395220234240969	0.503138121163204
ENSMUSG00000015083.12	19.6917997416613	-0.518911003239653	0.444759836766022	0.186245455599219	0.272759153090745
ENSMUSG00000015087.15	1054.11098322478	0.486797924823463	0.139601908836507	0.000419617854089906	0.00125314602888982
ENSMUSG00000015092.10	502.557774017561	-0.192570559692996	0.155432160149048	0.208906419830459	0.299892077007076
ENSMUSG00000015094.17	106.928036134232	0.878019331482273	0.261248444785824	0.000458827264338079	0.0013606174251495
ENSMUSG00000015095.13	75.8469540130795	0.14848303945305	0.33314524144346	0.633595020887541	0.722085210668914
ENSMUSG00000015112.16	1135.01059691922	-0.444947739661686	0.161460858562005	0.00513341730425556	0.0120898144664154
ENSMUSG00000015120.16	2592.45341796299	-0.822537644173154	0.0979316928633028	2.97292252317576e-17	4.67029993775483e-16
ENSMUSG00000015126.10	182.099342834182	-0.473495141488607	0.188990071239792	0.0104952515477727	0.0228574669008297
ENSMUSG00000015127.15	158.670090800808	0.34375409559814	0.262533264332135	0.172436252008175	0.256019093122227
ENSMUSG00000015133.18	34.38677888988	0.661914096656151	0.61615222168748	0.163722232470387	0.245181338858663
ENSMUSG00000015134.16	24.9240497270144	-1.81574570317208	0.525071957306009	3.44863983266731e-05	0.000126057163428485
ENSMUSG00000015143.16	1218.73316413854	1.08969519741494	0.176121698343404	2.87083047961319e-10	2.1113874724337e-09
ENSMUSG00000015149.15	135.854673507965	-0.315720644885215	0.202191034049624	0.10967087479951	0.175181908557913
ENSMUSG00000015165.17	3431.44702058729	0.167514113727464	0.102233150000526	0.0992404667494394	0.160750813098861
ENSMUSG00000015176.12	2188.40039873912	0.790680883443366	0.114581743993137	3.52168361499039e-12	3.23252865596694e-11
ENSMUSG00000015189.13	204.683882136451	-0.120475763786075	0.229916748244925	0.588766603893027	0.682858125532221
ENSMUSG00000015202.14	105.204953392966	0.688546215044807	0.220497377072177	0.0013025767657507	0.00350539820258485
ENSMUSG00000015214.15	118.438616376348	0.171409551963717	0.242963618521427	0.465011250216007	0.571604191525694
ENSMUSG00000015217.12	618.379381884096	-0.896233824629288	0.113054588718893	1.36215965288954e-15	1.79733036892084e-14
ENSMUSG00000015222.19	184.038884408087	0.22071594138668	0.392579459682528	0.536359586368052	0.636190543018275
ENSMUSG00000015243.5	60.1638756111273	1.97631285097554	0.348884901892675	8.12220660965771e-10	5.63151057857826e-09
ENSMUSG00000015247.11	205.355431866723	-1.74853712144732	0.199938521730469	2.94587155123673e-19	5.58867129426444e-18
ENSMUSG00000015289.5	318.979816585737	-1.31439697469029	0.122460674110273	2.40627253939125e-27	9.30142955543561e-26
ENSMUSG00000015290.16	344.531390534797	-1.6245466511002	0.202081541341812	1.60826190892036e-16	2.3519759195552e-15
ENSMUSG00000015291.11	843.301889244227	-0.10777503927651	0.165341284249129	0.507751424563864	0.610480629986357
ENSMUSG00000015305.7	527.531873659411	1.13546119596703	0.143667432370865	1.20635205900502e-15	1.6007251696725e-14
ENSMUSG00000015312.10	187.741367517613	0.474893668138614	0.240996209265629	0.0413336085795305	0.0762802332045767
ENSMUSG00000015335.17	130.011000133424	-0.120146776035206	0.209302363719664	0.555837838927142	0.654204967022603
ENSMUSG00000015337.6	40.6913982388255	-0.0463234860420932	0.300412922246754	0.870696568173878	0.911317637330404
ENSMUSG00000015341.18	1905.39634530493	-1.18444854763355	0.124473608394245	7.51312511308587e-22	1.78268921091045e-20
ENSMUSG00000015342.7	43.3145742833834	0.915723829691313	0.275712716581552	0.000502474750901048	0.00147675383242683
ENSMUSG00000015354.9	300.577262113597	0.0535073274363833	0.356133513424301	0.871059651821387	0.911581778617273
ENSMUSG00000015357.11	470.097875417665	0.210422684231325	0.177650956225336	0.227577046404829	0.322172560449478
ENSMUSG00000015363.14	139.955352753721	0.20203039292662	0.197496185844784	0.295230552444019	0.39901194247338
ENSMUSG00000015365.16	5.66717107678968	-0.305355312281284	0.911753088400813	0.444964790599155	0.551915878788512
ENSMUSG00000015377.11	83.6672373346351	0.394546943622958	0.23840906218019	0.0869114242510219	0.14380731743786
ENSMUSG00000015451.17	14.9852680299231	-1.51671755611133	0.83591344880896	0.00410426714917245	0.00989241322386164
ENSMUSG00000015461.16	162.085275112369	0.287396187910499	0.342397500320073	0.367383359828165	0.474635319809383
ENSMUSG00000015468.15	71.9690323887162	-0.43723791220889	0.773165996366773	0.363857611934893	0.47123407520483
ENSMUSG00000015474.17	87.9034563237315	-0.00782018885713088	0.228807029552845	0.97187962970068	0.985403722817628
ENSMUSG00000015478.14	180.071376059387	-1.01994202237471	0.176553136426401	3.9151767132819e-09	2.50763185288265e-08
ENSMUSG00000015488.15	147.323255268386	-0.50049834762093	0.375663213531427	0.146114365230301	0.222866362749849
ENSMUSG00000015501.11	145.835805293094	1.93983335905231	0.273662458838612	9.57060090426792e-14	1.05066056727053e-12
ENSMUSG00000015522.19	687.728789571519	0.629260061222625	0.136061866715471	2.92453751554923e-06	1.27605615443956e-05
ENSMUSG00000015536.15	219.099705078798	-0.222373694506074	0.274564379320224	0.396878434279508	0.50485880087143
ENSMUSG00000015542.18	73.6270565252447	-0.272840972660529	0.274460659345663	0.298391942085548	0.402425889461321
ENSMUSG00000015568.17	408.625221730234	0.646298901583224	0.252684098806219	0.00785674728109968	0.0176441573158866
ENSMUSG00000015575.16	826.504988356987	-1.87816568205553	0.160472138434902	1.17589117779813e-32	7.41892721256776e-31
ENSMUSG00000015597.18	622.84466384293	2.12965024664083	0.271312925820692	1.49510509762273e-16	2.20213735622125e-15
ENSMUSG00000015599.10	6.37552675102508	0.888465873955613	0.632766695022994	0.0651055560825691	0.11249666233071
ENSMUSG00000015605.7	352.321058206521	0.91198817073503	0.23317548077711	5.28116647559056e-05	0.000186981226303053
ENSMUSG00000015619.11	13.0000674075189	0.773920024297479	0.805698122799982	0.112859808710276	0.179319034159794
ENSMUSG00000015647.10	1436.65900992668	1.82320348462955	0.169085176927136	4.64808415446654e-28	1.91829578374939e-26
ENSMUSG00000015652.10	49.9079935812445	-0.151930862287848	0.2590607941511	0.541635800987068	0.641478476327248
ENSMUSG00000015653.14	212.959476091327	0.837883204411024	0.191511018781646	7.70557160158826e-06	3.15876643174891e-05
ENSMUSG00000015656.18	39911.5834794347	-0.614664141581049	0.114591940123345	6.44724122168264e-08	3.50038645557033e-07
ENSMUSG00000015659.13	164.003803755924	0.492929028839253	0.241671240756654	0.0346688163439171	0.0654026192544084
ENSMUSG00000015668.14	363.482255663657	-1.1559237447487	0.121147261691955	6.11866070652754e-22	1.47089030444364e-20
ENSMUSG00000015671.12	2634.1822859905	-1.50815139305553	0.10970071899102	1.25315461267491e-43	2.45663059606164e-41
ENSMUSG00000015672.5	550.61087418122	-1.14471626887341	0.159769389601871	3.39667014994426e-13	3.52889383969288e-12
ENSMUSG00000015697.15	1234.81482112528	0.0925300824100155	0.137809331191728	0.497193457967147	0.601254657585739
ENSMUSG00000015702.14	17.4580997201197	0.309479035674237	0.535170830437376	0.485060728688515	0.590223529100257
ENSMUSG00000015709.10	205.53841593066	0.518043593536614	0.586920896778104	0.265332327591223	0.365876367911953
ENSMUSG00000015711.9	486.912582122136	-0.183757654376718	0.134732125793467	0.168078091470013	0.250718243045296
ENSMUSG00000015714.12	288.432144525947	0.5301473270789	0.158789802866319	0.000701527259023194	0.00199724228463605
ENSMUSG00000015733.14	2348.15168001041	-0.504734382279238	0.188115508114001	0.00614150297118954	0.0141880091788129
ENSMUSG00000015745.10	156.749613381372	-0.27892557537421	0.354443866805646	0.395531714991486	0.503456809984138
ENSMUSG00000015747.6	252.249271004091	-1.38073618424473	0.719909322703578	0.00663621660693352	0.0151965761182554
ENSMUSG00000015748.14	899.224021794874	-0.270787838267704	0.139058929596651	0.0489002285992577	0.0879755341793922
ENSMUSG00000015749.13	2365.33974421089	-1.55647585726768	0.126637846478908	2.18592862968809e-35	1.82719222056212e-33
ENSMUSG00000015750.16	205.816650380143	-0.267163338714457	0.248310121795283	0.264378001748984	0.364860254341311
ENSMUSG00000015755.17	645.186596249832	0.987379500861542	0.152872260158887	5.70696983441718e-11	4.55976090554817e-10
ENSMUSG00000015757.11	418.337716905492	1.09982500069513	0.212190661319565	9.91916451938487e-08	5.26220625453321e-07
ENSMUSG00000015759.12	791.89790364244	-1.06287288547519	0.156785047125922	5.91944164644851e-12	5.28895526815342e-11
ENSMUSG00000015766.15	348.889190857745	0.972219966300366	0.205723310438605	1.23912161621631e-06	5.72359485392256e-06
ENSMUSG00000015776.13	295.916228011678	0.3590642812614	0.210413516749839	0.0798043977405486	0.133822710549248
ENSMUSG00000015790.17	162.605288382518	-0.76665270684006	0.170332958017931	4.64725651337831e-06	1.96928391677305e-05
ENSMUSG00000015804.15	512.045907351288	-1.15035405595605	0.12897618347888	2.05419357753699e-19	3.95630475336861e-18
ENSMUSG00000015806.13	689.603569679649	-0.85632510792291	0.114619857750165	5.0604031115627e-14	5.73500743551981e-13
ENSMUSG00000015837.16	676.301121029483	0.187937492612209	0.131849944599742	0.14988793536631	0.227925443870812
ENSMUSG00000015839.7	515.66104023515	0.516838511497275	0.120923658577092	1.62386092675491e-05	6.31258684628731e-05
ENSMUSG00000015843.11	19.0809469043966	0.205822252612894	0.490815317254728	0.624409181416312	0.713938757837968
ENSMUSG00000015846.16	127.561757495175	0.202208990340317	0.287095358111835	0.459329144340126	0.565938871668452
ENSMUSG00000015850.12	11.4389486573021	-0.0772766778763049	0.798605581293044	0.868558941797857	0.910063635440653
ENSMUSG00000015869.17	145.669115129241	1.48242289968881	0.202218381531242	5.48084803295337e-14	6.17748970285032e-13
ENSMUSG00000015879.9	9.12021287207465	-0.535002593464193	0.572779462651136	0.244625755143011	0.342131162726343
ENSMUSG00000015880.14	1502.0985306929	1.34185585822728	0.29203379076623	1.26310991940872e-06	5.82459564349017e-06
ENSMUSG00000015882.19	286.789131239717	1.51069358593778	0.482608426023548	0.000277025321484218	0.000859253337517538
ENSMUSG00000015889.9	712.885450756898	-0.574469367894073	0.0896426936961989	1.20280696540125e-10	9.21238246477321e-10
ENSMUSG00000015932.9	3295.28585992334	-0.11506409596181	0.118010051641088	0.325620393954538	0.432070187530167
ENSMUSG00000015937.16	1212.20996165795	-0.255313561698018	0.113743113433379	0.0237177475125869	0.0469300927142685
ENSMUSG00000015942.10	29.7534958902995	0.922923293223398	0.426911575378095	0.0153213889630516	0.0319282855042484
ENSMUSG00000015943.12	161.135976052339	-1.50526794162803	0.23934430011253	7.10474047864196e-11	5.60852164246391e-10
ENSMUSG00000015944.10	65.5766056415279	0.997004305690659	0.40644473558984	0.00651356509687678	0.0149531404503374
ENSMUSG00000015961.9	2007.55043320847	-0.483401966619379	0.114642025071145	2.14321871953281e-05	8.14502253739829e-05
ENSMUSG00000015971.6	513.076440019894	-0.743647076910549	0.153571538708906	9.04599214221064e-07	4.25115161546183e-06
ENSMUSG00000015980.15	60.1576080638577	-1.07942011465624	0.239807590023994	3.1185187236374e-06	1.35709957246662e-05
ENSMUSG00000015981.13	8.83341543085878	0.875605520591017	0.456517867935852	0.0285834119628293	0.0553809912686092
ENSMUSG00000015994.11	927.876154282609	-0.354278585901281	0.117854033905411	0.00244024026985737	0.00619254685217156
ENSMUSG00000016018.5	1658.42931295933	0.270701711962523	0.184161835303472	0.133731500680074	0.206852960895997
ENSMUSG00000016028.12	275.517358203984	2.33594490506829	0.465564122688571	5.21449833959495e-09	3.2823831864721e-08
ENSMUSG00000016128.15	101.629594500727	1.03492296426631	0.432404752325608	0.00707660452962051	0.0160931427688525
ENSMUSG00000016150.16	27.2949171579639	0.889136174287388	0.550330150616677	0.0487542069514604	0.0877375859499756
ENSMUSG00000016181.10	322.595247376879	-0.453802747864007	0.35631682156791	0.168642282539066	0.2513946910336
ENSMUSG00000016200.15	303.851603960088	0.839380947688998	0.242361399021443	0.000331731078447349	0.00101309637774342
ENSMUSG00000016239.12	41.7231955209346	0.784021644076214	0.324894131117048	0.0100342708242626	0.0219493009648157
ENSMUSG00000016252.8	751.724879613778	-0.950193729400757	0.110625883717411	5.01103990139707e-18	8.46326092885185e-17
ENSMUSG00000016253.13	429.972341647058	0.420244437435186	0.1478168778117	0.00397854588628175	0.00962885289673745
ENSMUSG00000016256.11	228.867912790791	-0.49982102122253	0.147916786136756	0.000619122956939501	0.00178329503794346
ENSMUSG00000016257.16	748.991124501738	-0.640195719097626	0.176031224599698	0.000211562456633487	0.000669446382279713
ENSMUSG00000016262.15	44.9309788605328	1.07109260516611	0.27041292299096	3.42518455507227e-05	0.000125227606723746
ENSMUSG00000016308.13	205.324602933358	-0.73395618335263	0.146360030324527	3.78415362201259e-07	1.87015779392801e-06
ENSMUSG00000016319.4	5229.72340917544	-1.43393584536501	0.110091708393465	2.43047556489198e-39	3.03201826720274e-37
ENSMUSG00000016344.15	166.916354891918	-0.504319111880573	0.190620534235434	0.00686268646208736	0.0156672477431294
ENSMUSG00000016346.18	16.3759822673803	0.399005481734512	0.548951802500322	0.374858215160315	0.48247539698647
ENSMUSG00000016382.16	790.212234140991	0.274715913760626	0.178634297078279	0.117113435538708	0.184775983809132
ENSMUSG00000016386.16	41.6451761525892	0.288298894581826	0.539383901363463	0.517265714226807	0.618712465763988
ENSMUSG00000016409.5	350.818564715365	0.443585865240417	0.2485747085863	0.0640723621342632	0.111025948359982
ENSMUSG00000016427.8	146.338396485601	-1.32498934765512	0.174058197159223	8.7615630616813e-15	1.07030162415954e-13
ENSMUSG00000016458.16	21.2079643293119	1.23539912806737	0.486211392544677	0.00311527633167537	0.00772579146893046
ENSMUSG00000016477.19	400.60821435741	1.01947950835011	0.160486435758687	1.09786992856812e-10	8.45190468150129e-10
ENSMUSG00000016481.16	427.01477199732	-1.19728454788967	0.201530826093116	1.12078585072586e-09	7.66444377238488e-09
ENSMUSG00000016487.16	814.619584650385	1.13048665535162	0.148715094757048	1.30626035678904e-14	1.56779805358929e-13
ENSMUSG00000016493.14	13.2583620439894	1.24240368478255	0.668068664057055	0.012043498283416	0.0258296804158649
ENSMUSG00000016495.13	149.504161929508	-1.2556425678681	0.169931258237241	5.4106679739676e-14	6.10674911085157e-13
ENSMUSG00000016496.8	10.1430435936182	-0.112137481647927	0.425551099727285	0.767945844477779	0.829067345506823
ENSMUSG00000016503.19	501.972504444395	-0.427832838501384	0.111209223578013	0.000106550628469781	0.000356330056663665
ENSMUSG00000016510.12	196.676775646571	-1.09481025026157	0.179017581493878	4.46952666325948e-10	3.21115600191509e-09
ENSMUSG00000016520.8	141.177613105691	0.911734329137041	0.243296319196265	0.000102288169562951	0.000343190564016526
ENSMUSG00000016526.9	329.388478563629	-0.413644565327472	0.20293389743433	0.036733429779057	0.0688469597281735
ENSMUSG00000016528.11	292.038831809969	0.309356357405995	0.225216172695186	0.15691308553739	0.236948185894721
ENSMUSG00000016534.16	1263.52372937977	-0.87784580735694	0.155841748601059	1.08927997765452e-08	6.55358910925724e-08
ENSMUSG00000016541.11	1194.17815885362	0.209070246115463	0.113307521359785	0.0630240068965899	0.109478340735731
ENSMUSG00000016552.14	148.002033809998	0.613795756913763	0.187681349146579	0.000837899233614296	0.00235415230846726
ENSMUSG00000016554.10	1786.51202080188	-0.207647988938893	0.163533981995786	0.197116415403986	0.285983789643827
ENSMUSG00000016559.15	4947.91452593591	-0.849023804750711	0.118782161434514	5.64791715385698e-13	5.73392427697675e-12
ENSMUSG00000016619.11	1196.99588820533	0.19012705557419	0.114483385996717	0.0942339408422644	0.153974032928118
ENSMUSG00000016624.16	91.9112893001771	0.0428986426549604	0.395733721097703	0.904953798646758	0.937452670673857
ENSMUSG00000016637.8	72.3968951881519	0.486287089146458	0.230175975923061	0.0292145531697205	0.0563915188191054
ENSMUSG00000016664.17	751.814180889585	0.592614418063948	0.115555581748409	2.35131709081915e-07	1.19429791901662e-06
ENSMUSG00000016757.12	388.505025381305	0.356163246483579	0.23261491454781	0.113837074092733	0.18054079736926
ENSMUSG00000016758.5	7.9029178570088	-0.101770956258379	0.49823488748548	0.810513557826589	0.863809899471261
ENSMUSG00000016831.13	698.049522434596	-0.135692934900872	0.106834705661332	0.201043940284319	0.29053010659604
ENSMUSG00000016833.15	374.879125003914	-0.603670447066619	0.280421140729409	0.023970929468068	0.0473523627100138
ENSMUSG00000016918.16	1581.34250858285	0.577905292801147	0.149046241864626	8.53463865386161e-05	0.000291112719937681
ENSMUSG00000016921.15	2740.73422472223	0.173313452874203	0.119458448092556	0.143482645780824	0.219543646912547
ENSMUSG00000016933.18	864.469317475041	0.525514056624839	0.163478096692741	0.00109094132606538	0.00299309077246228
ENSMUSG00000016940.19	203.327172308171	-0.345562569248429	0.236947068757417	0.131577274455656	0.204172915422285
ENSMUSG00000016946.7	662.557431361015	-0.401111572369856	0.122869996739287	0.000989097924306343	0.00273831128439014
ENSMUSG00000016984.8	481.957737077724	1.52064054933048	0.288186734312093	2.71123720574631e-08	1.5358081550404e-07
ENSMUSG00000017009.4	491.405570839749	0.0706678273830485	0.152400791970313	0.638334578759231	0.726327058342655
ENSMUSG00000017057.10	28.1546383397253	-0.581834792742118	0.39101197610787	0.101837443886986	0.164391450689834
ENSMUSG00000017119.21	1440.57273913442	-0.702639142608685	0.253783832632515	0.00399418434433978	0.00966386035824907
ENSMUSG00000017132.18	35.2645571079008	-0.0412329896857508	0.384745012637757	0.906557083654665	0.938590097236175
ENSMUSG00000017144.9	490.687769478051	0.488074834910507	0.139953468807119	0.000418703681171315	0.00125109662817057
ENSMUSG00000017146.13	1275.91204719041	0.774429325933203	0.248501828770094	0.00121525970010392	0.00329681737753069
ENSMUSG00000017167.7	8.19936236576411	0.631125206553834	0.525620848030105	0.150491387246516	0.228610855515533
ENSMUSG00000017176.18	338.928274693214	-1.34289305865988	0.186663400555689	1.96973150088022e-13	2.08992065882697e-12
ENSMUSG00000017188.4	313.318277125094	-1.93010964847691	0.267358910597497	3.8410087630831e-14	4.40458853075832e-13
ENSMUSG00000017210.15	648.385422137199	0.841568659117048	0.175282672594553	1.00263555027939e-06	4.67849237927194e-06
ENSMUSG00000017221.15	794.142892794952	0.382019723701672	0.169715557491647	0.0220498786346169	0.0439476339235338
ENSMUSG00000017264.17	1102.5715524814	0.0655675543874265	0.143345653702107	0.643418903309012	0.730794206394354
ENSMUSG00000017286.16	1383.78890902308	-2.12643692766777	0.136827536509386	7.86286203837045e-56	4.31592497286154e-53
ENSMUSG00000017288.16	158.906146350947	0.116389713642867	0.210877987832523	0.571002354537519	0.6675680349428
ENSMUSG00000017291.14	2098.00148350916	2.85507585956123	0.291143279068083	6.15544273890302e-26	2.14295297212507e-24
ENSMUSG00000017299.14	127.902472098361	0.162537099033492	0.198205045226277	0.401348368464526	0.509757314578121
ENSMUSG00000017307.17	88.8185686358203	-0.44631828238602	0.241227813912423	0.0554130972551339	0.0978433918614936
ENSMUSG00000017314.13	72.341399193085	0.211764097631979	0.388423290511453	0.549631687135097	0.648708786701092
ENSMUSG00000017376.16	565.934395280137	0.887505026349089	0.201837629745613	6.57120296967402e-06	2.72564229978897e-05
ENSMUSG00000017386.11	521.176394051246	0.269571064556514	0.135464019071261	0.0442758271818405	0.0808214218161365
ENSMUSG00000017390.16	123.756106974858	-0.206401552120844	0.271843019635276	0.42749001175819	0.535321522708905
ENSMUSG00000017400.11	9.73287134393621	1.08888338922144	0.640743757905364	0.0249801402300097	0.0491337755814107
ENSMUSG00000017404.13	18764.6983882648	-1.4606810441508	0.113954805909998	3.39616862588279e-38	3.63147459496181e-36
ENSMUSG00000017405.15	121.461372992091	-0.219171262971802	0.317848880763665	0.46362871044147	0.570169826350985
ENSMUSG00000017417.15	15.0989401689453	-0.93036117372884	0.907416387549026	0.0499629320846703	0.0896132886001815
ENSMUSG00000017418.15	1241.2826283654	-0.21651898227478	0.180650255702106	0.221801661962223	0.3154882929543
ENSMUSG00000017421.19	4910.95730281619	-0.964911170878917	0.0805042054533953	2.3846167434785e-33	1.66387643707036e-31
ENSMUSG00000017428.17	1719.30576419891	0.254329577148116	0.129430636698584	0.0472193400927843	0.0854462498140527
ENSMUSG00000017453.5	378.402852073742	-0.67688985581508	0.154705051018261	9.06356343775962e-06	3.6806337639849e-05
ENSMUSG00000017466.10	41.2198887820858	-0.0526204423230926	0.440428135126942	0.892643076252859	0.928503491711241
ENSMUSG00000017478.16	1181.39984522208	1.12365119825053	0.161198340842385	1.41782658307976e-12	1.36854339645805e-11
ENSMUSG00000017485.12	1660.66814010203	2.73253914393673	0.523181531698937	2.46029830618926e-10	1.82741236842664e-09
ENSMUSG00000017493.13	56.3059113317442	0.321866038702945	0.485348091181828	0.440524243383963	0.547893709652849
ENSMUSG00000017499.16	818.319277872506	-0.582636935158791	0.0805146021465806	3.75183041519804e-13	3.87101450169587e-12
ENSMUSG00000017548.16	1753.77104811912	1.578122654622	0.230168621242615	1.35852597431589e-12	1.31515856667018e-11
ENSMUSG00000017550.15	565.732553979085	1.22845806413481	0.307066211245069	2.21672228552572e-05	8.40496566330925e-05
ENSMUSG00000017561.17	604.426121521964	-0.36790102052547	0.145828288537388	0.010631593503828	0.0231238211897418
ENSMUSG00000017615.13	388.136125653182	0.426952055628249	0.129172448613524	0.000844111336390373	0.00236958427827144
ENSMUSG00000017631.20	388.259799199533	1.05579573149893	0.165932083284575	9.76256288084544e-11	7.55806878038937e-10
ENSMUSG00000017639.14	559.791574856889	0.35775366237806	0.180802724666362	0.0436713775460704	0.0798685666427301
ENSMUSG00000017652.17	22.4661144935051	-0.691261788474965	0.499364110959861	0.104036618135931	0.167343587770345
ENSMUSG00000017664.17	109.806522194341	0.320597705750905	0.20644097014392	0.111247932809532	0.177253963190573
ENSMUSG00000017667.10	384.460461670837	0.467439943063919	0.101751994842331	3.80063934536038e-06	1.63300292855007e-05
ENSMUSG00000017670.17	398.939427834885	0.317766934597032	0.165066993241997	0.0504448729292342	0.0903298714029689
ENSMUSG00000017677.12	1161.14135806139	-0.271947746484561	0.171478664721304	0.10662743395155	0.17098398096018
ENSMUSG00000017679.17	125.711949876524	0.0903727227131438	0.3560983200011	0.783955111199566	0.842099727079142
ENSMUSG00000017686.18	793.05544151801	-0.548067116717607	0.13678842726244	5.09229255290875e-05	0.000180760468783678
ENSMUSG00000017697.4	45.9635298922451	-0.489234740737992	0.327737202927846	0.111026709281101	0.17696560166165
ENSMUSG00000017707.10	1082.10722302314	-1.07415394289168	0.123638552729969	1.79986192539435e-18	3.15973628203292e-17
ENSMUSG00000017715.12	364.889920973055	0.851013171594794	0.137076017714293	3.4066371147297e-10	2.48327106543842e-09
ENSMUSG00000017716.16	1196.98328311378	-0.69545411188589	0.113529242854004	6.69812049562782e-10	4.69752769171649e-09
ENSMUSG00000017718.16	50.6961307439692	-0.626801808395343	0.42933031972273	0.101191521095776	0.163493011958805
ENSMUSG00000017721.16	294.615400933678	1.23308647445602	0.177500781756543	1.41204438975897e-12	1.36376158159302e-11
ENSMUSG00000017723.12	210.260366416905	-0.13688048755807	0.2394531857326	0.554267148077896	0.652750111085062
ENSMUSG00000017724.15	196.516148444933	0.984596385463755	0.296716780963361	0.000460132407942556	0.00136326023058476
ENSMUSG00000017734.16	20.5623542621125	-0.846474793547699	0.683457691017071	0.0854422179442989	0.141746625316217
ENSMUSG00000017740.18	11.7004712174383	0.354709383062441	0.771201645928496	0.459863733904323	0.56642801303033
ENSMUSG00000017747.14	59.7343766880189	-0.185930493028555	0.255141449999205	0.448760203772545	0.555493819102646
ENSMUSG00000017754.14	188.727292846102	0.598484497147197	0.23969707872237	0.00975113954612695	0.0213981896196792
ENSMUSG00000017756.10	735.70692678459	0.872714497059309	0.242872123335648	0.000195608420854126	0.000623636760155835
ENSMUSG00000017760.17	585.349023645866	0.0258206961454525	0.140871792103376	0.852895638710094	0.897477952753475
ENSMUSG00000017764.3	171.779747338873	0.460500939822261	0.223030189122043	0.0334317248189292	0.0634166815566533
ENSMUSG00000017765.18	278.428299619213	0.931861625174765	0.257417395916246	0.000163505841957582	0.00052865711751728
ENSMUSG00000017774.20	722.831587154606	1.27611063503529	0.200815107692224	7.28274546649457e-11	5.74078360922767e-10
ENSMUSG00000017776.16	1597.62481095363	-0.315814371332819	0.0947144988116443	0.000802570309767721	0.00226261347217002
ENSMUSG00000017778.15	2705.56432433739	-1.99700641825898	0.193695718696132	4.11607899357904e-26	1.45138057360313e-24
ENSMUSG00000017781.18	447.257756340007	0.514435978108217	0.150268583061025	0.000521367414274681	0.00152710017980455
ENSMUSG00000017801.16	346.23534338578	-0.71995634106581	0.194588562919166	0.000153670464631052	0.00049960346319438
ENSMUSG00000017802.15	385.921574340996	-0.301966980669034	0.131120263332322	0.0200034379456157	0.040337571963073
ENSMUSG00000017817.12	6.76510344787738	0.73247330952179	0.549958243802637	0.104088537903711	0.167401694858914
ENSMUSG00000017830.16	12.7647739910363	-0.11367580125574	0.461306409149673	0.777927031655027	0.837372495114612
ENSMUSG00000017831.9	676.540566048192	0.508212782255762	0.143033274823296	0.000322678468596874	0.000987464475447821
ENSMUSG00000017837.13	279.757793185376	-0.38950654332437	0.154028585360539	0.0103360851559394	0.0225376475453991
ENSMUSG00000017843.15	1522.59573547316	-0.328084840685895	0.105213120537688	0.00169787133284508	0.00446912519788362
ENSMUSG00000017858.13	495.775173258468	-0.359514743697558	0.225418288596072	0.100230716017549	0.162163411344171
ENSMUSG00000017861.12	1985.8394871423	0.899466969689306	0.213810063640543	1.52313367904152e-05	5.95640581970927e-05
ENSMUSG00000017868.17	6.30336134084686	-0.0251217419649618	0.886423861709674	0.9512327973858	0.970444859336594
ENSMUSG00000017929.14	300.173492331159	0.27045781511706	0.402704811583142	0.457719139910154	0.564365544368271
ENSMUSG00000017943.16	30.7684269885178	0.114299588174945	0.341331566871533	0.719306771575558	0.791713428750399
ENSMUSG00000017969.14	46.3161115248708	0.605719644336868	0.475176219253695	0.140922758288772	0.216128812586497
ENSMUSG00000017978.19	36.5222898242091	0.133409311124411	0.317771886245048	0.655473719271822	0.740770712590235
ENSMUSG00000017999.17	929.4880180013	0.305135163443816	0.311159709958775	0.29851444843064	0.402525173788679
ENSMUSG00000018001.19	206.605792313847	0.318053489342864	0.249027957630701	0.185096132658641	0.271408712677325
ENSMUSG00000018012.12	31.3701683293717	-0.572359976749351	0.38500800409781	0.103214812178724	0.166272579940037
ENSMUSG00000018040.10	662.471832679643	-0.203367006432514	0.14237274677005	0.148334761818687	0.22581385993051
ENSMUSG00000018042.19	585.514748704513	0.16385247085148	0.140196186294165	0.237115426309011	0.333212128778844
ENSMUSG00000018068.14	991.399105904789	-0.0983789032291718	0.191309832998145	0.599300240107818	0.692263746550419
ENSMUSG00000018076.13	925.575387472422	0.585227371209315	0.140001401538399	2.34628663572843e-05	8.8493591457948e-05
ENSMUSG00000018102.6	1262.92649208933	-0.179513725582889	0.210566048436346	0.381515584589125	0.489208622599995
ENSMUSG00000018143.11	41.0986495562774	0.237179435031299	0.322660809485922	0.433741623625422	0.541585025495892
ENSMUSG00000018160.16	776.776714537447	-0.217605328754626	0.157576817163959	0.161160441653753	0.241939009272709
ENSMUSG00000018166.9	209.215184978987	1.94372156369829	0.255580188841798	2.03453121697943e-15	2.64842889723322e-14
ENSMUSG00000018167.11	74.6023388049386	-0.327836957183576	0.306660589576574	0.257877298202415	0.357416502777473
ENSMUSG00000018169.13	28.9318925482562	-0.990233981124328	0.382381502682191	0.00455418197745366	0.0108466466043867
ENSMUSG00000018171.10	762.508810862789	-1.32888878532428	0.150326951214856	3.12869231696264e-19	5.92185935441653e-18
ENSMUSG00000018189.13	442.806437256001	1.05413647463548	0.206455864203388	1.59989834164359e-07	8.28997041908276e-07
ENSMUSG00000018196.19	167.233479023849	-0.544951064654811	0.241605266698542	0.0194971475442744	0.0394325139537664
ENSMUSG00000018199.10	427.722850872689	1.7871898719403	0.256488798407187	3.63583290275082e-13	3.76075756341695e-12
ENSMUSG00000018209.16	1027.91566992226	0.372081315426599	0.155457826315054	0.0151929171227577	0.0316765973993987
ENSMUSG00000018217.13	18.5430759832781	-0.867121404284775	0.312378450470171	0.00320597269179497	0.00793041194468797
ENSMUSG00000018239.10	254.731057643203	-0.277943754542569	0.211866500326245	0.177931233489611	0.262921179277946
ENSMUSG00000018286.7	1747.23388035142	-1.35484384761432	0.140273014163224	1.41805909614159e-22	3.67156904656661e-21
ENSMUSG00000018287.13	991.861530365944	-1.1466985330534	0.170431703929123	7.43719437129466e-12	6.58431611355425e-11
ENSMUSG00000018293.5	2291.57207739722	-0.23828952888394	0.108961856531617	0.027657768261974	0.0537710118028248
ENSMUSG00000018322.11	303.854243870439	0.919921695337662	0.128659993293197	5.12432545676725e-13	5.23463196628947e-12
ENSMUSG00000018326.10	896.57025983185	1.61291756331595	0.145826443882228	3.68851693600045e-29	1.65500840286429e-27
ENSMUSG00000018334.19	63.4425137920894	0.587897839078107	0.447941158819264	0.136269683898172	0.210147301437648
ENSMUSG00000018339.13	13.3991711655236	-0.606764858983039	0.74446157814108	0.215653656962188	0.307860318092445
ENSMUSG00000018340.14	657.299059285249	-0.167089220246077	0.112071562317538	0.133132769034465	0.206101091256043
ENSMUSG00000018347.17	68.130206700365	-0.285469361778799	0.251218996579414	0.238066503886357	0.334291900698955
ENSMUSG00000018362.15	4033.75391727196	-1.39103627726149	0.0934578616557997	1.25054492670242e-50	4.29015068916848e-48
ENSMUSG00000018363.17	986.801830190231	-0.0696027628434333	0.104696917682079	0.503462734713887	0.606741865671368
ENSMUSG00000018372.14	186.865609016621	0.137311199492435	0.248997638561272	0.567244072967265	0.664164401987482
ENSMUSG00000018377.11	385.491273535183	0.960305893934602	0.147630070178061	4.35754500935725e-11	3.53476323493033e-10
ENSMUSG00000018378.14	55.8402551038479	0.264638731599016	0.37168169797619	0.438368961327679	0.546120569388931
ENSMUSG00000018379.18	7076.5583159178	-0.711109582185829	0.094008521740463	2.8645017708296e-14	3.31481030641258e-13
ENSMUSG00000018381.16	33.6757165184923	-0.485794885467552	0.64625635049202	0.31321494113566	0.418951379715776
ENSMUSG00000018395.20	162.489100825186	0.703121108543426	0.217336508352978	0.000873192954617987	0.00244289303154849
ENSMUSG00000018398.19	311.151808061181	1.37189949562953	0.248119822696073	9.20603559960903e-09	5.61673909665661e-08
ENSMUSG00000018401.18	561.258706156186	0.61220562874282	0.141018321268732	1.11807899974812e-05	4.46878807981854e-05
ENSMUSG00000018405.8	143.62873596284	-1.1984774270128	0.731150976610399	0.0178651486526789	0.0365074657737732
ENSMUSG00000018411.18	108.26505486782	0.365997281723567	0.441497806033642	0.348664971755526	0.455418901395911
ENSMUSG00000018412.17	1024.953900809	0.44977746783864	0.102622363863111	1.03336443286698e-05	4.15439748926283e-05
ENSMUSG00000018415.15	696.013656245542	0.0901475723133326	0.0976507556928432	0.353256085752955	0.460538988527742
ENSMUSG00000018417.15	796.640763499516	0.695592069918535	0.219868629848265	0.00112562373723278	0.00307798838940755
ENSMUSG00000018425.19	503.383578904588	0.471350325575193	0.183636828912677	0.00882913190291071	0.019549457448599
ENSMUSG00000018427.9	119.876085014201	-0.0370052177355258	0.559091562484074	0.934989790019008	0.960409132963307
ENSMUSG00000018428.16	651.965378473308	0.825532620046864	0.171402924443536	9.46528772369672e-07	4.43806642785063e-06
ENSMUSG00000018433.15	839.007833455657	-0.641665544563206	0.200609778102006	0.00105055355232717	0.00289433919126176
ENSMUSG00000018442.14	560.860894390396	-1.97214036267783	0.245018435208107	5.52183579594326e-17	8.49795047213063e-16
ENSMUSG00000018446.9	1147.63109254093	-0.0932164417794486	0.158663498080151	0.551029269508389	0.649939804118148
ENSMUSG00000018449.13	146.827635662592	-1.0532525817142	0.224055655076533	1.24992700506036e-06	5.77188670564469e-06
ENSMUSG00000018451.8	12.4547766877797	-1.16982106843024	0.429103786583918	0.00219448317429853	0.00563674746872973
ENSMUSG00000018470.9	21.7644535061441	0.495040801364463	0.438127213110828	0.202334116494293	0.292138175915083
ENSMUSG00000018474.19	294.344553286451	2.41838639536411	0.403493114707243	1.51271079899079e-11	1.29671050114427e-10
ENSMUSG00000018476.8	152.478987753422	1.58715418371661	0.310682671759829	5.63404176145447e-08	3.07918239913278e-07
ENSMUSG00000018481.10	994.206083211353	0.992138171327378	0.0926588788625775	5.12915155058203e-27	1.93719583906959e-25
ENSMUSG00000018501.18	2243.89561378435	1.82996349226967	0.165762175798299	2.70919681593087e-29	1.23238519248436e-27
ENSMUSG00000018507.17	8.13444678314365	0.649671730175575	0.622039824795398	0.173122147212027	0.256898476898301
ENSMUSG00000018509.9	227.429561217294	-0.852009523103254	0.219166470433872	6.27019639850481e-05	0.000219310374031816
ENSMUSG00000018537.17	134.844304027182	-0.266276748047821	0.245701065437965	0.261297455199859	0.361244664157172
ENSMUSG00000018541.11	216.157565036088	-0.180252465225862	0.212462443191111	0.383598724449673	0.491191306027432
ENSMUSG00000018547.9	479.496206142256	0.701690398250027	0.155161730498999	4.47633494965642e-06	1.90371403966922e-05
ENSMUSG00000018548.16	1534.28279424675	0.296050746649021	0.127795575594346	0.0193432309644087	0.0391548843627434
ENSMUSG00000018554.14	21.2777766927051	-0.347275091396969	0.503174322353438	0.416237313674303	0.524581344273285
ENSMUSG00000018559.17	179.59184575358	0.510337437176209	0.216113878130058	0.015176347663863	0.031650065473763
ENSMUSG00000018565.18	544.579546927033	-0.930863617796454	0.148888919570126	2.34915757488413e-10	1.7480152636971e-09
ENSMUSG00000018566.15	40.2122508428632	-0.91304772124029	0.583470236653877	0.0497268047832702	0.0892772889627246
ENSMUSG00000018567.15	363.293172383703	-1.66924556158235	0.163432682679892	2.84241276140256e-25	9.23195482091044e-24
ENSMUSG00000018569.13	21.8788322953848	-1.09439512103131	0.610112272851003	0.0215110660992679	0.0430456587017431
ENSMUSG00000018570.18	68.1975228565193	0.0964621430677389	0.292738513266694	0.728694420503014	0.798364006814579
ENSMUSG00000018572.11	478.147427656676	-0.337769972459772	0.154905279423759	0.0270034621175987	0.0526169696711038
ENSMUSG00000018574.15	75.6158978998807	-0.39866720513807	0.282393272727804	0.138598017249053	0.213278530047673
ENSMUSG00000018583.6	4592.06082736024	-0.0350102451279459	0.0907870897339608	0.698401115476615	0.774298403044416
ENSMUSG00000018585.10	232.863972775203	-1.04155558306293	0.309250265472177	0.000353165428729686	0.00107179784645996
ENSMUSG00000018593.14	1752.53443777101	1.01891413405342	0.124276393063131	1.27274390663662e-16	1.8864332952822e-15
ENSMUSG00000018599.6	66.0734319068906	-0.109333934954077	0.293653366362868	0.695017219062519	0.77163218354251
ENSMUSG00000018604.19	435.135310527267	0.598926653258704	0.787795652915594	0.21562976755169	0.307860318092445
ENSMUSG00000018648.16	64.3227805990096	0.534924649433922	0.280433463897144	0.0454809741592051	0.0827187101258704
ENSMUSG00000018651.15	458.978888705592	0.201006770293086	0.147499990782881	0.167522482714973	0.250115683330401
ENSMUSG00000018654.18	10.8817641453642	0.260631739650233	0.762343167014305	0.587273149785669	0.681606072562773
ENSMUSG00000018659.13	150.152526547157	-0.349740845429003	0.192858134550046	0.0637747994763247	0.110568501050394
ENSMUSG00000018661.18	181.554468689177	0.353337842347723	0.23125041022608	0.11473064382613	0.181695471425743
ENSMUSG00000018666.14	1400.1511500903	-0.156466509396855	0.0840581196134829	0.0616134131998929	0.107307041265218
ENSMUSG00000018669.15	551.071248562528	-0.977583119185631	0.140541246593552	1.92607919820126e-12	1.82753228637643e-11
ENSMUSG00000018672.16	24.450547114907	-0.0517195503240231	0.4470156840899	0.895599152295844	0.930697415174533
ENSMUSG00000018677.10	954.884499558138	0.616423592325222	0.131712835091232	2.26093544565437e-06	1.00298555990276e-05
ENSMUSG00000018678.14	112.852489883896	1.41374231347962	0.26584748954891	2.73885613585971e-08	1.55091966950488e-07
ENSMUSG00000018697.15	351.946833441458	0.162598240782191	0.117239253023353	0.162099966633927	0.243105660342521
ENSMUSG00000018707.14	7367.77443139471	2.32512255875712	0.209638294270714	2.23647886557947e-30	1.11263134379145e-28
ENSMUSG00000018727.20	18.1290076469975	-0.655888952654223	0.585613172756451	0.158462261262262	0.238890236766975
ENSMUSG00000018733.11	79.3614313215905	-0.420762829029942	0.237845118997182	0.0672862352707347	0.115706185902589
ENSMUSG00000018736.15	343.252107009637	-0.0137687046451945	0.169594581073448	0.934198623990996	0.95996560007861
ENSMUSG00000018740.15	17.3769842584816	-0.0676660407426487	0.58912671394103	0.884297422510537	0.92174488267382
ENSMUSG00000018750.15	59.4288269646272	-0.24622324508908	0.453254246523792	0.536209727109247	0.636058606563029
ENSMUSG00000018752.20	7.95723142786533	0.0649885452388758	0.677468815481545	0.89321240322832	0.928861928889216
ENSMUSG00000018761.15	243.9715653779	-0.144151623438335	0.174091388188563	0.399306346994384	0.507594381346034
ENSMUSG00000018765.6	731.81084145071	0.545978222049901	0.148929230860102	0.000203549456591657	0.000646077274806248
ENSMUSG00000018770.10	797.799534945592	-0.609261876846713	0.127077408498392	1.29422713793496e-06	5.95641092240779e-06
ENSMUSG00000018774.14	19.2987629104868	-0.672498472787398	0.451031239667638	0.0899117221848792	0.147998433548421
ENSMUSG00000018796.14	318.358503442134	0.218102957742867	0.207701839451146	0.281419645469489	0.383620637578318
ENSMUSG00000018800.15	49.20528615616	0.138413907260558	0.385399555253556	0.693940683538741	0.771008787250014
ENSMUSG00000018809.3	185.469181800208	-0.848037390121873	0.289814066965773	0.00206755110611965	0.00534850958108805
ENSMUSG00000018819.11	18.2902287612215	-0.123507347397345	0.59458051886446	0.791346356779622	0.848143205839673
ENSMUSG00000018820.14	194.103222337653	-0.323417070379074	0.17959331433561	0.066449306645017	0.114410365173933
ENSMUSG00000018821.4	144.798248820365	-0.884541009008439	0.18027780944724	5.61396578227888e-07	2.71498309946509e-06
ENSMUSG00000018841.18	206.760527854369	-0.745942316684857	0.148991131242299	3.90127826453123e-07	1.91940093164135e-06
ENSMUSG00000018845.15	32.2289993009932	0.47823720821403	0.366678269192678	0.156603490097631	0.236578942153533
ENSMUSG00000018846.9	1381.18350448163	-0.120280453351573	0.177435853359155	0.489876424316409	0.594464560672001
ENSMUSG00000018848.5	1672.23720288724	-0.55927683442937	0.108700877439284	2.20459204777364e-07	1.12462878719605e-06
ENSMUSG00000018849.7	285.05731923014	1.9010738238819	0.228779602272412	8.10838296087177e-18	1.34326702431263e-16
ENSMUSG00000018858.16	336.662268252756	-0.858524207602382	0.171744337270647	3.60438764234346e-07	1.78768606495695e-06
ENSMUSG00000018861.9	72.0986171690764	0.259185248341332	0.29331389537955	0.352129145650928	0.459233451280983
ENSMUSG00000018865.10	118.13643389153	0.282590304554446	0.171065474205985	0.0928401635496244	0.152089034338606
ENSMUSG00000018882.13	1006.796138869	-1.19828099859333	0.145042942526271	5.818457776373e-17	8.92940766109359e-16
ENSMUSG00000018899.18	163.809751588478	-0.482970220376458	0.219324561632503	0.0234431246612859	0.0464322749335332
ENSMUSG00000018900.8	93.9561319203106	-0.429674829971291	0.257795272330511	0.0828529811763067	0.138035212568823
ENSMUSG00000018906.15	91.2456581600632	-0.153810327607552	0.671288613149734	0.750519329305433	0.815385748873297
ENSMUSG00000018909.16	827.739801041399	0.38494515568648	0.179532675543349	0.0288627965689614	0.0558237809608981
ENSMUSG00000018921.12	429.447737813995	1.41816491222454	0.15274706391704	4.52998184613422e-21	1.00127800080929e-19
ENSMUSG00000018923.14	234.399682465217	-1.01804525001654	0.13641569704179	4.42872340769812e-14	5.0609152223848e-13
ENSMUSG00000018924.7	154.230916492097	-0.161958375762283	0.229945826130024	0.467408935148518	0.57387585260145
ENSMUSG00000018931.4	187.344805936844	0.817684369297655	0.179103089640937	3.2452501293043e-06	1.40778540250933e-05
ENSMUSG00000018932.10	92.8759876553023	0.410535598792117	0.274767415621145	0.117965383627728	0.185853039819919
ENSMUSG00000018965.12	1839.99783586198	-0.184868153466039	0.116937951379427	0.111034711627386	0.17696560166165
ENSMUSG00000018974.8	730.668832381472	1.0926366602462	0.151952814194069	3.03737231834536e-13	3.16960772916306e-12
ENSMUSG00000018983.10	59.0376082032867	0.106393985435969	0.333324785587691	0.732810945162058	0.801540872400106
ENSMUSG00000018995.13	191.260510113212	-0.61747923631432	0.257998706302907	0.0127258160235708	0.02711688816113
ENSMUSG00000018999.15	381.489113956084	-0.304864661812999	0.154462286786702	0.0453324388927576	0.082494117719863
ENSMUSG00000019027.9	7.9588860084982	0.994161481248137	0.625313562228467	0.0384836044565346	0.0717352857805927
ENSMUSG00000019039.15	117.584078715071	-0.0565141624977103	0.331607111237561	0.855471023385843	0.899383345597566
ENSMUSG00000019054.14	454.932112246222	-1.35268963714837	0.137811251646053	3.04361614571482e-23	8.33930566913242e-22
ENSMUSG00000019055.16	269.195911698995	0.359917176299325	0.258417767755538	0.147212886845921	0.224354891965921
ENSMUSG00000019066.14	51.5815203718448	-0.0829173647678364	0.515439298925121	0.848318314165859	0.893574981089311
ENSMUSG00000019080.9	23.6225110613679	-0.489306179659304	0.529082993179148	0.266664295954834	0.367368941812788
ENSMUSG00000019082.19	83.3469298367443	0.728402204707432	0.622060710482865	0.127092032709612	0.198146610739366
ENSMUSG00000019087.14	399.069464099253	-0.434135530039812	0.162955239099924	0.00680464732333901	0.0155541542855946
ENSMUSG00000019088.15	26.7595789991882	-0.847859180251245	0.375263513817246	0.013668531230743	0.0288674751541164
ENSMUSG00000019124.11	122.7263583456	0.0117850113963084	0.39627818705218	0.973860342934893	0.986614988918496
ENSMUSG00000019132.12	1066.80516627953	1.33936086055791	0.168268413187817	5.49240702506841e-16	7.56156270749721e-15
ENSMUSG00000019139.11	378.804402740368	1.10990829341009	0.17916631961818	2.65436039130806e-10	1.96006065307937e-09
ENSMUSG00000019143.16	168.434308904097	-0.106091128684178	0.202789912904187	0.59198250640094	0.685613217289599
ENSMUSG00000019158.10	50.2087556009257	-0.822673195518789	0.280209434423199	0.00207019945448296	0.00535248459993264
ENSMUSG00000019173.12	771.49759072568	-0.63096127289836	0.154117828757764	3.29014767817652e-05	0.000120773209577648
ENSMUSG00000019179.11	1244.328541005	0.0706071193602131	0.132376530080018	0.589987131909974	0.683984659332691
ENSMUSG00000019188.17	332.597362649196	-0.0234155963548061	0.11523024614321	0.837742264481736	0.885322928328889
ENSMUSG00000019189.14	724.914166324138	-0.578764301654327	0.137487120584285	2.07105709603679e-05	7.899953023034e-05
ENSMUSG00000019194.16	13.1165638525319	0.913455299102963	0.473716750126768	0.0260775661998439	0.0510180922671771
ENSMUSG00000019210.11	843.046865450959	-0.722614914462134	0.223793767678851	0.000874920419233551	0.00244731009742125
ENSMUSG00000019214.15	482.668662004756	1.02314450357681	0.194099570233215	6.89873107665329e-08	3.72830340135378e-07
ENSMUSG00000019235.10	19.3718760262872	0.174445371608687	0.744080769383207	0.717699294961771	0.790842765667524
ENSMUSG00000019254.17	319.625679584468	0.469624331105231	0.159505236200802	0.0027998886485386	0.00701975736532966
ENSMUSG00000019256.18	36.7446787256468	0.249576929389643	0.373599765634779	0.466762678014465	0.573338879521423
ENSMUSG00000019261.4	316.752000206472	0.741747608633469	0.251940885939727	0.00221693656242149	0.0056854531028492
ENSMUSG00000019295.9	108.160074029579	-0.235289972273101	0.279061910921221	0.377055654947945	0.484584052917178
ENSMUSG00000019297.10	620.553276203847	0.0418396408466133	0.118894897371696	0.722731593816191	0.794261956444956
ENSMUSG00000019302.17	378.831250450082	1.02372712154578	0.210943835342987	6.139277368588e-07	2.95255491905779e-06
ENSMUSG00000019303.15	449.025291972104	-0.75584755386482	0.14764133981247	2.13854042190533e-07	1.09313183841265e-06
ENSMUSG00000019312.11	143.312427687786	-0.566676862781663	0.199502325478801	0.00362900976174934	0.00888080008124927
ENSMUSG00000019320.15	7.90514134862464	-0.444778589386947	0.726382991830837	0.361866331833845	0.469422789216002
ENSMUSG00000019338.14	418.405804500584	0.382334920563274	0.232341678795872	0.0892661810437644	0.147082870046795
ENSMUSG00000019362.9	629.978880001255	-1.09760239440542	0.184816729350101	1.32556026617836e-09	8.99011569322862e-09
ENSMUSG00000019368.14	27.7048603216971	-0.597355116745258	0.568350034025111	0.192352077675017	0.280207153492083
ENSMUSG00000019370.11	1800.59048929242	-0.474043440437431	0.116519068296355	4.11256686247702e-05	0.000148409467718512
ENSMUSG00000019373.12	1892.66438075259	-1.21985447544993	0.114641053375304	7.62226716399682e-27	2.85263348612581e-25
ENSMUSG00000019428.17	1192.27086043842	-0.201383685969186	0.145194604022541	0.160261075735453	0.2410063136197
ENSMUSG00000019432.16	1517.32751178665	0.438070222314642	0.0944240926490502	3.10490051552698e-06	1.3522453527951e-05
ENSMUSG00000019433.10	384.893337151471	-0.25634558833027	0.191632687383886	0.171644901797876	0.255028114942311
ENSMUSG00000019437.18	184.342132990912	-0.651615518119448	0.214747386185355	0.00181150226486887	0.00474018874870423
ENSMUSG00000019461.13	68.4796108321981	0.974426992574585	0.253428541269104	6.35949739420776e-05	0.000221915328651026
ENSMUSG00000019464.7	10.1962735277349	-0.401703432768647	0.595669249210181	0.390441526781568	0.498171441307305
ENSMUSG00000019467.16	210.41760256939	0.199279005799753	0.226488420281087	0.364426579131867	0.471851901129459
ENSMUSG00000019470.13	741.022025551398	0.183102279168332	0.160332796341248	0.24632117353741	0.344151600597364
ENSMUSG00000019471.11	1717.25904258329	-0.452214382193963	0.130407182683676	0.000460666769244109	0.00136435246207603
ENSMUSG00000019478.18	357.665047298369	-0.100980220993829	0.140077471361252	0.465887558372132	0.572516665881937
ENSMUSG00000019487.12	383.76265497363	0.347238836386778	0.160179831183271	0.027751605582754	0.0539216152367209
ENSMUSG00000019494.15	534.173862882201	-0.976717225352623	0.140984082949542	2.35046017642629e-12	2.2117158700121e-11
ENSMUSG00000019505.8	8695.68473170562	-1.35835959406463	0.162374201247538	1.84713098659474e-17	2.95021396277939e-16
ENSMUSG00000019518.12	173.924937588169	-1.12694386397669	0.187167578343961	7.66808154200408e-10	5.33686807912854e-09
ENSMUSG00000019528.19	189.831331140681	-0.486771549053796	0.162271026075417	0.00231231161398713	0.00590247021353684
ENSMUSG00000019539.12	271.149478096962	-0.428021931578022	0.205636772935844	0.0328138585282249	0.0624431714974999
ENSMUSG00000019558.15	272.080306365523	0.810358216472037	0.176344170914106	2.83678351659125e-06	1.2400667419089e-05
ENSMUSG00000019564.13	297.377394797045	1.1160612481656	0.168046968502281	1.40793679094852e-11	1.21004671902658e-10
ENSMUSG00000019577.7	36.1267153225911	-0.221790218684328	0.634490151840609	0.64260300956222	0.730178288604822
ENSMUSG00000019578.12	268.376632972936	-1.01633180048344	0.167080761349395	6.12595797420186e-10	4.31832833737936e-09
ENSMUSG00000019579.14	415.031522499859	-1.57008204744334	0.15459526123173	6.42462059301681e-25	2.0305993724608e-23
ENSMUSG00000019590.17	87.7024303737155	0.169815772356733	0.257120359798759	0.492130200362565	0.596709226814694
ENSMUSG00000019647.17	240.55268338593	0.996365558881136	0.284334908557988	0.000230822803592194	0.000725789403618991
ENSMUSG00000019659.9	229.706154359381	-0.534554628888864	0.190394390866355	0.004119575945491	0.00992350162293743
ENSMUSG00000019689.5	90.320104326193	-1.64765514160153	0.228598178045543	9.38226937287742e-14	1.03067264685239e-12
ENSMUSG00000019699.17	670.221473531419	0.515259352124024	0.228112463433039	0.019798487016461	0.0399879413344858
ENSMUSG00000019710.14	968.255710217588	-1.47727934606855	0.102131955650278	5.17167894844764e-48	1.54840067716522e-45
ENSMUSG00000019715.15	411.140691552992	0.0319647050331482	0.156066936811349	0.835425498064387	0.883271375706341
ENSMUSG00000019718.9	41.9982777390971	-0.780917857700621	0.248202374991582	0.00109057959491081	0.00299259693207738
ENSMUSG00000019726.13	566.618011341882	1.25845638382379	0.816820958117697	0.0143453939465745	0.0301231321242338
ENSMUSG00000019731.14	455.21868755191	0.000423295033058664	0.163957274988181	0.997907447607862	1
ENSMUSG00000019732.15	28.8649063890527	-2.25976784607767	0.360680918524739	6.43625519328708e-12	5.72896293339775e-11
ENSMUSG00000019734.17	61.7857692803653	-0.627655664083999	0.440426635272911	0.107300968251569	0.171930042249546
ENSMUSG00000019737.15	75.395207400314	0.342306211706376	0.36488452114859	0.308748933691246	0.414155155677236
ENSMUSG00000019738.16	392.096621163331	-0.575120909569542	0.201098865157852	0.00339185128844014	0.00834757363125748
ENSMUSG00000019761.11	12.3707740808559	-0.291761924940999	0.508669486447141	0.497513697001638	0.601465241063503
ENSMUSG00000019763.12	360.054725030118	-0.508418401651664	0.148785655511986	0.000535792170057413	0.00156545238898783
ENSMUSG00000019767.13	18.6922032812406	-0.553523679077966	0.592700334007475	0.236149102271962	0.332042994404099
ENSMUSG00000019773.8	848.641716882452	-0.285538664653054	0.125549354968216	0.0217111079866122	0.0433669111129965
ENSMUSG00000019774.9	109.225722927987	0.241303308666	0.24826023588134	0.313341717483665	0.418984820284492
ENSMUSG00000019775.18	169.84508305415	-1.27306919384234	0.171312022610377	3.82427836407941e-14	4.38845936036904e-13
ENSMUSG00000019777.17	2334.49563811843	-0.254697392742533	0.104269761294698	0.0139627108402931	0.0294020408448985
ENSMUSG00000019782.11	883.711235713416	-0.406066341539013	0.110710315820349	0.000220474733052188	0.000695775666763201
ENSMUSG00000019785.15	104.093382481266	0.23558424867701	0.197704197840794	0.222709074318582	0.316587562742065
ENSMUSG00000019790.18	345.864427851568	0.846810056556786	0.306131759117087	0.00339270919114627	0.00834843727594227
ENSMUSG00000019791.13	120.922345205918	-1.60185381227659	0.205461248416976	1.18715712355607e-15	1.57779793007246e-14
ENSMUSG00000019792.9	322.261538969146	0.349679457620108	0.17132635492863	0.0378368655923626	0.0706496956241564
ENSMUSG00000019794.14	366.957567283565	0.705526287973811	0.187634378155692	0.000122826710719579	0.000405979013532579
ENSMUSG00000019795.18	665.200676167335	-0.934011632438019	0.163174079957941	5.98514653597672e-09	3.73606550447038e-08
ENSMUSG00000019796.13	500.563857610806	0.355189036895689	0.176129744157513	0.0399893076382226	0.0741308036562661
ENSMUSG00000019797.12	101.109236799187	0.389252035815601	0.243531175864728	0.0977427568885615	0.158746422495704
ENSMUSG00000019802.14	412.820186380938	2.07660797848185	0.263782685968889	1.54826993325336e-16	2.2702903820911e-15
ENSMUSG00000019804.13	756.58811768602	-0.0508271290882073	0.114624102502363	0.6550008246511	0.740389006988157
ENSMUSG00000019806.14	156.147986731901	0.245104557569911	0.175620772490266	0.155268809259876	0.234891786987891
ENSMUSG00000019808.9	94.6192241176054	-0.422585759447069	0.200955823810587	0.0312518038713804	0.0598838610865837
ENSMUSG00000019809.17	168.942400961935	-0.541300435300565	0.211445705481466	0.00855750956579718	0.0190273440480667
ENSMUSG00000019810.16	120.808765573367	-0.741839346717018	0.208287283471995	0.000256234470670872	0.000799131255404783
ENSMUSG00000019813.17	428.15159965199	-0.302408116108559	0.159728139997008	0.0546241630042608	0.0966472646600583
ENSMUSG00000019814.6	507.19654345543	0.929708332986117	0.200347832077295	1.98395294685407e-06	8.88731043956636e-06
ENSMUSG00000019817.19	306.505804030081	2.88034841847387	0.428682616488641	1.12734527839968e-14	1.36801729546113e-13
ENSMUSG00000019818.16	1524.10089806575	0.135695401055237	0.161929519851746	0.394800032827371	0.502758652893691
ENSMUSG00000019820.12	2720.82527123044	1.12673693922749	0.122320647533396	1.45934671932592e-20	3.08205329244018e-19
ENSMUSG00000019822.13	105.471331195104	-0.555360934103912	0.259794003160468	0.025995294230538	0.050893414587358
ENSMUSG00000019823.18	291.401204322717	0.0130122106391009	0.259972097123287	0.958446939212564	0.976111432247715
ENSMUSG00000019826.12	205.655636913016	-0.986864190621855	0.176503701083847	1.21109134701063e-08	7.2283585397695e-08
ENSMUSG00000019831.15	181.513306195597	1.83894537398375	0.209171516641524	1.52428040391401e-19	2.95994403434576e-18
ENSMUSG00000019832.6	30.6856182343139	0.434095909967017	0.32176351454147	0.150837064855137	0.22907257649816
ENSMUSG00000019837.9	339.283669969934	0.538235833719413	0.224342354828223	0.0134183880687149	0.0284011049264176
ENSMUSG00000019838.12	95.5936131360949	0.629291549111845	0.259190603700247	0.0114602024566327	0.0246977036845139
ENSMUSG00000019841.16	845.840818454987	2.37334592923618	0.335553059726964	1.57262107158139e-14	1.86977264878922e-13
ENSMUSG00000019842.7	92.3807473281264	0.620760054571872	0.445695443462008	0.114356165373034	0.181206983756519
ENSMUSG00000019843.15	301.501737623684	1.36187929326195	0.196058096264424	1.13087545225332e-12	1.10320652086821e-11
ENSMUSG00000019845.9	326.587189382079	-0.821241425527224	0.142372846092396	5.24976252068643e-09	3.30331828154923e-08
ENSMUSG00000019846.12	50.3220642521675	1.17193981164134	0.311908066471733	6.58012722189987e-05	0.000228500537669813
ENSMUSG00000019849.12	698.412812582979	0.531066875632602	0.155246900239951	0.000520401331963389	0.00152454167113345
ENSMUSG00000019850.12	33.2338335143748	0.36169065177551	0.455493545385069	0.365206471020045	0.472453056664867
ENSMUSG00000019851.9	570.098127568737	-0.633517263097271	0.128098231236021	5.91164410976491e-07	2.84723730785314e-06
ENSMUSG00000019852.8	157.068584612043	1.77309745295561	0.21355627146693	1.25040695693771e-17	2.02065273404253e-16
ENSMUSG00000019853.7	89.3707459738488	-0.881012337012655	0.247138647240216	0.000215649852588224	0.000681725114718809
ENSMUSG00000019854.18	448.097907171391	0.92454638559517	0.162443306255703	7.32743602559306e-09	4.52252207771518e-08
ENSMUSG00000019856.15	70.8237048978899	0.781108177309994	0.644875909615373	0.106447864565602	0.170745858737752
ENSMUSG00000019857.8	533.944792508415	-0.380151005003895	0.220175686210014	0.075568166810402	0.127707409982234
ENSMUSG00000019861.16	333.985903838657	1.04309418295382	0.17528595289612	1.33287703603944e-09	9.03601735383343e-09
ENSMUSG00000019863.8	190.883294551209	0.0384743990267195	0.161848572078574	0.809256120743899	0.862637269568215
ENSMUSG00000019864.15	261.038255720273	0.277712855975252	0.120519848283259	0.0201285832032382	0.0405750250468508
ENSMUSG00000019866.16	12.296692938015	1.41057405250298	0.515401408485537	0.00116047842496071	0.0031622701015767
ENSMUSG00000019868.17	446.379544864448	-0.482142331712644	0.129191368423474	0.000163938510624843	0.000529951993415644
ENSMUSG00000019873.9	320.22159990525	0.23307357466987	0.135545767792919	0.0821952520969953	0.13709198989985
ENSMUSG00000019874.12	7.05600339121077	-0.563143871728127	0.614548666915495	0.235076472556354	0.330826790324373
ENSMUSG00000019877.11	548.398686985038	-0.607020649880547	0.187341864949493	0.000936958094701591	0.00260491118444219
ENSMUSG00000019878.9	619.498346642254	0.273120976835151	0.169817685119772	0.101881328275384	0.164446170624461
ENSMUSG00000019880.11	8.52684629183901	0.0978819382323143	0.643703567900604	0.838261795854167	0.885815118547813
ENSMUSG00000019883.12	205.104413681271	-0.376094377694983	0.190569624790215	0.0437627211857334	0.0800178469648536
ENSMUSG00000019889.11	801.015333273034	0.870555873180227	0.0888081716961506	6.90068397915495e-23	1.84470069942767e-21
ENSMUSG00000019891.16	193.341942555546	-0.266203140966892	0.159907111776671	0.0910472455343569	0.14957315975021
ENSMUSG00000019894.15	86.3143582656319	0.455801782762844	0.285729730060699	0.0938121399568033	0.153437078731494
ENSMUSG00000019897.9	533.74359647857	-0.396796529146415	0.194571035809585	0.0370186184191991	0.0693183522298103
ENSMUSG00000019907.11	1122.66497831546	2.23199719505116	0.294725419270052	8.0789069424975e-16	1.09314182926957e-14
ENSMUSG00000019916.15	1010.76455202525	-1.80806478923626	0.120968643901075	1.97520403977134e-51	7.37961208394365e-49
ENSMUSG00000019917.11	733.779007223971	-0.469394895628329	0.0893694403444493	1.31292038439632e-07	6.87873368433157e-07
ENSMUSG00000019920.19	1215.86212689352	-0.0590515109485248	0.185384729118334	0.745166784944386	0.811283401499452
ENSMUSG00000019923.15	1714.51942426728	-0.643663475942359	0.100973042984376	1.42349081511027e-10	1.08571668607785e-09
ENSMUSG00000019927.7	183.970767086068	-0.000213242849618217	0.129509329051137	0.998673354504182	1
ENSMUSG00000019942.14	3382.95008875483	-1.76901421916051	0.110411696554177	1.20137972314385e-58	7.06539996464634e-56
ENSMUSG00000019943.11	674.467371594373	1.55106249378997	0.264372918505149	8.77495720489179e-10	6.0611250122883e-09
ENSMUSG00000019944.15	18.1868410348776	0.735737864518745	0.687711589760607	0.134037005910354	0.207228182924214
ENSMUSG00000019947.11	749.608050864023	1.98014865197994	0.142610615823118	5.61781620663878e-45	1.2672408147222e-42
ENSMUSG00000019948.5	228.770808025411	-0.563118433959314	0.202648351120258	0.00440288636616325	0.0105427264492672
ENSMUSG00000019951.11	583.354308451292	0.480718431826292	0.144915026458511	0.00078319466817083	0.0022125350147142
ENSMUSG00000019952.16	114.878834095278	0.742917778541336	0.277492904123396	0.00502314342675437	0.0118572395080797
ENSMUSG00000019960.9	542.86737795711	-0.421191101101802	0.224929169396795	0.053633378445659	0.0951190999315742
ENSMUSG00000019961.18	4476.08191720207	-0.138394700585497	0.0896994515745544	0.121116969795535	0.190254043844613
ENSMUSG00000019966.19	19.2311283709889	-0.0728311028614192	0.726541764672523	0.880406649860419	0.91902734093512
ENSMUSG00000019969.15	441.147118508525	0.47329104627684	0.219693970412414	0.0266109796763089	0.0519628841847242
ENSMUSG00000019970.16	997.566429066239	-2.38098160130432	0.278769727574595	1.44954911239811e-19	2.82481955430292e-18
ENSMUSG00000019971.11	240.276580237005	2.20263026709106	0.346125494494029	4.53104897836074e-12	4.1177032851361e-11
ENSMUSG00000019975.13	205.546846816215	-0.238680583093408	0.174796696087979	0.164468438417822	0.246164495130547
ENSMUSG00000019977.17	704.610090247678	0.347384648836129	0.178941878789375	0.0478915541757496	0.0864631315219898
ENSMUSG00000019978.17	1442.10740787897	1.01540674899604	0.133497294217681	1.48232248631499e-14	1.76751660985872e-13
ENSMUSG00000019979.13	920.114782420409	0.641621025871124	0.144086892764326	6.53022780039479e-06	2.70932882814566e-05
ENSMUSG00000019982.16	451.21987060865	-0.417215871690152	0.159439035300365	0.00789991367793156	0.0177231442145094
ENSMUSG00000019984.17	540.12226024242	0.238280417614312	0.179561756343148	0.176249230856681	0.260950915709132
ENSMUSG00000019986.18	215.522041280163	0.888335143222199	0.150601600425743	2.23143187529327e-09	1.47038770269925e-08
ENSMUSG00000019988.8	648.165864588146	-0.687445723286684	0.27470901714148	0.00880322690761362	0.019506088863156
ENSMUSG00000019989.9	883.399327743279	-1.34772067036124	0.112540239989978	1.53329117183434e-33	1.08363543890971e-31
ENSMUSG00000019992.9	165.420761182786	-0.934244189148962	0.201325984474894	1.97266184063373e-06	8.8415412437985e-06
ENSMUSG00000019996.18	89.563503838108	0.00730290243118608	0.380738538850492	0.983272401614776	0.992980905028242
ENSMUSG00000019997.12	82.9681446497818	0.915357139275837	0.264983307903916	0.000311141848353675	0.000954999593073618
ENSMUSG00000019998.7	346.827304298863	-0.921196438752183	0.210729125118428	7.08581801045593e-06	2.92637686367277e-05
ENSMUSG00000020000.8	27.2684551381837	-0.464136355481624	0.365356521070229	0.167926330252204	0.250520282683733
ENSMUSG00000020003.17	321.43769344321	-0.790277573191262	0.159577969820746	4.93699960994887e-07	2.40383124118948e-06
ENSMUSG00000020009.14	111.266485632233	-0.946930121761989	0.219720960633029	9.0668352183989e-06	3.68105462380115e-05
ENSMUSG00000020014.19	7.95126681657985	-0.0789330834662115	0.688107023688283	0.870675276776941	0.911317637330404
ENSMUSG00000020015.11	616.366195789543	0.901604008202396	0.162827823651807	1.83651055014048e-08	1.06635469778432e-07
ENSMUSG00000020017.15	10.4897900195981	0.106944882952973	0.734524583104387	0.824899096595164	0.87500730634067
ENSMUSG00000020018.7	991.250808321905	-1.09662744051024	0.124403206810264	5.6488172784238e-19	1.04987668311292e-17
ENSMUSG00000020019.5	6.88292113523195	0.243327910953043	0.593669950533533	0.60210390293358	0.69451141563514
ENSMUSG00000020020.9	255.504090931444	0.382252981568946	0.128831113148375	0.00273407045737913	0.00687148019256138
ENSMUSG00000020021.5	100.344073323582	0.054475346541572	0.464167013443852	0.892955558036997	0.928653478223773
ENSMUSG00000020022.18	699.655980200149	-2.71549185376392	0.197296192773513	5.98727260585935e-46	1.42887562319835e-43
ENSMUSG00000020023.19	208.124012714478	1.40589186888862	0.309028301117865	1.36936478384594e-06	6.28465158739998e-06
ENSMUSG00000020024.8	816.949256960166	2.29582132539716	0.342460688031104	3.06303783491158e-13	3.19436630953065e-12
ENSMUSG00000020027.19	311.84725048966	-0.212105465503181	0.160051357941672	0.178537573490927	0.26369882704055
ENSMUSG00000020029.7	847.727361892614	0.356118098549397	0.119445527589933	0.0026429901068741	0.00665984974596723
ENSMUSG00000020032.15	83.1681745310937	1.04202356372524	0.386199187437894	0.00305875829912291	0.00760050896509085
ENSMUSG00000020034.8	7.96464016995058	-0.278948177093479	0.696135043965355	0.566089107798771	0.663283715534535
ENSMUSG00000020038.11	349.799002364436	1.01199376153977	0.207208100585171	5.34170461323925e-07	2.59016047898147e-06
ENSMUSG00000020042.16	160.27323528703	0.727038392668521	0.173885614151859	2.06544260710649e-05	7.88218850781519e-05
ENSMUSG00000020044.14	47.2584953274781	0.675386057697378	0.408090447169599	0.0663137745052912	0.114202586495862
ENSMUSG00000020048.14	3566.90857470213	1.1318776699681	0.277194547925919	1.85594388871361e-05	7.14061402230071e-05
ENSMUSG00000020056.17	243.239277069067	-1.24493631559563	0.175251830794432	4.51282841411336e-13	4.63296418299282e-12
ENSMUSG00000020063.17	570.05581117041	-0.0396335379994203	0.147506674498387	0.785527808760467	0.843293984409584
ENSMUSG00000020064.10	1317.98966751229	0.234762105462259	0.115977134818814	0.0413340936955388	0.0762802332045767
ENSMUSG00000020067.9	12.2146207276757	-0.0298080511400372	0.883134170045967	0.942564713919753	0.965107300220962
ENSMUSG00000020069.17	417.344912344983	0.413990071089907	0.18047425289875	0.0193608146432995	0.0391808448729523
ENSMUSG00000020070.19	361.116001411838	0.160817158972553	0.202448717492988	0.415785083261192	0.524212002607921
ENSMUSG00000020074.8	1199.91024266695	1.02119105812343	0.184099374589624	1.48961728025832e-08	8.7830757403614e-08
ENSMUSG00000020075.9	3030.75589587475	0.729136283622314	0.14154206493483	1.8526594457111e-07	9.53963198640546e-07
ENSMUSG00000020076.8	928.296109051831	0.46771249832666	0.152216128720809	0.00183914509973475	0.00480488693595622
ENSMUSG00000020078.17	644.910414024949	-0.401871981038269	0.177284774649385	0.0209268512671957	0.0419632805427316
ENSMUSG00000020079.16	449.818520526844	0.161825736405844	0.119371853261958	0.171641729147591	0.255028114942311
ENSMUSG00000020083.14	40.5850549972526	-0.410350795532303	0.390574640014585	0.248276709010351	0.346347504441302
ENSMUSG00000020085.16	42.4631481466753	-0.483633551825733	0.549400939242865	0.282434790315214	0.384813312272103
ENSMUSG00000020086.7	238.085923246253	-0.250355626895695	0.159319894335633	0.11071979292156	0.176514941430858
ENSMUSG00000020087.6	74.3626360387759	0.71921646164431	0.350633337399086	0.0269332437838617	0.052504998862182
ENSMUSG00000020088.11	1034.16325132034	-1.34090128227029	0.163878259597935	8.8613538849894e-17	1.33504038814383e-15
ENSMUSG00000020089.9	2167.43202068219	-0.666688590894384	0.133664753672623	4.62636822279219e-07	2.25859488659114e-06
ENSMUSG00000020091.16	868.903828256967	1.39779186998713	0.159875212878357	6.54051176345765e-19	1.19936088205854e-17
ENSMUSG00000020092.10	570.386588378788	0.336381119642906	0.16928543011612	0.0432927491478789	0.0792473901614717
ENSMUSG00000020097.15	905.991475898301	-0.937791458039038	0.149375305070592	1.97144749910839e-10	1.47562845308263e-09
ENSMUSG00000020098.8	66.236344619124	-1.50787892641906	0.234740902996387	2.95742602558023e-11	2.44723288257435e-10
ENSMUSG00000020099.9	237.286319260728	1.45895206711423	0.212881921428396	1.79666921681152e-12	1.71213842553445e-11
ENSMUSG00000020100.16	185.893606766437	0.489207070198378	0.234831935219442	0.0313171333217694	0.0599929309457396
ENSMUSG00000020101.15	22.0793164382299	-0.306062367487673	0.723762426560391	0.528853082441232	0.629690795991306
ENSMUSG00000020105.10	294.049441007518	0.258152571858648	0.456640333433904	0.518864587663858	0.620264476592432
ENSMUSG00000020107.11	275.354100954237	-0.989229390189956	0.200866779019876	4.47882611846338e-07	2.18916086947867e-06
ENSMUSG00000020108.5	1063.72680927113	-0.657747326874713	0.139645526208647	1.88655474657827e-06	8.47637026245686e-06
ENSMUSG00000020109.14	148.625686999776	0.746732005947113	0.210534556324939	0.000269595147748978	0.000838101434393509
ENSMUSG00000020111.16	232.029382475567	0.0345926403999606	0.222003731662431	0.872554017076741	0.912797598577135
ENSMUSG00000020114.13	2363.70704721672	0.313017854489158	0.149574323818234	0.0339734443413043	0.064303529651524
ENSMUSG00000020115.4	501.894176419455	0.237918644352112	0.1628122782937	0.137755950622861	0.212161170866691
ENSMUSG00000020116.8	1085.57402296834	-0.579672767885538	0.127594127147909	4.49259968377088e-06	1.9098324966857e-05
ENSMUSG00000020121.16	67.3958037134044	0.810333011325525	0.312746804598057	0.00593980642052135	0.0137703494758166
ENSMUSG00000020122.17	137.27979868857	1.07034975098617	0.499332359137212	0.0118679842993836	0.0254831265429586
ENSMUSG00000020124.11	1234.84228763672	1.63292522447763	0.257628619144676	3.85207181783182e-11	3.1433135096252e-10
ENSMUSG00000020128.16	997.236677656584	0.621659869946388	0.197628553213605	0.00128206410761016	0.00345584378130898
ENSMUSG00000020130.10	706.648157933468	0.118953945519066	0.168863909964256	0.473809602767462	0.579333243044548
ENSMUSG00000020131.15	7.61800732328874	0.218967862538258	0.545525320675034	0.624955016992875	0.714067045852183
ENSMUSG00000020132.11	377.684205094406	0.070191770570202	0.174908982743834	0.682863968888567	0.761992340969576
ENSMUSG00000020133.9	108.086135420265	-0.345720617675499	0.241600468684637	0.138460982724353	0.213107486916713
ENSMUSG00000020134.14	464.911853203964	-0.0428831293645576	0.15921703210289	0.784579238470469	0.842605251411545
ENSMUSG00000020135.14	21.5586152108899	0.879352883785343	0.488876253140271	0.03603048310405	0.0677284420661412
ENSMUSG00000020137.6	153.645508193776	0.346216901604771	0.326809544311731	0.258372884513477	0.357892520969333
ENSMUSG00000020142.13	505.547233332845	1.07870528040233	0.194138064648317	1.30094670662856e-08	7.71432820239559e-08
ENSMUSG00000020149.18	1151.48658298463	0.600732146320871	0.144921076805689	2.70079469763027e-05	0.000100597118945663
ENSMUSG00000020150.14	15.7410607917514	-0.196071196951233	0.501664060017375	0.645582619185672	0.732653962104098
ENSMUSG00000020152.8	2787.8370753535	-0.175269644915347	0.13388057930945	0.185862936071476	0.272344275519576
ENSMUSG00000020153.15	274.413663139786	-0.676294581933875	0.155566322265038	1.0306594928171e-05	4.1455471099705e-05
ENSMUSG00000020156.17	606.310544659776	0.219654997607213	0.246471031168407	0.355522108384773	0.462943425492017
ENSMUSG00000020160.19	61.5794588099577	-0.350818085231742	0.235691309259381	0.123937369102739	0.193981242944093
ENSMUSG00000020163.13	521.491328927912	-1.40912066250656	0.145197072141351	8.16813567741391e-23	2.15898379133186e-21
ENSMUSG00000020166.16	526.109459800406	0.550895256002221	0.192404884090851	0.00342175585502122	0.00841488256640299
ENSMUSG00000020167.15	858.021658697729	0.959845021908487	0.135333409194622	7.41071154159165e-13	7.41837002768327e-12
ENSMUSG00000020170.5	519.4097476886	0.379496169998277	0.105709377775049	0.000301983103987454	0.000929660828820602
ENSMUSG00000020171.9	748.012354827869	-0.631891764778864	0.107320307066621	3.06013310747805e-09	1.98390597956067e-08
ENSMUSG00000020173.18	439.077516413078	1.76077942729055	0.603346896016043	0.000215709241061626	0.00068178197170092
ENSMUSG00000020175.16	16.8862292302592	-0.564115953568196	0.594719979826413	0.228033239828227	0.322707404628001
ENSMUSG00000020176.18	5063.39902905127	0.41809118346088	0.0934337982033201	6.86870962242968e-06	2.842599682145e-05
ENSMUSG00000020180.11	929.073966726657	-1.19327260800514	0.122380584453285	7.54118919761532e-23	1.99969021766717e-21
ENSMUSG00000020182.17	96.6218129507056	0.0506216394401036	0.371801138729057	0.882203383580639	0.920377795072376
ENSMUSG00000020184.16	1541.19994543718	-0.814108783119558	0.130071155466922	2.56623841681898e-10	1.90095582590005e-09
ENSMUSG00000020185.17	271.276542612995	0.92225585548308	0.262761153606372	0.000251114202914728	0.00078449963562831
ENSMUSG00000020186.8	781.273864958733	-1.23135611782969	0.157549346809521	2.09131071079459e-15	2.71590011629767e-14
ENSMUSG00000020189.16	500.259219369925	1.8648918752819	0.219794626073632	2.05334072923129e-18	3.57802770246049e-17
ENSMUSG00000020190.14	267.073635640038	0.758110307236572	0.159074730347253	1.30679029716214e-06	6.01087034172318e-06
ENSMUSG00000020196.11	677.247646761178	0.690723020595689	0.174698129584159	5.65509796026219e-05	0.000199192509329706
ENSMUSG00000020198.9	912.542975964714	0.487489417946294	0.186728623356771	0.00769222455681641	0.0173303956460659
ENSMUSG00000020205.9	15.9208919612612	-0.485795362306787	0.501330354401299	0.254381365077426	0.353583011625726
ENSMUSG00000020211.16	229.952747798333	1.34359444362323	0.211535183403835	6.5758562567766e-11	5.21853614363086e-10
ENSMUSG00000020212.15	256.00490990991	-0.27445349975153	0.340778427546689	0.387445454163784	0.495077542772951
ENSMUSG00000020219.8	404.12501127868	-0.623958793682306	0.187497303175224	0.000677584840542565	0.00193308897595537
ENSMUSG00000020220.17	1056.47814797553	0.649041930372823	0.177624462465244	0.000196407145008464	0.000625940866432044
ENSMUSG00000020224.16	447.588064262615	-0.100479955129476	0.124596804800755	0.415779432060277	0.524212002607921
ENSMUSG00000020225.11	188.767675303307	-1.51947689689527	0.201183987558593	9.48966440336719e-15	1.15667138216319e-13
ENSMUSG00000020227.11	59.2712190103787	1.13187467282394	0.543830935647675	0.011634061685465	0.0250405919036258
ENSMUSG00000020228.12	565.078419222008	-0.596990922011215	0.144456003789059	2.86081009267017e-05	0.00010622087890868
ENSMUSG00000020230.16	77.7320327718478	0.124909019393394	0.325709619751019	0.682632783753627	0.76194089677157
ENSMUSG00000020231.16	188.840796130257	0.793997851737485	0.212509747048106	0.000123201156704091	0.000407053259921002
ENSMUSG00000020232.18	281.286501622514	0.484416742603517	0.190139131358525	0.00924163046947539	0.0203805984921456
ENSMUSG00000020235.17	615.418137695412	0.417134786134481	0.17645416268026	0.016044731779181	0.0332318761571205
ENSMUSG00000020238.15	378.605936487302	0.922764858494778	0.234388571782717	4.68297777525162e-05	0.000167422047383996
ENSMUSG00000020241.14	18.0228322534069	1.47521110289466	0.444411238365327	0.000166195494248691	0.000536931764526818
ENSMUSG00000020246.14	77.8847168760334	-0.50513423436247	0.378284635729836	0.144681681568879	0.22100865031491
ENSMUSG00000020248.19	1290.4217699276	-0.420536484331388	0.162046004365994	0.00839627045797579	0.0187076428513837
ENSMUSG00000020250.12	2282.05573373759	0.777331414561951	0.128214367904154	9.19224769950761e-10	6.3307713453698e-09
ENSMUSG00000020253.16	131.038053400339	-0.0644277369780931	0.237333315662224	0.778970396139693	0.83827640264229
ENSMUSG00000020255.9	5438.26455311322	1.61604813441213	0.174151755275608	3.14421183973226e-21	7.0426671427311e-20
ENSMUSG00000020256.15	131.5468675563	1.06081357014755	0.436836977050592	0.00614991615191415	0.0142054522757147
ENSMUSG00000020257.14	1883.99646503094	-0.807757269335573	0.148487274860438	3.5365320623198e-08	1.97497333030635e-07
ENSMUSG00000020258.17	21.8153446833105	-0.358992310544963	0.421623846239025	0.341387791375643	0.448188851198494
ENSMUSG00000020260.10	176.733387618358	0.0883286730947822	0.222563040039354	0.68280440381116	0.761992340969576
ENSMUSG00000020261.16	85.4829928411927	0.95674252699767	0.459766908851337	0.017311023582865	0.0355392875375936
ENSMUSG00000020262.16	84.092669866608	0.560548849903955	0.274440961437396	0.0325611988170712	0.0620082411149198
ENSMUSG00000020263.15	139.786502593405	0.227574304227585	0.195919338073945	0.234784503868199	0.330585414724039
ENSMUSG00000020265.17	823.042044846149	-1.0298683977288	0.189516478946776	2.7829258175908e-08	1.57533308484935e-07
ENSMUSG00000020267.7	2843.89305270362	-1.47886465631448	0.13405593761477	6.73221955882111e-29	2.99620160743533e-27
ENSMUSG00000020268.15	69.4828154711233	-0.447833518181901	0.50436693096811	0.295227374056072	0.39901194247338
ENSMUSG00000020271.18	725.160142219385	-0.260994996852537	0.202842578307137	0.187402552571801	0.274063750728228
ENSMUSG00000020272.9	84.0494391833674	1.30675831515926	0.270957184445258	4.47441013846617e-07	2.18765177405352e-06
ENSMUSG00000020273.14	466.036952822295	-0.398974797298961	0.164697681881824	0.0138341618505131	0.0291728037536408
ENSMUSG00000020275.10	69.802986810586	1.80860027033794	0.265329647598144	9.84327515580874e-13	9.69433086068794e-12
ENSMUSG00000020277.11	1197.28614810223	-0.0323000681025049	0.178918144693198	0.854055228701086	0.898411105852867
ENSMUSG00000020280.13	619.564949922533	-0.0600442894719001	0.189382270921381	0.746092889066975	0.811701348061964
ENSMUSG00000020282.19	107.710009144935	0.844452703674881	0.37450040257615	0.0138925747991913	0.0292693230831991
ENSMUSG00000020283.6	484.981883889265	-0.104342797850606	0.233466231302771	0.644392879416085	0.731667558144375
ENSMUSG00000020284.17	80.7498128233593	-0.818277644062577	0.417145843804788	0.0286855867594021	0.0555462790648018
ENSMUSG00000020287.16	89.5514722658316	-0.5117604044806	0.244559326078147	0.0300889528342408	0.0579163981673225
ENSMUSG00000020288.14	288.829098588744	0.228577850388366	0.168851602545297	0.168649854366198	0.2513946910336
ENSMUSG00000020289.16	158.702767323286	-0.477101282398005	0.246828154879301	0.0449944738371228	0.0819515541063933
ENSMUSG00000020290.15	5511.09116999039	0.880983211761191	0.212762857080422	2.08101783139587e-05	7.93243533092494e-05
ENSMUSG00000020297.11	6.77875461710391	-0.322275402590433	0.528357719993716	0.463917947717449	0.570440325945582
ENSMUSG00000020300.15	84.715367872875	1.90092533321784	0.277335918455523	5.68513763525548e-13	5.76815535673148e-12
ENSMUSG00000020303.3	432.904296299197	-0.919648745317675	0.254367361677542	0.000169170626217416	0.000546013553589106
ENSMUSG00000020305.14	240.857611248106	-0.962700316367489	0.1401478321695	3.61447664595242e-12	3.31585442500828e-11
ENSMUSG00000020307.16	1494.57834241258	-0.66693160874907	0.163456877881574	3.38556267192312e-05	0.000123908809265225
ENSMUSG00000020308.8	87.4553075099098	-0.766606461288686	0.292459412809206	0.00575187552291538	0.0133723188247702
ENSMUSG00000020309.7	42.5281767900167	-0.468974845557504	0.269005935380295	0.0686363887011637	0.117671568218851
ENSMUSG00000020311.18	271.937349960368	0.421670414755429	0.191120195044824	0.0241607776120735	0.0476930622078656
ENSMUSG00000020312.13	39.4043487869514	1.18873979050248	0.347928633514956	0.000229232432282084	0.000721201846081215
ENSMUSG00000020315.19	3291.77547696944	1.36528588062397	0.113397471930282	6.82749600295933e-34	4.99681674136583e-32
ENSMUSG00000020319.10	38.7209598878363	-1.04339905833962	0.428560955994499	0.00626350853044037	0.0144394785063365
ENSMUSG00000020321.17	2194.17950940235	-1.68157289386291	0.130497412485541	8.84186068235476e-39	1.03999228468811e-36
ENSMUSG00000020325.11	9.79371517052249	0.698397906086902	0.49940405740254	0.100533126324544	0.162582394359676
ENSMUSG00000020326.8	3329.90625454242	0.117497443902452	0.189122972603631	0.525782345516083	0.626805030305751
ENSMUSG00000020328.11	1930.22816559468	-0.943547026367393	0.125145797458844	2.71111541662366e-14	3.143939265179e-13
ENSMUSG00000020329.13	237.310407972745	2.77743132939215	0.408569058730823	1.09702920289321e-14	1.33221090590284e-13
ENSMUSG00000020330.17	1187.3226896814	0.463512737802201	0.253770228634337	0.0576535100992759	0.101278040410153
ENSMUSG00000020331.10	25.5402842332417	1.70501588763569	0.438814455706266	1.08012442221415e-05	4.32970030686475e-05
ENSMUSG00000020333.18	64.5132346267384	0.927129598744568	0.343789979618459	0.00371642450990829	0.00905971316131158
ENSMUSG00000020335.14	8.28298033529346	0.904185595076694	0.493746190329218	0.0322262831230065	0.0614842085721872
ENSMUSG00000020340.17	500.883419304528	2.07406314802333	0.170821213380251	3.21878838118893e-35	2.63700439169344e-33
ENSMUSG00000020346.17	166.465727731126	-0.242130512713656	0.31144684485399	0.409806607184038	0.51830149005373
ENSMUSG00000020349.5	3933.58202366151	-1.12764695537881	0.106646093813213	1.79258241284444e-26	6.50186224500207e-25
ENSMUSG00000020357.4	17.4467668771847	0.716059876785781	0.390652612232372	0.0438639305088834	0.0801406128580697
ENSMUSG00000020358.18	6051.79762749923	-0.383028613504041	0.0983608331185351	8.99326334490995e-05	0.000305344469073468
ENSMUSG00000020359.14	174.115063528483	-0.422527411541333	0.166248491002767	0.00978412017488743	0.0214648423820772
ENSMUSG00000020361.14	5957.38013425113	0.0813348173196989	0.136225494570341	0.546140165589449	0.645513214668494
ENSMUSG00000020362.14	754.909781244728	1.15075028754842	0.134591874249094	5.37060681298166e-18	9.0427180357228e-17
ENSMUSG00000020363.7	238.774347789491	-0.421638586315046	0.182048384715611	0.0181795606236226	0.0370636157966068
ENSMUSG00000020364.15	61.0869823265177	0.446688984759727	0.311887840667716	0.128735450704495	0.200405243595285
ENSMUSG00000020366.19	252.540222279065	0.31412871837453	0.163810959887042	0.0514004798507032	0.0918315831291667
ENSMUSG00000020368.16	7269.72358593457	-0.284291109037149	0.139941801634919	0.0398852753637654	0.0740129399836742
ENSMUSG00000020372.16	19969.979735552	-1.14067210761436	0.112743595698188	2.05969726104404e-24	6.31602137758141e-23
ENSMUSG00000020375.10	137.873219907986	-0.094838485830627	0.220888592004083	0.658572128417956	0.743297274753837
ENSMUSG00000020376.18	172.828460617667	-0.117542184593751	0.20520336307246	0.557083604017177	0.655249693382204
ENSMUSG00000020380.17	442.102321709419	2.40945898672381	0.294780307078812	2.72592455910134e-18	4.69047018962609e-17
ENSMUSG00000020381.11	120.920499284047	-1.11522559337772	0.158078490048065	7.86434388566373e-13	7.83911324244701e-12
ENSMUSG00000020385.17	564.035364584719	0.0124329349409563	0.145889375076294	0.931238861979579	0.957641312697042
ENSMUSG00000020386.6	546.739198486269	-2.16487264230053	0.18472342845924	3.54303633283331e-33	2.41087517738703e-31
ENSMUSG00000020387.16	251.066959094888	0.916484277666282	0.163850010919424	1.30701947981254e-08	7.74476062399176e-08
ENSMUSG00000020388.13	9.9890832893854	-0.150858354784219	0.546242418816542	0.736435298544877	0.804329777882768
ENSMUSG00000020389.20	67.5148007930881	0.679510694324186	0.409529078303606	0.0654069281539528	0.112887106792909
ENSMUSG00000020390.13	904.116120387227	-1.15398333974023	0.130689720944728	4.55042329073859e-19	8.50531445273467e-18
ENSMUSG00000020392.9	834.479873228186	-1.44430915301758	0.110858973603975	2.27879098284934e-39	2.86449245149467e-37
ENSMUSG00000020393.17	104.24669448564	0.598351650055954	0.188832712314444	0.00120851166824563	0.00327959156905088
ENSMUSG00000020396.9	58.4770528177599	0.823748090386558	0.32647129689049	0.00705989405002261	0.0160595766434207
ENSMUSG00000020397.16	351.323848796913	0.560044019886858	0.189141898089406	0.002488208474719	0.00630261943596335
ENSMUSG00000020400.18	325.004449979433	0.380416032053064	0.280588383851925	0.155203185398542	0.234836980056767
ENSMUSG00000020402.12	3003.31321004041	-0.281185310911175	0.108880145697969	0.00930967575172826	0.0205119891971467
ENSMUSG00000020407.14	1059.91205798609	-3.67853075030911	0.292924553049231	5.83308714062152e-40	7.87323327414874e-38
ENSMUSG00000020409.11	502.594799961898	0.341149686233569	0.173745841259791	0.0456373639278837	0.0829573321338404
ENSMUSG00000020412.17	371.750044281315	0.682267862845051	0.116463204246213	3.50944500225604e-09	2.26272634503329e-08
ENSMUSG00000020413.12	426.875205964217	-0.621827857249632	0.141945740559129	9.26743154420778e-06	3.75693735200565e-05
ENSMUSG00000020415.17	314.173793481716	-1.43264645474234	0.138619243895892	1.33402031001233e-25	4.47399438797822e-24
ENSMUSG00000020419.12	68.8536092515537	-0.166612333478691	0.652157867332774	0.729150964380613	0.79870477818503
ENSMUSG00000020420.9	122.347471246017	-0.0486896144112274	0.216913378420804	0.817489078574214	0.869393913510091
ENSMUSG00000020422.15	769.437691583045	0.267291149876512	0.162315900173719	0.0944465221164509	0.154260154700615
ENSMUSG00000020423.7	361.85385827687	-0.846711233311685	0.184188872680284	2.70266540964319e-06	1.18489859692743e-05
ENSMUSG00000020424.4	63.902239365373	-0.0713435341075267	0.313426876717089	0.809179549236582	0.86261148684397
ENSMUSG00000020427.12	279.598723158339	-0.674437481975332	0.18981600179973	0.000282677678854983	0.000874990055412134
ENSMUSG00000020430.13	1969.41258641379	-0.778288080136418	0.143491917399169	3.98764389423699e-08	2.21540256431851e-07
ENSMUSG00000020431.6	56.1748589649778	2.03741464808819	0.3741788714687	2.18800367291669e-09	1.44335545136032e-08
ENSMUSG00000020432.13	107.287972903211	-0.219518404127681	0.220077851388016	0.304693738278377	0.409482721637969
ENSMUSG00000020434.5	9.81913429339614	0.361975484746358	0.462506961482986	0.370004848086015	0.477161080228084
ENSMUSG00000020437.13	14.4656202760113	-0.743323200321151	0.832071444153298	0.121676807690532	0.190951300127704
ENSMUSG00000020439.18	173.002694836682	0.357547691591858	0.303592825249414	0.21312361950489	0.304962342925532
ENSMUSG00000020440.14	257.275459356228	-0.423186339951321	0.171172797776713	0.0118879385474473	0.0255226445972379
ENSMUSG00000020441.7	114.768043478181	-0.0748327424278074	0.180198406687862	0.672107577718325	0.753461466559171
ENSMUSG00000020444.20	384.228732323581	-0.636351017436793	0.191737168515769	0.000692115133043385	0.00197249219380848
ENSMUSG00000020448.17	205.45850066346	0.114443078653063	0.187128544303329	0.532449201637913	0.632607756173104
ENSMUSG00000020451.18	536.865987369601	-0.207718158146466	0.130156836722012	0.107011622803382	0.171516487512488
ENSMUSG00000020453.18	592.191612467399	0.0203094268109989	0.135530654485954	0.879610032953178	0.918425902715127
ENSMUSG00000020454.18	1071.71803376029	0.466399738679294	0.128686288723347	0.000252330049048968	0.000787999036163352
ENSMUSG00000020455.17	205.140830388735	0.849874877243191	0.15623108545879	3.37911123601914e-08	1.89329107599616e-07
ENSMUSG00000020456.18	759.741356858914	0.679738216075101	0.175496793538421	7.96969141885019e-05	0.000272898541472668
ENSMUSG00000020457.14	1459.56326546411	-1.24763208724426	0.200677204797727	1.85002841791106e-10	1.39106931313888e-09
ENSMUSG00000020458.17	2621.61810302941	1.24662855455958	0.117839146244624	1.41134030357908e-26	5.16456461756372e-25
ENSMUSG00000020459.15	422.226762929653	-0.27964182359908	0.169540509609354	0.0934435635633469	0.152940578590362
ENSMUSG00000020460.16	14793.8747544309	-1.23526732842186	0.112066508641074	1.14815862941869e-28	4.93648254585837e-27
ENSMUSG00000020462.15	318.103174851107	-0.0801296550893862	0.175884930393692	0.642712641190349	0.730252471019215
ENSMUSG00000020463.16	681.643885858915	2.22519733822874	0.336883459358063	8.40655903996121e-13	8.35934829172954e-12
ENSMUSG00000020464.16	989.219891365106	-0.252425066828132	0.216942906543389	0.231548229244792	0.326656984905698
ENSMUSG00000020467.16	46.953805645463	0.0289534383541638	0.27582072053772	0.912534838352677	0.942941213802305
ENSMUSG00000020469.9	13.7809005170178	-0.563896441694871	0.636651158042168	0.240209626919348	0.336927762051185
ENSMUSG00000020471.12	880.688727340364	0.245181588633213	0.244316585552607	0.298455878792454	0.402479154538969
ENSMUSG00000020472.15	490.846640427604	0.288626593704822	0.18375454217728	0.109097921330953	0.174358110929238
ENSMUSG00000020473.14	46.4555652622097	1.25179486914364	0.274167501513017	1.72326448887056e-06	7.79159701763631e-06
ENSMUSG00000020474.12	88.4590108876015	0.0107300728428094	0.248033775070901	0.964213610881464	0.980261823635277
ENSMUSG00000020476.15	468.86388032831	0.533594622229683	0.145045637569211	0.000195353008215749	0.000623063719986199
ENSMUSG00000020477.11	396.148051945125	-0.815729318954115	0.143664692275589	8.978702022633e-09	5.4821018244975e-08
ENSMUSG00000020482.5	479.58969634475	-0.190458066867537	0.126603006089971	0.128886522338695	0.2006214541404
ENSMUSG00000020483.15	330.576645858794	0.067440612060329	0.224991461915506	0.757445857678631	0.820961030632135
ENSMUSG00000020484.20	397.715047521534	-0.77904129772518	0.140943919127534	2.22357692353667e-08	1.27447411068146e-07
ENSMUSG00000020485.15	362.291795537817	-1.47987311375128	0.12586398304295	1.6170685153219e-32	1.00864648643204e-30
ENSMUSG00000020486.20	14.297478584757	0.567113342452479	0.574074031352151	0.218043602987902	0.310840967050626
ENSMUSG00000020491.16	47.2662117297906	0.933387972405836	0.650316433153926	0.0551346685262801	0.0974353494979882
ENSMUSG00000020492.12	1010.5080629722	-0.387344177196226	0.149229122863713	0.00854141193706935	0.018996681573166
ENSMUSG00000020493.9	508.321348879925	0.52852902017051	0.160347077405742	0.000817462429861807	0.00230105193718536
ENSMUSG00000020495.14	338.319529936516	-0.192184976407258	0.158077546153993	0.217322261082227	0.309973639951584
ENSMUSG00000020496.11	839.979874437175	0.548239420404932	0.123605794943976	7.61663840086898e-06	3.12386511947969e-05
ENSMUSG00000020513.16	81.9998317622904	-0.79568547917179	0.273387792101933	0.00231941185988509	0.00591784243829063
ENSMUSG00000020514.9	446.479492073058	-1.5146246922224	0.144640246842318	2.70882060212992e-26	9.69698888158118e-25
ENSMUSG00000020515.14	715.544755541741	0.522185796717575	0.492425458255036	0.215202102264264	0.307431386004759
ENSMUSG00000020516.16	536.958019403112	0.0992273331804888	0.20194596652545	0.614766604810965	0.705559080110271
ENSMUSG00000020519.6	138.732096900641	0.336189056161557	0.19233087318273	0.0740068930319804	0.125339042225406
ENSMUSG00000020520.15	113.20792873738	0.250437591287951	0.175834441105854	0.146949503882577	0.224057174114296
ENSMUSG00000020521.8	379.365873451082	-1.03213744831131	0.180144197151538	5.09576922877492e-09	3.21378904213852e-08
ENSMUSG00000020522.14	557.895201899172	-0.38426519463963	0.129798376506406	0.00279044332168147	0.00699820745935559
ENSMUSG00000020523.15	605.057903517219	-0.825372703577978	0.120484897288699	4.82980096027916e-12	4.36032524193624e-11
ENSMUSG00000020525.18	299.757735629845	-0.274382071702757	0.120512746413921	0.0216644093826179	0.043278882603854
ENSMUSG00000020526.13	406.758112676879	-1.79994432946376	0.192355871595944	9.54765473589364e-22	2.24601757908515e-20
ENSMUSG00000020527.15	297.664486125045	0.277962216805918	0.186081757068506	0.127375558816918	0.19852149075729
ENSMUSG00000020528.15	761.922551724188	-1.1513126795816	0.115893748353882	1.29467732116142e-23	3.68211596676428e-22
ENSMUSG00000020530.15	602.398557114912	0.744558779590031	0.237766814735988	0.00119381152968504	0.00324397598338673
ENSMUSG00000020532.19	2312.15482085877	1.22865917420804	0.150422704933639	1.20759351425772e-16	1.79471501798572e-15
ENSMUSG00000020534.15	1017.54142469357	-0.123301014086367	0.127676376998836	0.329585707556102	0.436417485230487
ENSMUSG00000020536.13	471.798285482642	0.973355675312766	0.153511645408409	1.25955742265998e-10	9.63359594934595e-10
ENSMUSG00000020537.10	770.202585201946	-0.743910838944205	0.1477638666085	3.38232826117324e-07	1.68420923727668e-06
ENSMUSG00000020538.16	697.466078831708	1.40892732942562	0.147474252173098	3.55372515885278e-22	8.74726340670086e-21
ENSMUSG00000020541.13	450.48105863377	-0.960461736499945	0.150809457229614	1.06659419030859e-10	8.22266223399414e-10
ENSMUSG00000020544.15	162.642866748475	-0.460963417331304	0.196384981118374	0.0163232227841395	0.0337249583199953
ENSMUSG00000020546.15	209.692348445555	0.83939833083192	0.187136770651143	4.61815133794371e-06	1.95846247957556e-05
ENSMUSG00000020547.6	1936.52768661673	-0.993235038093052	0.115124560369309	3.40331882311537e-18	5.81353226765984e-17
ENSMUSG00000020548.11	10.1025671463634	0.759563775071135	0.693186289973595	0.12265901646527	0.192126512330791
ENSMUSG00000020549.15	154.260841552507	1.68845861373382	0.301283150389131	2.88732979142425e-09	1.87704933578299e-08
ENSMUSG00000020553.9	50.3655385247665	-0.172820403864259	0.23508270053156	0.447497171058473	0.55426370182925
ENSMUSG00000020561.9	667.887640874253	0.512746497305034	0.218813067810896	0.0158987254772444	0.0329686830920266
ENSMUSG00000020562.8	10.1764338040077	-1.34953227994706	0.606285338375811	0.00458525648655535	0.0109127646428829
ENSMUSG00000020564.18	51.6486963421901	0.80443048333715	0.345815898163881	0.0122740637587829	0.0262762620795473
ENSMUSG00000020570.16	593.584564846103	-0.694440631093325	0.193421433367414	0.000240819985301081	0.000754056417180625
ENSMUSG00000020571.14	2931.8799831068	-1.72628701375316	0.11670531243936	2.45104723846823e-50	8.23701936241965e-48
ENSMUSG00000020572.9	2649.72455116218	-0.13024513207017	0.171298219597586	0.439213920211931	0.54685708439415
ENSMUSG00000020576.11	483.200183870824	0.615248885672439	0.129153103985198	1.50036308236979e-06	6.84200467388074e-06
ENSMUSG00000020577.18	394.315222750639	-0.892327456280736	0.145939527181895	5.88124785851674e-10	4.15293775669791e-09
ENSMUSG00000020580.11	1598.90779105883	3.17421523143365	0.316590409380176	1.49675945100862e-27	5.89644446884184e-26
ENSMUSG00000020583.5	52.8578378255153	0.35615488129562	0.243161955238247	0.12922224961859	0.201049015917359
[truncated: 14,486 more rows]
