# Supplementary material for: Integrative profiling of condensation-prone RNAs during early development
Source: Cell Genom. 2025 Nov 19;6(2):101065. doi: 10.1016/j.xgen.2025.101065 (PMC12903419; doi:10.1016/j.xgen.2025.101065)
Supplement: Data S4. Differential expression results in nPSCs between semi-extractability and control (standard TRIzol extraction), related to Figures 1 and S1 [file mmc14.zip › xgen_101065_mmc14.tsv]

Differential expression results in nPSCs between semi-extractability and control (standard TRIzol extraction), related to Figure 1 and S1.
gene_id	baseMean	log2FoldChange	lfcSE	pvalue	padj
ENSMUSG00000000001.5	1550.95694551917	-0.0367869481281767	0.135553379039252	0.781958385155375	0.854223521190997
ENSMUSG00000000028.16	591.668465953544	-0.429921064389482	0.107500730732243	5.13414112749179e-05	0.000243923548604753
ENSMUSG00000000037.18	104.792752674725	-0.459583143879523	0.369710754077467	0.143712691159724	0.244046291154705
ENSMUSG00000000056.8	357.005304960217	0.0296847315983384	0.184582403167932	0.867478456823365	0.913719826808477
ENSMUSG00000000058.7	10.8951815995436	0	0.664916943770826	1	1
ENSMUSG00000000078.8	1250.44705262146	-0.00942130756345618	0.131382654756701	0.941771624911449	0.963778096290898
ENSMUSG00000000085.17	90.8836438390262	0.65028432221536	0.253507801017119	0.00583604594880886	0.0170092333874399
ENSMUSG00000000088.8	627.698662085302	-0.523715094577318	0.105850491212285	5.49468218053489e-07	3.73888146557306e-06
ENSMUSG00000000120.7	96.5907358197343	0.716965277253626	0.181997081377959	4.38698983163763e-05	0.000211106258204491
ENSMUSG00000000125.6	11.3687935782037	0.456821049279355	0.645318590419708	0.116209566346914	0.206098322997807
ENSMUSG00000000126.12	12.5513757124076	-0.451637209958759	0.510297536097275	0.205473569397893	0.322917853337957
ENSMUSG00000000127.16	320.337046677122	-0.141075470770409	0.225274594487645	0.507883240261836	0.632416444842457
ENSMUSG00000000131.16	915.865063541343	0.984097805964547	0.194344275161137	1.30161704323536e-07	9.83198525273242e-07
ENSMUSG00000000134.18	411.262623745408	1.19446522979889	0.181149997708369	8.38473351177358e-12	1.1622172284375e-10
ENSMUSG00000000142.16	83.7061246819043	0.346619462880603	0.310288460381302	0.212298587534514	0.331335498145279
ENSMUSG00000000148.18	142.103724557153	0.965685607890881	0.156712931217412	2.4476589327628e-10	2.80875258855784e-09
ENSMUSG00000000149.11	315.161897192183	0.619819717250067	0.183757537537001	0.000463743139119496	0.00179385911953976
ENSMUSG00000000154.17	10.1325087503059	0.155056212278404	0.379469484521193	0.627234307203385	0.737077523493765
ENSMUSG00000000167.15	27.9942624052337	-0.551584985872102	0.358971036766252	0.0737313658423948	0.143684544535706
ENSMUSG00000000168.11	785.496666283126	0.770136147367839	0.113483395621953	5.87250003846873e-12	8.27932004567334e-11
ENSMUSG00000000171.6	1077.92326225671	-0.794790992507472	0.112124588153556	6.63632928609108e-13	1.05279801882526e-11
ENSMUSG00000000184.13	516.819378691459	-0.274113243958921	0.546294292629609	0.435500308756415	0.567712742117154
ENSMUSG00000000194.14	610.961291530774	0.375666102044501	0.272648815334432	0.134135323371103	0.231321984344937
ENSMUSG00000000197.9	10.2482871298768	0.170707678778887	0.48949458844759	0.629839726779436	0.73887484861255
ENSMUSG00000000202.10	24.5574805682472	0.316770181394133	0.651676947765479	0.254382242714261	0.380429787555693
ENSMUSG00000000223.14	20.5251521045453	0.485330463150403	0.378261478652526	0.127987808426829	0.222670390001542
ENSMUSG00000000244.18	8.24233066468468	-0.111730573947228	0.521765147378963	0.752523987859853	0.834690321169891
ENSMUSG00000000247.12	8.47238837717059	0.0124671638771443	0.483475983700726	0.97185356839237	0.983500043677308
ENSMUSG00000000253.14	16.3334167310333	0.243589206798124	0.397192932378409	0.457476897990951	0.588169275391707
ENSMUSG00000000266.12	11.2433824731606	0.175663051224698	0.626831964612664	0.564231117596386	0.683216772143421
ENSMUSG00000000275.17	622.742907116604	0.839372426103749	0.150167597495916	1.005360414671e-08	9.12638916669643e-08
ENSMUSG00000000276.12	240.328042102024	0.322699575594604	0.105804227985364	0.00202307481559403	0.00667079955714596
ENSMUSG00000000278.11	340.696104114066	0.636563853281357	0.125557434305912	2.49623564795811e-07	1.79656959855447e-06
ENSMUSG00000000282.13	92.8982008944486	0.994726502508541	0.249557752389241	1.93843882140701e-05	0.000100378214063237
ENSMUSG00000000295.14	543.033250619668	-1.13865428306592	0.107344425157032	6.60081009751924e-27	6.14099095343782e-25
ENSMUSG00000000296.9	339.406804989055	-1.3346582819965	0.139759642824805	1.86857929318771e-22	9.61559225653813e-21
ENSMUSG00000000301.17	30.9825668938993	-0.296581983396389	0.413273872594774	0.375682733211483	0.511354568341337
ENSMUSG00000000303.13	2758.08444717018	1.55385646682837	0.134144148413323	3.99175984863925e-32	6.50814944827153e-30
ENSMUSG00000000305.13	105.556828605115	1.53310449925838	0.37759084719926	1.89833460585954e-06	1.17917298961483e-05
ENSMUSG00000000308.15	154.658813179235	0.32202148549127	0.209251607506849	0.106382092300013	0.192166949748169
ENSMUSG00000000317.12	40.405229324847	0.448212466789792	0.35714276217762	0.144746385570155	0.245279394911862
ENSMUSG00000000320.11	22.7587040883772	0.363417482193493	0.298725977821504	0.178101597390485	0.288994711819765
ENSMUSG00000000326.14	179.034950480219	-0.209704212462715	0.153677801019184	0.161593930757093	0.267864632351223
ENSMUSG00000000339.15	616.422970047004	-0.53838812821043	0.100356382721955	5.83784022411112e-08	4.68021981355588e-07
ENSMUSG00000000340.11	191.78719341172	0.0610876615827816	0.336811391769725	0.836068724783205	0.891564803199393
ENSMUSG00000000346.10	595.711813359492	-0.00507697561381934	0.109451783391553	0.962528794430811	0.97706581542918
ENSMUSG00000000355.14	233.727908665459	-0.517882072657577	0.178532349875725	0.00266481304807781	0.00854390118043172
ENSMUSG00000000365.10	189.990050509047	0.18662764522506	0.21183287753726	0.354784269628112	0.491026438726351
ENSMUSG00000000374.9	335.793763504821	0.72249588525406	0.178906863995871	2.87034371079131e-05	0.000143143397594187
ENSMUSG00000000378.16	292.201320403367	0.0447578221579674	0.157142373872775	0.769918365338718	0.846664484160851
ENSMUSG00000000384.16	594.251045590607	0.406782435848479	0.12876997229488	0.00129930103507138	0.004496030164486
ENSMUSG00000000399.11	1010.61904716262	-0.912017939407027	0.0906557073949154	3.28155666308335e-24	2.15288420601568e-22
ENSMUSG00000000402.3	8.15295093762282	-0.492736082063987	0.452877361785003	0.157568825180131	0.262420239240021
ENSMUSG00000000409.15	183.107055480639	-0.290131361718525	0.161519997155973	0.0646462726706374	0.129221919406092
ENSMUSG00000000416.17	62.2143730633477	0.518693207288676	0.286976775674305	0.0472143856955566	0.100061684587996
ENSMUSG00000000420.16	1388.87235715946	-0.246463034798042	0.0993892823599599	0.0122078099262197	0.0319038257506841
ENSMUSG00000000439.10	503.778613482088	-0.171769250500232	0.190725323186463	0.348800560791723	0.484945865801866
ENSMUSG00000000441.18	1241.6659733799	0.516835745295142	0.0999847742369574	1.73738745350248e-07	1.28524524693735e-06
ENSMUSG00000000486.14	225.971504747862	0.337951296191845	0.198240859610486	0.0751297113324081	0.14563401489238
ENSMUSG00000000489.8	13.9625433572757	0.542812976009171	0.492300357845657	0.127728676291107	0.222313509405523
ENSMUSG00000000530.17	9.74354103407039	0.683208979701705	0.598679552363386	0.0430930583505207	0.0927235583245817
ENSMUSG00000000531.6	36.2482327590499	0.0491870031313959	0.257654712624078	0.83715846999062	0.892418538531819
ENSMUSG00000000532.12	296.764881273095	1.05493854148372	0.132761414958018	5.49872965660775e-16	1.26817340693781e-14
ENSMUSG00000000538.19	104.249831869754	1.0841252164826	0.228072931023212	4.81638260869507e-07	3.30601802490128e-06
ENSMUSG00000000544.15	226.222370834367	0.436118556106919	0.197345534634386	0.0210836071775407	0.0507356071010614
ENSMUSG00000000552.11	35.3130401632219	1.31211261423487	0.315913999122682	3.49859426962197e-06	2.06564477097181e-05
ENSMUSG00000000555.9	222.392908731992	1.34664469645086	0.190470848197793	2.01051946293539e-13	3.34754539900476e-12
ENSMUSG00000000561.15	723.243041856917	0.57645851519799	0.113159247756465	2.39521572216334e-07	1.73219223965146e-06
ENSMUSG00000000563.18	3208.87307805249	-0.864728227454472	0.111788077015998	4.43507827561938e-15	9.15193408077998e-14
ENSMUSG00000000567.6	8.47291607702569	0	0.662994258278383	1	1
ENSMUSG00000000568.16	1227.20211088266	0.997878812678292	0.158456046387748	9.60937829939988e-11	1.15670783959224e-09
ENSMUSG00000000579.15	230.300578128454	-0.72373949381196	0.142576115037586	2.09534254982726e-07	1.5314694082559e-06
ENSMUSG00000000581.9	631.455264508166	-1.0306337384699	0.188476051936822	1.30434407994742e-08	1.16731706328773e-07
ENSMUSG00000000594.8	215.830724192136	-0.202565885024934	0.162893243643697	0.200658523277399	0.317105940768611
ENSMUSG00000000600.16	634.464475293364	0.112811365379338	0.224405061141823	0.595223502263667	0.710256913896798
ENSMUSG00000000605.10	103.662960087229	0.170095867977629	0.194289883179868	0.361680944055798	0.497726901702058
ENSMUSG00000000627.16	20.9436096788002	0.505308219645639	0.479907801367349	0.154047801462442	0.257638142055863
ENSMUSG00000000628.11	1850.59615295128	1.24443730837046	0.164111476111629	5.95068290632235e-15	1.20826011613329e-13
ENSMUSG00000000631.21	525.832007745686	0.897773511086294	0.269906761669503	0.000306349362883703	0.0012326801769083
ENSMUSG00000000632.14	16.0100891046239	0.496863412033379	0.567688773563086	0.153467219281827	0.25677731352287
ENSMUSG00000000693.11	34.7119482276262	-0.272258755809552	0.479731915924035	0.441013726686952	0.57286211543378
ENSMUSG00000000708.15	711.890089463504	-0.249785123152472	0.233343862907893	0.255627298402961	0.38194489817635
ENSMUSG00000000711.4	674.78756021497	0.172379432240137	0.106446673967129	0.101196124219411	0.184784932779041
ENSMUSG00000000730.14	183.6676099227	0.757446791018742	0.134466097599407	9.14672914770313e-09	8.35844555356423e-08
ENSMUSG00000000731.16	15.7701382823868	0.106888376074217	0.408327111178588	0.747936109297166	0.831502384768786
ENSMUSG00000000732.10	104.672935861754	0.840395485881971	0.195747854366468	7.49544735240571e-06	4.16984903892111e-05
ENSMUSG00000000738.19	495.863231011675	0.414481630048601	0.17480061723369	0.0142238662344971	0.0364056003323801
ENSMUSG00000000739.15	8.47473559854555	-0.00102049993668206	0.556571776099321	0.997657181548791	1
ENSMUSG00000000740.13	15921.0180433639	-1.08595205960417	0.0906255014107089	1.19580579045172e-33	2.431028882885e-31
ENSMUSG00000000743.10	530.363692868405	0.265672900559529	0.321755133524761	0.352237374878732	0.48820510107839
ENSMUSG00000000751.14	2205.95647248468	0.0318676346999456	0.142826078487773	0.819607791012748	0.879650752434785
ENSMUSG00000000753.16	26.1808554828285	-0.0901606043088711	0.503735227332294	0.799421953169561	0.865602400239556
ENSMUSG00000000759.15	859.161053475799	0.235977876700765	0.117407851478426	0.041372120130915	0.0896241537830756
ENSMUSG00000000776.14	318.460221226573	-0.13580871801781	0.152685707280267	0.361750718050115	0.497727144762303
ENSMUSG00000000782.17	325.629980325059	1.50756758625811	0.121126782544177	1.35507715920624e-36	3.78204331875409e-34
ENSMUSG00000000787.13	4927.19122085561	0.033874217855746	0.167555103057889	0.834935995024289	0.89076067574117
ENSMUSG00000000791.10	14.5642746631805	0.253386413790036	0.368043695460054	0.418711630631993	0.552832298077055
ENSMUSG00000000792.3	181.469690395843	0.459267235786641	0.370224624754876	0.144340582199108	0.24478438383859
ENSMUSG00000000794.10	10.1995509211274	-0.162642991823451	0.462291268505734	0.642089139731922	0.749240494895519
ENSMUSG00000000804.15	576.922727428655	1.00467709905077	0.353962626517045	0.00103679666713832	0.00367555020834589
ENSMUSG00000000805.19	217.198929811892	-0.645670997666828	0.630042831583653	0.039518280499924	0.0861426031419676
ENSMUSG00000000811.15	71.6426406641132	0.598725729086914	0.188016151612889	0.000929862728206718	0.00333377956572611
ENSMUSG00000000823.17	249.878929396552	0.00863705941143191	0.229956835243188	0.968246835695451	0.981175284377682
ENSMUSG00000000826.17	881.807526255017	0.200008492800841	0.151715834749816	0.176573542559728	0.287201356309499
ENSMUSG00000000827.19	1143.64880753738	-0.794072002387571	0.145250685905855	2.20504319498836e-08	1.89412865372318e-07
ENSMUSG00000000838.18	1003.95310788887	0.503097563425842	0.213980922766036	0.0133906144421967	0.0345562212850107
ENSMUSG00000000861.16	66.4639597003834	0.0819585976929994	0.398925490860437	0.803007149240798	0.868114412194605
ENSMUSG00000000876.12	76.487893076808	-0.405854782397718	0.232545454767758	0.0638698442676022	0.12799619393387
ENSMUSG00000000881.13	369.950543453927	0.0962063617436884	0.197725367139921	0.611666727751308	0.724314397086206
ENSMUSG00000000884.18	96.2274426906036	-0.0998825901103024	0.192695217569207	0.589425789676269	0.705332060068245
ENSMUSG00000000901.18	119.393919444016	0.574653383654345	0.308579507942167	0.0378188465780491	0.0830806907871666
ENSMUSG00000000902.14	488.044591843562	1.00558503531207	0.124581390118753	2.22148432442551e-16	5.35595642317934e-15
ENSMUSG00000000915.16	152.126135489012	0.718768743204433	0.333001303542485	0.0141334254276874	0.0362008269587383
ENSMUSG00000000916.16	161.339001591716	0.507570315248865	0.146183226841667	0.0003794849998276	0.00149354194363315
ENSMUSG00000000934.10	81.103063866185	-0.126644651847469	0.249561415904424	0.586611919890096	0.702679747205223
ENSMUSG00000000948.17	2196.2341458815	-0.482654483526556	0.189238163872596	0.00798308438767019	0.0222094020293572
ENSMUSG00000000957.12	147.565780349389	0.788614553451382	0.188928678459307	1.41125357690199e-05	7.4868275292671e-05
ENSMUSG00000000958.11	392.845182001087	0.568780252606147	0.184294268819796	0.00135648123328876	0.00466524153478821
ENSMUSG00000000959.8	409.685846453856	0.324576696691885	0.105685148987113	0.00188232669484854	0.00627074118633843
ENSMUSG00000000976.14	290.951890490605	0.575382161899416	0.176119728360778	0.000724243791892763	0.00266208091988798
ENSMUSG00000001016.13	1600.35199447002	-0.31772194401391	0.0808520232250705	7.58202513842184e-05	0.000347490141815732
ENSMUSG00000001017.16	1554.57584064184	0.0707959385524068	0.0806672949143809	0.37685615263989	0.512804260162728
ENSMUSG00000001018.16	198.051364345842	-0.540444137552453	0.137517253769276	6.02443344358995e-05	0.00028231174022651
ENSMUSG00000001025.9	704.848841847936	-0.638476626574224	0.265543004138182	0.00923921079500087	0.0251799689123194
ENSMUSG00000001034.18	273.741570541354	1.60908269336794	0.203323683391081	1.48910511567951e-16	3.64897231248431e-15
ENSMUSG00000001036.18	676.225268751638	0.442411771885423	0.16604149335112	0.006036632823534	0.0175123346748819
ENSMUSG00000001039.13	152.919218056903	-0.841312545712907	0.189601182145042	3.89207895443685e-06	2.27919147022445e-05
ENSMUSG00000001052.16	346.176803396273	0.432145075385957	0.215651062367851	0.0349072054124212	0.077920150674575
ENSMUSG00000001053.16	147.505411214649	0.465970891190414	0.194246346921407	0.0124059596732131	0.0323395500932088
ENSMUSG00000001054.10	219.179136532999	0.14057234097279	0.153861742521503	0.348665362258895	0.484839766958049
ENSMUSG00000001056.4	1576.84817869344	-1.19322729963074	0.109430876357159	2.32296192728147e-28	2.69381789130591e-26
ENSMUSG00000001062.19	98.9969930125964	0.382825884795331	0.27942181616944	0.134595286931408	0.23188748586519
ENSMUSG00000001065.16	128.443560057242	0.274222361455576	0.22746638407768	0.201843740108345	0.318337407179784
ENSMUSG00000001082.13	269.482049394179	0.961765513478375	0.162382948052937	1.08323641005357e-09	1.11904980955785e-08
ENSMUSG00000001089.15	1056.49288229256	0.616628725250896	0.184155122290104	0.000509170264639135	0.00194807312913862
ENSMUSG00000001098.16	349.773231302316	0.632909191676836	0.172251582539705	0.000146929609176898	0.000631885576995555
ENSMUSG00000001100.11	510.934779153077	0.18370215351855	0.123142702636992	0.129474360579728	0.224876521006895
ENSMUSG00000001105.16	169.921006335679	-0.976329008739939	0.159478818370153	3.07358234002793e-10	3.47853473493058e-09
ENSMUSG00000001119.8	31.7005631875574	-0.229662849480832	0.655085286294851	0.39615640916248	0.532183683282636
ENSMUSG00000001120.16	43.5728440332076	0.81537093490543	0.396590085500731	0.0130751968163104	0.0338323799456605
ENSMUSG00000001123.16	7.80400276877805	-0.0237026623951473	0.422150802243593	0.94409549582249	0.965136610982676
ENSMUSG00000001127.13	500.270303287598	0.250920871039804	0.13444866923521	0.0570537640873931	0.116795665493175
ENSMUSG00000001128.8	61.3074324497092	-0.297347460292696	0.310954917790775	0.285440480504248	0.416070495924887
ENSMUSG00000001131.12	317.983475176696	-0.573648861831296	0.132894315262065	1.07980272397004e-05	5.84904982092587e-05
ENSMUSG00000001134.10	220.954507424787	-1.14628439148581	0.191859490768761	5.01461465334438e-10	5.4541386721679e-09
ENSMUSG00000001138.14	154.916639425323	0.691211619899708	0.285528512740268	0.00792503668099997	0.0220740153968245
ENSMUSG00000001143.14	224.754249440657	0.868603788620222	0.161931496636078	3.37079129153059e-08	2.80090952030082e-07
ENSMUSG00000001150.8	1226.71587723732	1.05116108836529	0.12954505752604	1.41189270417784e-16	3.4752820866512e-15
ENSMUSG00000001151.11	1460.53509567842	1.11410735621182	0.121027412209221	8.56807071741733e-21	3.51846435171349e-19
ENSMUSG00000001156.10	56.6440933008507	-0.0940741253763995	0.329573782448844	0.746205052898869	0.830197865420287
ENSMUSG00000001157.14	386.580418565355	0.127584086180876	0.0920565242574307	0.161971708940218	0.26835578339054
ENSMUSG00000001158.14	824.83292677053	-1.24739337813127	0.127212480557015	1.93494879629093e-23	1.14614395066628e-21
ENSMUSG00000001166.18	14.6756725514452	-0.0905207966595719	0.427315521037684	0.789990964572286	0.859402868045969
ENSMUSG00000001173.16	409.573298156833	0.591444728588085	0.138913937429606	1.37166887813739e-05	7.28621658589946e-05
ENSMUSG00000001175.17	3659.25912546261	-1.03456221450769	0.136763245318153	1.15983689203874e-14	2.26291873236989e-13
ENSMUSG00000001211.16	281.25363264852	0.26667426455938	0.194090095491384	0.152261706052886	0.255177858991415
ENSMUSG00000001227.13	20.0256380606204	0.591167037621324	0.392868468356814	0.0699866322168275	0.137838760042399
ENSMUSG00000001228.15	3382.39292484888	1.22833251685662	0.123047925528717	3.47344679178607e-24	2.26973207620401e-22
ENSMUSG00000001229.10	288.649845510675	1.59832963379718	0.154859436252158	3.85035801093572e-26	3.15442016746659e-24
ENSMUSG00000001240.14	33.8938683504964	0.205295218248075	0.367231931466463	0.511747916497926	0.636092462331775
ENSMUSG00000001247.17	225.844186111383	0.82874586922601	0.195758314725923	1.00156198205044e-05	5.4593582119909e-05
ENSMUSG00000001248.16	438.799954585887	0.292449236360162	0.187836628005498	0.105673765631076	0.191160045989996
ENSMUSG00000001270.10	1678.26685832877	0.724949177982452	0.170449142701177	1.12575487834878e-05	6.0739075279271e-05
ENSMUSG00000001280.14	3368.37413397251	0.229259861502765	0.111695187992805	0.0375148747453835	0.0825658169516481
ENSMUSG00000001281.11	27.5045172309948	0.755190439720901	0.546355862571876	0.0346215038697924	0.0773978148552636
ENSMUSG00000001285.13	262.435736548645	-0.0231939531711765	0.136512128552864	0.862396995756332	0.909801481780992
ENSMUSG00000001288.16	550.122615635772	0.838303976890835	0.169104010098411	3.1213143515635e-07	2.20974563315547e-06
ENSMUSG00000001289.13	750.50334041421	-1.51273179504252	0.214142088330579	1.25407927626724e-13	2.13556602298787e-12
ENSMUSG00000001300.17	597.820127125324	0.809027771586921	0.27010937621371	0.00114728702023972	0.0040230782287665
ENSMUSG00000001305.6	624.129182836389	-0.998013980341587	0.104947518217557	6.30545742590434e-22	3.07195169918245e-20
ENSMUSG00000001313.13	97.5198871105362	-0.359604802792371	0.171033850043536	0.0299681225611906	0.0685205601520586
ENSMUSG00000001323.18	52.9632392987666	0.0079110334153964	0.370372844410774	0.979935760768986	0.989373553230792
ENSMUSG00000001333.10	19.3258294835694	-0.0921262930358734	0.297115859036148	0.731804319027222	0.818934537643307
ENSMUSG00000001334.10	7.05817321279824	-0.0771042051634511	0.587902023810766	0.817473973013512	0.878448441243376
ENSMUSG00000001348.16	22.4737013536385	0.303032185464144	0.304542525660732	0.268680126815176	0.396732034457093
ENSMUSG00000001349.6	105.653268048117	-0.356324622066742	0.503834326562891	0.31675003206865	0.450697552758529
ENSMUSG00000001366.15	113.687797058571	-0.23734043078138	0.217666103151076	0.250723666662716	0.376346591740939
ENSMUSG00000001376.18	679.489471647834	-0.155766361853098	0.219212535047311	0.45385174409823	0.584649665185446
ENSMUSG00000001380.8	930.5234895553	-0.318147984681892	0.138818427846556	0.0192859511412268	0.047097946313319
ENSMUSG00000001383.10	954.91454910655	-1.004174429457	0.138255537451608	1.20392395399872e-13	2.05653690357851e-12
ENSMUSG00000001403.14	1145.00821478251	-0.321120275652218	0.122864095849315	0.00789784310907619	0.0220206201282014
ENSMUSG00000001415.11	1045.07312796041	0.435183055230687	0.112675496432488	9.01761190278912e-05	0.000405440560069048
ENSMUSG00000001416.14	4999.98387508213	-0.617016975722125	0.0836245304808798	1.04769492208609e-13	1.80087602108473e-12
ENSMUSG00000001418.14	226.372106068232	0.37752226092607	0.223008968288624	0.073709885636812	0.143659685972468
ENSMUSG00000001419.18	377.168552891166	0.624371257628949	0.26460935828898	0.0106786078442697	0.0285415736684935
ENSMUSG00000001420.14	45.2545094695944	-0.0103506080397917	0.229144112101655	0.961833036303836	0.976600358170876
ENSMUSG00000001424.15	1519.68415341924	1.09383318062894	0.169444576929977	2.73055612742717e-11	3.5349109866622e-10
ENSMUSG00000001435.16	900.818285768698	1.56959804609933	0.214347374527058	1.59140048959951e-14	3.05070918070258e-13
ENSMUSG00000001436.16	140.258038008832	0.418651500063946	0.202740193161064	0.0307430016264218	0.070020056401423
ENSMUSG00000001440.6	7279.51665083945	0.917935268647881	0.0755163551664292	2.11448901005261e-34	4.58148559586005e-32
ENSMUSG00000001441.14	885.98010798238	0.529902718332603	0.12451488612654	1.50405436956507e-05	7.93600039749625e-05
ENSMUSG00000001445.11	421.732169986197	0.407417074774764	0.115436262029296	0.000342951967547673	0.00136509307459694
ENSMUSG00000001467.6	2991.2728473987	-0.672072665673599	0.113689932618162	2.02827483144523e-09	2.0303709209367e-08
ENSMUSG00000001472.18	2337.19628920927	0.0152069032175912	0.461531058781046	0.965307836603858	0.979283153360998
ENSMUSG00000001473.8	1335.73593422483	-0.00652547242403372	0.130734762785542	0.95945833347894	0.974958557905746
ENSMUSG00000001482.16	741.597419567298	0.247664093748904	0.134680946540257	0.0607811611825234	0.123140179772713
ENSMUSG00000001504.11	45.6563742310907	0.400876724434759	0.507765551816138	0.260545193291789	0.38756980107822
ENSMUSG00000001506.11	7.47372229499577	-0.327765059478457	0.559545430092253	0.346947246913288	0.48294000971438
ENSMUSG00000001507.17	563.279821911465	1.31795573345201	0.231537409676745	1.63492583315798e-09	1.65472180052934e-08
ENSMUSG00000001517.15	663.649826160808	0.446845058376204	0.129110888498375	0.000425050679114229	0.00165664130957965
ENSMUSG00000001518.13	175.035090454602	0.539989726343338	0.195838812594609	0.00402330546435862	0.0122688464965914
ENSMUSG00000001521.13	639.480850831146	0.766989590667814	0.131495437760377	2.77316308045429e-09	2.729568227486e-08
ENSMUSG00000001524.15	290.085220940987	0.331489666681908	0.163785599810446	0.0371894278056543	0.0820029871017287
ENSMUSG00000001525.11	18959.0204549833	0.723527227877977	0.093834455907918	6.96030624024615e-15	1.39434748002595e-13
ENSMUSG00000001542.8	946.929370220125	0.234569129645982	0.190998805660305	0.201297759437148	0.317872094807395
ENSMUSG00000001552.15	414.215269810163	1.20451673429034	0.208360441613459	1.36399939410246e-09	1.39077263298361e-08
ENSMUSG00000001555.11	155.969974440627	0.164188575645774	0.339822114020578	0.580467086040443	0.697297308566383
ENSMUSG00000001558.6	10.4454151163621	-0.35910815698033	0.434354740838787	0.294634749172856	0.426715076044804
ENSMUSG00000001569.11	489.121641907737	0.126012834133634	0.225763344804173	0.554988270520305	0.675049888125857
ENSMUSG00000001576.16	691.912535206611	0.559483655034637	0.128409834043158	9.16481847424277e-06	5.02052780490205e-05
ENSMUSG00000001583.14	38.5184008989797	0.696342336796547	0.310448009355727	0.0122535412033304	0.0320056533289922
ENSMUSG00000001588.13	52.7554582465754	0.751309938531008	0.272907789133565	0.00275075516595161	0.00878423652739526
ENSMUSG00000001604.15	39.8407384375747	0.100919274224361	0.280277122110507	0.694081980484982	0.790801077468083
ENSMUSG00000001627.13	1225.85635059836	-0.15656989497129	0.165377182848978	0.3295162854018	0.463812690974565
ENSMUSG00000001630.14	243.735589265656	-0.235011391378254	0.15249245752224	0.114049691206761	0.203027089668217
ENSMUSG00000001632.17	340.545457897906	0.616907675101206	0.171906792694158	0.000209647585597729	0.000872666024276491
ENSMUSG00000001642.19	2237.9206285262	-0.617172360369489	0.110888033273573	1.69235373757623e-08	1.48470905682833e-07
ENSMUSG00000001655.7	23.2439710515723	0.332556007981295	0.278740300955616	0.192834461848983	0.30721798406223
ENSMUSG00000001665.12	14.2443589573922	0.189320476520435	0.399910418771368	0.565026266326091	0.683887359617181
ENSMUSG00000001666.9	372.387672948294	-0.543066588372119	0.12990674178248	2.06299242288052e-05	0.000106196651295578
ENSMUSG00000001672.15	23.8809671965076	0.164987968860808	0.427157661515222	0.62738165793792	0.737138174258448
ENSMUSG00000001674.12	1212.91617223063	0.0289428310376456	0.128092661493324	0.818134570189837	0.87870533509631
ENSMUSG00000001687.16	679.790100215312	-0.404979847498531	0.168064536503355	0.0129569876036362	0.0335687090731715
ENSMUSG00000001700.11	97.8869131510139	0.15891928923339	0.411919937760985	0.63432619907032	0.742391579253088
ENSMUSG00000001707.9	1067.88919947721	-1.13108708161695	0.0930143862540043	1.24540871522853e-34	2.77137098833353e-32
ENSMUSG00000001729.15	273.189840461054	0.130309388519539	0.236430747407217	0.557739773898853	0.677558159851894
ENSMUSG00000001750.17	74.312217679095	0.356932432471082	0.296532004614912	0.183437899374176	0.295754527759095
ENSMUSG00000001751.10	32.4050305611118	0.723806959043912	0.409906596807164	0.0303755530326522	0.069288576227827
ENSMUSG00000001755.13	240.287612279328	0.521706932558265	0.170271181587127	0.00156251697298465	0.005294231891798
ENSMUSG00000001761.8	605.494436032821	0.373652965534287	0.159725734512485	0.0161705985881659	0.0406722540020356
ENSMUSG00000001763.15	18.6170451216423	0.154169444392407	0.382821309173171	0.631000207559847	0.739918850522538
ENSMUSG00000001767.6	633.5040069666	-0.286073234470977	0.194787863349086	0.125835583475253	0.219575559297128
ENSMUSG00000001768.17	51.4629278339696	-0.117829357021065	0.444999332953106	0.733102309472382	0.820067965122702
ENSMUSG00000001774.9	911.311723968239	-0.36841031514752	0.147748284661928	0.0106756136561811	0.0285382029344699
ENSMUSG00000001783.4	1741.51311741265	-0.165462784324396	0.0839461983148146	0.0470471257890407	0.099748410320756
ENSMUSG00000001785.14	1185.47627337169	-0.501079352577508	0.0956550996531096	1.21966994374266e-07	9.24266220138535e-07
ENSMUSG00000001786.15	175.114221254775	0.0761515354270155	0.17531521262137	0.653411274271792	0.758605303110719
ENSMUSG00000001794.14	907.865915995816	0.0182902262606611	0.13709037277439	0.8917217174873	0.930013381020931
ENSMUSG00000001802.17	59.0747699901137	0.567264648543908	0.363672449061541	0.068245260341367	0.135006571605153
ENSMUSG00000001819.5	9.69642543722453	0.214188896075406	0.451231110354361	0.537507760814373	0.65999107429202
ENSMUSG00000001827.13	112.839691766699	-0.661750363512762	0.225971775944571	0.00193705409229975	0.00642937634163207
ENSMUSG00000001829.18	436.018049421011	0.552109510021685	0.15953672744428	0.000373058350469265	0.00147070908718635
ENSMUSG00000001833.18	1124.54569962422	0.278006308398897	0.240476286704718	0.217743393803556	0.337688874153622
ENSMUSG00000001844.11	54.284199945585	-0.163013909393811	0.245411132867159	0.477665041953769	0.606348141168084
ENSMUSG00000001847.15	1143.98001968458	0.404576096376412	0.149595537370531	0.00558947554310964	0.0163775873838863
ENSMUSG00000001855.16	835.735885758979	1.23631346448727	0.207052768625565	3.99599988222043e-10	4.42813795831251e-09
ENSMUSG00000001864.14	195.500352671909	0.152619031301106	0.45251355263801	0.660624963203757	0.764047708180662
ENSMUSG00000001870.17	92.7934414197601	0.534838639744721	0.450939879882042	0.124626981793331	0.217928481383751
ENSMUSG00000001891.17	319.117771292685	-0.350844169732181	0.154900578868972	0.0200923629801723	0.0487502356613552
ENSMUSG00000001901.16	10.0401392344326	-0.153217538895063	0.50815881811372	0.666048868874822	0.767786259976317
ENSMUSG00000001909.17	836.626031995953	0.404873495682752	0.106492398033058	0.000118769073586068	0.00052153875593114
ENSMUSG00000001910.6	2720.12862925923	1.13351089109819	0.144042239639524	8.41976917248984e-16	1.90975673503292e-14
ENSMUSG00000001911.17	14.5255510235991	0.512251167939144	0.644334469979956	0.0814120959781319	0.155289353002652
ENSMUSG00000001918.18	672.262931334291	0.745932148566207	0.0927810401594851	4.83008265053545e-16	1.11709228941527e-14
ENSMUSG00000001924.16	3499.75416809851	1.38921392848859	0.146854126428341	3.80461539258606e-22	1.90427360698221e-20
ENSMUSG00000001930.18	81.3728188515881	0.02412807673081	0.444698326157222	0.944308753823251	0.965174864949877
ENSMUSG00000001942.9	172.224792161846	0.0249571970396862	0.204503400955934	0.898366352444401	0.934398605716394
ENSMUSG00000001948.11	11.6963442352252	-1.03859113406827	0.569241223512387	0.00362913891169459	0.0112100976287516
ENSMUSG00000001962.9	116.250036889435	-0.0610235569138147	0.176009881406081	0.719968633051144	0.810204570522325
ENSMUSG00000001964.15	578.446292855326	0.254315869614519	0.123276448842348	0.0360049691605381	0.0798295175934536
ENSMUSG00000001983.8	105.876740924373	-0.187025665553639	0.158491715850236	0.225353733057909	0.346456906195929
ENSMUSG00000001985.10	235.446192897215	1.65768037378593	0.207185304768672	6.28793558782463e-17	1.61786617694857e-15
ENSMUSG00000001986.17	191.425259159969	-0.0124942117422332	0.602451293634756	0.969293963069213	0.981814829910853
ENSMUSG00000001988.10	6.31026687862933	-0.0771628712936928	0.626595481347666	0.79960609527864	0.865713432009593
ENSMUSG00000001995.10	581.173331928943	1.30145824030747	0.166644381499729	8.68191702627335e-16	1.96380669878631e-14
ENSMUSG00000001998.16	285.65205329872	0.519604406321664	0.178241394847413	0.00253997906926938	0.00818509497723267
ENSMUSG00000001999.16	107.797739552218	-0.911199482466981	0.194114570073246	9.90573399396819e-07	6.45499492198948e-06
ENSMUSG00000002006.13	399.686092005276	0.400013480572432	0.183918102757649	0.0240167246724254	0.0567769583628784
ENSMUSG00000002010.18	900.704269536459	-0.493861831682193	0.0909873622577924	4.33550484968617e-08	3.54306493100656e-07
ENSMUSG00000002012.14	35.0881489314576	0.126558535591487	0.436635828233703	0.712169068001001	0.804175275510696
ENSMUSG00000002014.13	495.9759740156	-0.975780203734005	0.125093813728853	2.10754180041686e-15	4.53658703626986e-14
ENSMUSG00000002015.6	469.409431061594	-1.24101577897373	0.108335414774037	4.14572161927291e-31	6.1502340454565e-29
ENSMUSG00000002017.11	413.279318321874	-0.173547644725625	0.136445357626296	0.19443805119747	0.309167136017478
ENSMUSG00000002028.14	916.953211806474	1.12090609839658	0.28014971511837	1.26446495421447e-05	6.75485465290252e-05
ENSMUSG00000002031.14	676.976928243136	-0.337700018076309	0.161079366324708	0.0310601813670707	0.0705317552253335
ENSMUSG00000002032.18	9.07676220554881	0.0342701128122164	0.552245913088289	0.921741072673669	0.950724099199331
ENSMUSG00000002033.15	16.4408489793326	-0.982448597899386	0.358325602805046	0.00146369982458085	0.00499642309522655
ENSMUSG00000002043.18	103.043507840844	-0.103803426313012	0.211442265992658	0.606202139701137	0.719862308679499
ENSMUSG00000002052.7	1337.86213431323	1.46579485677305	0.107891837230585	5.10609346905314e-43	2.40234403299709e-40
ENSMUSG00000002055.10	1033.17456918356	0.057523461035108	0.094225334779723	0.53771606135043	0.660197612754066
ENSMUSG00000002058.14	111.506886109705	0.0450100071253773	0.202733829516076	0.816402645192151	0.877613848669258
ENSMUSG00000002059.19	136.268488815612	0.448251257133068	0.262749893560785	0.0652754659046239	0.130226689732426
ENSMUSG00000002064.11	319.538857286936	-1.108545786592	0.149798813251203	3.38649320271686e-14	6.17556850156572e-13
ENSMUSG00000002068.17	789.237444826581	0.0207791306708523	0.190878383918674	0.909834276188076	0.941895188961985
ENSMUSG00000002076.13	403.871089050163	-0.455139675642692	0.108678831803822	2.21787054990289e-05	0.000113456583862227
ENSMUSG00000002083.14	77.6447861465619	-0.212669582838558	0.296470839978358	0.428015924452412	0.560549628212508
ENSMUSG00000002102.16	2400.79539842715	-0.597819838386806	0.142689678428984	1.83593412303619e-05	9.53701173628923e-05
ENSMUSG00000002103.17	594.587155741864	0.0200996786210404	0.500337353123827	0.954806011485663	0.971979707078027
ENSMUSG00000002104.12	16.1321341713514	-0.116996621842773	0.375746451354332	0.712404178040891	0.804385600644498
ENSMUSG00000002105.16	44.8515852482121	0.346455508711907	0.243253945823584	0.128254957634083	0.22306446845801
ENSMUSG00000002107.19	36.3866934365937	0.905474833487158	0.451754952830885	0.00976716545324041	0.0264315387869367
ENSMUSG00000002109.15	143.420348040815	0.04239130546862	0.152870449578571	0.77614535112369	0.850903985823179
ENSMUSG00000002129.12	1243.47984051515	1.22284250562401	0.161141683165109	6.03261909753377e-15	1.22038253905514e-13
ENSMUSG00000002147.19	249.025791563127	-0.273611442676928	0.157674543246055	0.0746605205934505	0.144895084574231
ENSMUSG00000002190.14	59.8350167040722	-0.113587072714349	0.219274496193473	0.585044198600706	0.701319122260775
ENSMUSG00000002205.17	197.930315776005	0.382658131678217	0.184050544501387	0.030970497365234	0.0704115946587476
ENSMUSG00000002210.12	126.382493633382	0.801868777171455	0.238718905268942	0.000343961406975342	0.00136878020509013
ENSMUSG00000002221.12	680.578708191015	0.575987865053567	0.100222831751579	6.2413711114862e-09	5.84622628514466e-08
ENSMUSG00000002222.15	1489.22589177073	0.363055197802222	0.125496454675952	0.00325572529827196	0.0102020986653938
ENSMUSG00000002227.16	434.532439093495	1.81452489134726	0.169741883602414	3.87312114044935e-28	4.42907540415135e-26
ENSMUSG00000002228.8	39.2236134489253	0.520483334486276	0.362035499521182	0.0933183671919014	0.17334163029318
ENSMUSG00000002233.14	281.155963247074	-0.403458424475824	0.164913828213478	0.0117363347079801	0.0308626993989634
ENSMUSG00000002249.22	54.7586182569069	0.498357562677602	0.28392243511172	0.0544784576928622	0.112530953691465
ENSMUSG00000002250.17	101.013051580944	1.03641925818912	0.204806381932152	1.16259586387138e-07	8.84270951056348e-07
ENSMUSG00000002257.9	160.605382487224	0.581657020634009	0.198017160923629	0.0021598280840454	0.00706232904288634
ENSMUSG00000002265.18	6820.66016659194	1.32702088973507	0.169490804356178	6.91824620644171e-16	1.58226055946494e-14
ENSMUSG00000002266.18	21.0502887026741	-0.267617261900847	0.588766043073571	0.424650624023595	0.558167450973542
ENSMUSG00000002274.14	132.513052438646	0.0265233434738331	0.201446058320458	0.890549938469433	0.929085519309183
ENSMUSG00000002279.20	118.6108010319	0.977562269213644	0.215536883359342	1.80251806949061e-06	1.12432064584477e-05
ENSMUSG00000002280.12	253.415225274959	0.163597219006955	0.46229272112574	0.640139269822987	0.747462624006942
ENSMUSG00000002289.17	92.0290062688235	-0.441586902653114	0.1805297911738	0.0112500044377719	0.0297644317282761
ENSMUSG00000002297.17	2331.95360559317	-0.417811196669855	0.134995529436391	0.00159571718339375	0.00539008715055281
ENSMUSG00000002307.17	531.789577212945	0.644944546441601	0.192520697655526	0.000483098147940199	0.00186129555501433
ENSMUSG00000002308.17	335.63167146336	-0.856105330715172	0.178029490451518	6.3645699856549e-07	4.29178435519161e-06
ENSMUSG00000002319.17	554.370699656425	1.22230702956588	0.297104639471569	5.69671592037593e-06	3.24145891709849e-05
ENSMUSG00000002320.16	263.31205980811	0.469776922458648	0.155796955128357	0.00196065362752174	0.0064961938197989
ENSMUSG00000002324.9	34.0561083239021	0.548533902803889	0.443100233933013	0.112918239972713	0.201389002234448
ENSMUSG00000002325.16	144.635627634797	-0.126541399666396	0.135063891971966	0.339387780386152	0.4746240831948
ENSMUSG00000002326.7	261.063987917876	-0.494549078562052	0.148011059637278	0.000621627241210548	0.00232169103674622
ENSMUSG00000002329.8	304.140633357107	-0.568807672121765	0.157593493927123	0.000208240953442243	0.000867468702335801
ENSMUSG00000002332.17	146.640765604601	-0.14573192054394	0.240786103088968	0.518745308286201	0.642420813672097
ENSMUSG00000002341.9	116.274185544364	1.32236203280628	0.470660173249893	0.00022520683685199	0.000932951190551376
ENSMUSG00000002342.18	322.326199682137	-0.289556993356478	0.38796484179397	0.370818683376542	0.506963723532946
ENSMUSG00000002343.12	158.230155648603	0.0675349203246937	0.18001119020738	0.69761055107117	0.793553399673828
ENSMUSG00000002345.19	217.061009693905	-0.736990252799015	0.1575686195797	1.53417208317239e-06	9.73534169310203e-06
ENSMUSG00000002346.17	84.7293406943168	0.482435518274368	0.205069941659471	0.0137339959504307	0.0353205858684589
ENSMUSG00000002365.11	315.556036289156	0.388150326865133	0.124897900471622	0.00157487132868331	0.00533121419554583
ENSMUSG00000002372.10	840.529659889453	0.443995323162972	0.138274851937395	0.00104446442407875	0.00370034330277643
ENSMUSG00000002379.8	428.071594820949	-0.779200107629456	0.143020886124163	2.51936964923123e-08	2.14178936571454e-07
ENSMUSG00000002393.15	145.95281854726	-0.0346660446468334	0.289065619905815	0.895149519347535	0.931812705603896
ENSMUSG00000002395.15	772.785130861448	-1.0867376954884	0.106005096592186	3.14704653272918e-25	2.35556432974779e-23
ENSMUSG00000002396.9	37.1399522328819	-0.168402058882522	0.367181094821315	0.590393897046549	0.705874994748096
ENSMUSG00000002409.19	33.9784091514169	1.10924446261769	0.340396749575942	0.000200251414387863	0.000838215567037351
ENSMUSG00000002413.16	780.995416041244	0.43494920349031	0.196678313961931	0.0210316490510751	0.0506401761842454
ENSMUSG00000002416.14	363.451537410637	-1.14174064060488	0.178918657083854	3.92031734061237e-11	4.98500893033699e-10
ENSMUSG00000002428.13	896.456823451067	0.00622132853755612	0.224713948542014	0.976655364148904	0.986843215404062
ENSMUSG00000002455.15	1104.38881513751	0.541990737195147	0.101594910072334	6.85573802326394e-08	5.43802688001384e-07
ENSMUSG00000002458.14	232.315889085905	0.305030368139401	0.223296623134973	0.148970692704994	0.250802616989381
ENSMUSG00000002459.18	24.3752061692029	-0.261210318717442	0.493547863341782	0.461667180493139	0.591892982029003
ENSMUSG00000002475.17	10.0632099988276	-0.0132027142109714	0.429222978447802	0.969072947701806	0.981710297965373
ENSMUSG00000002477.6	1730.65072341334	-0.857934420196635	0.155176771332183	1.37023911137833e-08	1.21900202307223e-07
ENSMUSG00000002486.16	94.7421806957368	0.724417244934319	0.259820969501278	0.00263070705737593	0.0084510052894673
ENSMUSG00000002489.17	313.104874771792	1.46121485410006	0.305091212929919	1.16482615971026e-07	8.855411316899e-07
ENSMUSG00000002496.11	580.324941750382	1.19383126193048	0.302925048210807	1.26871358166698e-05	6.77209288470345e-05
ENSMUSG00000002500.16	6.59331302681658	-0.423595259457997	0.486477055774591	0.232722719821144	0.354968972517115
ENSMUSG00000002504.16	88.4879049429014	0.382748368501266	0.189444394689468	0.0356190729092931	0.0791337390174486
ENSMUSG00000002524.18	1027.13506877847	0.24390740310708	0.177567296403977	0.155201417136582	0.259146393833716
ENSMUSG00000002546.18	239.565899823411	0.686192981975302	0.247138584335588	0.00294847711435518	0.00933344341447264
ENSMUSG00000002550.17	153.407113156681	0.355070192380774	0.200433108241454	0.0641351033525184	0.128480869453275
ENSMUSG00000002578.19	37.267043092941	-0.20654341197988	0.501237399167669	0.560781047251576	0.680299212103411
ENSMUSG00000002580.8	121.965386136311	-0.694143264704046	0.175787279254831	4.39723073134869e-05	0.000211475462771959
ENSMUSG00000002602.17	113.060176297089	0.409659470255555	0.305773474674611	0.136005993110074	0.233950766587651
ENSMUSG00000002603.16	48.7042438768317	0.37706275393556	0.539043323529059	0.286603698238655	0.417248969931566
ENSMUSG00000002608.9	159.605644357435	0.987372068369186	0.337219874056948	0.000850283784985007	0.0030799874807189
ENSMUSG00000002617.15	91.8591844410454	-0.790397497324606	0.363415464343786	0.0111053318125845	0.0294621393519944
ENSMUSG00000002625.11	494.633554026306	0.258822550138175	0.166117933327622	0.108429164686541	0.194987774914631
ENSMUSG00000002635.12	242.594850859789	-0.359252434408926	0.188435997903893	0.0474907234865399	0.100492128457061
ENSMUSG00000002658.10	668.279098413759	-0.403215142745216	0.113090635752444	0.00030041778022006	0.00121190092770302
ENSMUSG00000002660.9	495.82128763571	-0.427908420334936	0.132710405308902	0.00101449743954496	0.00360425659913417
ENSMUSG00000002661.15	54.9989784158648	-0.442718820827897	0.239211124753991	0.0485700225563926	0.102341978430725
ENSMUSG00000002668.9	30.5418054845652	-0.343784402380305	0.378175804919232	0.280729032784846	0.410474603344704
ENSMUSG00000002679.15	419.837989325001	-0.793039262939798	0.124208418929735	8.37856188744833e-11	1.0152301589449e-09
ENSMUSG00000002688.9	19.898796383103	0.372314034377825	0.500100259767795	0.295439229659071	0.427614712366223
ENSMUSG00000002718.15	3864.07054007251	-0.326723112513575	0.119835146353432	0.00562510893324781	0.0164673188984519
ENSMUSG00000002728.15	831.926091788688	-0.895255419454021	0.094330889344306	9.39632703298459e-22	4.3957192401181e-20
ENSMUSG00000002731.7	220.291953951072	-0.820831397727028	0.184974675500491	4.05751029775791e-06	2.36610280746831e-05
ENSMUSG00000002732.15	69.4957701190837	-1.10224058557373	0.285787119286066	2.38979445760779e-05	0.000121271942475894
ENSMUSG00000002733.9	377.2731562385	-0.143873364364795	0.109304843162266	0.182489775072412	0.29461036773735
ENSMUSG00000002741.10	529.387160269383	-0.20185797224596	0.112086850132617	0.0679645802085785	0.134626360308741
ENSMUSG00000002748.8	2054.49566015735	0.709009922241914	0.0822857122129961	3.94606751156955e-18	1.14200164697743e-16
ENSMUSG00000002763.17	117.510020803578	1.41687911365542	0.263199714394069	6.66504652611664e-09	6.20776703312006e-08
ENSMUSG00000002767.14	411.756558417466	-0.384405482112347	0.201137899219103	0.0457281858407876	0.0974260623936149
ENSMUSG00000002768.9	553.595522536953	-1.09708720566582	0.13722919866819	3.36307985554151e-16	7.93407392280832e-15
ENSMUSG00000002778.15	463.408416691072	0.635785036028726	0.151009898808729	1.58315979051414e-05	8.32106360370138e-05
ENSMUSG00000002781.20	153.716368135375	0.557165314553325	0.292462471698327	0.0357588429067485	0.079347913508345
ENSMUSG00000002797.10	241.207900969999	-0.939911628776698	0.178286809700916	4.77404199806541e-08	3.87834975738249e-07
ENSMUSG00000002799.7	74.7841500337845	0.276068783342792	0.295790829240829	0.302634360614677	0.43508643410528
ENSMUSG00000002803.15	52.7879270425138	-0.0309827662382868	0.26814117155438	0.900355217680798	0.935966506546733
ENSMUSG00000002804.5	125.118574586889	-0.205544632845586	0.301723159425564	0.449884693151703	0.58100972848917
ENSMUSG00000002808.8	207.496803446263	-0.283574243881206	0.205044452596865	0.147582610135337	0.248843976764826
ENSMUSG00000002812.5	551.725692827583	1.31895745817844	0.177441293370944	1.51184778186154e-14	2.90497052787794e-13
ENSMUSG00000002814.16	299.453129171337	0.927179299062255	0.15871238780799	1.90503456270873e-09	1.91048746310138e-08
ENSMUSG00000002820.7	165.19590671136	0.378219091938427	0.259658736451834	0.116247797752204	0.206131804668325
ENSMUSG00000002825.9	248.805100776463	-0.309274887720826	0.195629841814855	0.0992664651874611	0.182130460416927
ENSMUSG00000002833.12	848.614615704523	1.29190370055798	0.296906475542357	1.62553752373454e-06	1.02636987742856e-05
ENSMUSG00000002835.10	649.396769179278	0.803560756102067	0.155543602580775	1.12387475907854e-07	8.57592477189354e-07
ENSMUSG00000002844.10	294.705162030665	0.543969620475017	0.188707263284358	0.00271948851210575	0.00870225754544215
ENSMUSG00000002845.15	574.904129426429	-0.251366210284544	0.251634697473314	0.283805811060067	0.414164329202954
ENSMUSG00000002846.10	307.255236433199	-0.589563257241473	0.108658011264629	3.88414892286805e-08	3.20763692642268e-07
ENSMUSG00000002847.8	82.5705036252166	-0.582358209166523	0.196993307249462	0.0020315540160916	0.00669339735553828
ENSMUSG00000002870.9	3271.24123818991	0.914333139550972	0.120163650738564	1.07335131548657e-14	2.0991539325555e-13
ENSMUSG00000002871.15	87.948754058672	0.768425388175184	0.377611200430723	0.0159846507432771	0.0402537458005113
ENSMUSG00000002881.15	270.700937175054	-0.195771491638371	0.250145930059491	0.401508129651157	0.537531249672
ENSMUSG00000002885.15	70.4251532764731	0.741800059002155	0.320575716572347	0.0092121200048109	0.0251229008349693
ENSMUSG00000002897.6	45.6853101103437	1.29397619786075	0.38386110566891	6.51776330338034e-05	0.00030275883869327
ENSMUSG00000002900.18	640.684413682686	1.72555551428468	0.27354504229996	9.2448772479309e-12	1.27287118429497e-10
ENSMUSG00000002908.18	70.7731990636986	0.408504949281964	0.313577822216126	0.144751634162475	0.245279394911862
ENSMUSG00000002910.12	104.510067145412	0.592051908006102	0.253681548342935	0.0121275373830289	0.0317292910845784
ENSMUSG00000002948.20	541.710244902801	0.640743964121253	0.205541489895806	0.00108835759486294	0.00383746743986991
ENSMUSG00000002949.16	891.475404332793	-0.301112189217194	0.132379599623711	0.0204534241021357	0.0494783047011645
ENSMUSG00000002957.12	1309.27435356672	0.950515217349271	0.112410609305672	1.0059255082416e-17	2.76999587695893e-16
ENSMUSG00000002963.18	153.183675599971	0.147488486732352	0.361725247966307	0.634093141429927	0.742275597509138
ENSMUSG00000002968.10	445.715435375531	1.09172665094976	0.213865230620356	7.98962506556166e-08	6.26202550950042e-07
ENSMUSG00000002980.15	378.344521631519	0.969725603362012	0.199489939283021	3.79396985068614e-07	2.64380154966063e-06
ENSMUSG00000002981.11	520.393799213264	0.779043304783922	0.179492380930181	6.88061939902369e-06	3.85122908374314e-05
ENSMUSG00000002983.18	117.623200867914	0.259786791827438	0.189015991780387	0.153025151946711	0.256188000925833
ENSMUSG00000002984.18	776.730487147856	0.476413912092839	0.140884710028196	0.000549580168154829	0.00208140216858454
ENSMUSG00000002985.17	1691.66988436886	-0.223433787407655	0.107594002864626	0.0355109720752974	0.0790094575708289
ENSMUSG00000002996.18	842.127550069841	-0.42929837079641	0.159143405880088	0.00555517865615473	0.0163002720831967
ENSMUSG00000002997.16	82.5932272093607	0.318033233212506	0.398377553713656	0.332885415780432	0.46739632858598
ENSMUSG00000003031.15	930.06923917636	0.527302568187851	0.122931338053502	1.29793270215706e-05	6.92132700985116e-05
ENSMUSG00000003032.9	274.553712103495	0.803222773479027	0.16008441573775	2.45612129124012e-07	1.77302168180421e-06
ENSMUSG00000003033.16	340.59807796777	0.711870453066688	0.172729337764262	2.05313592854229e-05	0.00010585156335412
ENSMUSG00000003037.17	1124.20839476918	-0.653461919822691	0.129183816823291	2.5832636651345e-07	1.85434188203007e-06
ENSMUSG00000003038.16	2543.65139129031	-0.621054575812986	0.117428072010412	7.91864834632245e-08	6.21230978174806e-07
ENSMUSG00000003039.10	1156.23874281802	-0.971142814107997	0.103626620522984	2.49531723073944e-21	1.09282949038793e-19
ENSMUSG00000003051.14	155.060047071122	1.03424070976782	0.190752024593059	1.67418891675817e-08	1.46955591110111e-07
ENSMUSG00000003062.14	635.849660038716	-0.72889196813045	0.103443927041334	1.00975061660938e-12	1.56809880441398e-11
ENSMUSG00000003068.18	402.109913367565	0.586565341996936	0.157800335157544	0.00013349342196217	0.000579245370079329
ENSMUSG00000003070.7	46.716329401511	0.027496985129659	0.225851608866843	0.897549321291555	0.933725735909283
ENSMUSG00000003072.16	385.143035673287	0.0282479177801733	0.122120073958813	0.814192831496015	0.876180457211141
ENSMUSG00000003099.12	639.701835227476	0.642776561774855	0.16972812983584	9.26879090198213e-05	0.000415656807687745
ENSMUSG00000003119.15	1431.0780721642	0.667873896187385	0.134041607074973	3.74333577504744e-07	2.61525287262224e-06
ENSMUSG00000003123.16	51.0203465073511	1.33978067709987	0.321696883427147	3.00092091260962e-06	1.79369018758412e-05
ENSMUSG00000003131.8	1440.92936950275	-0.708944904351848	0.199215486620003	0.000200406630916956	0.000838652094360741
ENSMUSG00000003134.11	141.798878461174	0.329374086089867	0.351365587712522	0.278559522938069	0.408244897136096
ENSMUSG00000003135.16	268.033192348675	1.16724853590317	0.194702615599052	4.18433121554192e-10	4.61818915055823e-09
ENSMUSG00000003153.11	7175.48751182614	0.956566375170141	0.0917879071717503	7.16097898143225e-26	5.72426412074004e-24
ENSMUSG00000003154.16	57.5511671880943	1.11832251962783	0.384733513052031	0.000551458623767103	0.00208659677333936
ENSMUSG00000003161.16	299.681593264579	-0.693152841999573	0.171097886923853	2.8651893768844e-05	0.000142972949906532
ENSMUSG00000003166.21	583.263251781794	1.15253256190895	0.181992256045623	5.21567532048751e-11	6.53129471501657e-10
ENSMUSG00000003184.16	169.557740704393	-0.0333383304690627	0.170927798306214	0.840475533669353	0.894141039755617
ENSMUSG00000003190.13	102.697919990333	0.875903895102411	0.21067365117712	1.25825510122204e-05	6.7337298510963e-05
ENSMUSG00000003198.11	45.6000083088196	-0.359583547983331	0.350832502382149	0.236355964579768	0.359113643544476
ENSMUSG00000003199.17	340.631222204052	-0.205673182215373	0.208875748357313	0.301704037613301	0.434241795942507
ENSMUSG00000003200.11	468.170532456669	0.804425045934458	0.115235320990029	1.41067653418638e-12	2.13507449342345e-11
ENSMUSG00000003208.10	135.211290424295	-0.400749131632766	0.185347375984848	0.0247743468493423	0.0583298784055076
ENSMUSG00000003226.8	2455.99695947468	0.551221224797192	0.162234306631118	0.000470505695515099	0.00181703032083657
ENSMUSG00000003227.5	5.20458597127718	-0.0693776096736979	0.666291017202538	0.780911619184822	0.853812604283678
ENSMUSG00000003228.10	57.9393387086854	0.957436318290027	0.316451192181812	0.000696515959170818	0.00256933877680687
ENSMUSG00000003233.13	192.629881043029	1.48688126159044	0.17412874802653	1.22691214595039e-18	3.72759452165407e-17
ENSMUSG00000003234.17	393.448047465866	0.0966775927139661	0.332698714396545	0.741131240276462	0.826451420981411
ENSMUSG00000003235.14	1576.50626334407	0.277282326960635	0.125702970318933	0.0248577181420338	0.0584760063778386
ENSMUSG00000003269.18	361.175493069066	0.237773980224055	0.169634328922557	0.148169845257985	0.249658532882763
ENSMUSG00000003271.18	17.1205292813117	0.0260955815749771	0.447120968489892	0.939893854472469	0.962493773297802
ENSMUSG00000003273.15	43.1887010320492	0.957535657311761	0.573377111768476	0.00690803068793951	0.0196467256197409
ENSMUSG00000003279.18	19.9744016537588	-0.0400569989853384	0.411141733981072	0.904466338455781	0.938715212480588
ENSMUSG00000003282.10	669.658831242242	-0.253636585655636	0.188864690699784	0.162679431255488	0.26941277465882
ENSMUSG00000003283.16	23.0983600328801	0.253610395805417	0.308203676237073	0.359031948376797	0.495489364223995
ENSMUSG00000003299.11	185.503596758833	0.491169367400873	0.195485813280453	0.00878240874454038	0.0241355014680151
ENSMUSG00000003308.16	232.983542192279	0.317629440531014	0.236301441946202	0.152747009924651	0.255852406919869
ENSMUSG00000003309.15	35.474530937723	-0.00739876197371091	0.282875512663118	0.977167233426034	0.98723926822667
ENSMUSG00000003316.15	2470.91620018228	1.26168196706317	0.115844637958287	2.24848591733743e-28	2.62594451069471e-26
ENSMUSG00000003341.10	13.2052504089308	-0.322161161934972	0.468217554668149	0.359488918866181	0.495870667362154
ENSMUSG00000003344.15	268.571264577093	0.945438026679031	0.249107346163562	4.75890811776943e-05	0.000227540476118784
ENSMUSG00000003345.17	1014.10272711455	-0.13915644112301	0.159133481410951	0.368849649685123	0.504933675398197
ENSMUSG00000003346.15	216.163425496153	-0.136251238657787	0.169546975250099	0.407137026726573	0.542552837995183
ENSMUSG00000003348.11	253.344458958555	0.482861293075167	0.238467181262022	0.030993863073267	0.0704233171979101
ENSMUSG00000003352.15	153.340909922245	0.688430997106433	0.145854704913462	1.35558282465842e-06	8.66888635869912e-06
ENSMUSG00000003355.8	98.6257841587146	-0.870184444782622	0.162245026827827	3.37122892405188e-08	2.80090952030082e-07
ENSMUSG00000003360.16	821.430353965741	0.396678780243302	0.121667756283839	0.000923458939356125	0.00331515115639357
ENSMUSG00000003363.16	129.287242549145	0.761713847181915	0.257394158940945	0.0014334428723446	0.00490330365161998
ENSMUSG00000003378.10	82.8299172435635	0.398499112535553	0.346319090443455	0.185524940100201	0.298395877800613
ENSMUSG00000003380.12	169.094116963189	-0.712384016052931	0.180391808355652	4.25030355753066e-05	0.000204708244170393
ENSMUSG00000003382.19	247.608590032703	0.593066805274201	0.141527508349481	1.84206634122978e-05	9.56584876727553e-05
ENSMUSG00000003402.15	459.132193579129	1.38334286364556	0.153630158237886	2.6939252128251e-20	1.02925444268192e-18
ENSMUSG00000003410.9	41.8604965407922	1.04355663613769	0.517200126814709	0.00402442094477591	0.0122699758743982
ENSMUSG00000003411.11	21.1682499472162	-0.5088211485784	0.462029474909448	0.147178349284378	0.248318225170682
ENSMUSG00000003418.12	50.6666485906843	0.0259373344387296	0.428119401122803	0.939218256637038	0.961942221174406
ENSMUSG00000003420.9	42.2562225732525	-0.395069253809786	0.305643105802059	0.150381100197723	0.252608954091186
ENSMUSG00000003421.14	467.90455003087	-0.109981533091901	0.176427581876543	0.519116645477608	0.642728857224043
ENSMUSG00000003423.16	219.926132841771	-0.420950387384925	0.128808721189668	0.000877144679742476	0.00316475491702878
ENSMUSG00000003429.12	1592.77999847463	-0.698865319849823	0.166035556620847	1.43281482011117e-05	7.58654715201629e-05
ENSMUSG00000003435.10	1162.93367536254	1.17798612747387	0.126692288972902	3.08310443638451e-21	1.33253230325312e-19
ENSMUSG00000003436.12	35.3285430690502	0.264508528504549	0.355459956535853	0.387889298497814	0.523898710495695
ENSMUSG00000003437.15	285.649185334024	0.260479859711584	0.164876329784065	0.103736261925787	0.188358697224825
ENSMUSG00000003438.18	449.4401023186	-0.0103750701299596	0.137089616404525	0.938450625580047	0.961487208768483
ENSMUSG00000003444.9	235.601454796588	-0.833549190159268	0.142100145675904	2.00449970197805e-09	2.00779176353239e-08
ENSMUSG00000003452.16	562.033515876968	0.287467731807279	0.352706421786411	0.345534468973196	0.481453529258364
ENSMUSG00000003458.13	355.558330023996	1.19793643775956	0.112444362621617	3.48306085987798e-27	3.41402161783397e-25
ENSMUSG00000003464.14	578.862370714093	0.0556383500423591	0.14457866805812	0.693915574722404	0.790666189382357
ENSMUSG00000003469.10	19.5600357453539	1.02256091368287	0.453228025628819	0.0036323575606476	0.0112179354747157
ENSMUSG00000003500.14	205.812527720461	0.575870283296195	0.239822479444263	0.0104557717397906	0.0280050737213942
ENSMUSG00000003518.14	208.823573753574	-0.684377825481741	0.30682663631959	0.0129904657963081	0.0336395660116065
ENSMUSG00000003526.13	138.634167492058	0.237027664326876	0.198192997650261	0.211921086147814	0.330899489399661
ENSMUSG00000003527.10	235.809316358226	0.469666079268533	0.157640896300938	0.00220491576679311	0.00720117967706905
ENSMUSG00000003528.16	564.914911828401	0.411174759336515	0.128325027553318	0.00110731284856579	0.00389784537779667
ENSMUSG00000003531.16	207.709290629052	-0.883562394142237	0.167338080748327	5.17060209060075e-08	4.18556357556009e-07
ENSMUSG00000003534.18	325.004350500031	1.35719427217581	0.237586485191111	1.28481407136991e-09	1.3157359025652e-08
ENSMUSG00000003541.7	42.5814650280876	-0.398519517344849	0.360071704173366	0.197134072464616	0.312736683167133
ENSMUSG00000003546.11	57.7543708438288	0.701698765631801	0.240644051649975	0.0018652974097722	0.00622030223708361
ENSMUSG00000003549.10	115.620152895505	-0.554357454078824	0.281514364750689	0.0312409251202186	0.0708893914778338
ENSMUSG00000003559.9	17.9874153518782	-0.508653993585579	0.334615126944023	0.0834331797594063	0.158703265692289
ENSMUSG00000003573.16	191.203339160029	-0.0705741912055616	0.186704556080105	0.694654002803145	0.791233828882852
ENSMUSG00000003575.14	98.9441153153011	0.434524097292699	0.338996023984237	0.142848271638076	0.242954192218984
ENSMUSG00000003581.15	31.9935263843555	-0.0590403307503898	0.271945923045259	0.813554052465476	0.875754699415073
ENSMUSG00000003585.14	35.9690330791705	0.267334901798761	0.343109909369542	0.371366138575759	0.507478500365409
ENSMUSG00000003604.15	132.696219233089	-0.062745882982699	0.231383717676087	0.773632893599703	0.849294190593754
ENSMUSG00000003623.5	630.044841602473	-0.446560023590432	0.163412485189365	0.00490157040092417	0.0146221303971048
ENSMUSG00000003644.18	576.97963467923	0.833704812582019	0.258794202938863	0.000514946096419243	0.00196469355183866
ENSMUSG00000003657.10	10.3926562518838	-0.319692147559187	0.41236386022178	0.339134763260983	0.47435081513791
ENSMUSG00000003660.11	3949.65579284342	1.29454938972231	0.0931684850565992	1.13120564515496e-44	6.65270119955955e-42
ENSMUSG00000003662.11	291.465344048193	0.0852084275558637	0.214075605467358	0.675597582929341	0.77555005790813
ENSMUSG00000003680.17	158.362280337209	0.708146876455028	0.181285737588322	5.11126029191226e-05	0.000242976683680483
ENSMUSG00000003721.15	212.656265434109	-0.298622389258023	0.27665527061798	0.239401904337469	0.36287105658368
ENSMUSG00000003731.14	1250.73529356014	-0.0237990371441908	0.17727432637162	0.889541297845556	0.928503838211383
ENSMUSG00000003746.17	45.0441516733479	-0.0155811115945729	0.338269271933014	0.958036400957616	0.973983108315889
ENSMUSG00000003752.10	129.924637296785	0.518281569054897	0.195040328540327	0.00558948449003711	0.0163775873838863
ENSMUSG00000003762.14	82.6308038020215	0.497099421608317	0.26850841544029	0.0446658506455564	0.0955468059902647
ENSMUSG00000003778.15	1861.25269784811	0.218291091202442	0.0941262673618709	0.0192248764426927	0.0469627711588518
ENSMUSG00000003779.17	2934.54256027141	-0.216915991123564	0.0744802217579771	0.00339362372308816	0.010573850870027
ENSMUSG00000003808.19	598.229016062937	0.807790973383426	0.126453375180331	7.97650856969089e-11	9.6936654329963e-10
ENSMUSG00000003809.15	425.003377560076	0.129556969923371	0.154840439858117	0.390582201951418	0.526758158847994
ENSMUSG00000003810.14	565.523332562761	0.906203573828002	0.200628536546567	2.33184618295085e-06	1.4252752336522e-05
ENSMUSG00000003812.14	354.070837609309	-0.104572613670419	0.119092528149423	0.372679929829988	0.508433863515811
ENSMUSG00000003813.16	665.167254460552	0.564943442516854	0.132345928080248	1.35523224211333e-05	7.20587966770429e-05
ENSMUSG00000003814.9	2656.60812137262	0.586838632309989	0.0945021264916985	3.60209622847816e-10	4.02413287614314e-09
ENSMUSG00000003824.13	680.409930691191	-1.0627841798644	0.129892887589157	7.85354477296361e-17	2.00502824459522e-15
ENSMUSG00000003847.17	784.999283355287	0.620936987394082	0.215521410656976	0.00241779930719064	0.00782659744279699
ENSMUSG00000003848.15	886.670602508857	-0.0788297579933168	0.104136632787603	0.443815673071444	0.575386412066017
ENSMUSG00000003849.9	385.04215129672	-0.630405119084811	0.135479882568034	2.0597065673861e-06	1.27221260484422e-05
ENSMUSG00000003863.19	57.5780624553171	0.966908737620606	0.276828153281003	0.000140940189645885	0.000607873782844103
ENSMUSG00000003865.17	427.60574842324	1.1358980886956	0.166663133397153	2.15629275222572e-12	3.1902670935221e-11
ENSMUSG00000003868.15	1637.16530683913	0.853481592434489	0.221644018173535	4.76768062820553e-05	0.000227893750086097
ENSMUSG00000003873.12	792.548378414002	-0.725280532044163	0.119116161203258	6.24326289870028e-10	6.69321680682927e-09
ENSMUSG00000003923.15	1236.3698002241	-1.13272719526492	0.169577735936764	5.52243679738341e-12	7.79913951479524e-11
ENSMUSG00000003929.12	268.992884246322	-0.295205087888961	0.331822837621171	0.312147203706254	0.445766022325114
ENSMUSG00000003934.6	13.1684205953066	0.4632829352446	0.418994199710148	0.16964717684696	0.278550210503428
ENSMUSG00000003948.18	144.36068843496	-0.0700132506361445	0.197729101755776	0.711785146659757	0.803962275193512
ENSMUSG00000003949.17	11.6332891365119	0.611804483189212	0.54966361013331	0.0846046317515738	0.160441005597871
ENSMUSG00000003955.9	1158.37099668589	-1.18237525586005	0.126164131970445	1.52188991560916e-21	6.92291746970608e-20
ENSMUSG00000003970.10	7020.08412745694	-0.433517536909467	0.117381032443149	0.000177775768960717	0.000751973693161093
ENSMUSG00000003992.16	133.344395216377	0.142835785621202	0.357868453516473	0.642504853586182	0.74961934419751
ENSMUSG00000004018.10	404.229064296468	-0.760938500594866	0.181358155974393	1.35574088146362e-05	7.20625729343495e-05
ENSMUSG00000004035.13	50.6846942415254	-0.0697358627108588	0.318326144144438	0.805602222923521	0.869891921631581
ENSMUSG00000004040.17	394.411016857039	0.821774761873579	0.238813265580318	0.000245168674312776	0.00100803809236167
ENSMUSG00000004043.15	33.4071022824282	0.404853046112454	0.343161532663235	0.175865520184623	0.286248642965324
ENSMUSG00000004044.10	540.316218187231	0.631783590578794	0.19707027507892	0.000818536116812853	0.00297677434530858
ENSMUSG00000004054.10	185.705444604073	0.752139478681086	0.213991143882004	0.000217146533986529	0.000902284121916775
ENSMUSG00000004056.16	400.173073792172	0.465239202080483	0.135725299043971	0.000470443648450979	0.00181703032083657
ENSMUSG00000004069.18	371.438628822875	0.191979253897313	0.155941952402519	0.206313202408252	0.323927650867548
ENSMUSG00000004070.16	369.101849726578	-1.01733681046439	0.175079849279987	1.86501329506498e-09	1.87377510249146e-08
ENSMUSG00000004071.14	469.588866960588	0.773461211413362	0.138016048045291	1.04944698611794e-08	9.51086599912165e-08
ENSMUSG00000004085.15	454.057786742458	0.172181637927801	0.255431468269377	0.468562701413869	0.598404064230043
ENSMUSG00000004096.10	1176.12539906726	-0.982166847552057	0.106383921591317	9.0238920990017e-21	3.66904768380892e-19
ENSMUSG00000004098.8	15.7524174648509	0.615404937760234	0.393927962692578	0.0596840888064956	0.121245730369672
ENSMUSG00000004099.17	2922.32377989288	1.34435942646255	0.142291266432631	4.82485327480271e-22	2.39309815892097e-20
ENSMUSG00000004100.13	681.986518082371	0.281341347194515	0.15008490004776	0.0547727162247675	0.112982878375704
ENSMUSG00000004105.9	67.0738094675905	-0.339442535910715	0.390639852085171	0.296085659584056	0.428213820162538
ENSMUSG00000004113.19	150.387092860606	-0.912471302070911	0.583691631581459	0.00913699083706192	0.0249434396740548
ENSMUSG00000004127.13	357.046168585958	-0.664787004423931	0.174576320611902	8.21773449868812e-05	0.000373506580154285
ENSMUSG00000004151.18	321.544622343689	-0.428397371019687	0.255953008441136	0.0717080917043107	0.140606947617872
ENSMUSG00000004187.12	25.7878801591148	0.772344156154057	0.351255341202074	0.0111173834355754	0.0294893609912404
ENSMUSG00000004207.15	1175.46028889603	1.33383706057804	0.122568846834083	2.04989503421928e-28	2.41111582346349e-26
ENSMUSG00000004221.17	357.159298111065	-0.456228151460712	0.194322431946206	0.0143975627298978	0.0367858286226884
ENSMUSG00000004233.15	56.4522738496822	-0.618318367918858	0.4367174589637	0.0724629795900784	0.141637296251382
ENSMUSG00000004263.16	104.690195730338	0.309877789950867	0.40802167411658	0.351557723595861	0.487585364646933
ENSMUSG00000004264.18	2169.71220653939	-0.473541969130276	0.179784592747899	0.00635570605799796	0.0182907045887893
ENSMUSG00000004266.16	334.777736961573	-0.147666897288351	0.357880897523687	0.631306514285675	0.740014548031194
ENSMUSG00000004267.17	52.7271488371557	0.236435753174995	0.316114480834586	0.401561788887125	0.537559383595178
ENSMUSG00000004268.12	1255.27430824612	-0.901611366727266	0.13164643777121	2.9511252760306e-12	4.30817197875851e-11
ENSMUSG00000004270.14	384.890703279284	0.36516774147972	0.198089035576102	0.0543019744379508	0.112294236121926
ENSMUSG00000004285.13	855.84478818772	-1.05627289629627	0.122132620642243	1.49691974722473e-18	4.53955386326881e-17
ENSMUSG00000004317.15	532.877345009628	0.949152220775956	0.245849475479783	3.63475587195257e-05	0.00017787080220934
ENSMUSG00000004319.16	2089.48270260798	0.297595562348983	0.109425698268045	0.00587362948999311	0.0171066602072367
ENSMUSG00000004328.16	62.9340031730539	0.944974984108775	0.514184745265848	0.00897767883970444	0.0245969889328633
ENSMUSG00000004347.18	9.67693969183725	0.148560629754355	0.596242909702868	0.652022281815442	0.757607801444613
ENSMUSG00000004356.9	2440.47942716527	0.484334891149631	0.0987934438032353	7.25076275721631e-07	4.83198342060223e-06
ENSMUSG00000004359.17	110.068462913345	-0.959919598651136	0.189733080907531	1.41044049783197e-07	1.06101981168566e-06
ENSMUSG00000004360.10	12.8562884936117	0.380809958710612	0.658821636315381	0.157834073972956	0.262663334624827
ENSMUSG00000004364.15	1132.76354047652	0.861433302654167	0.269020876712708	0.000513615453690012	0.00196052519144957
ENSMUSG00000004383.19	288.342183959729	0.990142105153518	0.129995684428881	8.5892461866851e-15	1.69998938649211e-13
ENSMUSG00000004393.11	542.544092370189	0.213298715676016	0.152954506180909	0.1526847136407	0.255826127342431
ENSMUSG00000004394.13	343.853695952143	0.114916212491891	0.176659916169907	0.501067136142178	0.626600283327251
ENSMUSG00000004415.16	7.52886011507722	-0.347693287741528	0.54271029853964	0.324517074388051	0.458000737261652
ENSMUSG00000004446.13	450.833418185272	-0.16896953803784	0.0991962126344258	0.0851904368849285	0.161393341484597
ENSMUSG00000004451.15	659.586232965187	-0.164930806983511	0.104092822961035	0.108965274933571	0.195695406514463
ENSMUSG00000004455.17	4169.81685159795	-0.445842788708778	0.0938841886418319	1.63306791681005e-06	1.03072937470721e-05
ENSMUSG00000004460.18	428.440273169761	0.163610493185896	0.135447299446384	0.217983390606423	0.33802923939316
ENSMUSG00000004462.8	243.498300286966	-0.302001330865239	0.12785956542605	0.0162222875523915	0.040771124713863
ENSMUSG00000004473.11	61.9017018036644	-0.853582183236956	0.26436741159513	0.000478691771362422	0.00184561400117654
ENSMUSG00000004500.10	133.520993955466	0.242518681183252	0.159636806061767	0.11838747656382	0.208981906056187
ENSMUSG00000004508.7	15.2685991328568	0.0273242169566742	0.501911729823455	0.938598826802293	0.961487208768483
ENSMUSG00000004530.13	1813.91005026951	0.917310833779334	0.166346938014633	1.30992648349638e-08	1.17143998917996e-07
ENSMUSG00000004535.13	978.733317890536	0.187712895043863	0.238874899772734	0.402612533464815	0.538440720260303
ENSMUSG00000004558.16	88.9541961311412	0.0772404837401799	0.34965325246878	0.798763339865849	0.865344468261246
ENSMUSG00000004561.15	140.581760110623	-0.433210268023038	0.249750201664882	0.0629403653911576	0.126549328070353
ENSMUSG00000004562.17	180.734422597984	-0.467015715075604	0.250276329769167	0.0453669225375663	0.0967815926190057
ENSMUSG00000004565.16	770.092785515458	0.72620391560341	0.242060299238346	0.00135901642707255	0.00467298465328954
ENSMUSG00000004567.17	396.759791742132	0.460016589200402	0.147159952047037	0.00137212075988794	0.00471509026566668
ENSMUSG00000004568.14	1026.31779463012	0.766381860851474	0.185207445614448	1.72538059281638e-05	9.01676998473731e-05
ENSMUSG00000004591.17	1793.50553238229	0.0913474483748555	0.17528638680174	0.59008205730377	0.705860906408628
ENSMUSG00000004610.5	638.407710416304	-0.783512156610464	0.11266363607939	1.76650233148387e-12	2.63726145897959e-11
ENSMUSG00000004626.15	598.116351015863	0.290643012972585	0.230945851566425	0.181929221630522	0.294025762350555
ENSMUSG00000004631.16	222.748199320899	-0.643878818117247	0.316815870717387	0.0225594425880774	0.0537540019733874
ENSMUSG00000004633.18	42.8892988206207	0.0401907878029667	0.38690391291933	0.90096056782973	0.936493787477031
ENSMUSG00000004637.16	151.26061771801	0.492083310685881	0.159642416412747	0.00152775897912224	0.0051903672879229
ENSMUSG00000004642.14	1896.71827402262	-0.569892765349851	0.0873637292360681	4.78490696539922e-11	6.01933254386776e-10
ENSMUSG00000004661.16	674.859892367772	1.10905553275635	0.24822313344147	1.73241188608656e-06	1.08718088903153e-05
ENSMUSG00000004665.11	663.850922393108	0.459425597265109	0.185823253170633	0.0102364256072435	0.0275160333781388
ENSMUSG00000004667.19	1113.61048242112	-0.613941829328184	0.125617329677685	6.61574700738298e-07	4.4447778853764e-06
ENSMUSG00000004677.18	1267.44855604075	1.7996519938336	0.138066829051927	2.97765096490852e-40	1.19592630339387e-37
ENSMUSG00000004698.12	19.4973938208674	0.742544628082342	0.650026364860038	0.0122326585819178	0.0319636922990226
ENSMUSG00000004748.6	55.1400041820906	0.20021132889106	0.207380687248354	0.311591172619661	0.445280902501776
ENSMUSG00000004768.15	369.848613704085	0.0697397756231722	0.126214094801532	0.57409663728177	0.691561764895311
ENSMUSG00000004771.13	560.693551499174	-0.63873535413117	0.140507591334488	3.39703859413372e-06	2.01147193562028e-05
ENSMUSG00000004788.12	285.168541290146	0.293347768480702	0.140197438758818	0.0325833557208657	0.0734899491378572
ENSMUSG00000004789.11	1205.30499340934	0.420641707180378	0.0866935969348507	1.0009190309638e-06	6.51467734501224e-06
ENSMUSG00000004798.15	214.419150532786	0.715084639549054	0.27022412744847	0.00406122115505678	0.0123661480695858
ENSMUSG00000004815.13	176.460484621118	0.561436813225276	0.243865772399648	0.0138804591286038	0.0356360337497222
ENSMUSG00000004843.8	339.259662957845	-0.210859260252262	0.165299532403492	0.188903243330023	0.302300263159911
ENSMUSG00000004846.11	185.33895145992	1.19247272300149	0.258280535214385	6.76164183433592e-07	4.53539535991893e-06
ENSMUSG00000004849.15	303.575574832513	-0.442303309136728	0.135868553220788	0.000896302942844904	0.00322539784961255
ENSMUSG00000004864.14	20.8326553985302	-0.210549315853485	0.349203760426014	0.486697043304621	0.61460431074365
ENSMUSG00000004865.17	2676.12289596506	-0.295644475519065	0.0996516089925148	0.00271319469669251	0.00868549320964922
ENSMUSG00000004880.12	3031.6264764171	0.333701807390432	0.129416653082751	0.00865316841156975	0.0238240635735361
ENSMUSG00000004885.6	141.835608247007	-0.465371775455738	0.267244983312492	0.0591695131207285	0.120378598042876
ENSMUSG00000004891.17	830.58832666262	1.07093603544259	0.172220485062644	1.33652781747391e-10	1.56868165148559e-09
ENSMUSG00000004895.10	306.405552557008	1.15575260423135	0.137328350350897	8.77552566199715e-18	2.43687320533064e-16
ENSMUSG00000004896.17	158.703964734964	0.0505751665972988	0.150193923245693	0.730109019332623	0.817916203190647
ENSMUSG00000004897.17	3828.05955420956	0.000926316622937578	0.107517199362207	0.993040860574305	0.997901287019902
ENSMUSG00000004929.13	848.5031771363	0.943591299477994	0.135806590952761	1.34347943688848e-12	2.04087415933972e-11
ENSMUSG00000004931.12	206.561651039561	0.683916599660055	0.281905759926725	0.00794302112633355	0.0221166264604894
ENSMUSG00000004934.15	291.266588692212	0.725196822140208	0.396007856905615	0.0270516676422202	0.062758496909614
ENSMUSG00000004936.9	1162.36161387597	0.359232976243641	0.071850545175076	4.9705828273266e-07	3.40193630164535e-06
ENSMUSG00000004937.7	512.377451151991	0.345238032734851	0.14513299890185	0.014951129315565	0.0379896047880566
ENSMUSG00000004945.16	529.56402386406	-1.05376260210242	0.115347618084017	1.8872039627189e-20	7.32938388068212e-19
ENSMUSG00000004947.16	142.388454146203	0.826564913488393	0.165922619111489	2.82190675079262e-07	2.01335955222279e-06
ENSMUSG00000004948.13	21.6945837927256	-0.191468320692561	0.283386031035244	0.459508628492673	0.590090352132016
ENSMUSG00000004951.11	467.033541516618	-0.110573674740808	0.143334836362493	0.430337384167348	0.562811985154771
ENSMUSG00000004952.14	58.1320668268049	0.404724965177351	0.385458874097788	0.209370961622878	0.327449104857435
ENSMUSG00000004980.17	6055.84718405324	-0.452114705277896	0.146782033827841	0.00161512289239905	0.00545116390021217
ENSMUSG00000004988.10	6.27033948353167	-0.270909194584843	0.479978352424089	0.443321013692125	0.57503869176099
ENSMUSG00000004994.13	137.447672565106	0.445455692733778	0.287492671601597	0.0888293044415136	0.166790439707914
ENSMUSG00000004996.10	221.946106020767	0.221790360031297	0.153392562024451	0.138066756257645	0.236709135436249
ENSMUSG00000005034.16	820.521572366339	0.59170097355879	0.176902676580536	0.00053647340052551	0.00203785639825919
ENSMUSG00000005043.14	32.6137533890515	0.888570484551747	0.336164105160255	0.00260567417330049	0.00837549026190496
ENSMUSG00000005045.17	126.315509902793	-0.380953857833776	0.577092402474994	0.266168716142555	0.394048359995172
ENSMUSG00000005054.8	434.772117261368	-1.11065894057557	0.159828894728028	9.02945751293108e-13	1.41742685286402e-11
ENSMUSG00000005057.14	30.0685034997471	0.488570038822452	0.347695678853653	0.105524602377172	0.19091118735936
ENSMUSG00000005069.13	326.58879353228	0.805229707021965	0.208718037528384	5.14459666764573e-05	0.000244208917054258
ENSMUSG00000005078.17	345.101973865562	-0.672093617433519	0.124577632913036	4.08031546346289e-08	3.35282209265686e-07
ENSMUSG00000005087.18	163.10770995227	0.214526294662362	0.393641279732941	0.510753138422454	0.635287554226343
ENSMUSG00000005089.16	82.8658674299417	-0.643091243907806	0.704429126141431
ENSMUSG00000005102.14	534.01253288318	0.51662311155004	0.15632993163042	0.000688594765803876	0.00254239686289068
ENSMUSG00000005103.13	1002.33426842404	0.386092509921197	0.172115425762389	0.0205157312586616	0.049579182071673
ENSMUSG00000005124.11	23.7936433624665	0.684776232238084	0.494183312910303	0.0555600866149055	0.114258428356942
ENSMUSG00000005125.14	283.144099812151	0.0805564087334628	0.279634785137169	0.753110097020774	0.835050684235896
ENSMUSG00000005142.11	428.156615023382	1.08424344933062	0.170214740675942	4.89152504277696e-11	6.13938589019879e-10
ENSMUSG00000005148.9	883.621773484082	1.12035451050372	0.114069915006593	2.2650605196046e-23	1.33209827058318e-21
ENSMUSG00000005150.17	169.788364551329	-0.306800490594389	0.233703803546502	0.163164290785759	0.270005665397356
ENSMUSG00000005161.16	2875.25008767821	-0.733758695810124	0.0864089893822266	1.11678351818507e-17	3.05991251147314e-16
ENSMUSG00000005198.16	1806.24738208166	1.89478593087386	0.180305800632534	2.00633549660338e-27	2.02689120383852e-25
ENSMUSG00000005204.13	1154.66446139578	0.0654181243581373	0.321596962810961	0.818773930812159	0.879156906539112
ENSMUSG00000005225.16	566.294865077259	0.20047635565641	0.140790937396999	0.145789659995602	0.246505630059306
ENSMUSG00000005233.17	769.207910954674	-0.710818492543472	0.125800151231492	8.96907338224957e-09	8.21360380339661e-08
ENSMUSG00000005237.15	29.0043926123459	-0.125022805367864	0.483290126023969	0.723533651505257	0.813382621473039
ENSMUSG00000005251.16	79.0237728678331	0.789518001880478	0.241934525757098	0.000494045361377569	0.00189991708682962
ENSMUSG00000005262.14	463.435073531939	-0.157977463221797	0.2162299650386	0.441902859818421	0.573655056573113
ENSMUSG00000005267.14	36.2878471556542	0.191118208236659	0.390229668516337	0.555985209034118	0.675901565321492
ENSMUSG00000005268.21	8.38608636289371	0.274703680184375	0.565424439047928	0.427171513765234	0.559738467189632
ENSMUSG00000005299.7	308.800710821513	0.631964056188987	0.188029454414798	0.000474713713988881	0.00183156296350865
ENSMUSG00000005312.16	1559.68878124086	0.721476114276604	0.0973993794079186	7.17770290885044e-14	1.26682994426624e-12
ENSMUSG00000005354.17	746.81280381345	-0.524299724124094	0.203629457425045	0.00703256526099938	0.0199354884064171
ENSMUSG00000005360.15	323.184411261427	0.0999991567916223	0.203533662598024	0.607254138804385	0.720747722624464
ENSMUSG00000005362.15	443.246545239145	-0.802827270648593	0.166417004019216	6.571623383538e-07	4.418739169323e-06
ENSMUSG00000005370.5	4454.63265411463	0.761320708687599	0.0741277086536066	5.03896114419809e-25	3.6730473572346e-23
ENSMUSG00000005371.16	590.153508262875	0.643496377734732	0.209956327946939	0.00128919813776429	0.0044651935279033
ENSMUSG00000005373.14	28.7537926931292	-0.342698756526224	0.410717632770144	0.304588647742151	0.437361463408616
ENSMUSG00000005374.14	470.557144472979	0.551292603941039	0.145773184033338	0.000108560577954335	0.00048068487151762
ENSMUSG00000005378.18	533.455586652277	-0.275502898937086	0.316883131886204	0.329216758614306	0.46350994905111
ENSMUSG00000005397.9	1284.47928955102	1.76330138334955	0.181838392296876	1.21058938112796e-23	7.4106971520573e-22
ENSMUSG00000005410.7	3577.00460284662	0.773489884800567	0.088999720359305	1.8430684567292e-18	5.53828618192697e-17
ENSMUSG00000005413.9	602.492480472357	-0.0835549173933955	0.147657685942393	0.562415558275573	0.681579113785978
ENSMUSG00000005417.18	1285.47431167924	0.512997743362725	0.119324996876198	1.26459305171174e-05	6.75485465290252e-05
ENSMUSG00000005442.14	572.721197658075	1.99587952499533	0.350278614861678	8.77835887641484e-11	1.06133065798769e-09
ENSMUSG00000005447.13	554.022105614535	-0.730731964610819	0.0932247300666854	2.50911787632462e-15	5.35896810239137e-14
ENSMUSG00000005465.10	4.99985574328006	-0.0592369027233705	0.562157196911743	0.863972904971679	0.911024210770088
ENSMUSG00000005469.11	426.362327900441	0.651509214697471	0.112480351445798	4.28599254019168e-09	4.10572653631975e-08
ENSMUSG00000005470.9	343.952455728925	0.485521472612189	0.214777535179408	0.0173686152314336	0.043207369423109
ENSMUSG00000005481.19	2233.21319496498	-0.234409724500719	0.100569841237139	0.0184666818560848	0.0455225823539144
ENSMUSG00000005483.11	986.677314439893	-0.319835737704794	0.0939486152345462	0.000588829983429952	0.00221123451246089
ENSMUSG00000005493.16	10.3763575261168	-0.686117946420615	0.401912254566478	0.037987878881314	0.083383951151506
ENSMUSG00000005501.15	349.915894384379	-0.119664891629372	0.157464911731809	0.435104030390352	0.567288841523193
ENSMUSG00000005505.13	219.126742543843	-0.364159641838976	0.354547745228917	0.233758215527754	0.356185484879757
ENSMUSG00000005506.17	1950.01366781683	0.526367899661579	0.0936086163299398	1.37310803502328e-08	1.22023583446996e-07
ENSMUSG00000005510.10	494.667326180219	-0.733136987449768	0.14935732548181	4.89506626098136e-07	3.35722849311037e-06
ENSMUSG00000005514.15	198.502003000539	1.32398341384804	0.187465785823481	2.26683844350271e-13	3.75911668168772e-12
ENSMUSG00000005533.11	522.682177613094	1.12948925878367	0.214072720747223	2.9004619702566e-08	2.44181529980652e-07
ENSMUSG00000005534.11	535.877020854597	1.2940675175778	0.250831887354522	3.31935852753595e-08	2.76478891618283e-07
ENSMUSG00000005553.15	9.69481533297078	-0.419346042316407	0.624553731625638	0.178713640630398	0.289791921150656
ENSMUSG00000005566.15	3288.86642945633	1.82306356148827	0.149072800476561	7.54077138391838e-36	1.91036742121514e-33
ENSMUSG00000005575.17	557.63004757988	0.653081043789885	0.14087213902173	2.15997632414171e-06	1.32816766727564e-05
ENSMUSG00000005580.12	30.2062211054727	0.577532789978927	0.276626843015666	0.0228275238283665	0.0542973905650313
ENSMUSG00000005609.17	833.566990321184	-0.0575423910779628	0.165498340321354	0.720268926064896	0.810376360037623
ENSMUSG00000005610.18	16547.3395434208	0.153751090417643	0.105238493308564	0.139321888555707	0.23825318790673
ENSMUSG00000005615.16	301.328141347766	0.0434388786079363	0.131577204333575	0.73664234737809	0.822950443302239
ENSMUSG00000005621.12	252.417565822278	0.849170801911036	0.337544038357881	0.00411179741361624	0.0125039645447865
ENSMUSG00000005625.16	1539.71834406718	-0.385045104926572	0.167140577809498	0.0175578879297569	0.0435955579824046
ENSMUSG00000005628.13	7.5841305220791	0.0811960074834239	0.482010297472327	0.81818354009783	0.87870533509631
ENSMUSG00000005656.10	979.819649092731	-0.686360662391672	0.191421427058969	0.000188651701166073	0.000794305181053879
ENSMUSG00000005667.9	2124.89972058781	-0.312760784996714	0.14541316206084	0.0277710179405645	0.0641922167921499
ENSMUSG00000005672.13	1066.49663458691	1.07750100363625	0.299054951324384	6.78437835362267e-05	0.00031399201334768
ENSMUSG00000005674.10	181.509568909245	-0.537011204267803	0.278102797682498	0.0350875433075797	0.0782821521298271
ENSMUSG00000005681.13	34.6040157107135	-1.21078023504349	0.238152700448533	6.3514081455127e-08	5.05747765629389e-07
ENSMUSG00000005682.10	483.59678131377	1.00671822091326	0.131128124967518	5.16862698547741e-15	1.05466890421136e-13
ENSMUSG00000005683.9	1790.45968374399	0.890451772151682	0.0966884718120641	1.35140654098633e-20	5.3111244654945e-19
ENSMUSG00000005686.18	28.3065454272485	0.276649966396575	0.510999846539737	0.436483882111049	0.568483685380851
ENSMUSG00000005687.15	1726.93938241101	-0.979924914868969	0.083204111451621	1.76729200315166e-32	3.12924703396757e-30
ENSMUSG00000005698.16	1328.50506731108	0.21801888072729	0.10059953889094	0.0284715130825606	0.0654530791470788
ENSMUSG00000005699.17	95.7152671844877	0.215115400999353	0.345226325746227	0.473837719787091	0.603082835966457
ENSMUSG00000005718.9	256.277394715761	0.289538058180052	0.154290297325731	0.0541699258054819	0.112100187552248
ENSMUSG00000005732.15	2651.92690611585	-0.960399984357375	0.0913262714723755	2.61461127549465e-26	2.2079386601831e-24
ENSMUSG00000005774.13	185.173114544446	0.144087413563072	0.214915601893855	0.480687037961118	0.608970959412053
ENSMUSG00000005779.13	1774.34303588466	-0.549378756107178	0.118078185952627	2.31527771546224e-06	1.41573257112947e-05
ENSMUSG00000005802.13	154.778365474388	-0.0136074760218409	0.217747997006921	0.9475216892532	0.9671430395595
ENSMUSG00000005804.15	459.540333093237	-0.442504299890896	0.222185597684648	0.0354339128435481	0.0788618141910555
ENSMUSG00000005813.13	1005.1212818488	-0.122364865618052	0.0969509797129981	0.202376558475096	0.31896389628727
ENSMUSG00000005823.10	117.794824301299	0.553583032104306	0.172918500868286	0.000939109067974025	0.0033618063092018
ENSMUSG00000005846.13	2936.96200656504	-0.788325903823661	0.120343909211434	2.82538405442426e-11	3.64620683575268e-10
ENSMUSG00000005871.16	1330.67542030819	0.188559862923833	0.214401890256397	0.355029907958406	0.491160001205668
ENSMUSG00000005873.7	315.618947113478	-1.02213335062908	0.227150122078242	1.89973706716369e-06	1.17959918118343e-05
ENSMUSG00000005881.14	396.251113035686	0.113725118791497	0.134126643949954	0.387383233104574	0.523429859648234
ENSMUSG00000005882.19	461.33353955155	-0.565961810008881	0.185980701922918	0.00157134841446798	0.00532087072610411
ENSMUSG00000005883.16	6.98875089080203	0.237213673551838	0.642002489632816	0.411238120672564	0.546029522102493
ENSMUSG00000005886.15	707.434867223082	0.43257798897742	0.238919257321895	0.0537087195691453	0.111283299186268
ENSMUSG00000005892.5	1136.35771661445	-0.455313761455072	0.143364036204502	0.00116363845164049	0.00407001579931264
ENSMUSG00000005893.15	929.26057462875	0.408001768794612	0.0756885903208543	5.83413038312145e-08	4.67952386842966e-07
ENSMUSG00000005897.15	101.324941855808	0.356654497221214	0.208152161212408	0.0723455956390304	0.141471386966103
ENSMUSG00000005899.15	798.082422730081	1.17009364931773	0.178340740466525	1.11435741953232e-11	1.5266325813177e-10
ENSMUSG00000005907.15	232.59046213075	0.0363710574986908	0.195940017813409	0.846545811508555	0.898605677696859
ENSMUSG00000005936.20	816.320607826037	0.110117255798552	0.170597374888096	0.505364792449986	0.63025159325007
ENSMUSG00000005947.12	15.9902639095865	-0.818534676163528	0.345416138570318	0.00649635490464127	0.0186238642435111
ENSMUSG00000005949.10	74.0175987680613	0.217975880127445	0.202491141168237	0.260271230673014	0.3873372214634
ENSMUSG00000005950.15	5.89459534691982	0.20482667232901	0.480522716534316	0.562034213246045	0.681267382371926
ENSMUSG00000005958.16	223.501277356217	1.26567093700128	0.22676171800305	3.61674022895126e-09	3.51575332645457e-08
ENSMUSG00000005968.15	80.7436561606933	0.25857061042373	0.277754183726054	0.309941240789123	0.443500383391944
ENSMUSG00000005973.7	1278.28000134262	-0.435894209221259	0.0723777637625662	1.3909338506273e-09	1.41385850112838e-08
ENSMUSG00000005981.12	1705.29440441475	0.101439749975009	0.0877820573580037	0.243987396254529	0.36818825582267
ENSMUSG00000005982.15	124.975011482307	0.397771511529896	0.184811076387593	0.0254710089429903	0.0596545447680587
ENSMUSG00000005983.16	13.3328075207678	-0.603842215129026	0.560729933671856	0.08624181715859	0.1628979127266
ENSMUSG00000005986.17	33.5811718231576	0.443423044100393	0.316912842097749	0.11630954059284	0.206200778103274
ENSMUSG00000006005.19	2808.25505284627	-0.183654456596874	0.228073008432358	0.39383693594316	0.529975714977201
ENSMUSG00000006010.15	181.304852655287	0.0103692119476536	0.237790737542256	0.962982244021224	0.977465857874468
ENSMUSG00000006019.16	148.899910818279	0.871353856449297	0.200558502594103	5.56348339729279e-06	3.17662555836409e-05
ENSMUSG00000006021.6	64.0115935766693	-0.0904400372819569	0.265052977257604	0.712093159950179	0.804175275510696
ENSMUSG00000006024.14	673.694714745548	0.0278043339299655	0.145959992291955	0.845477860664037	0.897695571670359
ENSMUSG00000006050.13	515.455470633537	-1.08295330615516	0.12660450539321	3.2074928714425e-18	9.33176415442466e-17
ENSMUSG00000006056.14	558.981391537727	-1.03261974201648	0.109123744044576	9.14249378337695e-22	4.30141271802481e-20
ENSMUSG00000006057.16	456.493630088678	-1.14852100162224	0.115303700987156	5.27379734891488e-24	3.39232894314771e-22
ENSMUSG00000006058.11	211.268729649179	-0.539031072061164	0.194610456017895	0.00387970178193693	0.011896283056826
ENSMUSG00000006095.13	317.080309062675	-0.391063502244528	0.19968351434755	0.0407585068908149	0.0884981979128493
ENSMUSG00000006127.10	163.750178689003	0.176327760267296	0.171434052637341	0.288353010441968	0.419387831032316
ENSMUSG00000006134.5	785.347184822842	0.576766741155701	0.140896833644041	2.87355254749267e-05	0.000143260035723772
ENSMUSG00000006169.21	704.097800401325	0.649903918001211	0.0880988371530509	1.00973801392838e-13	1.73926316687852e-12
ENSMUSG00000006179.10	23.786437917788	-0.489565125612191	0.40866489893921	0.141740357192703	0.241575864734142
ENSMUSG00000006191.18	463.302202089604	-0.249611330407614	0.153991417446178	0.0963237232128235	0.177670966988236
ENSMUSG00000006205.14	63.8162904128298	0.387148850025655	0.435458863493428	0.259142518675467	0.386146037012842
ENSMUSG00000006215.13	157.292123456999	0.386982188758772	0.270510444431185	0.120376886897061	0.2118916297738
ENSMUSG00000006216.11	9.48325024427801	-0.0939601502463547	0.477225456776761	0.789849555036118	0.859362578313826
ENSMUSG00000006218.5	5.91666656601212	0.0809501844109948	0.45322418877091	0.815912493272754	0.877411399879624
ENSMUSG00000006219.13	402.573051961867	1.16870316079453	0.14460717561671	1.38275142702163e-16	3.41375828317318e-15
ENSMUSG00000006235.7	18.8379329190382	-0.354027919944253	0.482473404514274	0.317383208679082	0.451174390464877
ENSMUSG00000006241.17	30.5165092603094	0.592881232446756	0.340114454747672	0.0461165663737463	0.0981519320765775
ENSMUSG00000006262.16	364.090221314368	0.176118074085902	0.171114499668929	0.288085562426869	0.419035858712415
ENSMUSG00000006273.15	2179.30968809967	0.275762561381629	0.0855221030918573	0.00115510535198006	0.00404532535751929
ENSMUSG00000006276.11	976.233093529972	0.775532312522873	0.0942282890372917	9.51774506421453e-17	2.39646342465475e-15
ENSMUSG00000006281.9	225.025137438995	0.420724321008597	0.316783814886085	0.136092628715598	0.234035581878086
ENSMUSG00000006288.9	545.942967936115	-0.274885325165386	0.100253323162656	0.00557909970556789	0.0163529787916672
ENSMUSG00000006289.15	695.488647453194	-0.791520081977196	0.0982131135516619	3.80224021981747e-16	8.95729466376743e-15
ENSMUSG00000006299.14	690.686302111059	0.39964463755446	0.129840340293549	0.00172100355588551	0.00577655229408209
ENSMUSG00000006301.18	278.237788873728	0.387013201420569	0.191893373372639	0.0357500801362215	0.0793391603238759
ENSMUSG00000006304.15	1057.27131952641	-0.567846542540694	0.0851981109054409	1.84599256063657e-11	2.44750076457346e-10
ENSMUSG00000006307.17	482.551442626808	1.29099463970494	0.268436313832283	1.96298101611846e-07	1.44434353853542e-06
ENSMUSG00000006310.11	64.8005438064434	0.236666010315274	0.214095861280595	0.245077387050882	0.36939948124182
ENSMUSG00000006311.9	10.7558585598782	-0.468611243333489	0.416431259974179	0.163541520993315	0.270500859486918
ENSMUSG00000006313.6	15.3705423002104	0.113166890542799	0.329169725183881	0.696772851499388	0.792891660344278
ENSMUSG00000006315.10	290.422960194085	-0.925877066137919	0.126720422790958	1.03776778467799e-13	1.78567629156662e-12
ENSMUSG00000006333.15	8634.75787780676	-0.921019981948621	0.116990877703279	1.33495794024999e-15	2.9428048731053e-14
ENSMUSG00000006335.17	80.9449609097435	-0.346776221274334	0.19261973740185	0.0608163870898528	0.123166086115927
ENSMUSG00000006342.16	61.7400405980322	1.57809039188991	0.223186063889021	9.61472036768798e-14	1.66308403670922e-12
ENSMUSG00000006345.11	39.2209941678066	0.216717571172856	0.346212035002928	0.4714203006859	0.601121115951271
ENSMUSG00000006356.11	262.202564637938	0.595923888594092	0.205680548329213	0.0023963864689351	0.00776338697303841
ENSMUSG00000006360.12	117.015566392149	-1.00872588048946	0.199512916744545	1.27599318595789e-07	9.66058841065222e-07
ENSMUSG00000006369.15	237.092727233727	1.06471382544539	0.164759974484093	2.80611758942168e-11	3.62643501770618e-10
ENSMUSG00000006373.11	956.374749762229	-0.186101478831661	0.120056306207085	0.115443122376499	0.205052606021265
ENSMUSG00000006378.16	607.345006538127	-0.120791559344826	0.154110411697201	0.421359937095189	0.555350051720618
ENSMUSG00000006386.16	15.7050673672412	0.5097711771333	0.491083297086705	0.152185759494548	0.255093943566441
ENSMUSG00000006390.16	154.633656016479	0.181703854176954	0.163902120604381	0.253780990691856	0.379772044140567
ENSMUSG00000006392.17	502.923482515051	-0.689122766958579	0.119200324762673	4.31192378597284e-09	4.12337102111584e-08
ENSMUSG00000006395.17	26.4592549439734	-0.715878785456287	0.436918996428807	0.0378194484812413	0.0830806907871666
ENSMUSG00000006398.16	1367.448057919	0.744184281600473	0.135465908330405	2.07994453286458e-08	1.79886799488871e-07
ENSMUSG00000006403.14	20.5506098778189	0.342391584850113	0.319587912579494	0.228212775574908	0.349709638506607
ENSMUSG00000006411.13	8.24947570852254	0.751165226336892	0.460201697178948	0.0327724185630606	0.0738090548202161
ENSMUSG00000006412.11	391.693641210535	-0.878314887971178	0.159086248746643	1.37254723045303e-08	1.22023583446996e-07
ENSMUSG00000006418.18	534.811119564714	0.085142959445265	0.107503254234042	0.422665602361132	0.556509463913129
ENSMUSG00000006423.16	382.027506982499	-0.00294994064590618	0.175445912901366	0.986131853311633	0.993765226738691
ENSMUSG00000006435.17	49.7137866486285	1.01381835181744	0.258931939615043	2.45428100630002e-05	0.000124161736807197
ENSMUSG00000006442.11	654.474622514282	0.51963456338812	0.155222604293338	0.000588373614408314	0.00221002470539729
ENSMUSG00000006445.4	331.859781939976	1.06540832407161	0.181198919341346	1.09703023390877e-09	1.13258914493892e-08
ENSMUSG00000006456.11	558.23219986148	1.17494940160426	0.271773109418872	2.72078461097042e-06	1.63874031414959e-05
ENSMUSG00000006457.5	117.429087477694	0.362551573036426	0.311813964224983	0.193681297850828	0.308325875295232
ENSMUSG00000006463.14	72.0710468822366	0.329795466394272	0.193454532445955	0.0757452410301617	0.14653393844498
ENSMUSG00000006464.10	52.0611852329371	0.0717993014190268	0.257914883822485	0.764357892577003	0.842594819725901
ENSMUSG00000006471.19	218.360009422741	1.44615620677309	0.192801849940343	6.23597466816595e-15	1.2568885539864e-13
ENSMUSG00000006476.20	91.9138976349502	0.458407899769164	0.38904110784324	0.157395357959235	0.262175666819821
ENSMUSG00000006494.12	1103.71551902315	-0.112194312544621	0.221363867649153	0.592783933196922	0.708115562419566
ENSMUSG00000006498.17	3971.61116625302	0.718127657027268	0.163055783366064	5.76246232082499e-06	3.27434323799258e-05
ENSMUSG00000006517.6	379.089748294708	0.694186993149221	0.18318433943172	8.40683114528719e-05	0.00038125940090731
ENSMUSG00000006519.12	58.8976050217309	-0.0353304779931571	0.225006036726401	0.868165940579035	0.914364473521904
ENSMUSG00000006526.14	148.208142090788	-0.222833079667918	0.213131981814408	0.271826973794498	0.400576888459505
ENSMUSG00000006527.17	203.010155159777	0.264752780867681	0.158510110229652	0.0861214416202147	0.162689202610999
ENSMUSG00000006567.12	68.2883968767309	0.95106313092744	0.256594790851421	6.62778100476539e-05	0.000307435689592878
ENSMUSG00000006575.15	160.727257702669	-0.0258446310046576	0.20786317640082	0.896303287609029	0.93266516505895
ENSMUSG00000006576.17	47.7359302768782	1.73459511081664	0.497699103432895	2.25643210132713e-06	1.38437658019948e-05
ENSMUSG00000006585.4	593.486756111776	0.793678232956347	0.200951798520459	3.62365022933852e-05	0.000177426484405208
ENSMUSG00000006586.16	23.1614771507839	0.472865201843052	0.498674804609379	0.184619719039487	0.297265367500071
ENSMUSG00000006587.7	10.7378414315606	0.298177510402099	0.456338261476391	0.392718505092853	0.52891711305495
ENSMUSG00000006589.9	932.095706106139	-0.311284141199434	0.140226713291505	0.0233633752158646	0.0553959250798622
ENSMUSG00000006599.14	782.281776246691	-0.715033882390918	0.13744183778893	1.08824373305586e-07	8.32743269486469e-07
ENSMUSG00000006638.16	19.6136532220505	-0.0242392691841807	0.325571549782212	0.932950282318903	0.958025211957182
ENSMUSG00000006641.13	129.304900705352	0.756639091946493	0.225141890476165	0.000376791440787024	0.00148400494031091
ENSMUSG00000006649.18	44.3345833733675	0.660659039402003	0.393811753528315	0.0432416788501365	0.092982596712614
ENSMUSG00000006651.9	93.0513461912603	0.548969344995164	0.312391882525088	0.0493563307758829	0.103693633437926
ENSMUSG00000006673.15	1569.71888846836	0.219237066118072	0.0738755896715127	0.00283642270021696	0.00902035005880122
ENSMUSG00000006675.11	28.6126867412716	0.610166579741123	0.398215794893094	0.0634880473017828	0.127432676123654
ENSMUSG00000006676.17	739.039874021788	1.37071404990194	0.140151061651423	1.7874318526935e-23	1.07031419339287e-21
ENSMUSG00000006678.7	1036.10154557355	0.0332104144133301	0.239956298591604	0.882751753226613	0.923803338184618
ENSMUSG00000006699.18	3597.0681596684	-0.450677039639531	0.112134164440161	4.61924347446964e-05	0.000221119425273522
ENSMUSG00000006705.14	355.441953859892	-0.0569860703200305	0.176909079335982	0.73898613510945	0.824953202281019
ENSMUSG00000006715.12	867.510211219313	-1.16918575271093	0.0945903396616034	9.6205829637817e-36	2.29597303861729e-33
ENSMUSG00000006717.8	280.429590006128	-1.35190704226356	0.273026968492901	7.91660920689354e-08	6.21230978174806e-07
ENSMUSG00000006720.17	191.687047293285	-0.374583788207528	0.251198402205926	0.109625738718283	0.196709931292793
ENSMUSG00000006728.13	4464.87841005268	-0.345136702574343	0.129737825747153	0.00674908501891752	0.0192545362104149
ENSMUSG00000006731.11	20.9738108335318	0.02939349963485	0.399031220821502	0.928720831658516	0.955350195834631
ENSMUSG00000006732.15	187.966964121235	-0.0880076756855403	0.147120586686987	0.540372766311958	0.66266892633743
ENSMUSG00000006736.10	364.790880086771	-0.061962310913042	0.14890208025064	0.670004275717956	0.770776612500209
ENSMUSG00000006740.15	2591.40807655415	0.147574043774293	0.29182481793068	0.577629911952365	0.694801443398071
ENSMUSG00000006763.15	666.0328023941	-0.280024607948342	0.122723979508701	0.0203984520566822	0.0493609566520774
ENSMUSG00000006782.17	77.6959457904675	0.0845235833862811	0.252803042437187	0.719652406506083	0.809959413432826
ENSMUSG00000006784.15	45.1297350376222	-0.296108330469112	0.287686033246245	0.258357425967523	0.385282705767432
ENSMUSG00000006800.15	968.930492580786	1.02174185246324	0.126528909430727	2.08205802376829e-16	5.02716267996957e-15
ENSMUSG00000006818.6	1699.96575373714	-0.576122128173778	0.0926532659256458	3.46740035206181e-10	3.87891858678001e-09
ENSMUSG00000006850.9	158.410644137999	0.487357340983412	0.203920802586144	0.0123493161560519	0.0322104290401993
ENSMUSG00000006906.11	94.959068383783	0.105060577965256	0.236954695995266	0.637140790338659	0.744785787925513
ENSMUSG00000006920.15	404.185739933123	0.291939125958682	0.254369824023937	0.217390784413308	0.337282671079816
ENSMUSG00000006930.16	249.414040549238	1.17144614108087	0.184830051529915	4.79964922026509e-11	6.03326898550422e-10
ENSMUSG00000006931.16	73.6712896329177	-0.0890129866154184	0.351529850040695	0.769716970191671	0.84657556426304
ENSMUSG00000006932.18	5961.53544702012	0.212553957627817	0.0690047314608624	0.00196209375390331	0.00649835033095853
ENSMUSG00000006941.6	114.642504139357	-0.528986547939352	0.222129250428526	0.0118911794780375	0.0311901963148843
ENSMUSG00000006958.15	26.9391286689799	0.57116849638836	0.452151345201172	0.101498141789425	0.185193340814012
ENSMUSG00000006998.17	3156.97577525046	0.201384603755995	0.111646610783022	0.0675574852394295	0.133935601906776
ENSMUSG00000007021.6	9.71890702452256	0.374758702733478	0.405933640409843	0.258746717497075	0.385730780103596
ENSMUSG00000007029.17	866.803190751617	1.84961689776891	0.16982561082607	3.86245129035425e-29	4.96898323423933e-27
ENSMUSG00000007034.16	21.4073011535524	0.0871353028949722	0.281501530352286	0.735061331017537	0.821630120680544
ENSMUSG00000007035.16	38.7301256943225	0.573085049231246	0.302314066169129	0.0353615144678238	0.0787692966874811
ENSMUSG00000007036.16	92.3035542094651	0.258845278520078	0.179883983736361	0.136114354548448	0.234039373117812
ENSMUSG00000007038.6	148.851538962357	0.342109785392109	0.245857294192433	0.136691100483019	0.234761405053595
ENSMUSG00000007039.13	321.001871576856	-0.282950345910702	0.154149624801566	0.059662367998378	0.121231517007563
ENSMUSG00000007041.10	1086.81478639697	-0.41606243521508	0.109297989913852	0.000115231843741329	0.000507223408417124
ENSMUSG00000007050.18	412.852002699729	-0.408335951132592	0.110806664659913	0.000188278809848548	0.000792937893037349
ENSMUSG00000007080.15	1380.80099565459	0.427978639650678	0.121804352985092	0.000356328009442438	0.00141219093417295
ENSMUSG00000007097.15	28.9663663263827	1.0205821206758	0.485513692486152	0.0045013021948099	0.0135483354490833
ENSMUSG00000007207.11	40.7755084937969	0.0356172873775451	0.394601028046869	0.913154143607852	0.944112800060056
ENSMUSG00000007216.7	82.8460784890418	0.0910672694267465	0.210335071369459	0.649548395371435	0.755601844328808
ENSMUSG00000007338.11	630.835460521894	-0.790647049271462	0.233499408191123	0.000320232522749633	0.0012832946089515
ENSMUSG00000007379.16	434.322328147694	0.124059983907397	0.11156864592648	0.259822266312463	0.386983833155511
ENSMUSG00000007411.17	1455.93223086369	-0.0391944066791217	0.126130654004711	0.751952881607504	0.834341944354738
ENSMUSG00000007415.16	1147.92956116068	-0.666403785840681	0.108546558546597	5.00890042813396e-10	5.45152434567627e-09
ENSMUSG00000007440.11	32.6920019767682	0.0732873048540863	0.658514193936566	0.780328603024425	0.853626367039631
ENSMUSG00000007458.15	1797.51468571103	-0.462796320016128	0.0679066326515584	7.43043260590575e-12	1.03604516275571e-10
ENSMUSG00000007476.19	345.453037511204	1.36395096745224	0.150064345086754	1.31183804578619e-20	5.18034462828805e-19
ENSMUSG00000007480.6	10.9855509415078	0.115045921842493	0.451408365226175	0.740436467907645	0.825900380480606
ENSMUSG00000007564.16	916.816693352572	0.941629671880026	0.14255859659603	1.43910292838569e-11	1.93925596740812e-10
ENSMUSG00000007570.17	194.316044436294	0.244452316877983	0.241549328761442	0.280334945803681	0.410007598592167
ENSMUSG00000007589.10	555.141714150808	-0.33043920386216	0.128846205958672	0.00903106560312919	0.0246993119559423
ENSMUSG00000007594.11	46.9682709204428	0.385601762546849	0.442899544781233	0.264300127617621	0.3918809833855
ENSMUSG00000007603.10	147.741866127172	0.427075540185781	0.173081698653307	0.010788213033098	0.0287877984145235
ENSMUSG00000007610.16	270.682562569068	0.4565652084215	0.152983074130819	0.00220294403734967	0.00719616732057866
ENSMUSG00000007613.16	706.299760489621	0.314338200482838	0.170403378504994	0.0569435593355396	0.116599053914241
ENSMUSG00000007617.19	683.798842196636	-0.0427227964785095	0.178065351216625	0.80391077404467	0.868749095432051
ENSMUSG00000007646.14	191.861739440093	-0.61205961163201	0.217256365843052	0.00299055164297875	0.00945572463612347
ENSMUSG00000007655.17	10.5276578316196	-0.0666348679990364	0.667562316888873	0.787403052281458	0.857876700464886
ENSMUSG00000007656.14	1203.72858874095	-0.963913028306669	0.128810869238444	2.53429995319525e-14	4.69958528482727e-13
ENSMUSG00000007659.19	336.62288392108	0.582564246813931	0.16506527959238	0.000276543159906258	0.00112412644141603
ENSMUSG00000007670.11	1139.34075797282	1.67377397212452	0.12294434360583	1.89958722888682e-43	9.20014791119979e-41
ENSMUSG00000007721.7	375.742875117685	-0.213658009635674	0.168626978648642	0.191347378033546	0.305587942399224
ENSMUSG00000007739.11	4433.17857266653	-0.826970506207529	0.113949565332333	1.82146407967314e-13	3.04199279918638e-12
ENSMUSG00000007777.10	242.72220391474	-0.930257562546055	0.14150134888969	1.81684010209209e-11	2.41308687697022e-10
ENSMUSG00000007783.11	258.168722381625	0.586579378928512	0.200560256826362	0.00223134223159605	0.00728026798646566
ENSMUSG00000007812.17	640.66744660792	0.0127914260221858	0.175486255985959	0.939932129009653	0.962493773297802
ENSMUSG00000007815.14	2734.05866057197	-0.209566199124469	0.103898737005268	0.0413108041355392	0.089512776275731
ENSMUSG00000007817.16	138.414728617609	0.11880104365994	0.374270305127061	0.707497494870142	0.801152609546598
ENSMUSG00000007827.11	299.945465320823	-0.336386153141415	0.307906630483087	0.223385542903108	0.344234487646031
ENSMUSG00000007833.16	181.69133807906	0.595667499674745	0.302996439595082	0.0290150644579028	0.0665076651487033
ENSMUSG00000007836.7	737.409022477414	0.764360339809496	0.125259066342326	5.36352289078375e-10	5.81060075279842e-09
ENSMUSG00000007837.12	31.9291582970536	0.480746391039352	0.385836204779065	0.136259520650462	0.234215608199495
ENSMUSG00000007850.17	4447.85176971883	-0.183917680334177	0.155507156881773	0.224786806852781	0.345811318053507
ENSMUSG00000007867.10	158.825492320757	-0.921778459604628	0.208308745456079	3.43982842225938e-06	2.03607673002679e-05
ENSMUSG00000007872.4	70.3491997908803	-0.195873823598065	0.405165068594237	0.554396644248206	0.674673134983151
ENSMUSG00000007880.17	1235.35553255772	1.77994464146785	0.13742698887231	9.34383348143453e-40	3.66345014139958e-37
ENSMUSG00000007888.16	8.38926095027921	-0.370763081798445	0.583883002292406	0.274456812974044	0.40366919786027
ENSMUSG00000007891.17	1181.4857893234	0.40430939917314	0.132400286473574	0.00185730400327671	0.00619741135196709
ENSMUSG00000007892.9	12164.6159521159	-1.33549652077607	0.202644250993628	5.75365811752452e-12	8.11872221262007e-11
ENSMUSG00000007946.12	14.7613465561294	-0.65062072776831	0.539298580907421	0.0684032349203998	0.135238739258079
ENSMUSG00000007950.10	154.146547566988	-0.0883104583942545	0.189892026243683	0.628666320478597	0.737917763156394
ENSMUSG00000007987.13	97.2571893675728	-0.702958983361085	0.303401074014559	0.0100626409681927	0.0271152853580803
ENSMUSG00000007989.8	533.104958440962	0.337505018323927	0.247384702302961	0.144180309732707	0.244641170182549
ENSMUSG00000008028.16	22.5205863389476	0.20160924639227	0.362868299141471	0.51614846178433	0.639968128921208
ENSMUSG00000008035.13	277.455297008514	0.60893039566874	0.284757832993925	0.0190629239399981	0.046636334648633
ENSMUSG00000008036.12	350.849389355962	-0.605767959068074	0.174457480482477	0.00033012707064943	0.00131850654193164
ENSMUSG00000008090.15	41.5686665434792	0.738025437057814	0.323362436047663	0.0100465484832061	0.0270807847230243
ENSMUSG00000008129.15	37.8807137066087	0.0936184246127318	0.22907036350165	0.665046590434511	0.767167930275664
ENSMUSG00000008136.15	10.4516119225425	0.5433456558301	0.645650608214952	0.0641824087708729	0.128528727378082
ENSMUSG00000008140.19	310.675376410494	0.884226224212162	0.153035442272402	3.05717199534508e-09	2.99835921663772e-08
ENSMUSG00000008153.13	73.0838186471242	0.471368762976851	0.39916343467816	0.151912067287663	0.254764844895198
ENSMUSG00000008167.15	193.417543032573	0.481611680511732	0.211163047435614	0.016582673343961	0.0414995261329795
ENSMUSG00000008200.16	995.214954682537	0.258799031100706	0.105155444125956	0.012760255360749	0.0331215518640374
ENSMUSG00000008206.17	467.757689101518	1.04896998617873	0.253081207623022	8.58227370714582e-06	4.72399180212795e-05
ENSMUSG00000008226.15	170.026965402612	-0.645210215408782	0.237607684149431	0.00382707650482598	0.0117575501501809
ENSMUSG00000008301.12	682.442397657971	-1.02648026141828	0.1152693100376	1.64355960110775e-19	5.50091381126856e-18
ENSMUSG00000008305.19	226.61215288245	0.719381954129556	0.199115713598164	0.000160016854726432	0.000682995735298123
ENSMUSG00000008307.12	53.7870980526487	-0.287829476327478	0.441034342107294	0.403614025848652	0.539171124863951
ENSMUSG00000008318.11	23.3569651634365	0.147065258505076	0.424762719669391	0.664438267560738	0.766788489166912
ENSMUSG00000008333.13	923.902994877758	-1.12035609577502	0.164795077915876	2.5243646586683e-12	3.71149221734739e-11
ENSMUSG00000008348.10	2169.19300127274	1.04952458423974	0.137601928823417	6.91078634873079e-15	1.38611350553654e-13
ENSMUSG00000008373.17	1074.69693104433	-0.576406719016422	0.124424082797037	2.46000050181053e-06	1.49258762945151e-05
ENSMUSG00000008384.9	87.2199016739482	-0.0866859426612096	0.202633578562536	0.654616158232618	0.759445137214071
ENSMUSG00000008393.10	655.81063231945	0.178854388260843	0.119909402990494	0.129853308225625	0.225438741198165
ENSMUSG00000008398.17	38.1398633187694	-0.250404494183354	0.367409088335853	0.423699630386654	0.557337345970369
ENSMUSG00000008429.9	257.953308758366	0.762821396705242	0.13537460673222	8.95937784262542e-09	8.21002086446927e-08
ENSMUSG00000008435.16	149.211443641372	0.0115261280469159	0.307581557123196	0.966702523031664	0.980064419223231
ENSMUSG00000008450.9	1278.97604358465	-0.771293820497275	0.125335419057909	3.83206546980558e-10	4.26081175498234e-09
ENSMUSG00000008461.7	50.8946814315062	-0.498852112195524	0.521352929558007	0.162197130664972	0.268675198738567
ENSMUSG00000008475.14	815.99391663175	-0.542676500879078	0.127633967066522	1.50547224731383e-05	7.94061867281129e-05
ENSMUSG00000008489.19	486.023301578985	-0.169005873349902	0.211990869090355	0.402368032909939	0.538224950869498
ENSMUSG00000008496.20	12.7980379258167	0.260219158115776	0.565122882100775	0.45190232612396	0.582713128090912
ENSMUSG00000008540.12	8.35158205104082	-0.0867358126571451	0.57512774294523	0.799013215996063	0.865501291133218
ENSMUSG00000008575.18	221.567732775418	0.338875108169464	0.281286700302197	0.187759501960268	0.300952137240166
ENSMUSG00000008601.13	7.68982087325631	0.00528115281749169	0.414926249106754	0.987431898254497	0.994741286464995
ENSMUSG00000008604.12	1107.35333752188	0.746799605500148	0.177636294110971	1.34284646671169e-05	7.14463740463371e-05
ENSMUSG00000008658.17	29.4326183084058	0.187940126265072	0.523086782350737	0.596015543762041	0.710995940244098
ENSMUSG00000008668.16	12884.6520720926	-1.23153877405758	0.0978618419928238	4.96925570735393e-37	1.46122738808924e-34
ENSMUSG00000008682.14	9550.9944819788	-1.0207018915717	0.146242250682644	9.03962140156932e-13	1.41767091066326e-11
ENSMUSG00000008683.17	9565.64772892563	-1.02312357418326	0.13308598412254	4.5938396449262e-15	9.46767927822274e-14
ENSMUSG00000008690.16	2036.18203134239	0.216305586172111	0.151178717432675	0.142527325551378	0.242558647153219
ENSMUSG00000008730.18	1151.14794107541	0.730614319175396	0.0923710874909289	1.42092596501278e-15	3.12395031586989e-14
ENSMUSG00000008734.10	180.226129653816	0.840395723748036	0.253673432240239	0.000370152423147777	0.0014606517977413
ENSMUSG00000008763.17	704.157903792138	0.0950561832512545	0.158159660551212	0.536970571683931	0.659478997905675
ENSMUSG00000008822.16	203.899594845374	-0.816252039484611	0.149780460868291	2.32761075020596e-08	1.99317557065219e-07
ENSMUSG00000008855.18	363.086962488927	0.795441338721151	0.212920266408564	8.54081007576818e-05	0.000386431037581997
ENSMUSG00000008859.9	446.490115979171	-1.05057979758934	0.134530203496561	1.65783197144399e-15	3.61104749653018e-14
ENSMUSG00000008892.13	3346.55993585736	-0.850253689328353	0.104571909334656	1.89269457826513e-16	4.59690289384836e-15
ENSMUSG00000008958.15	385.054110627126	0.128559949604098	0.226625287673119	0.548364729324672	0.66972647020614
ENSMUSG00000008976.17	1010.7811647075	-0.141522621709589	0.150450401018882	0.335138291743183	0.469918447729478
ENSMUSG00000008999.8	101.062135966433	0.629209719568366	0.249627828476266	0.00687611987432648	0.0195728722507406
ENSMUSG00000009013.6	3157.14598991746	-1.37099301306432	0.141830605957025	5.45503157145888e-23	3.0042810999068e-21
ENSMUSG00000009030.15	983.796779983576	-0.834985840707164	0.123188657514151	5.50941077553967e-12	7.79411230591166e-11
ENSMUSG00000009035.16	108.805295408296	0.942353141312702	0.325818994891573	0.00109199101001378	0.0038488475945841
ENSMUSG00000009073.17	1109.39644911314	0.2980892414768	0.10052813263494	0.00272206359396409	0.00870711367556461
ENSMUSG00000009075.3	12.2402172111641	0.52906094512004	0.416306699595756	0.11581604027213	0.20548892739588
ENSMUSG00000009076.11	107.016450592261	-0.792661934742784	0.225910742779193	0.00020411888570493	0.000852237751243176
ENSMUSG00000009079.17	2941.17621728985	0.34654538719415	0.219009492015771	0.0952786511642675	0.176267110293449
ENSMUSG00000009090.18	550.432537625876	1.11318636675792	0.23038057047912	3.02169534040538e-07	2.14382840027813e-06
ENSMUSG00000009092.6	7.12822887056207	0.529464984533604	0.463349547547636	0.131901569583422	0.2282495950326
ENSMUSG00000009108.16	27.2209584809137	-1.30311356255831	0.523106287240229	0.000365767372457318	0.00144473286693563
ENSMUSG00000009112.5	1089.49021326017	-0.136610561447018	0.266045324148309	0.578392470191101	0.695464681024962
ENSMUSG00000009145.7	50.6201116098601	-0.313126364140357	0.225775638537657	0.142348527885705	0.24227940141539
ENSMUSG00000009207.16	643.503990669571	-0.192319822302304	0.197389927418097	0.309365770861707	0.442792364083418
ENSMUSG00000009216.8	11.2939454631651	0.0727108950680225	0.644252633398946	0.797582615084112	0.864577244591539
ENSMUSG00000009248.7	19.0166404189465	0.392225761944824	0.455816945666889	0.2611184423854	0.388142028413105
ENSMUSG00000009291.14	503.746659489806	0.134559429185555	0.133632730563198	0.304718918767594	0.437478349071662
ENSMUSG00000009293.18	230.843312089922	0.305663557440983	0.334139367839559	0.297719587128916	0.4297465323678
ENSMUSG00000009376.16	57.5750347133607	0.474331205820068	0.294632554729498	0.0755732574980573	0.146338761902694
ENSMUSG00000009406.14	237.527685303289	0.634010309376352	0.125535243697823	2.77440375429449e-07	1.98290393324511e-06
ENSMUSG00000009418.17	372.479313590733	1.67558686975856	0.175383832988442	6.50227558502404e-23	3.53376145407891e-21
ENSMUSG00000009470.18	5818.25175210881	0.0109838818726424	0.0986523355094447	0.91043002180131	0.9421260082324
ENSMUSG00000009487.11	12.2162087076453	-0.63727294126785	0.648117136058076	0.0303616466636056	0.0692664499320579
ENSMUSG00000009535.14	1535.10744820348	-0.769581937619977	0.124504084262256	3.23466288769315e-10	3.64580381736092e-09
ENSMUSG00000009549.15	871.31682305703	-1.1768562094575	0.11270564312366	3.48676631057906e-26	2.88525531840731e-24
ENSMUSG00000009555.17	339.737427020767	0.489913655161724	0.19940766775787	0.0102648606091171	0.0275879646891353
ENSMUSG00000009563.17	196.074487135608	0.0118893879230848	0.161967123491235	0.939811366547976	0.962489817335999
ENSMUSG00000009566.13	263.037141573267	0.958582039301189	0.231924685621415	1.14719540891516e-05	6.1775234789424e-05
ENSMUSG00000009569.15	254.993228607261	0.784374352480324	0.246820244164875	0.000668634047248196	0.00247758705131324
ENSMUSG00000009575.15	8641.60485572964	-0.08464902256904	0.0913266650864439	0.349723219250772	0.485859466076306
ENSMUSG00000009585.19	530.945656123248	0.466030041081212	0.129386755882296	0.000244610410265457	0.00100624522254341
ENSMUSG00000009621.19	310.352706754211	0.675546107351585	0.293826612425242	0.0112004720696476	0.0296628480678341
ENSMUSG00000009628.15	204.750913639637	-0.461958014434805	0.43888030757558	0.179818991706946	0.291186875448745
ENSMUSG00000009630.11	1311.18819268253	-0.478243775007365	0.102646162562092	2.44637682724931e-06	1.48541619521808e-05
ENSMUSG00000009633.4	61.2815458790255	-0.745565580648521	0.350084290977465	0.0140151927587222	0.0359147493242886
ENSMUSG00000009640.12	277.727467504685	0.119656445236083	0.133166472508248	0.35979351897285	0.496207694884918
ENSMUSG00000009647.14	152.052013694339	0.451265839921297	0.144019143011076	0.00135165143083519	0.00465349030139306
ENSMUSG00000009681.11	275.916595541593	1.01637937451414	0.228510713692816	2.45078494867338e-06	1.48754425911554e-05
ENSMUSG00000009687.15	7.14816621165494	-0.635764997423661	0.622252293792623	0.0470343110496777	0.0997442369678097
ENSMUSG00000009731.5	28.2033837015355	0.623331698809275	0.359726986793176	0.0436260264003748	0.0936551731132322
ENSMUSG00000009733.10	200.440852848221	0.16755630557941	0.234209565597714	0.447244475460651	0.578491460011824
ENSMUSG00000009739.18	192.992546424878	0.21833506895608	0.225509704859479	0.305884107887657	0.438838961891101
ENSMUSG00000009741.16	759.564519320347	0.548373310878992	0.0895755983656705	6.59963232265049e-10	7.06606927549322e-09
ENSMUSG00000009772.16	97.5388050009389	0.658401766586972	0.260659293061941	0.00640325416763165	0.0183986017062276
ENSMUSG00000009828.16	222.95730958804	0.132227629514983	0.146477118235153	0.355618710924105	0.491685416690784
ENSMUSG00000009863.15	1375.43966633246	-1.16255002755969	0.112186014925803	8.28454058524608e-26	6.46547534678896e-24
ENSMUSG00000009894.16	439.901609169998	-0.0804417920203388	0.156938031031246	0.598665541744489	0.713743518383036
ENSMUSG00000009905.6	360.029432628676	-0.555085474103852	0.154980124563263	0.0002360139574347	0.000972583042311611
ENSMUSG00000009907.18	780.56189873863	-0.0759926857904242	0.139260148970727	0.577434990476674	0.694617721395236
ENSMUSG00000009927.10	10535.1191297834	-1.24753060392957	0.101671357333018	2.42608820441233e-35	5.7071992088654e-33
ENSMUSG00000009995.18	198.300178416783	0.0765840028861284	0.292004130659841	0.772714659973883	0.848569010056014
ENSMUSG00000010025.20	320.911211445983	0.235446403132773	0.225449765316946	0.269408594980649	0.397522520927092
ENSMUSG00000010044.13	7.14262832281516	-0.0900792578073554	0.579442046743543	0.790222176455096	0.859597607325014
ENSMUSG00000010045.3	138.195143130923	0.676325663637461	0.17619037980946	7.12248083961557e-05	0.000328072425135524
ENSMUSG00000010047.13	300.964576775095	0.334266114234355	0.205068787318632	0.087833702933855	0.165354702893768
ENSMUSG00000010048.11	301.628956361021	0.712180995379647	0.238716970177005	0.00147550973448674	0.00502839793000687
ENSMUSG00000010051.16	102.757293537025	0.746020030658422	0.201564533345411	0.000108156468133857	0.000479282174585635
ENSMUSG00000010054.5	131.039934880996	-0.0605292371945027	0.207883911353872	0.760198683020479	0.839691527261209
ENSMUSG00000010057.9	94.3614175085083	-0.223798429082099	0.236285974834607	0.313739734079202	0.447635072654814
ENSMUSG00000010064.16	33.5429138212286	-0.194629977101382	0.386455993374677	0.546509718931215	0.667999252754278
ENSMUSG00000010066.16	38.6270859085841	0.177520781576025	0.316722414384732	0.529425847423636	0.652646760707068
ENSMUSG00000010067.14	202.48557665285	-0.213213924911011	0.160012643699934	0.170748202437381	0.279863358171204
ENSMUSG00000010095.14	2643.2864587353	0.764771519979756	0.215122857842894	0.000182144057767874	0.000769068256221432
ENSMUSG00000010097.16	996.877257649115	0.290466551804118	0.192422128487481	0.116010083106584	0.205788865508576
ENSMUSG00000010110.18	311.817167796279	0.0389755580607547	0.132948885220612	0.765129259574264	0.843106498755983
ENSMUSG00000010142.13	5.78082865159883	-0.207000077996591	0.553350526553865	0.553366062603616	0.673935282367705
ENSMUSG00000010154.8	163.182946894713	0.311566727012939	0.140467591340644	0.0234652015433454	0.0556293512545737
ENSMUSG00000010175.14	14.3967598126092	0.33596701706677	0.525285511589872	0.344253180207996	0.479877953170439
ENSMUSG00000010205.12	348.589648562321	1.79733401233825	0.216447065842345	3.19172345595962e-18	9.3023203804048e-17
ENSMUSG00000010277.8	3174.34433319077	0.787568792010234	0.108679407765987	2.11964385013756e-13	3.52567427072881e-12
ENSMUSG00000010290.8	389.791140633694	-0.382859048210371	0.101114315829828	0.000129046408306265	0.000561428587999808
ENSMUSG00000010307.8	10.1597701795648	-0.206386184505033	0.476613613029572	0.558429334966674	0.678095705250072
ENSMUSG00000010342.17	116.013638027518	0.152822667975131	0.477183201647654	0.664759238856507	0.766943907114839
ENSMUSG00000010358.14	32.1970775646466	-0.503548194300159	0.240388473487561	0.0254805813461151	0.0596684773928438
ENSMUSG00000010362.10	233.28370086386	-0.47801989455019	0.180511992622806	0.00606275847730566	0.0175735687107538
ENSMUSG00000010376.16	1041.84656118421	-1.09376374446286	0.150424176722877	9.18237758627632e-14	1.59500223326173e-12
ENSMUSG00000010392.9	380.377264028524	-0.501156865487123	0.292665757608164	0.0590954871976524	0.120287439763133
ENSMUSG00000010406.13	386.438214420999	-1.01824024360936	0.184372475681584	9.89319059564072e-09	8.98572363697826e-08
ENSMUSG00000010453.13	490.64276372468	0.813986127513167	0.140748095521127	3.41161216317722e-09	3.32814084662555e-08
ENSMUSG00000010461.17	5.95064714052926	-0.240979727183269	0.652024170259418	0.381590510988838	0.517812191549502
ENSMUSG00000010517.8	1804.62621401272	-0.302083338958218	0.150276420266117	0.0394155633002164	0.085979080787477
ENSMUSG00000010538.15	90.176004869908	-0.885974314255622	0.21403984218528	1.33092685358763e-05	7.09038256163943e-05
ENSMUSG00000010554.15	700.511232651226	-0.00780742705323105	0.12592985666553	0.949721731583968	0.968705707439714
ENSMUSG00000010592.10	41.2872431507442	-0.15595389917586	0.313522801033947	0.577731004735413	0.694821534836258
ENSMUSG00000010607.9	126.724335759926	-1.13395175085181	0.195928376650889	1.59177356349828e-09	1.61402310776639e-08
ENSMUSG00000010608.16	2637.86148325599	0.337177172404624	0.187676283478095	0.0619034804187956	0.124983400203078
ENSMUSG00000010609.16	57.9622580024021	1.29145276803226	0.41794428621016	0.000147459624693834	0.000633999383768503
ENSMUSG00000010651.5	7.40958012260254	-0.152438643931136	0.522615416767108	0.667106021971172	0.768305697566044
ENSMUSG00000010660.4	46.77466678461	0.719608435234603	0.26785494213006	0.00358270874215458	0.0110791483299642
ENSMUSG00000010663.6	1151.01231044843	1.27156022193622	0.140327835330127	2.17460782452101e-20	8.40593123154636e-19
ENSMUSG00000010721.16	99.0061848490864	-0.596679534711418	0.236279010408202	0.00719870482474	0.0203224879734259
ENSMUSG00000010751.16	119.023926151956	-0.209016560733832	0.263217932562152	0.390914468736531	0.527073089124463
ENSMUSG00000010755.18	1587.83570388769	0.562229401495959	0.163730949740105	0.000405923572718552	0.00158659944741429
ENSMUSG00000010760.6	54.9236145408198	-0.682025897134219	0.271242607123254	0.00629428987539795	0.0181520265110645
ENSMUSG00000010830.9	76.6850327065623	-0.359550147626827	0.204611703784088	0.0657921888285387	0.131114604071106
ENSMUSG00000010911.13	150.010620433396	-0.645618194014698	0.24019494519342	0.00414619390402704	0.0125853225838919
ENSMUSG00000010914.11	364.791675292284	-0.290479752443404	0.174938521627936	0.0860581028046605	0.162662853407294
ENSMUSG00000010936.12	811.111812988977	1.22612727499496	0.115869632971039	6.98508142242628e-27	6.42588468061976e-25
ENSMUSG00000011034.7	25.0619599097188	0.302551658194422	0.296979875537986	0.260095448990084	0.387145598709185
ENSMUSG00000011096.18	183.501001673967	0.977612394233838	0.372082401759066	0.00201054732581247	0.00663613606216755
ENSMUSG00000011114.19	990.139732072753	0.184255379996288	0.102850829551326	0.0700169493869081	0.137865491516706
ENSMUSG00000011148.15	22.1571608723966	-0.656504365638763	0.460035629075865	0.0616371796328691	0.124552636767021
ENSMUSG00000011158.9	223.45849023884	0.507056319291948	0.162919216531912	0.00135569610789428	0.00466351531412055
ENSMUSG00000011179.9	7212.16542091829	-0.60483631258692	0.121379370653447	4.11099870580476e-07	2.8479518590024e-06
ENSMUSG00000011254.17	409.099392100977	-0.830583878532034	0.207602742948124	2.70928029685538e-05	0.000135975978812306
ENSMUSG00000011256.17	495.592733054082	1.35232649024917	0.146914149324346	4.65184392284278e-21	1.97427613086217e-19
ENSMUSG00000011257.20	1956.07749934714	0.77284497072774	0.0831620990479615	7.69701072509538e-21	3.18458983945089e-19
ENSMUSG00000011263.17	22.1829906642936	1.26653810614504	0.404704230361641	0.000151011017208107	0.000647072188489694
ENSMUSG00000011267.9	67.6906781410358	-0.306581322903569	0.210664457460448	0.126529605646767	0.22057622445324
ENSMUSG00000011306.8	626.233174821225	0.458912862180777	0.0965616792932179	1.58172161074207e-06	1.00139214779276e-05
ENSMUSG00000011382.9	236.43386471961	-0.213173348664044	0.166904211565292	0.188088402615932	0.301377028887472
ENSMUSG00000011427.17	133.5531110689	-0.0225996811148172	0.308563920881887	0.934924662150127	0.959454344486235
ENSMUSG00000011589.10	55.6746466197373	0.0725368399078653	0.499284161163191	0.837946060316216	0.892641853747388
ENSMUSG00000011658.17	85.3009730924697	0.0970259373139483	0.212784013150411	0.631858464683165	0.740556109461756
ENSMUSG00000011751.17	71.1118641597646	-0.0512886085066695	0.304092846070001	0.851356251090875	0.902008222673812
ENSMUSG00000011752.8	6911.00408475237	0.623281850746891	0.102971396271982	9.16624708444407e-10	9.57744865098608e-09
ENSMUSG00000011831.17	648.059764184976	0.400577071886725	0.218183361006922	0.0529948727334338	0.110101762465488
ENSMUSG00000011832.17	56.0016947717145	0.170527320053397	0.228180265986717	0.428714432900682	0.561179695276274
ENSMUSG00000011837.5	166.874649269583	0.538720050750655	0.187712469760347	0.00285145540632257	0.00906207265709771
ENSMUSG00000011877.14	438.148618807855	1.37397908834015	0.185820141899092	1.72906718170415e-14	3.28782324262382e-13
ENSMUSG00000011884.14	155.703398664723	0.152905523706645	0.15023436861311	0.297056026939701	0.429156508001877
ENSMUSG00000011958.18	705.317042635447	-0.536746654432809	0.109777895103252	7.27823749039774e-07	4.84637026908126e-06
ENSMUSG00000011960.13	1022.8205929539	-0.0712159996237611	0.177631197867635	0.678269949657582	0.777682165506991
ENSMUSG00000012017.5	25.3397831543446	0.75888324896892	0.584637254510376	0.0284905397838787	0.0654785371418187
ENSMUSG00000012076.9	221.828990039844	-0.411211504138514	0.214536551204468	0.0437471011007364	0.093873275192315
ENSMUSG00000012114.18	232.050243313793	0.404435943336067	0.188803963858265	0.0259263739578399	0.0605659809850687
ENSMUSG00000012117.14	183.090116485819	-0.201915400711203	0.178978437232342	0.242803892352555	0.36701410825863
ENSMUSG00000012123.18	94.0806678592365	-0.257077064859022	0.465430523866716	0.463672084435391	0.593677646714687
ENSMUSG00000012126.17	38.3194127368807	0.177206102509597	0.358773445979286	0.565331474573857	0.683955138623738
ENSMUSG00000012282.3	145.341630436261	-0.727505260508683	0.641276278047143	0.0172441090745836	0.0429654628735312
ENSMUSG00000012296.17	376.589269657041	0.251017112684258	0.326588069033962	0.384646412578623	0.521057294828249
ENSMUSG00000012396.13	3148.07511749438	-0.548382209343169	0.165069902594147	0.000619907210110347	0.00231631768297869
ENSMUSG00000012405.17	14075.9326089427	-0.78203673202161	0.13860121206645	8.28304990958996e-09	7.62420250761419e-08
ENSMUSG00000012422.15	823.392372000708	-0.866582448810922	0.129325714008342	8.80665242762557e-12	1.21558378479221e-10
ENSMUSG00000012429.10	756.037995349531	-0.572768776222527	0.16813376001447	0.000441573494101082	0.00171657004895243
ENSMUSG00000012443.5	1704.87825815738	0.257600987757691	0.229032476539499	0.233376968845771	0.355769167374867
ENSMUSG00000012483.5	623.573915349152	-0.804712717275697	0.148634764361788	2.90475283727436e-08	2.44417807723029e-07
ENSMUSG00000012519.15	15.6741676219738	0.336544315583719	0.63005953331457	0.268896441052807	0.396980248773227
ENSMUSG00000012535.15	2304.97099561459	-0.202146007120341	0.095249075534037	0.0321205398460083	0.072575319654805
ENSMUSG00000012609.20	325.932316100151	0.435018390102842	0.180959636070648	0.0127166562803698	0.0330239992065683
ENSMUSG00000012640.17	174.308856097516	-0.513939241732641	0.264770428704353	0.03571097482069	0.079284430682527
ENSMUSG00000012819.17	8.86436844494521	0.420794827910241	0.60889724896103	0.195188496889702	0.310128230247272
ENSMUSG00000012848.16	14041.2426792376	-1.24268671430514	0.11768094669445	8.48046999838912e-27	7.67296150898206e-25
ENSMUSG00000013033.17	594.963585874215	1.58925502083537	0.280403790696643	7.28596655420429e-10	7.73552619265519e-09
ENSMUSG00000013076.18	741.483186659472	1.0656311433489	0.126468663688748	1.00187661907945e-17	2.76346771966185e-16
ENSMUSG00000013089.16	1686.15295174318	1.11449812082733	0.148271361830541	1.38279508648713e-14	2.66956712093901e-13
ENSMUSG00000013150.16	118.532977878248	-0.345529263522506	0.300854117376638	0.202930763165526	0.319684385061391
ENSMUSG00000013155.11	244.109162490975	0.246828657653448	0.172206687630759	0.138840505042756	0.237672365113551
ENSMUSG00000013160.8	162.201195038725	0.325933741827567	0.243742113904576	0.153175671398053	0.256354413975426
ENSMUSG00000013236.18	908.823349095987	1.13196636725358	0.238759950959386	4.47448627753983e-07	3.08032464599701e-06
ENSMUSG00000013275.10	243.888243945521	0.520206867513177	0.16655119340295	0.00128341080096153	0.00444737492833196
ENSMUSG00000013367.6	10.5010883452552	0.201616572519381	0.638704877414682	0.489922636529252	0.617158520214974
ENSMUSG00000013415.10	5259.79779099388	1.17512735759724	0.11460428408221	2.49218473802026e-25	1.89118922032164e-23
ENSMUSG00000013418.9	17.5448480676498	0.113104811951341	0.347975404141279	0.707996037359435	0.801551787363205
ENSMUSG00000013419.8	57.8113636340289	0.000408313855117282	0.370339465920356	0.998964252782154	1
ENSMUSG00000013465.20	201.763130541222	0.470700902960205	0.205781881086006	0.0165461661484808	0.0414270515382443
ENSMUSG00000013495.16	102.683464693445	-0.0350761505687681	0.166252678718312	0.827931545517704	0.885563824281179
ENSMUSG00000013523.14	13.0131300459995	-0.654800434046293	0.559738431419357	0.063655632594122	0.127675676239635
ENSMUSG00000013539.15	96.8268885308518	-0.140107264770107	0.178630983616568	0.4168537815796	0.551263348961715
ENSMUSG00000013584.6	15.4429425268204	0.369025210057134	0.323888282267275	0.198459846925624	0.314536891176539
ENSMUSG00000013593.13	1420.15258277378	0.251936708788107	0.118869241609252	0.0314147136433838	0.0712542823093113
ENSMUSG00000013622.16	196.097253453643	-0.851203860315874	0.205734463701376	1.45094901943736e-05	7.67516142084005e-05
ENSMUSG00000013629.17	2531.3984632585	2.29451938233239	0.145415050889673	2.78539975589325e-58	5.09635308669935e-55
ENSMUSG00000013646.18	217.499874968445	0.702237534361572	0.150371586459524	1.68945126107165e-06	1.06346307018604e-05
ENSMUSG00000013662.7	1650.80996115714	-0.456286027017749	0.147970601390322	0.00158896296563544	0.00537278298873075
ENSMUSG00000013663.8	3130.45610923965	0.362419392608076	0.186260277619331	0.043291227806145	0.0930648365905731
ENSMUSG00000013698.13	227.595576035031	-0.269858877108393	0.228656759656963	0.211212278174075	0.329858932539121
ENSMUSG00000013701.14	2191.81600458032	-0.814383860384974	0.12855539461478	1.11299382972251e-10	1.32809198507541e-09
ENSMUSG00000013707.4	4.51857062881788	-0.209215573878638	0.53314508479426	0.553929515906292	0.674372123201901
ENSMUSG00000013736.17	651.892789607039	-0.566850304766881	0.21873514397185	0.00628180084776668	0.0181287091763361
ENSMUSG00000013766.12	54.4369440042828	-0.34080423945359	0.215007219537989	0.0953612659416383	0.17634070367894
ENSMUSG00000013787.16	841.597779042587	0.75259652291215	0.193813778772331	5.16927520008437e-05	0.000245238993718782
ENSMUSG00000013822.8	282.185068453746	-0.553720031405452	0.13558788622326	3.09277571378986e-05	0.000153492277513495
ENSMUSG00000013833.16	109.615662754776	0.755715968579276	0.249176436232406	0.00114884381723436	0.00402767961217759
ENSMUSG00000013846.11	8.59122998726122	-0.0734153114646332	0.593233785762556	0.824415367043457	0.882968965795422
ENSMUSG00000013858.15	227.76880318281	0.264569138240865	0.137193131162056	0.0490813803877782	0.103181806567796
ENSMUSG00000013878.19	233.109369972135	-0.0593348956796278	0.185992246867042	0.740495876199352	0.825910701258109
ENSMUSG00000013921.16	50.4859029728655	0.904871972674875	0.385492080196677	0.005137851052264	0.0152386515269509
ENSMUSG00000013973.13	247.257693240983	-0.0483431171689388	0.199424435557091	0.800170095109176	0.866013865012344
ENSMUSG00000013997.11	260.568124759356	-0.160863232223925	0.165432963329696	0.316579145286081	0.450493327465079
ENSMUSG00000014030.16	21.6137788957101	0.133403834581713	0.613540486774078	0.67338505049367	0.77364345402074
ENSMUSG00000014039.19	390.942359983633	0.288778290815695	0.19406173431682	0.121020833630688	0.212788113812883
ENSMUSG00000014074.18	792.989683265463	-0.351228879082084	0.112166502523684	0.00150366697726056	0.00511694236713156
ENSMUSG00000014075.16	167.413689364634	-0.801642504066141	0.173532940729432	1.7926887791519e-06	1.11946174161147e-05
ENSMUSG00000014077.14	327.895035193269	0.323495603912089	0.190841515360851	0.0777572611145142	0.149740243102877
ENSMUSG00000014158.13	7.44434421407445	0.486848046504484	0.510256503624049	0.172653857213857	0.282220673688761
ENSMUSG00000014164.16	14.0493890155495	-0.429169594309621	0.470986657570336	0.223477655707351	0.344311990693576
ENSMUSG00000014177.11	272.535398106257	-0.750857321448195	0.213631948978874	0.000217782021661969	0.000904696405324832
ENSMUSG00000014195.17	1303.7041404504	-0.369997976263997	0.0779387430436884	1.7677197942491e-06	1.10680767497718e-05
ENSMUSG00000014226.11	2195.53054517557	-0.787853813019415	0.172851525048601	2.46970619968027e-06	1.4979245668558e-05
ENSMUSG00000014232.15	207.109978704602	-1.06028464548765	0.169546978803353	1.09660311080792e-10	1.31043275948287e-09
ENSMUSG00000014243.6	97.4840353898293	-1.01140327706367	0.188422726657036	2.38982023925849e-08	2.04219874830667e-07
ENSMUSG00000014245.9	168.214670111284	0.0158932665933167	0.142497193995026	0.909249491094006	0.941647175876497
ENSMUSG00000014294.5	460.688261466922	-1.51821594340353	0.148694586951352	1.54149207096417e-25	1.186156538905e-23
ENSMUSG00000014301.14	188.183533547137	-0.99671668942133	0.200424272221408	2.01540129324215e-07	1.47960825215419e-06
ENSMUSG00000014303.14	122.66912476232	0.781544692347396	0.245764271502493	0.000668013430293532	0.00247635299676533
ENSMUSG00000014313.16	2084.05888331546	-1.29708751534259	0.174859009079828	1.8041642694598e-14	3.41092686856424e-13
ENSMUSG00000014329.15	16.9688674825813	0.4263995719329	0.407312763759016	0.199700788066558	0.315953715038297
ENSMUSG00000014349.8	719.983165001336	0.56273419397252	0.133718900473321	1.7771547322731e-05	9.27262578464548e-05
ENSMUSG00000014353.16	343.080531039964	-0.214774235327987	0.156503067258593	0.15881973485949	0.264063466673185
ENSMUSG00000014355.11	2725.69747332858	0.424412146203386	0.101458401092421	2.33896852482725e-05	0.000119022851354544
ENSMUSG00000014361.6	34.5933568463661	0.250619974705093	0.348966366413084	0.407482518751556	0.542838141132734
ENSMUSG00000014402.16	667.120395804979	-0.353888042172701	0.132520804377846	0.00649820349132497	0.0186259211299649
ENSMUSG00000014418.17	247.760982398327	0.140499276416646	0.192302109771946	0.446916866593786	0.578203963089242
ENSMUSG00000014426.10	758.744881823337	0.882820053378812	0.114811405542674	6.13874063315641e-15	1.23880688733072e-13
ENSMUSG00000014444.18	1281.78436888393	1.89643150892403	0.167471705833188	2.62185814561599e-31	3.96093009943655e-29
ENSMUSG00000014470.5	80.2237414350693	-0.0339801384192088	0.33327932154339	0.907678538179685	0.940460736689415
ENSMUSG00000014496.9	1631.53156604514	0.352162778654445	0.146066392221865	0.0136150239038365	0.0350474595317297
ENSMUSG00000014498.10	310.24823920044	0.906930737314883	0.147477219658382	3.0120434612351e-10	3.41123243990085e-09
ENSMUSG00000014504.17	584.520028014694	-1.04577661949636	0.144090770136946	1.13785497809096e-13	1.9497458818131e-12
ENSMUSG00000014547.11	324.752567902856	0.491090810591429	0.102995010887712	1.41296947047993e-06	9.01486566074896e-06
ENSMUSG00000014550.15	503.011111314441	-0.036345331080572	0.209122277420102	0.855353764934154	0.904921968979808
ENSMUSG00000014551.9	455.943499787857	-0.958769823249557	0.112732236461884	6.48306899373076e-18	1.82490080546606e-16
ENSMUSG00000014554.14	253.018284038502	0.366429080922203	0.374772815072695	0.247649061934387	0.372431308056764
ENSMUSG00000014592.22	305.140228270768	-0.789806516357308	0.22632379177747	0.000220298217394571	0.00091445695634898
ENSMUSG00000014599.11	50.5790874452539	-0.561379477820887	0.505942071756128	0.116368253121565	0.206268678595567
ENSMUSG00000014601.14	431.904472482084	1.1605727164871	0.236229221875376	1.76335590911393e-07	1.30294624051133e-06
ENSMUSG00000014602.16	274.437361541834	0.995184567067026	0.484371808940692	0.00555099520723633	0.0162908996752024
ENSMUSG00000014606.15	500.781126002042	-0.00624864972792386	0.133976811039361	0.962080359472977	0.976765963859322
ENSMUSG00000014633.16	276.018705698885	-0.896968177701906	0.182423219669464	3.38418130292101e-07	2.3855870511644e-06
ENSMUSG00000014668.16	759.56111161872	0.0151858134183806	0.116647036670327	0.894915746990932	0.931812705603896
ENSMUSG00000014748.14	290.881883620314	-0.212235806404853	0.208870880703363	0.286527265951726	0.417174578994437
ENSMUSG00000014763.9	211.364472443444	-0.384967820337219	0.159699465300124	0.0132013601455445	0.0341159443685941
ENSMUSG00000014767.18	558.420364091042	-0.79213061666523	0.131034806236847	7.26872809656666e-10	7.72220293975246e-09
ENSMUSG00000014769.11	2806.34661280805	-0.957878710800127	0.106451617951461	8.21939364029959e-20	2.94236424075681e-18
ENSMUSG00000014771.14	370.465145451376	-0.603425520875391	0.161743542065439	0.000123359791232941	0.000539291699242683
ENSMUSG00000014773.14	39.6203111756512	-0.266615615797698	0.557854371524163	0.44411616000088	0.575620685299842
ENSMUSG00000014776.8	33.5595873704965	0.216226718245205	0.319989667403727	0.447143079884232	0.578444714738503
ENSMUSG00000014778.11	153.826465596703	1.34040219976989	0.251968067195188	1.21716319767937e-08	1.09345479411817e-07
ENSMUSG00000014782.17	38.2756459776134	0.245508161988363	0.574072510314453	0.473140983660972	0.602475454527159
ENSMUSG00000014786.9	157.698867086864	0.786572886350422	0.241938850528336	0.000518674244500523	0.00197754313132441
ENSMUSG00000014791.11	63.0411601634148	0.840834953457004	0.266897263846164	0.000642325758784497	0.00239032277285973
ENSMUSG00000014813.10	85.6824603934009	0.343843253607098	0.648294586495701	0.224904739961552	0.345863499528098
ENSMUSG00000014837.16	153.047713468074	0.535911742354828	0.208930672267523	0.0071068261617212	0.0201113776258915
ENSMUSG00000014846.13	41.6170034480021	-0.540148374154217	0.23425840103196	0.0142455999679394	0.0364371380354236
ENSMUSG00000014850.16	568.235168334817	0.0281093436094863	0.136064753533021	0.833107099768485	0.889408636207956
ENSMUSG00000014856.13	216.653370072869	-0.867745825596371	0.122721584747621	6.55103604977335e-13	1.04151719296497e-11
ENSMUSG00000014859.10	1275.63827014427	0.711715884310532	0.119253813242019	1.34699683199226e-09	1.37428728825381e-08
ENSMUSG00000014867.10	771.545948892616	0.54454198777547	0.124828990294038	9.12612994195048e-06	5.00099772892175e-05
ENSMUSG00000014873.16	395.361195375736	-0.854039714514411	0.135127764117836	1.13245298682544e-10	1.34740631026405e-09
ENSMUSG00000014905.5	124.009685137892	-0.589308390063714	0.183921952502355	0.000882052123041102	0.00317967432358096
ENSMUSG00000014907.11	598.407813554727	1.4029649902728	0.157353554859718	5.66695336581159e-20	2.08764476677449e-18
ENSMUSG00000014932.16	977.981198248416	0.390280231323614	0.218959052671492	0.0602118090760984	0.122106879317255
ENSMUSG00000014956.16	3656.57564012153	-0.248182537878514	0.150154436726008	0.0903592500541042	0.169027123780635
ENSMUSG00000014959.13	286.737791244365	0.329001695879764	0.169841103068517	0.0456342028830736	0.0972635799735404
ENSMUSG00000014980.15	310.615161265441	-0.609076560250015	0.151340793512423	3.6789856159702e-05	0.000179714791273157
ENSMUSG00000015002.19	1451.7998172223	-0.0331988076145778	0.157507859152921	0.82862163827031	0.885975749457645
ENSMUSG00000015013.10	185.763986505629	-0.814992030113788	0.14946584636582	2.2939026430869e-08	1.967379938735e-07
ENSMUSG00000015016.9	140.982839059687	0.934320474924558	0.170658719128981	1.57760830139193e-08	1.39071070123239e-07
ENSMUSG00000015023.8	649.981960547407	0.181794139867185	0.114009472790963	0.105912441938537	0.19152607514787
ENSMUSG00000015027.12	85.6850160160492	0.832767341399627	0.238833336150978	0.000202408776304854	0.000846170428893635
ENSMUSG00000015053.15	10.9083393391239	0.352857196085255	0.48938743332878	0.320108801240128	0.453868747203477
ENSMUSG00000015083.12	19.6917997416613	-0.777883849297516	0.416915709361567	0.0211461077212087	0.050863709588832
ENSMUSG00000015087.15	1054.11098322478	0.33112766361852	0.130300419081289	0.00964845403334449	0.0261877521950031
ENSMUSG00000015092.10	502.557774017561	-0.749663947671292	0.142890757544136	8.0793795461005e-08	6.32334329779643e-07
ENSMUSG00000015094.17	106.928036134232	0.730119824209404	0.254177509130483	0.002012332003334	0.00663936507691866
ENSMUSG00000015095.13	75.8469540130795	0.436365943426892	0.300043247537484	0.107068665353482	0.193068299646932
ENSMUSG00000015112.16	1135.01059691922	0.15563682407092	0.140817748988695	0.258900929121651	0.385890803751469
ENSMUSG00000015120.16	2592.45341796299	-0.450986054706887	0.0893472481685266	3.5579068685446e-07	2.49842440956605e-06
ENSMUSG00000015126.10	182.099342834182	-0.371994857430524	0.175474175839183	0.0283608211672378	0.0652511469757013
ENSMUSG00000015127.15	158.670090800808	0.865153825412754	0.235443941622243	9.27967536418595e-05	0.00041603162053376
ENSMUSG00000015133.18	34.38677888988	0.266420112347592	0.532145164479147	0.451648233587737	0.582494632087192
ENSMUSG00000015134.16	24.9240497270144	-0.774440026637617	0.362832081146634	0.0127399029602118	0.0330739369455791
ENSMUSG00000015143.16	1218.73316413854	0.6822799379437	0.156581279742595	7.594827543804e-06	4.21801096673931e-05
ENSMUSG00000015149.15	135.854673507965	0.0844872425459868	0.183471834310232	0.632948533256566	0.741464288051211
ENSMUSG00000015165.17	3431.44702058729	0.732641967592919	0.0919260669644855	8.70784469246126e-16	1.96696952744526e-14
ENSMUSG00000015176.12	2188.40039873912	0.532946296827973	0.102536096130843	1.46214447089411e-07	1.09740806755758e-06
ENSMUSG00000015189.13	204.683882136451	-0.208040474706422	0.23027427654518	0.33816209410785	0.473593740744512
ENSMUSG00000015202.14	105.204953392966	0.916523575716087	0.208533199796097	3.99325616279701e-06	2.33346164772102e-05
ENSMUSG00000015214.15	118.438616376348	-0.189809742341297	0.225521777466184	0.373437732987848	0.50915754389824
ENSMUSG00000015217.12	618.379381884096	-0.492409811023408	0.126295948486411	7.27953221175502e-05	0.000334464444561858
ENSMUSG00000015222.19	184.038884408087	-0.141682510405967	0.358879150452974	0.645804023458173	0.752455590057718
ENSMUSG00000015243.5	60.1638756111273	0.918182370081523	0.257573626776293	0.00012336866648735	0.000539291699242683
ENSMUSG00000015247.11	205.355431866723	-0.965866071152398	0.173536893303888	8.77102283654983e-09	8.05086025916756e-08
ENSMUSG00000015289.5	318.979816585737	-0.995516799619814	0.106862327970865	4.00340814667917e-21	1.7078788070302e-19
ENSMUSG00000015290.16	344.531390534797	-0.860988992936019	0.177194799887038	4.90143324225049e-07	3.36019572023892e-06
ENSMUSG00000015291.11	843.301889244227	0.529761611546999	0.1510141671649	0.000322581491208981	0.00129150241082866
ENSMUSG00000015305.7	527.531873659411	1.06588246913584	0.130639232258491	9.43374615991554e-17	2.3789509650127e-15
ENSMUSG00000015312.10	187.741367517613	-0.14226057674199	0.226117473368713	0.505730055630652	0.63056385447641
ENSMUSG00000015335.17	130.011000133424	0.664849717742114	0.180760988049271	0.000137319901552461	0.000593658918053131
ENSMUSG00000015337.6	40.6913982388255	-0.307976287194735	0.235756752901011	0.164769430828161	0.272005836335572
ENSMUSG00000015341.18	1905.39634530493	-0.328665336054957	0.111801493510386	0.00288756845596432	0.00916530257601475
ENSMUSG00000015342.7	43.3145742833834	0.430940352705404	0.314556983909984	0.124827838267485	0.218210192436377
ENSMUSG00000015354.9	300.577262113597	-0.181336884369017	0.278078345387585	0.476882666781033	0.605787770877364
ENSMUSG00000015357.11	470.097875417665	-0.163312711926107	0.163567438985435	0.30410682802592	0.436821976369751
ENSMUSG00000015363.14	139.955352753721	-0.115524257795702	0.200725945785242	0.547613752480915	0.669007764827007
ENSMUSG00000015365.16	5.66717107678968	0.244132355637688	0.543340287769782	0.487855641304667	0.615595313820993
ENSMUSG00000015377.11	83.6672373346351	0.570027663061783	0.206124185158397	0.00375017739723232	0.0115449936811039
ENSMUSG00000015451.17	14.9852680299231	0.465022435685102	0.5640223062757	0.18251073080982	0.29461036773735
ENSMUSG00000015461.16	162.085275112369	0.827653858355382	0.296582889053161	0.00204356748018193	0.00673085212279907
ENSMUSG00000015468.15	71.9690323887162	-0.032474744837571	0.593714990785087	0.921720855726306	0.950724099199331
ENSMUSG00000015474.17	87.9034563237315	0.951771799067841	0.227019749813323	9.03587411543403e-06	4.95318705255833e-05
ENSMUSG00000015478.14	180.071376059387	0.0132260284437061	0.15880276805763	0.93180500408104	0.957326740841184
ENSMUSG00000015488.15	147.323255268386	0.553560361155411	0.3316547065895	0.0579672926256707	0.118386135144105
ENSMUSG00000015501.11	145.835805293094	0.326031232863614	0.296131620884054	0.223861463557521	0.344742048106396
ENSMUSG00000015522.19	687.728789571519	0.623007448007666	0.122080347828496	2.1375448300172e-07	1.55816514899926e-06
ENSMUSG00000015536.15	219.099705078798	-1.22342977019375	0.2540007421942	2.35387412075594e-07	1.70754383905234e-06
ENSMUSG00000015542.18	73.6270565252447	-0.268110277987901	0.256002558185309	0.259890445994219	0.387048893914486
ENSMUSG00000015568.17	408.625221730234	0.0660849086280795	0.225532902156744	0.756682592543629	0.837779348579032
ENSMUSG00000015575.16	826.504988356987	-0.940436021339896	0.143487294294592	2.03257006822466e-11	2.67334914644213e-10
ENSMUSG00000015597.18	622.84466384293	1.22785340585784	0.240612829869784	5.46707118753011e-08	4.40226216357253e-07
ENSMUSG00000015599.10	6.37552675102508	-0.055201876883556	0.538492450351715	0.87539570424415	0.918613488973565
ENSMUSG00000015605.7	352.321058206521	-0.0323051025960452	0.219542946117646	0.876725925719516	0.919400654377368
ENSMUSG00000015619.11	13.0000674075189	-0.53671458004659	0.621160774339085	0.091548929944177	0.170800775761389
ENSMUSG00000015647.10	1436.65900992668	1.90636544155756	0.14974177275383	1.05396589343934e-38	3.85681252605903e-36
ENSMUSG00000015652.10	49.9079935812445	-0.671099344669552	0.259148433653184	0.00522854209314331	0.0154658528197936
ENSMUSG00000015653.14	212.959476091327	-0.258041712857698	0.178293286856184	0.134108086341015	0.231314324686027
ENSMUSG00000015656.18	39911.5834794347	-0.700700078226667	0.102221956702221	4.10879731553983e-12	5.89882871795941e-11
ENSMUSG00000015659.13	164.003803755924	0.411039603878061	0.215566235613808	0.0447448345186432	0.0956775990155171
ENSMUSG00000015668.14	363.482255663657	-0.668760344134186	0.116253297042247	5.2768031511458e-09	4.99960399826915e-08
ENSMUSG00000015671.12	2634.1822859905	-1.20529809548876	0.0988829557482316	7.31242505705381e-35	1.64950278650007e-32
ENSMUSG00000015672.5	550.61087418122	-1.06581592853662	0.145392582256345	6.32395300269571e-14	1.1245846014621e-12
ENSMUSG00000015697.15	1234.81482112528	0.927008493048762	0.123031107192533	1.85105281355082e-14	3.49556039916759e-13
ENSMUSG00000015702.14	17.4580997201197	-0.212422014949939	0.47270070152425	0.546269614221926	0.667941159918928
ENSMUSG00000015709.10	205.53841593066	0.400144451041472	0.504503348149963	0.261304421901556	0.388383420475939
ENSMUSG00000015711.9	486.912582122136	0.615701473873533	0.112382625796537	2.78294386348601e-08	2.35129484864157e-07
ENSMUSG00000015714.12	288.432144525947	0.159096152383495	0.14972987958158	0.27638973313685	0.405787244611671
ENSMUSG00000015733.14	2348.15168001041	-0.839712900772299	0.168016797840332	2.52791268950817e-07	1.81777896323716e-06
ENSMUSG00000015745.10	156.749613381372	-1.41801907924077	0.406553443646447	2.4248487910186e-05	0.000122785931862556
ENSMUSG00000015747.6	252.249271004091	-0.404945397270367	0.536506015494204	0.253356918501188	0.379378773934625
ENSMUSG00000015748.14	899.224021794874	0.0518424439686484	0.123673742236119	0.67004719790736	0.770776612500209
ENSMUSG00000015749.13	2365.33974421089	-0.483833067956574	0.112989330128675	1.41356522021626e-05	7.4942622283648e-05
ENSMUSG00000015750.16	205.816650380143	1.1383152480599	0.222005519362055	6.24653004504975e-08	4.98360514786019e-07
ENSMUSG00000015755.17	645.186596249832	0.253262825830957	0.144679236988245	0.0733871294594851	0.143132282459948
ENSMUSG00000015757.11	418.337716905492	-0.172797310987063	0.194958608294119	0.35561818012597	0.491685416690784
ENSMUSG00000015759.12	791.89790364244	-0.616928954259055	0.143695436364605	1.12610916880801e-05	6.0739075279271e-05
ENSMUSG00000015766.15	348.889190857745	0.378682165842895	0.179197053413522	0.028630293679377	0.0657538418435566
ENSMUSG00000015776.13	295.916228011678	0.300466644201082	0.192633336452812	0.104323996947648	0.189154729986447
ENSMUSG00000015790.17	162.605288382518	-0.639658992489308	0.156187975351996	2.59318262502042e-05	0.00013066688582072
ENSMUSG00000015804.15	512.045907351288	-0.964585783342389	0.116163373421557	3.54759319546159e-17	9.32620762324868e-16
ENSMUSG00000015806.13	689.603569679649	-0.266970967585293	0.0988834933328699	0.00636761981123199	0.0183153878483069
ENSMUSG00000015837.16	676.301121029483	0.743520670185152	0.120196309000678	3.28824875531785e-10	3.69356018102449e-09
ENSMUSG00000015839.7	515.66104023515	0.242881800304956	0.105672467235509	0.0200163798325648	0.048607834641328
ENSMUSG00000015843.11	19.0809469043966	0.347351361150356	0.651180592473442	0.214027470760109	0.333244171804719
ENSMUSG00000015846.16	127.561757495175	0.479947143176377	0.258378961103346	0.0453035438727275	0.0966714341003244
ENSMUSG00000015850.12	11.4389486573021	0.42697054234633	0.624267370226892	0.171581711027716	0.280858452832346
ENSMUSG00000015869.17	145.669115129241	0.425294527489991	0.175811128478181	0.0123465404627579	0.0322104290401993
ENSMUSG00000015879.9	9.12021287207465	-1.01758909814903	0.409929939923208	0.00241436905565253	0.00781703012965597
ENSMUSG00000015880.14	1502.0985306929	0.0482039949772942	0.255995589057977	0.83950684940877	0.89343755504519
ENSMUSG00000015882.19	286.789131239717	-0.217020607783086	0.403390366151155	0.511505381251644	0.635893298680097
ENSMUSG00000015889.9	712.885450756898	-0.318077361977225	0.0891906132242419	0.000322201384514782	0.00129029430904789
ENSMUSG00000015932.9	3295.28585992334	-0.454559208655753	0.106999721872066	1.69937410135726e-05	8.88650153288344e-05
ENSMUSG00000015937.16	1212.20996165795	0.284088716700974	0.101891138116923	0.00481262277534183	0.0143802321251232
ENSMUSG00000015942.10	29.7534958902995	0.128467755010761	0.373916574406359	0.684753577166284	0.782881146649809
ENSMUSG00000015943.12	161.135976052339	-1.21788488434574	0.221089513653818	6.28851458816653e-09	5.88369146155331e-08
ENSMUSG00000015944.10	65.5766056415279	0.429088214239156	0.366819473618123	0.170059139835206	0.279004070505763
ENSMUSG00000015961.9	2007.55043320847	-0.412249992192014	0.103641340100859	5.72235049959781e-05	0.000269690743208006
ENSMUSG00000015971.6	513.076440019894	-0.102207810047787	0.137614909624841	0.448499146256533	0.579598374396205
ENSMUSG00000015980.15	60.1576080638577	-0.748271070289288	0.31404346998477	0.0076354621386226	0.0213785067714814
ENSMUSG00000015981.13	8.83341543085878	-0.359707216342661	0.649838794712573	0.201724682883507	0.31830206525898
ENSMUSG00000015994.11	927.876154282609	-0.707188080577926	0.105814097059824	1.32762744799337e-11	1.79934495358904e-10
ENSMUSG00000016018.5	1658.42931295933	0.00790641069595858	0.165684633795931	0.960798938506942	0.975857335181791
ENSMUSG00000016028.12	275.517358203984	1.37600963381793	0.35803016672015	9.03427397398175e-06	4.95318705255833e-05
ENSMUSG00000016128.15	101.629594500727	-0.331245348894278	0.577233288391496	0.332544877084773	0.467117846642805
ENSMUSG00000016150.16	27.2949171579639	0.277268394965156	0.45161040845373	0.425081551859382	0.558324031064048
ENSMUSG00000016181.10	322.595247376879	0.262895578529839	0.309634681726583	0.343411848143181	0.479071747151285
ENSMUSG00000016200.15	303.851603960088	0.107843600408197	0.235444483047307	0.626328461034363	0.736275754415538
ENSMUSG00000016239.12	41.7231955209346	0.0177355178725331	0.296162496818501	0.947262901371899	0.967048556450331
ENSMUSG00000016252.8	751.724879613778	-1.05104901731718	0.103380711675994	8.19778502313954e-25	5.76892846051448e-23
ENSMUSG00000016253.13	429.972341647058	0.802560720182351	0.132583627827134	6.78111768340572e-10	7.22281144195615e-09
ENSMUSG00000016256.11	228.867912790791	-0.1141975787	0.149097211648386	0.432791658954968	0.565168933228505
ENSMUSG00000016257.16	748.991124501738	-0.937727420121599	0.158384277502318	1.15877110843249e-09	1.19184783526282e-08
ENSMUSG00000016262.15	44.9309788605328	-0.108821518911193	0.594488391172609	0.741791694194899	0.826827058282298
ENSMUSG00000016308.13	205.324602933358	-0.615088866130986	0.134367794106645	3.02858344799504e-06	1.80825538934497e-05
ENSMUSG00000016319.4	5229.72340917544	-0.800056682917632	0.0983568045946907	2.02194690005437e-16	4.9035934614426e-15
ENSMUSG00000016344.15	166.916354891918	0.101011138281649	0.173371761072989	0.547277049647329	0.6686956426907
ENSMUSG00000016346.18	16.3759822673803	0.398673365072391	0.411415347062775	0.232869035201755	0.355159248186284
ENSMUSG00000016382.16	790.212234140991	-0.170633422344891	0.178126949163645	0.321486447906392	0.455077567065637
ENSMUSG00000016386.16	41.6451761525892	0.122938930391521	0.463964648895834	0.725570606645538	0.814930314037647
ENSMUSG00000016409.5	350.818564715365	-0.0645963915705258	0.225146630548449	0.761645914520102	0.840618181930464
ENSMUSG00000016427.8	146.338396485601	-1.62585688658187	0.174911304261294	8.87611030222905e-22	4.20008357318407e-20
ENSMUSG00000016458.16	21.2079643293119	-0.551184504407255	0.647250282761784	0.0590153071609707	0.120153939542496
ENSMUSG00000016477.19	400.60821435741	1.03062075456686	0.148414440319665	1.13434484946545e-12	1.74084404810323e-11
ENSMUSG00000016481.16	427.01477199732	-0.580199698655415	0.185340985968915	0.0011496934025159	0.00402980018289258
ENSMUSG00000016487.16	814.619584650385	0.163897371723204	0.142008196005984	0.23824449522009	0.361482733141916
ENSMUSG00000016493.14	13.2583620439894	0.158530147707643	0.635787038784722	0.590714882020084	0.706104962414687
ENSMUSG00000016495.13	149.504161929508	-1.13372255110324	0.185531997077115	2.24179717138076e-10	2.58332218482344e-09
ENSMUSG00000016496.8	10.1430435936182	-0.75242881180564	0.634132791720228	0.0163799189535598	0.0411023280939616
ENSMUSG00000016503.19	501.972504444395	-0.294996646799892	0.103606793295445	0.00397423633785782	0.0121552284129838
ENSMUSG00000016510.12	196.676775646571	-0.97775143499594	0.160903008864179	4.06438766688919e-10	4.49786772249088e-09
ENSMUSG00000016520.8	141.177613105691	0.803938958340879	0.216118576570692	8.92922511208235e-05	0.000402071506482527
ENSMUSG00000016526.9	329.388478563629	0.0892719587655093	0.176360017619163	0.600633230184213	0.715519597876252
ENSMUSG00000016528.11	292.038831809969	0.463816783700844	0.214834351111	0.0230955638226059	0.0548161789372804
ENSMUSG00000016534.16	1263.52372937977	-0.424363453484185	0.136936435205112	0.00156368229755063	0.00529709039164088
ENSMUSG00000016541.11	1194.17815885362	0.120986682759483	0.101411428657811	0.227757779029058	0.34925761475531
ENSMUSG00000016552.14	148.002033809998	1.17548150005151	0.170446708884864	1.10698919982852e-12	1.70362534145572e-11
ENSMUSG00000016554.10	1786.51202080188	0.413334132329889	0.145700716523428	0.00369661068928342	0.0114014025511201
ENSMUSG00000016559.15	4947.91452593591	-0.572823666128743	0.106681554723429	5.43871855462854e-08	4.38157428762564e-07
ENSMUSG00000016619.11	1196.99588820533	0.444734612692771	0.103043426917532	1.26685075165689e-05	6.76434219440141e-05
ENSMUSG00000016624.16	91.9112893001771	0.467076186218754	0.357199979471984	0.128632615664949	0.223603217793172
ENSMUSG00000016637.8	72.3968951881519	0.494025065300531	0.22741087005329	0.021409742009761	0.051385253122684
ENSMUSG00000016664.17	751.814180889585	0.665864573080428	0.106541854371317	2.48813821753316e-10	2.84924701169114e-09
ENSMUSG00000016757.12	388.505025381305	1.26909205306437	0.209480958824735	2.13116295696751e-10	2.46100002891894e-09
ENSMUSG00000016758.5	7.9029178570088	-0.00967029793360305	0.556738589353706	0.977798995150357	0.987695746113418
ENSMUSG00000016831.13	698.049522434596	0.383836337242316	0.0929374974661332	3.06522870346058e-05	0.000152216891012923
ENSMUSG00000016833.15	374.879125003914	-0.926411832875227	0.249850202787429	7.02678205471375e-05	0.000324208518058199
ENSMUSG00000016918.16	1581.34250858285	0.137491941378334	0.140571833596357	0.317780460751657	0.451656382461379
ENSMUSG00000016921.15	2740.73422472223	0.150497751255411	0.106380403749461	0.152178947226671	0.255093943566441
ENSMUSG00000016933.18	864.469317475041	0.919387413822742	0.149922806045402	3.26776853203848e-10	3.67306105236025e-09
ENSMUSG00000016940.19	203.327172308171	-0.0421384755678703	0.21806964736318	0.838700114876806	0.893156230464745
ENSMUSG00000016946.7	662.557431361015	-0.00793297121720253	0.111619735123879	0.942585935905858	0.964311792157168
ENSMUSG00000016984.8	481.957737077724	0.027453848236348	0.254118348525935	0.907600558645364	0.940460736689415
ENSMUSG00000017009.4	491.405570839749	0.43849729255405	0.135246447238158	0.0009425193221024	0.00337181526766462
ENSMUSG00000017057.10	28.1546383397253	-0.402303685701098	0.293535338114743	0.130669504030715	0.226522236327381
ENSMUSG00000017119.21	1440.57273913442	-0.0111224935067387	0.223471411591616	0.958072410791326	0.973983108315889
ENSMUSG00000017132.18	35.2645571079008	0.606669597725323	0.335051430309615	0.0391567768359218	0.0855505697435483
ENSMUSG00000017144.9	490.687769478051	-0.2688212798214	0.135125312012425	0.0424713008583601	0.0915562324992563
ENSMUSG00000017146.13	1275.91204719041	0.437302841386729	0.21917275941821	0.0353786409862729	0.0787692966874811
ENSMUSG00000017167.7	8.19936236576411	0.258533547533894	0.557778856139373	0.457985415126814	0.588731134339832
ENSMUSG00000017176.18	338.928274693214	-0.568578259424259	0.165846432362971	0.000410435258247868	0.00160347269218687
ENSMUSG00000017188.4	313.318277125094	-0.546921618098185	0.232553054802593	0.012501019937962	0.0325615778738405
ENSMUSG00000017210.15	648.385422137199	1.21678970465328	0.155588450222457	1.00225088869252e-15	2.24240018805702e-14
ENSMUSG00000017221.15	794.142892794952	0.703690045103075	0.150790304091395	1.71271483372011e-06	1.07728323784832e-05
ENSMUSG00000017264.17	1102.5715524814	0.274324704589623	0.126750463298323	0.0276682197412839	0.0640085100421077
ENSMUSG00000017286.16	1383.78890902308	-0.869183879418749	0.121943670875125	4.33019405247385e-13	6.98386929109569e-12
ENSMUSG00000017288.16	158.906146350947	-0.197890414809224	0.188845289144958	0.276020884889319	0.405317987468559
ENSMUSG00000017291.14	2098.00148350916	0.563677195024544	0.243547621396876	0.0134003238074724	0.0345743499768999
ENSMUSG00000017299.14	127.902472098361	-0.307509111044478	0.189267765349986	0.0911321717651605	0.170182974876037
ENSMUSG00000017307.17	88.8185686358203	0.122305343883019	0.196090182177557	0.515467959291335	0.639316930454953
ENSMUSG00000017314.13	72.341399193085	1.30128321523892	0.390797164610589	7.13941316688274e-05	0.000328668483698793
ENSMUSG00000017376.16	565.934395280137	0.608379830699135	0.182880462628099	0.000557586415405868	0.00210832962169654
ENSMUSG00000017386.11	521.176394051246	0.153869833705425	0.131590852017511	0.233582478406345	0.35599740413361
ENSMUSG00000017390.16	123.756106974858	0.903171369713704	0.249039824954577	0.000101623087442407	0.00045288968360328
ENSMUSG00000017400.11	9.73287134393621	0.168719526204932	0.445709920697816	0.625611897872746	0.735696002447369
ENSMUSG00000017404.13	18764.6983882648	-1.13928611531809	0.101710061792621	9.66150979958594e-30	1.31484365181638e-27
ENSMUSG00000017405.15	121.461372992091	0.48770821945434	0.276948658736834	0.0548229693453168	0.113072374274716
ENSMUSG00000017417.15	15.0989401689453	0.121182480813989	0.379907162880244	0.704480764234693	0.798615224057049
ENSMUSG00000017418.15	1241.2826283654	-0.102126950194211	0.163525542231732	0.520367855970394	0.643837738048203
ENSMUSG00000017421.19	4910.95730281619	-0.693443453781092	0.0724013391737538	5.82076823562472e-22	2.85269614690572e-20
ENSMUSG00000017428.17	1719.30576419891	0.141461592743163	0.115285432948795	0.213286549694509	0.332404847039512
ENSMUSG00000017453.5	378.402852073742	-0.232959151313896	0.142653786693405	0.095082799953947	0.175964089328124
ENSMUSG00000017466.10	41.2198887820858	-0.180391441055274	0.489352372020488	0.610560486716837	0.723472658470616
ENSMUSG00000017478.16	1181.39984522208	1.13421975855332	0.144519920951801	9.94367820504329e-16	2.22778978234623e-14
ENSMUSG00000017485.12	1660.66814010203	0.0507109330510108	0.387391393327372	0.875317215042138	0.918613488973565
ENSMUSG00000017493.13	56.3059113317442	1.32695249994783	0.49641555153798	0.000262890314917707	0.00107499747100817
ENSMUSG00000017499.16	818.319277872506	-0.0866999146351359	0.0704636440464027	0.216121175061059	0.335809426192236
ENSMUSG00000017548.16	1753.77104811912	0.573309307218559	0.203291287472263	0.00315836834621249	0.0099234595605955
ENSMUSG00000017550.15	565.732553979085	0.494750759155338	0.272322068146396	0.0482528244451554	0.101856077443709
ENSMUSG00000017561.17	604.426121521964	-0.0855599394070273	0.128540163931154	0.498100841785995	0.623838345123972
ENSMUSG00000017615.13	388.136125653182	0.461973925491477	0.120553833942134	9.9055972466643e-05	0.000442444520674182
ENSMUSG00000017631.20	388.259799199533	1.60064882133194	0.142674111911916	2.27302047304732e-30	3.25476766344958e-28
ENSMUSG00000017639.14	559.791574856889	1.045684156659	0.162039228745373	3.11673897471167e-11	3.99714491406363e-10
ENSMUSG00000017652.17	22.4661144935051	0.179177942221874	0.475211011363857	0.611140142590212	0.723951135028632
ENSMUSG00000017664.17	109.806522194341	0.218139594618166	0.185537228905476	0.222270575561283	0.34290140226416
ENSMUSG00000017667.10	384.460461670837	0.0831036696180852	0.244835613854627	0.716832387345885	0.807790996698179
ENSMUSG00000017670.17	398.939427834885	1.13516535243146	0.147608738351805	3.43887755765791e-15	7.16810085341174e-14
ENSMUSG00000017677.12	1161.14135806139	0.0570055987029906	0.153537352531882	0.703352630643836	0.79772076374489
ENSMUSG00000017679.17	125.711949876524	0.449316708745614	0.318199103982022	0.112622818485746	0.200970952753011
ENSMUSG00000017686.18	793.05544151801	-0.327128026203917	0.124183336922022	0.00739930693710704	0.0208138686937721
ENSMUSG00000017697.4	45.9635298922451	0.0108860984147221	0.280411345419947	0.966172188178265	0.979677181202678
ENSMUSG00000017707.10	1082.10722302314	-0.642910484085466	0.115459880182913	1.60555056172571e-08	1.41307328166421e-07
ENSMUSG00000017715.12	364.889920973055	0.602212501127076	0.127729176545153	1.59090943585992e-06	1.00628036102193e-05
ENSMUSG00000017716.16	1196.98328311378	-0.670648042285585	0.102032469164769	2.97112374548425e-11	3.82828597158757e-10
ENSMUSG00000017718.16	50.6961307439692	0.094390157505944	0.365666026679137	0.762269616092202	0.841150009702934
ENSMUSG00000017721.16	294.615400933678	1.27389145039957	0.149586660811563	2.74185021790475e-18	8.06250848897098e-17
ENSMUSG00000017723.12	210.260366416905	-0.439710951042812	0.183053994391121	0.0127094537794937	0.0330105008496723
ENSMUSG00000017724.15	196.516148444933	0.883935323110918	0.264827619700545	0.000304929419546521	0.00122859622013031
ENSMUSG00000017734.16	20.5623542621125	-0.164484182109181	0.571430544611375	0.631224023547496	0.739970527212687
ENSMUSG00000017740.18	11.7004712174383	0.281187407792494	0.600868567524266	0.391161977371998	0.527324132737183
ENSMUSG00000017747.14	59.7343766880189	0.433815494118733	0.234939716152578	0.0496239089093272	0.104109683782634
ENSMUSG00000017754.14	188.727292846102	1.03993484324193	0.177696560814292	1.37758076836977e-09	1.4028832722786e-08
ENSMUSG00000017756.10	735.70692678459	1.05617203651696	0.212001901536678	1.65687346170976e-07	1.23010528827659e-06
ENSMUSG00000017760.17	585.349023645866	0.394695809746127	0.114962704464988	0.000496695196494756	0.00190877008183877
ENSMUSG00000017764.3	171.779747338873	1.17743095800803	0.180517510910185	1.41169355611173e-11	1.90387860675609e-10
ENSMUSG00000017765.18	278.428299619213	0.83792783306029	0.231754625901835	0.00012377889154407	0.000540511006909626
ENSMUSG00000017774.20	722.831587154606	1.06981538040831	0.175426280084726	2.84942737294576e-10	3.22928565384019e-09
ENSMUSG00000017776.16	1597.62481095363	-0.307764647454837	0.0871461062029193	0.000370291409112117	0.00146085017581438
ENSMUSG00000017778.15	2705.56432433739	-0.935917589494369	0.170968747977529	1.57715423079172e-08	1.39071070123239e-07
ENSMUSG00000017781.18	447.257756340007	0.24128399915714	0.136086307268234	0.0705046403456687	0.138617757277045
ENSMUSG00000017801.16	346.23534338578	-0.613852773562233	0.173261029731707	0.000250441781485094	0.00102817871246947
ENSMUSG00000017802.15	385.921574340996	0.149568127599914	0.119580400400036	0.204076901914618	0.321182676462584
ENSMUSG00000017817.12	6.76510344787738	-0.266696231183334	0.642981050547167	0.354610577426627	0.49086855905214
ENSMUSG00000017830.16	12.7647739910363	-0.103144068926606	0.421394928897629	0.760078905672162	0.839691527261209
ENSMUSG00000017831.9	676.540566048192	-0.0558288541842581	0.132211012765924	0.667026353519557	0.768305697566044
ENSMUSG00000017837.13	279.757793185376	0.170529203128262	0.141458889390381	0.218072769911822	0.338104161768004
ENSMUSG00000017843.15	1522.59573547316	-0.262879164316785	0.0944385016008207	0.00495031487732986	0.0147488393495551
ENSMUSG00000017858.13	495.775173258468	0.0369668141764929	0.199749721361297	0.846745568192062	0.898702835737382
ENSMUSG00000017861.12	1985.8394871423	0.775962918852201	0.18572589183036	1.42305195791657e-05	7.53727777131301e-05
ENSMUSG00000017868.17	6.30336134084686	-0.273981775586656	0.460261181738883	0.433389343761417	0.565725114841002
ENSMUSG00000017929.14	300.173492331159	0.883553986196836	0.347997515925053	0.00348321791103292	0.0108195844145771
ENSMUSG00000017943.16	30.7684269885178	0.073702988083139	0.658342744754212	0.779343324619437	0.853002385000706
ENSMUSG00000017969.14	46.3161115248708	-0.181021361774744	0.341115259670914	0.54335155864684	0.665578376570522
ENSMUSG00000017978.19	36.5222898242091	1.2964381904996	0.474150020559217	0.000306154501068754	0.00123232612297706
ENSMUSG00000017999.17	929.4880180013	0.228369428965498	0.271159139010764	0.360421622441161	0.496699544458834
ENSMUSG00000018001.19	206.605792313847	0.381191368433025	0.230474506780513	0.0794124701837029	0.15221570789373
ENSMUSG00000018012.12	31.3701683293717	-0.572660828017758	0.322187714014411	0.0451393440320571	0.0963585141529536
ENSMUSG00000018040.10	662.471832679643	0.302415918987247	0.127941504480977	0.0161419673253503	0.0406126472034445
ENSMUSG00000018042.19	585.514748704513	0.394945866375863	0.126456097356486	0.00148497483135512	0.00505856031194142
ENSMUSG00000018068.14	991.399105904789	0.0721380870613446	0.171266719509211	0.663749121816353	0.766369148012192
ENSMUSG00000018076.13	925.575387472422	0.728563745856916	0.127408865622718	5.85215916904879e-09	5.50042836967617e-08
ENSMUSG00000018102.6	1262.92649208933	-0.951737588584583	0.188747257899194	1.56995015904148e-07	1.1724430507454e-06
ENSMUSG00000018143.11	41.0986495562774	0.0210108134985883	0.325898760035772	0.941906220360022	0.96382641551937
ENSMUSG00000018160.16	776.776714537447	0.0889288854948442	0.139917640633741	0.516309671794127	0.64007162278355
ENSMUSG00000018166.9	209.215184978987	1.34902020794239	0.206527485431116	8.15025001823615e-12	1.13162029553368e-10
ENSMUSG00000018167.11	74.6023388049386	0.390574353283915	0.271643618101652	0.118235955579238	0.20881504510117
ENSMUSG00000018169.13	28.9318925482562	0.00376911805069947	0.329442073238128	0.989651219144129	0.995880385336493
ENSMUSG00000018171.10	762.508810862789	-1.16785382290985	0.136026519411189	1.98118413151512e-18	5.92090001699809e-17
ENSMUSG00000018189.13	442.806437256001	-0.0827862990426774	0.19280117424698	0.654826496874644	0.759635641002801
ENSMUSG00000018196.19	167.233479023849	-0.728897644729691	0.219448312858491	0.000457992703763772	0.00177453314185366
ENSMUSG00000018199.10	427.722850872689	0.205258562912366	0.234270331676595	0.351926404157052	0.48789123566713
ENSMUSG00000018209.16	1027.91566992226	0.0884777570655383	0.138326217581254	0.51384207751629	0.637925021898428
ENSMUSG00000018217.13	18.5430759832781	0.150662818577384	0.55023907593373	0.666623055291801	0.768233036006024
ENSMUSG00000018239.10	254.731057643203	-0.685750606724816	0.188069375798707	0.000149746043800388	0.000642153151890884
ENSMUSG00000018286.7	1747.23388035142	-0.816396636208282	0.125304718341739	3.39308849191958e-11	4.33804256183539e-10
ENSMUSG00000018287.13	991.861530365944	-1.1656729620584	0.154874603384827	1.12678967129333e-14	2.20104929029505e-13
ENSMUSG00000018293.5	2291.57207739722	0.0955613020758974	0.0984810141437775	0.326884622559496	0.460817488201971
ENSMUSG00000018322.11	303.854243870439	0.770798533368651	0.110295308270572	1.418980743078e-12	2.14567088119976e-11
ENSMUSG00000018326.10	896.57025983185	0.827140991384564	0.13475574712362	3.81029188952927e-10	4.23946463141071e-09
ENSMUSG00000018334.19	63.4425137920894	0.97782677160303	0.372690321052914	0.00202795302832633	0.00668554604953946
ENSMUSG00000018339.13	13.3991711655236	0.0232898886947169	0.412646861337165	0.94446731167672	0.965277012250531
ENSMUSG00000018340.14	657.299059285249	0.567887766610681	0.102609017895862	2.1662842953237e-08	1.86570101940876e-07
ENSMUSG00000018347.17	68.130206700365	0.0123092328386126	0.227919112409527	0.954403548667484	0.971693040429544
ENSMUSG00000018362.15	4033.75391727196	-0.565199402117581	0.084044403387619	1.22921688773132e-11	1.67285243721253e-10
ENSMUSG00000018363.17	986.801830190231	0.147195045590015	0.101367143552113	0.142084657826413	0.242027050600797
ENSMUSG00000018372.14	186.865609016621	-0.109156308598649	0.230720278893094	0.615916600623052	0.727776884504865
ENSMUSG00000018377.11	385.491273535183	0.462574299886563	0.152686556367483	0.00188714326092733	0.00628424430286962
ENSMUSG00000018378.14	55.8402551038479	0.952817612545424	0.348889143092929	0.00166964877643328	0.00562021798886486
ENSMUSG00000018379.18	7076.5583159178	0.0365245062019846	0.0842573435735344	0.662283667861613	0.765164346239502
ENSMUSG00000018381.16	33.6757165184923	0.81644193752148	0.567932431896194	0.020937310566192	0.0504425300795147
ENSMUSG00000018395.20	162.489100825186	-0.349148856001365	0.208655827974428	0.0792129563092466	0.151939400296373
ENSMUSG00000018398.19	311.151808061181	0.53989460593732	0.22581529792521	0.0114017765353912	0.030132090227618
ENSMUSG00000018401.18	561.258706156186	1.18373857762822	0.124779685675158	5.07832837537968e-22	2.5112562569783e-20
ENSMUSG00000018405.8	143.62873596284	0.28270546351251	0.547778596172431	0.420895680831611	0.55509283807898
ENSMUSG00000018411.18	108.26505486782	0.101765851149789	0.305048087712553	0.7106957285779	0.803227629546485
ENSMUSG00000018412.17	1024.953900809	0.51454180120863	0.0943749331128504	3.69297187088647e-08	3.0589621628716e-07
ENSMUSG00000018415.15	696.013656245542	0.131631021675302	0.0951754214770535	0.162587460998892	0.269294681177706
ENSMUSG00000018417.15	796.640763499516	0.346541187313346	0.195911538794863	0.0650778448661519	0.12992687577727
ENSMUSG00000018425.19	503.383578904588	0.130895086733771	0.166751435342916	0.418592677608309	0.552763883093506
ENSMUSG00000018427.9	119.876085014201	-0.240975490289204	0.432620015331466	0.480872101181424	0.609116991550347
ENSMUSG00000018428.16	651.965378473308	0.839530390551905	0.138898241539341	6.67643858565428e-10	7.13438768267158e-09
ENSMUSG00000018433.15	839.007833455657	-0.436930163348659	0.178286629416324	0.0111690709391264	0.0295930959218976
ENSMUSG00000018442.14	560.860894390396	-0.571571522809125	0.210310316629163	0.00431602757357531	0.0130603025064626
ENSMUSG00000018446.9	1147.63109254093	-0.132703728484012	0.141680567227522	0.338559375566538	0.473827744131751
ENSMUSG00000018449.13	146.827635662592	-0.821033704110833	0.199376153772579	1.68296128135987e-05	8.8060678762261e-05
ENSMUSG00000018451.8	12.4547766877797	-0.114437706183338	0.468294543240607	0.744454087971908	0.828753749772405
ENSMUSG00000018470.9	21.7644535061441	0.492036026039398	0.350691377135423	0.1051071948074	0.190344240283015
ENSMUSG00000018474.19	294.344553286451	1.09482892149473	0.329550243036605	0.000171192512374182	0.00072655337661486
ENSMUSG00000018476.8	152.478987753422	0.440419140688246	0.27967693008125	0.0853993774108789	0.16169130486047
ENSMUSG00000018481.10	994.206083211353	0.387271911561198	0.0841122320083245	3.49516849357388e-06	2.06493349724098e-05
ENSMUSG00000018501.18	2243.89561378435	0.553798547453441	0.147733680852043	0.000123505919656944	0.000539748402067647
ENSMUSG00000018507.17	8.13444678314365	-0.321373064137254	0.499721596179578	0.366046341492552	0.502139712209085
ENSMUSG00000018509.9	227.429561217294	-0.314221277752101	0.193980308724556	0.0914457429445429	0.170641338194825
ENSMUSG00000018537.17	134.844304027182	0.362359632876173	0.218879717519539	0.080936165123344	0.15454265202761
ENSMUSG00000018541.11	216.157565036088	0.151240402333552	0.185867118572591	0.398241950054408	0.534070379635633
ENSMUSG00000018547.9	479.496206142256	0.716355355286636	0.138237506632745	1.21111347038959e-07	9.19050945479511e-07
ENSMUSG00000018548.16	1534.28279424675	0.000184482736314174	0.116477279566024	0.998717875008628	1
ENSMUSG00000018554.14	21.2777766927051	0.79432124219196	0.432357540830467	0.0207334437032586	0.0500172308030413
ENSMUSG00000018559.17	179.59184575358	0.83861108379219	0.1977523788018	9.50107617034045e-06	5.19781466102977e-05
ENSMUSG00000018565.18	544.579546927033	-0.644870176489321	0.134324352989572	9.75325770491292e-07	6.36571124164887e-06
ENSMUSG00000018566.15	40.2122508428632	0.654323389947374	0.491594241805027	0.0669379624738384	0.132883354798878
ENSMUSG00000018567.15	363.293172383703	-0.333854400930042	0.145252905885043	0.0187010379943916	0.045976409772118
ENSMUSG00000018569.13	21.8788322953848	-0.268843711487313	0.471465776506938	0.445021758069665	0.576567528728024
ENSMUSG00000018570.18	68.1975228565193	-0.354520147991961	0.266076018659357	0.149170467606373	0.251061947063997
ENSMUSG00000018572.11	478.147427656676	0.111081208711422	0.137937661722823	0.411148172592312	0.545954113222933
ENSMUSG00000018574.15	75.6158978998807	-0.00330756353885036	0.253349116538235	0.988814610058215	0.995464338437893
ENSMUSG00000018583.6	4592.06082736024	0.381230542591451	0.0812636233338742	2.3051262113354e-06	1.41004878610922e-05
ENSMUSG00000018585.10	232.863972775203	-0.896986508430745	0.271020464301759	0.000325110741395189	0.00130067992676253
ENSMUSG00000018593.14	1752.53443777101	0.844858729251521	0.108795463344019	3.6368385332202e-15	7.56159345032034e-14
ENSMUSG00000018599.6	66.0734319068906	1.04437561533506	0.231804266558211	1.74510341195347e-06	1.09389485666683e-05
ENSMUSG00000018604.19	435.135310527267	0.303393305841593	0.569153952245146	0.379005750163437	0.515067261039346
ENSMUSG00000018648.16	64.3227805990096	0.104382770474243	0.214668098049918	0.609080862467939	0.722187108457629
ENSMUSG00000018651.15	458.978888705592	0.0518818910183777	0.128142050789002	0.680310774884718	0.779154091669679
ENSMUSG00000018654.18	10.8817641453642	-0.376933264629086	0.609672899427011	0.243688018665643	0.367877759751297
ENSMUSG00000018659.13	150.152526547157	0.463120820053842	0.166162039985553	0.00407322068346775	0.0123958094612204
ENSMUSG00000018661.18	181.554468689177	0.912779773351489	0.204439785992063	2.92565857321887e-06	1.75188435364346e-05
ENSMUSG00000018666.14	1400.1511500903	-0.403912789455651	0.0777750876703187	1.7209386941234e-07	1.27479520810301e-06
ENSMUSG00000018669.15	551.071248562528	-0.227088764553492	0.124934478450521	0.0645557111907305	0.129134948515277
ENSMUSG00000018672.16	24.450547114907	-0.0856837767024362	0.323101245114417	0.764884498115049	0.843062451838053
ENSMUSG00000018677.10	954.884499558138	0.583636155854316	0.115631408247794	3.03251799457473e-07	2.15058026772877e-06
ENSMUSG00000018678.14	112.852489883896	1.09450355567785	0.213314267443307	6.91230603975196e-08	5.48025727282597e-07
ENSMUSG00000018697.15	351.946833441458	-0.245428027051291	0.103862169329299	0.0168291507206388	0.0420652132539101
ENSMUSG00000018707.14	7367.77443139471	1.97956125943923	0.183073732417417	5.6394158733128e-29	7.19877993688697e-27
ENSMUSG00000018727.20	18.1290076469975	-0.45086836692895	0.280920827701884	0.079313058338658	0.152073765995926
ENSMUSG00000018733.11	79.3614313215905	-0.562335919216049	0.204377720833965	0.00395914156605667	0.0121113104529547
ENSMUSG00000018736.15	343.252107009637	-0.150063709131104	0.154731225619096	0.319670512448	0.453407858598784
ENSMUSG00000018740.15	17.3769842584816	0.457193698794032	0.392491676290288	0.160616945266146	0.266594016500113
ENSMUSG00000018750.15	59.4288269646272	0.0888314778946056	0.405344653639556	0.788629641402932	0.858545835315488
ENSMUSG00000018752.20	7.95723142786533	-0.271903171937734	0.550123726346407	0.43800563193921	0.570004293771976
ENSMUSG00000018761.15	243.9715653779	0.117947198921316	0.13937602379303	0.38756257424581	0.523543306817535
ENSMUSG00000018765.6	731.81084145071	0.338841100350154	0.13420094723488	0.010041256897603	0.027074608408056
ENSMUSG00000018770.10	797.799534945592	-0.354961607422723	0.113140546904042	0.00146840467368549	0.00500936808816635
ENSMUSG00000018774.14	19.2987629104868	0.137285514938509	0.279441839422128	0.591705383035333	0.706981029055495
ENSMUSG00000018796.14	318.358503442134	0.829553116265343	0.172430330321894	6.65355431374921e-07	4.46653399447649e-06
ENSMUSG00000018800.15	49.20528615616	0.298172075635836	0.360049039159534	0.334484733930736	0.46924178851912
ENSMUSG00000018809.3	185.469181800208	-0.419626135280074	0.256563359208448	0.0783202101267547	0.150577805038794
ENSMUSG00000018819.11	18.2902287612215	-0.226895993761594	0.631408725223939	0.450505081345644	0.581612479382103
ENSMUSG00000018820.14	194.103222337653	0.542213369954791	0.15522307296243	0.000335354524840676	0.00133743835324568
ENSMUSG00000018821.4	144.798248820365	-0.44695325121961	0.157236568273371	0.00349909779232114	0.0108593372307109
ENSMUSG00000018841.18	206.760527854369	-0.148020069352358	0.147643472511023	0.304752103183122	0.437481726363566
ENSMUSG00000018845.15	32.2289993009932	-0.0142910430429595	0.609116948883476	0.964327282454889	0.978469243957401
ENSMUSG00000018846.9	1381.18350448163	0.0495901609687311	0.160049043293934	0.750108317001561	0.832964708076385
ENSMUSG00000018848.5	1672.23720288724	-0.5608982081411	0.0991758139334222	1.08850595387288e-08	9.83777581911342e-08
ENSMUSG00000018849.7	285.05731923014	0.744403203255332	0.199078190649604	9.345476772873e-05	0.00041875364903102
ENSMUSG00000018858.16	336.662268252756	-1.07919118147844	0.156742751725532	1.53032156878151e-12	2.30767447556091e-11
ENSMUSG00000018861.9	72.0986171690764	0.450423353465623	0.263555268139237	0.064664810740271	0.129237508188482
ENSMUSG00000018865.10	118.13643389153	0.512011065348803	0.167089944269685	0.00158138256528464	0.00534934813117136
ENSMUSG00000018882.13	1006.796138869	-0.545037802111441	0.128973074655253	1.68334889021683e-05	8.8060678762261e-05
ENSMUSG00000018899.18	163.809751588478	-0.226041685516075	0.19463185928701	0.226161137328003	0.347443267994815
ENSMUSG00000018900.8	93.9561319203106	-0.290711816254272	0.248560456716487	0.210304167581621	0.32867059157866
ENSMUSG00000018906.15	91.2456581600632	0.283609947166032	0.549390413801082	0.418913037326516	0.553009538692941
ENSMUSG00000018909.16	827.739801041399	0.717242847834199	0.315745183163602	0.0108688070742932	0.0289506087162096
ENSMUSG00000018921.12	429.447737813995	2.2521951865002	0.13084396481065	1.68962427684755e-68	8.1802670803764e-65
ENSMUSG00000018923.14	234.399682465217	-1.12690629979493	0.130768268005071	1.65835189284298e-18	5.00147996693139e-17
ENSMUSG00000018924.7	154.230916492097	0.339525841558242	0.555752502213777	0.331654035408347	0.466371411002735
ENSMUSG00000018931.4	187.344805936844	1.08609769391262	0.16098802729781	3.9357727072801e-12	5.66029425072327e-11
ENSMUSG00000018932.10	92.8759876553023	0.386551426473878	0.239683293378032	0.0856127074173084	0.161988331959189
ENSMUSG00000018965.12	1839.99783586198	0.143954605456699	0.104926453165374	0.165093947340757	0.272295876488407
ENSMUSG00000018974.8	730.668832381472	1.24872449795786	0.136734843579696	1.20154350703363e-20	4.76766673019826e-19
ENSMUSG00000018983.10	59.0376082032867	0.124848796498152	0.271475333142615	0.6174593576312	0.729103610255637
ENSMUSG00000018995.13	191.260510113212	-0.34877450538973	0.231568556082762	0.110000107015799	0.197195817363746
ENSMUSG00000018999.15	381.489113956084	-0.195718982833441	0.140542428742387	0.154896849188355	0.258716544840718
ENSMUSG00000019027.9	7.9588860084982	0.325282187609195	0.547022655866082	0.355163496793595	0.491262268097449
ENSMUSG00000019039.15	117.584078715071	-0.144226296553054	0.283204507803299	0.577240461476579	0.694485181495933
ENSMUSG00000019054.14	454.932112246222	-0.89499227625855	0.129352847295905	1.82795284213437e-12	2.71914177519663e-11
ENSMUSG00000019055.16	269.195911698995	0.926306624784818	0.227397175304915	1.60180328276035e-05	8.41368250628857e-05
ENSMUSG00000019066.14	51.5815203718448	0.333821118708213	0.439300052156407	0.3321161788473	0.466714210366829
ENSMUSG00000019080.9	23.6225110613679	0.272500075176649	0.41412659701135	0.416111426879476	0.550414239410743
ENSMUSG00000019082.19	83.3469298367443	0.147983374077126	0.497894740216834	0.676569326780386	0.776326883429212
ENSMUSG00000019087.14	399.069464099253	0.414676934133694	0.142625291267945	0.00295584998038981	0.0093549839759906
ENSMUSG00000019088.15	26.7595789991882	-0.672460194270185	0.354947730706288	0.028101025392374	0.0647864821411015
ENSMUSG00000019124.11	122.7263583456	0.51303451600364	0.349739469180925	0.0904881603142589	0.169152972629686
ENSMUSG00000019132.12	1066.80516627953	1.23423103788416	0.152252527784525	9.54231576484313e-17	2.39898188854461e-15
ENSMUSG00000019139.11	378.804402740368	1.14853550518977	0.162119131449427	3.12251044732676e-13	5.11625667026166e-12
ENSMUSG00000019143.16	168.434308904097	0.204161241649336	0.181190993031094	0.2429630090891	0.367152963260626
ENSMUSG00000019158.10	50.2087556009257	-0.759073847089302	0.249503546851684	0.00110605249329958	0.00389424126730044
ENSMUSG00000019173.12	771.49759072568	-0.237126859609269	0.136064113388953	0.0754423313483491	0.146153984742737
ENSMUSG00000019179.11	1244.328541005	0.101381924371553	0.117162088748945	0.379904478040051	0.515906897566017
ENSMUSG00000019188.17	332.597362649196	0.0961252472015943	0.114386479300452	0.39412814787874	0.530194282421307
ENSMUSG00000019189.14	724.914166324138	0.338307358111956	0.127405021022344	0.0068879764216149	0.0195930744057234
ENSMUSG00000019194.16	13.1165638525319	0.47496458823829	0.400504840083871	0.149567254613839	0.251575483322378
ENSMUSG00000019210.11	843.046865450959	-0.748065497660828	0.19850969732452	8.2695932047587e-05	0.000375552651138338
ENSMUSG00000019214.15	482.668662004756	1.25962309217783	0.164613270767536	3.34943632054343e-15	6.99051557546118e-14
ENSMUSG00000019235.10	19.3718760262872	-0.0790239994575112	0.284313186188034	0.760787201004067	0.84006456373191
ENSMUSG00000019254.17	319.625679584468	0.392135084808332	0.1454171386235	0.00579566872836657	0.0169035205366653
ENSMUSG00000019256.18	36.7446787256468	0.707140241590439	0.315621637222682	0.0120114872504153	0.0314656634668452
ENSMUSG00000019261.4	316.752000206472	1.41303445340661	0.224135379465998	2.93257624291471e-11	3.78157658512736e-10
ENSMUSG00000019295.9	108.160074029579	0.429008798315404	0.25712889544417	0.0724051454471739	0.141552360213536
ENSMUSG00000019297.10	620.553276203847	0.705790195399636	0.10656579734863	2.00355174930699e-11	2.63939893246706e-10
ENSMUSG00000019302.17	378.831250450082	0.680328735369815	0.187428583217254	0.000161077227931045	0.000686809609616913
ENSMUSG00000019303.15	449.025291972104	-1.07247522476324	0.141381029729634	9.01955902351657e-15	1.78301414694175e-13
ENSMUSG00000019312.11	143.312427687786	0.809716977887631	0.185723743851873	5.92343134391256e-06	3.35654315004157e-05
ENSMUSG00000019320.15	7.90514134862464	-0.615195497068035	0.567706297624599	0.0788485160907218	0.151381428758997
ENSMUSG00000019338.14	418.405804500584	0.716671310776782	0.206397866337991	0.000272424657498392	0.00110957626391937
ENSMUSG00000019362.9	629.978880001255	-1.27694852891651	0.166422449415949	2.71586841749572e-15	5.75575356897066e-14
ENSMUSG00000019368.14	27.7048603216971	0.169883862366206	0.432537920941009	0.619107130399987	0.72997544868227
ENSMUSG00000019370.11	1800.59048929242	-0.551830065328021	0.104885349428455	1.01226711754477e-07	7.80384018006072e-07
ENSMUSG00000019373.12	1892.66438075259	-0.747552452596152	0.104300221234747	4.07318784116113e-13	6.58872143225936e-12
ENSMUSG00000019428.17	1192.27086043842	-0.05498420570584	0.130234096736809	0.667258150174321	0.768404857613751
ENSMUSG00000019432.16	1517.32751178665	0.683073750810161	0.0857749428444935	9.93104746344326e-16	2.22778978234623e-14
ENSMUSG00000019433.10	384.893337151471	-0.0772178979432558	0.17113081458595	0.641428107595677	0.748734433102574
ENSMUSG00000019437.18	184.342132990912	-0.613138396345699	0.190271363708289	0.000797354407993458	0.00290809192390438
ENSMUSG00000019461.13	68.4796108321981	1.13372655238847	0.25703356760226	2.08978793667718e-06	1.28885909937315e-05
ENSMUSG00000019464.7	10.1962735277349	-0.673901465148178	0.573942094938749	0.053472030694503	0.110925161179942
ENSMUSG00000019467.16	210.41760256939	0.615796915561396	0.219474196770733	0.00307707155747963	0.00969392334743007
ENSMUSG00000019470.13	741.022025551398	1.00765074332258	0.14335798774772	6.55257066807377e-13	1.04151719296497e-11
ENSMUSG00000019471.11	1717.25904258329	-0.309788617766603	0.117394796402968	0.00740157067197633	0.0208157321642956
ENSMUSG00000019478.18	357.665047298369	-0.512288576992205	0.129692946760545	5.74831563688017e-05	0.000270759478239433
ENSMUSG00000019487.12	383.76265497363	0.660308587492954	0.139903383007699	1.42106894882334e-06	9.05952085957177e-06
ENSMUSG00000019494.15	534.173862882201	-0.700041759750897	0.125278837003533	1.31037375360994e-08	1.17143998917996e-07
ENSMUSG00000019505.8	8695.68473170562	-0.322074352298123	0.143666635288811	0.0218862956714518	0.0523687344989532
ENSMUSG00000019518.12	173.924937588169	0.336317052327053	0.150030150638617	0.021623710597795	0.0518459001767458
ENSMUSG00000019528.19	189.831331140681	-0.417273352052418	0.185440036415403	0.0194679026944262	0.0474524157609604
ENSMUSG00000019539.12	271.149478096962	0.384320340363096	0.196375774393986	0.0411979651576833	0.0892993144993512
ENSMUSG00000019558.15	272.080306365523	0.929461181544555	0.132643871938385	9.09897021284874e-13	1.42426561307015e-11
ENSMUSG00000019564.13	297.377394797045	1.2636548296451	0.170262819298187	1.92235547342274e-14	3.6177631520974e-13
ENSMUSG00000019577.7	36.1267153225911	-0.323633050644102	0.497343255681757	0.362518604693711	0.498587978241989
ENSMUSG00000019578.12	268.376632972936	-0.0568690276767208	0.149039694726463	0.695967804776999	0.792291865970469
ENSMUSG00000019579.14	415.031522499859	-1.22260272473439	0.13634143759613	5.82562679533937e-20	2.13653889618827e-18
ENSMUSG00000019590.17	87.7024303737155	0.828252324835941	0.211805298802894	3.95657568972657e-05	0.000192134862526474
ENSMUSG00000019647.17	240.55268338593	1.26337078670111	0.353157103892572	3.78495806140089e-05	0.000184453697535035
ENSMUSG00000019659.9	229.706154359381	-0.665095350223059	0.175053463487008	8.50231841083488e-05	0.000385142079282216
ENSMUSG00000019689.5	90.320104326193	-1.18653267180958	0.204756562680018	1.32146854648021e-09	1.35075248633703e-08
ENSMUSG00000019699.17	670.221473531419	0.0122280588835356	0.221363386430855	0.953520561335036	0.971094259601957
ENSMUSG00000019710.14	968.255710217588	-0.859743161271234	0.0915947255773997	2.72233438194002e-21	1.18594392241816e-19
ENSMUSG00000019715.15	411.140691552992	0.506769907224322	0.139577309449991	0.000208437777249656	0.000868069013143671
ENSMUSG00000019718.9	41.9982777390971	0.0670356697624278	0.265853785260842	0.784965742109355	0.856312081836022
ENSMUSG00000019726.13	566.618011341882	0.230671611855827	0.582132495120165	0.495334202832372	0.621744669413878
ENSMUSG00000019731.14	455.21868755191	0.534000495136113	0.14457439578576	0.000157599442856576	0.000673375720165862
ENSMUSG00000019732.15	28.8649063890527	-0.775994371434552	0.283919873984949	0.00275097514858671	0.00878423652739526
ENSMUSG00000019734.17	61.7857692803653	-0.744356674008801	0.405163993023887	0.025082464490291	0.05889602606492
ENSMUSG00000019737.15	75.395207400314	0.0896828265280615	0.308570002203946	0.745925704574226	0.829943147109715
ENSMUSG00000019738.16	392.096621163331	-0.971175460605321	0.176191568459	1.17557273710116e-08	1.05782274654889e-07
ENSMUSG00000019761.11	12.3707740808559	-0.837408958074637	0.487130526631561	0.0193346878299368	0.0471960131182285
ENSMUSG00000019763.12	360.054725030118	-0.547992193950088	0.134978908770377	3.4540812336147e-05	0.000169684831962808
ENSMUSG00000019767.13	18.6922032812406	-0.435508051200321	0.430130139833419	0.202076742313953	0.31861333930332
ENSMUSG00000019773.8	848.641716882452	-0.365729578251154	0.115584787846226	0.00132727459952866	0.00457913908033491
ENSMUSG00000019774.9	109.225722927987	-0.553362926327896	0.2393828400089	0.0137335300861646	0.0353205858684589
ENSMUSG00000019775.18	169.84508305415	-0.504598917371618	0.551155796881765	0.152803378724496	0.25592079306919
ENSMUSG00000019777.17	2334.49563811843	-0.428418739347604	0.0946315924226997	4.85104973489606e-06	2.79699705828198e-05
ENSMUSG00000019782.11	883.711235713416	-1.01753399286911	0.106992985506043	6.00174381554003e-22	2.93266217835305e-20
ENSMUSG00000019785.15	104.093382481266	-0.0335300908765557	0.425915594654965	0.921298122163103	0.950386279374792
ENSMUSG00000019790.18	345.864427851568	0.715870139353093	0.304639436695232	0.00898502895772997	0.0246046678621337
ENSMUSG00000019791.13	120.922345205918	-1.0207022358676	0.196960122036058	6.37432294051985e-08	5.07174547988192e-07
ENSMUSG00000019792.9	322.261538969146	-0.239719492467704	0.163253543224159	0.130713274730915	0.226550415218816
ENSMUSG00000019794.14	366.957567283565	-0.251009648970086	0.174119838953747	0.136288539278329	0.234241037083419
ENSMUSG00000019795.18	665.200676167335	-0.406197884794138	0.149659506287116	0.0054204743248947	0.0159683037429607
ENSMUSG00000019796.13	500.563857610806	0.49068194388679	0.159830852084609	0.00159504311011332	0.00538891565331062
ENSMUSG00000019797.12	101.109236799187	-0.581333914220743	0.230378974049959	0.00743059070012068	0.0208840309026945
ENSMUSG00000019802.14	412.820186380938	-0.100562739575354	0.242096230051602	0.657637570877867	0.76150185497826
ENSMUSG00000019804.13	756.58811768602	0.144240710827387	0.099909940372408	0.144529731567453	0.245029454310846
ENSMUSG00000019806.14	156.147986731901	-0.221870451234552	0.203371348066712	0.253716299776285	0.37976466275443
ENSMUSG00000019808.9	94.6192241176054	-0.803644349726608	0.177344185364774	2.71163740254462e-06	1.63382850741684e-05
ENSMUSG00000019809.17	168.942400961935	-0.834667955562171	0.188286199512332	4.02599716881743e-06	2.3500920020885e-05
ENSMUSG00000019810.16	120.808765573367	-0.607939816118419	0.184933338369937	0.000641215566327814	0.00238673072575048
ENSMUSG00000019813.17	428.15159965199	-0.434360618925289	0.148568251884299	0.00274807418521809	0.00877837780950268
ENSMUSG00000019814.6	507.19654345543	-0.417757581544144	0.179177799529636	0.0157460852821818	0.0397137059797348
ENSMUSG00000019817.19	306.505804030081	0.896426707828617	0.258488048480604	0.00018595795365628	0.000783965597249862
ENSMUSG00000019818.16	1524.10089806575	-0.0888341871283896	0.146564460310017	0.53510378421491	0.657775008559789
ENSMUSG00000019820.12	2720.82527123044	0.519384082578338	0.112461541571362	2.83880535090957e-06	1.7042146450393e-05
ENSMUSG00000019822.13	105.471331195104	0.335221764170055	0.230286463123464	0.1226960988264	0.215191890443533
ENSMUSG00000019823.18	291.401204322717	0.838972109591219	0.233781489128068	0.000136684529985298	0.000591533286535585
ENSMUSG00000019826.12	205.655636913016	-0.0998980796814464	0.154653062315879	0.507480529328375	0.632183458462896
ENSMUSG00000019831.15	181.513306195597	0.718562132114599	0.215198213968102	0.000439221871259945	0.00170823489703295
ENSMUSG00000019832.6	30.6856182343139	0.232986493477581	0.533938637849236	0.509839955370526	0.634391306112019
ENSMUSG00000019837.9	339.283669969934	-0.787602516886835	0.207200606804254	6.7054094060369e-05	0.000310686484775491
ENSMUSG00000019838.12	95.5936131360949	0.0368707349764825	0.323708866402484	0.897740890598558	0.933866029405335
ENSMUSG00000019841.16	845.840818454987	0.0904429592623201	0.280665812275439	0.724768187794946	0.814325719733854
ENSMUSG00000019842.7	92.3807473281264	0.429842784213115	0.365544583363646	0.168357833654666	0.276791977515115
ENSMUSG00000019843.15	301.501737623684	0.216491043745025	0.190363001744937	0.236819949321832	0.359685861048018
ENSMUSG00000019845.9	326.587189382079	-0.145702095489935	0.1428419542979	0.297136275390931	0.429156508001877
ENSMUSG00000019846.12	50.3220642521675	0.717494641879236	0.354731537759644	0.0191043475858441	0.0467168535337235
ENSMUSG00000019849.12	698.412812582979	1.0063916229151	0.137191333305586	6.99578321187486e-14	1.23870496935423e-12
ENSMUSG00000019850.12	33.2338335143748	0.130578406279523	0.468777244689472	0.710030784792266	0.80286183706477
ENSMUSG00000019851.9	570.098127568737	-0.450323766060456	0.190525247511598	0.0139093918290015	0.03570474750556
ENSMUSG00000019852.8	157.068584612043	0.238877253352546	0.372753177799305	0.449466296013204	0.5805444737979
ENSMUSG00000019853.7	89.3707459738488	-0.25820268207729	0.30800636625625	0.35015888477816	0.486218598165272
ENSMUSG00000019854.18	448.097907171391	0.690528578178989	0.152834388722723	3.56011409080623e-06	2.09897596610477e-05
ENSMUSG00000019856.15	70.8237048978899	-0.415601519082126	0.564640263042462	0.232281919127005	0.354559358756432
ENSMUSG00000019857.8	533.944792508415	-0.812841277200134	0.200561630142773	2.26094542389225e-05	0.000115373375566265
ENSMUSG00000019861.16	333.985903838657	0.510195087136667	0.167527973818832	0.00168724878965476	0.00567366261369104
ENSMUSG00000019863.8	190.883294551209	-0.467198957479554	0.147890710685549	0.00121576535927145	0.0042323854793146
ENSMUSG00000019864.15	261.038255720273	0.678194236592123	0.11830484075301	5.84995692328981e-09	5.50042836967617e-08
ENSMUSG00000019866.16	12.296692938015	-0.170664438867134	0.587875342226495	0.610091337485962	0.72302080276224
ENSMUSG00000019868.17	446.379544864448	-0.740106690671021	0.120981216936062	5.08728369247379e-10	5.52587734590804e-09
ENSMUSG00000019873.9	320.22159990525	-0.0742069538622868	0.131395725336873	0.565104517842311	0.683919335879143
ENSMUSG00000019874.12	7.05600339121077	-0.070324606005861	0.665456871107926	0.779303349153238	0.853002385000706
ENSMUSG00000019877.11	548.398686985038	-0.151874339319335	0.173167103056033	0.364975107717076	0.501171205701892
ENSMUSG00000019878.9	619.498346642254	-0.265344782919216	0.155084014225486	0.0790909378086153	0.151758386494345
ENSMUSG00000019880.11	8.52684629183901	-0.0529142787254949	0.661033638578267	0.837804110726659	0.89254837881451
ENSMUSG00000019883.12	205.104413681271	-0.42133843082149	0.204606374525593	0.0310618988822565	0.0705317552253335
ENSMUSG00000019889.11	801.015333273034	0.824106203184289	0.0866280704476117	8.67919967568047e-22	4.1187429700124e-20
ENSMUSG00000019891.16	193.341942555546	-0.0136841489134252	0.132653959854156	0.91628488952931	0.946638012163822
ENSMUSG00000019894.15	86.3143582656319	-0.28808610563807	0.213675016095152	0.156325193772107	0.260652791195351
ENSMUSG00000019897.9	533.74359647857	-1.09555390286423	0.179334788771665	2.49996079136195e-10	2.86079599383997e-09
ENSMUSG00000019907.11	1122.66497831546	0.019663863188366	0.251308416641701	0.933118531971635	0.958078492703387
ENSMUSG00000019916.15	1010.76455202525	-0.49061688233347	0.120720007897494	3.64591289994001e-05	0.000178204950202767
ENSMUSG00000019917.11	733.779007223971	-0.480802541798948	0.0988624595188542	8.87739683163587e-07	5.82174805362596e-06
ENSMUSG00000019920.19	1215.86212689352	0.00825700948504991	0.167970607470176	0.959584893942685	0.974958557905746
ENSMUSG00000019923.15	1714.51942426728	-0.860656930196947	0.0948237850885534	4.90581452229049e-20	1.81946053465219e-18
ENSMUSG00000019927.7	183.970767086068	0.367838699101263	0.142848670966255	0.00847594697879406	0.0234065770417243
ENSMUSG00000019942.14	3382.95008875483	-0.901134633316648	0.0991329854472274	3.98979397986061e-20	1.49658171905159e-18
ENSMUSG00000019943.11	674.467371594373	0.184188380008206	0.231687035755395	0.398989299759019	0.534811298260624
ENSMUSG00000019944.15	18.1868410348776	0.0972564863506309	0.608092720312731	0.761643784208309	0.840618181930464
ENSMUSG00000019947.11	749.608050864023	1.35349116175132	0.107494222537424	3.32931317221532e-37	9.96796363761267e-35
ENSMUSG00000019948.5	228.770808025411	-0.619246471174384	0.191797899281625	0.000772709811982951	0.00282258484337251
ENSMUSG00000019951.11	583.354308451292	0.636180925625539	0.134548794085932	1.41550595096655e-06	9.02755092740749e-06
ENSMUSG00000019952.16	114.878834095278	1.10630210575233	0.256863562366138	3.60223364124646e-06	2.12001363010741e-05
ENSMUSG00000019960.9	542.86737795711	0.471659371861701	0.243868396274322	0.0387690634231752	0.084838560450422
ENSMUSG00000019961.18	4476.08191720207	0.313855525406932	0.0812971837839697	0.000101083654511067	0.000450729634127739
ENSMUSG00000019966.19	19.2311283709889	0.461281837593843	0.580520761303357	0.17787295670308	0.288717001284339
ENSMUSG00000019969.15	441.147118508525	0.400723810915462	0.195854141899065	0.0328507994285714	0.0739614594189617
ENSMUSG00000019970.16	997.566429066239	0.26466215782103	0.198517657982594	0.163980500515601	0.270975103059749
ENSMUSG00000019971.11	240.276580237005	-0.0696256250987717	0.3064719594872	0.800371937373407	0.866118465711237
ENSMUSG00000019975.13	205.546846816215	-0.896179406820111	0.174630857751783	1.11376745325332e-07	8.50668304857254e-07
ENSMUSG00000019977.17	704.610090247678	0.158646863082952	0.16515304295949	0.322523571794304	0.456322462556513
ENSMUSG00000019978.17	1442.10740787897	0.298135463791241	0.121586489597677	0.0127278156201317	0.0330477672369457
ENSMUSG00000019979.13	920.114782420409	0.936645041788607	0.133607163167924	8.75484367808569e-13	1.37957905116782e-11
ENSMUSG00000019982.16	451.21987060865	-0.0748342790640445	0.159807811268184	0.630291238460298	0.739322703093609
ENSMUSG00000019984.17	540.12226024242	0.291802459473551	0.161875473542866	0.0636681849525189	0.127685300403499
ENSMUSG00000019986.18	215.522041280163	0.22547675422567	0.196256038925548	0.230861472322884	0.353012894859404
ENSMUSG00000019988.8	648.165864588146	-0.205432297494793	0.244879682188074	0.369962131126752	0.505993888144869
ENSMUSG00000019989.9	883.399327743279	-0.58549089366234	0.159807871305046	0.000164766333516594	0.000701449641679873
ENSMUSG00000019992.9	165.420761182786	-0.642552524953472	0.180438324514032	0.000223278681220886	0.000925196286780151
ENSMUSG00000019996.18	89.563503838108	0.4354490733931	0.299701857223375	0.107495860922822	0.193563077289898
ENSMUSG00000019997.12	82.9681446497818	0.667705471376087	0.202408705645491	0.000556746504482804	0.00210563727361469
ENSMUSG00000019998.7	346.827304298863	-0.337996484329978	0.199153007524673	0.0763148415893541	0.147393443168179
ENSMUSG00000020000.8	27.2684551381837	-0.363189768159251	0.649231541040969	0.198860515151989	0.31497430183223
ENSMUSG00000020003.17	321.43769344321	-0.507919021849964	0.141297037160593	0.000239071893690985	0.000984937921793708
ENSMUSG00000020009.14	111.266485632233	0.279409680789914	0.245278946542263	0.223295061498982	0.34412726043086
ENSMUSG00000020014.19	7.95126681657985	0.457625983328796	0.575748046787422	0.183906609490455	0.296290983120959
ENSMUSG00000020015.11	616.366195789543	0.21655593181251	0.153885173416865	0.148844242855293	0.250615352464019
ENSMUSG00000020017.15	10.4897900195981	0.0587222811104516	0.490680018758636	0.868287537283899	0.914434054518673
ENSMUSG00000020018.7	991.250808321905	-1.20390607255283	0.114198672634314	1.12784602316489e-26	9.98507551798726e-25
ENSMUSG00000020019.5	6.88292113523195	-0.267489151167117	0.646525697703303	0.34555773743272	0.481453529258364
ENSMUSG00000020020.9	255.504090931444	0.0684275458686036	0.205666354483617	0.727533730911822	0.816207790361423
ENSMUSG00000020021.5	100.344073323582	0.449476709018759	0.398344962459437	0.171328983641969	0.280612131851233
ENSMUSG00000020022.18	699.655980200149	-1.58198825825107	0.171922996543817	2.4390034017089e-21	1.0738788506936e-19
ENSMUSG00000020023.19	208.124012714478	-0.50241336736913	0.344526661483474	0.0939265910773878	0.174294475464429
ENSMUSG00000020024.8	816.949256960166	0.0961647152499018	0.291223698220729	0.716272198972816	0.807338021223469
ENSMUSG00000020027.19	311.84725048966	-0.0327787452680783	0.131310428723231	0.799288201730788	0.865570986023099
ENSMUSG00000020029.7	847.727361892614	0.0693965284305145	0.108589850118547	0.517541078523587	0.641260266369294
ENSMUSG00000020032.15	83.1681745310937	0.388268839826501	0.342569366574287	0.193698377356481	0.308325875295232
ENSMUSG00000020034.8	7.96464016995058	0.546234519811983	0.488929267489103	0.124968027635657	0.2184320678353
ENSMUSG00000020038.11	349.799002364436	0.751899418594908	0.186092107825875	2.69246490117131e-05	0.000135214454185995
ENSMUSG00000020042.16	160.27323528703	0.853700040991859	0.180434029255187	9.37260577535497e-07	6.12212214608371e-06
ENSMUSG00000020044.14	47.2584953274781	-0.282611258570406	0.519509837501581	0.426332858500715	0.559097043260217
ENSMUSG00000020048.14	3566.90857470213	-0.00171191759630454	0.242214689761435	0.99398326293076	0.998531136571548
ENSMUSG00000020056.17	243.239277069067	-1.18880285079703	0.171675577101445	8.76589677042814e-13	1.38000021145928e-11
ENSMUSG00000020063.17	570.05581117041	-0.218870038430421	0.130657027424678	0.0879894250611659	0.165572147466829
ENSMUSG00000020064.10	1317.98966751229	-0.0327625352705383	0.104615927053155	0.751368846082759	0.834083240423675
ENSMUSG00000020067.9	12.2146207276757	0.0473108288611254	0.406701442645749	0.886653775020534	0.926370643567231
ENSMUSG00000020069.17	417.344912344983	-0.10211812315256	0.174825702715556	0.546030440685283	0.667717456316988
ENSMUSG00000020070.19	361.116001411838	-0.278513369205265	0.182576106767327	0.113701114607432	0.202500135652237
ENSMUSG00000020074.8	1199.91024266695	-0.116022002275942	0.167004007401431	0.474032632585557	0.603284284781387
ENSMUSG00000020075.9	3030.75589587475	0.246435975408528	0.126239015631198	0.047055946087417	0.0997515788132718
ENSMUSG00000020076.8	928.296109051831	-0.163100268117452	0.14047443823661	0.235660016414513	0.358386912661413
ENSMUSG00000020078.17	644.910414024949	-0.266208675400246	0.155430291004674	0.078749809647421	0.151209551709898
ENSMUSG00000020079.16	449.818520526844	0.405010093843961	0.104319740217562	8.55903102636159e-05	0.000387095753669586
ENSMUSG00000020083.14	40.5850549972526	-0.62658410292431	0.336662964073866	0.0337645092332805	0.0757080846329562
ENSMUSG00000020085.16	42.4631481466753	-0.0982875873539161	0.436611064492428	0.77445424994729	0.849740456211104
ENSMUSG00000020086.7	238.085923246253	-0.0358405370038221	0.144716763032677	0.800052467859484	0.865943472344034
ENSMUSG00000020087.6	74.3626360387759	0.814339666951494	0.316044348858111	0.00386657968248323	0.0118645243745163
ENSMUSG00000020088.11	1034.16325132034	-0.610495241319736	0.14601644931962	1.87138536287197e-05	9.71197692102514e-05
ENSMUSG00000020089.9	2167.43202068219	-0.633382920453095	0.118867988332613	6.25747659498093e-08	4.98992092443346e-07
ENSMUSG00000020091.16	868.903828256967	0.927077272402056	0.143812853125495	4.27466177459461e-11	5.41884953366046e-10
ENSMUSG00000020092.10	570.386588378788	1.182631179868	0.152028224336837	1.52121985693271e-15	3.33554292731171e-14
ENSMUSG00000020097.15	905.991475898301	0.115000675262812	0.132052375835234	0.374935408812915	0.510513489895611
ENSMUSG00000020098.8	66.236344619124	-0.804068877899349	0.271396701980675	0.00128606871472588	0.00445564770153398
ENSMUSG00000020099.9	237.286319260728	1.87992649415436	0.192855837230671	4.86700462586837e-24	3.15531358953443e-22
ENSMUSG00000020100.16	185.893606766437	1.29835100679412	0.185222681544339	3.5570172232065e-13	5.78788563384796e-12
ENSMUSG00000020101.15	22.0793164382299	-0.238701254607643	0.600694999976199	0.465992425555036	0.595953500436066
ENSMUSG00000020105.10	294.049441007518	0.508447912324681	0.391378091090692	0.118170951807567	0.208722628275791
ENSMUSG00000020107.11	275.354100954237	-0.598202039006983	0.185911748459805	0.000830203200455942	0.00301454379314399
ENSMUSG00000020108.5	1063.72680927113	0.298229533175802	0.148152833804594	0.0392790565075694	0.0857494661951671
ENSMUSG00000020109.14	148.625686999776	0.44569705331281	0.195153315129166	0.0172493787315599	0.0429720907068982
ENSMUSG00000020111.16	232.029382475567	0.180237159255821	0.198401089645526	0.343003902984365	0.4785837375397
ENSMUSG00000020114.13	2363.70704721672	1.06696004700208	0.133814290072727	4.28794516045837e-16	1.00297717268847e-14
ENSMUSG00000020115.4	501.894176419455	0.0639954391856722	0.147631823635867	0.657238015540778	0.761302141480386
ENSMUSG00000020116.8	1085.57402296834	-0.734131658920181	0.11439225200571	7.50308288486223e-11	9.15887812194413e-10
ENSMUSG00000020121.16	67.3958037134044	0.407635635628119	0.262232557653755	0.0931513910575594	0.17312911473418
ENSMUSG00000020122.17	137.27979868857	0.270308157632711	0.432294286112733	0.429031730840675	0.561550394384659
ENSMUSG00000020124.11	1234.84228763672	-0.30312104839174	0.229440925450707	0.161456462636532	0.267701451216335
ENSMUSG00000020128.16	997.236677656584	-0.0411487711385983	0.174853353835892	0.807828019813228	0.871574495597865
ENSMUSG00000020130.10	706.648157933468	-0.667111027823783	0.156042804639472	1.12822227271939e-05	6.08331243119522e-05
ENSMUSG00000020131.15	7.61800732328874	0.312905167275542	0.511489862497998	0.379067326519646	0.515067261039346
ENSMUSG00000020132.11	377.684205094406	0.123025364570021	0.162580358455189	0.436240467605925	0.568320552220472
ENSMUSG00000020133.9	108.086135420265	-0.131411720589718	0.211062737241835	0.513320238872826	0.637474046987597
ENSMUSG00000020134.14	464.911853203964	0.273638825410688	0.151311972213139	0.063785104684179	0.127873060486289
ENSMUSG00000020135.14	21.5586152108899	0.153855036077657	0.47340682264165	0.66209589358761	0.765164346239502
ENSMUSG00000020137.6	153.645508193776	-0.243718559986322	0.333659571852751	0.40589733152117	0.541463185433267
ENSMUSG00000020142.13	505.547233332845	1.13273276034646	0.183043027828758	1.38110664968047e-10	1.61754503558238e-09
ENSMUSG00000020149.18	1151.48658298463	0.138836895784718	0.131758159897627	0.283054577392013	0.413287792686139
ENSMUSG00000020150.14	15.7410607917514	0.358155771798307	0.435320835416872	0.296363732516178	0.428517311526998
ENSMUSG00000020152.8	2787.8370753535	-0.274704562456147	0.120073449533529	0.0201540831036291	0.0488629691500973
ENSMUSG00000020153.15	274.413663139786	0.109630470660619	0.140517862868614	0.425527582633723	0.558517671228242
ENSMUSG00000020156.17	606.310544659776	0.186081696983702	0.216373529345041	0.365319545438927	0.501518712358717
ENSMUSG00000020160.19	61.5794588099577	-0.0746685164894939	0.309857340264908	0.787995100404805	0.858151619902055
ENSMUSG00000020163.13	521.491328927912	-1.19697328960981	0.127304512769555	1.0963936728601e-21	5.10008887316027e-20
ENSMUSG00000020166.16	526.109459800406	-0.0960324767026037	0.175284884857923	0.571154093978395	0.689025235570859
ENSMUSG00000020167.15	858.021658697729	0.89416152555491	0.122167046275608	1.00858635785146e-13	1.73909859211937e-12
ENSMUSG00000020170.5	519.4097476886	0.645951771219958	0.10180661190556	1.38983869289504e-10	1.62661505017076e-09
ENSMUSG00000020171.9	748.012354827869	-0.552934325834837	0.0998722289081303	2.18479355200124e-08	1.87967583180797e-07
ENSMUSG00000020173.18	439.077516413078	0.728790543729857	0.429215794135573	0.0331052163302244	0.0744528267290091
ENSMUSG00000020175.16	16.8862292302592	-0.49534119098852	0.528772125796464	0.164526890454609	0.271714402278212
ENSMUSG00000020176.18	5063.39902905127	0.229205251256351	0.0985003963269541	0.0187145346619686	0.045996841359801
ENSMUSG00000020180.11	929.073966726657	-1.34945759328353	0.112918786233537	9.14305416467995e-34	1.88198341162231e-31
ENSMUSG00000020182.17	96.6218129507056	-0.556827449155036	0.182221597815779	0.00152776524227621	0.0051903672879229
ENSMUSG00000020184.16	1541.19994543718	-0.549519726630862	0.119596742714085	3.05898073322339e-06	1.82375944004307e-05
ENSMUSG00000020185.17	271.276542612995	0.204383677656641	0.236060793845245	0.35717878807885	0.493345336629292
ENSMUSG00000020186.8	781.273864958733	-0.822893561394304	0.135136716795274	5.21150347166342e-10	5.64962657458074e-09
ENSMUSG00000020189.16	500.259219369925	0.48044576177997	0.212155493343469	0.0173134322749907	0.0430925467461112
ENSMUSG00000020190.14	267.073635640038	0.735815331487798	0.149214451567349	4.34108475420113e-07	2.9960034638487e-06
ENSMUSG00000020196.11	677.247646761178	1.01805885554186	0.153865161769469	1.12166054586662e-11	1.53536028335708e-10
ENSMUSG00000020198.9	912.542975964714	1.01007468762969	0.165464622303517	3.17066230769214e-10	3.58102168866711e-09
ENSMUSG00000020205.9	15.9208919612612	-0.0651534505362062	0.533491305689928	0.853520631388033	0.903528473181471
ENSMUSG00000020211.16	229.952747798333	1.66310509456364	0.190186415641657	1.16941892297357e-19	4.07120959928241e-18
ENSMUSG00000020212.15	256.00490990991	-0.25649299677559	0.300546283288598	0.344243168196817	0.479877953170439
ENSMUSG00000020219.8	404.12501127868	-0.811503886231186	0.168268126944748	6.50833752560461e-07	4.37797361250536e-06
ENSMUSG00000020220.17	1056.47814797553	0.593896297882554	0.1576891932809	0.000108715523476949	0.000480982946022277
ENSMUSG00000020224.16	447.588064262615	-1.0307316730184	0.115541788980275	1.41178122411909e-19	4.80326475569608e-18
ENSMUSG00000020225.11	188.767675303307	-0.962901925748268	0.18147401956937	3.76205775536947e-08	3.11305553053614e-07
ENSMUSG00000020227.11	59.2712190103787	0.299937720924614	0.296861781608098	0.264088059074837	0.391628833043579
ENSMUSG00000020228.12	565.078419222008	0.196802216129331	0.120585339977561	0.0973900121285609	0.179326996502405
ENSMUSG00000020230.16	77.7320327718478	0.146501252761264	0.345671000423905	0.626006783888719	0.736002692438636
ENSMUSG00000020231.16	188.840796130257	1.06499919346708	0.202760466900287	3.91250972346493e-08	3.22943847700737e-07
ENSMUSG00000020232.18	281.286501622514	0.396589559794362	0.169335487615704	0.0156781106702181	0.0395725702646354
ENSMUSG00000020235.17	615.418137695412	0.711459259812347	0.157301109443189	3.3578410887643e-06	1.9904093374574e-05
ENSMUSG00000020238.15	378.605936487302	1.26368874414065	0.205710056387304	1.2796518037794e-10	1.50729801522427e-09
ENSMUSG00000020241.14	18.0228322534069	-0.100731259098599	0.601628359167752	0.756936339216148	0.837926107479868
ENSMUSG00000020246.14	77.8847168760334	-0.00826786637899089	0.324737973550189	0.97706299574552	0.987194523925726
ENSMUSG00000020248.19	1290.4217699276	-0.668489923820732	0.14722758124413	3.32343507260429e-06	1.97143390996307e-05
ENSMUSG00000020250.12	2282.05573373759	0.705641221397778	0.116542757021318	7.97531142829472e-10	8.41316164572256e-09
ENSMUSG00000020253.16	131.038053400339	0.142704716829509	0.221389895155838	0.496385374159455	0.622372081030128
ENSMUSG00000020255.9	5438.26455311322	1.17644193085364	0.155139213120165	7.10491692905428e-15	1.42158769223253e-13
ENSMUSG00000020256.15	131.5468675563	1.24603796844903	0.390095981650624	0.000138891063647951	0.000599821438523683
ENSMUSG00000020257.14	1883.99646503094	0.122123466834075	0.131241622861789	0.343218477709893	0.478842554642786
ENSMUSG00000020258.17	21.8153446833105	0.512081222689076	0.348462973988121	0.0902807374596995	0.168937829971463
ENSMUSG00000020260.10	176.733387618358	0.54031604210528	0.202825151726227	0.00530865045254909	0.0156746542948047
ENSMUSG00000020261.16	85.4829928411927	0.454049226265478	0.373380753890538	0.15112370396993	0.25370109422702
ENSMUSG00000020262.16	84.092669866608	0.787876078133861	0.242063575315988	0.000510625278912293	0.00195092029416444
ENSMUSG00000020263.15	139.786502593405	0.325640731104309	0.182543727548786	0.0643356801787387	0.128757370625096
ENSMUSG00000020265.17	823.042044846149	-0.745383713949732	0.16898623437249	5.31692925290044e-06	3.04412897294284e-05
ENSMUSG00000020267.7	2843.89305270362	-1.1930491228288	0.120456267462648	8.31620743174873e-24	5.18723438555327e-22
ENSMUSG00000020268.15	69.4828154711233	-0.722188463122348	0.443805353802509	0.0374089251926251	0.0823766743978278
ENSMUSG00000020271.18	725.160142219385	0.479863315388174	0.181811066495252	0.00620564203721705	0.0179403629611751
ENSMUSG00000020272.9	84.0494391833674	-0.08468381179943	0.187750293789077	0.639347613118516	0.746888276477199
ENSMUSG00000020273.14	466.036952822295	-0.468479502407905	0.152007535050535	0.00157515125529604	0.00533121419554583
ENSMUSG00000020275.10	69.802986810586	0.760667503054714	0.227778867984138	0.00040286717825209	0.00157577525517273
ENSMUSG00000020277.11	1197.28614810223	0.805190129672064	0.163472464939662	3.92391520907474e-07	2.72752687833827e-06
ENSMUSG00000020280.13	619.564949922533	-0.452736997818138	0.172136761343448	0.00659518464269709	0.0188743318580627
ENSMUSG00000020282.19	107.710009144935	0.943516347816391	0.375994263918248	0.00305548877305131	0.00964253231618165
ENSMUSG00000020283.6	484.981883889265	-0.186187005656185	0.208637166152987	0.349335091003653	0.485525062758032
ENSMUSG00000020284.17	80.7498128233593	-0.295025890315016	0.351561032890469	0.331942197517693	0.466549348457139
ENSMUSG00000020287.16	89.5514722658316	-0.0663568926259194	0.227837289143106	0.757825700894535	0.838295274354227
ENSMUSG00000020288.14	288.829098588744	-0.703171382563953	0.169211085969813	1.79741009371995e-05	9.36940551227809e-05
ENSMUSG00000020289.16	158.702767323286	0.418217469139918	0.224989110282658	0.0493115830886784	0.103626064155343
ENSMUSG00000020290.15	5511.09116999039	0.456976498997994	0.188597711137313	0.0117555091768103	0.0309036770575531
ENSMUSG00000020297.11	6.77875461710391	0.218003621528407	0.530995103392502	0.537797575418638	0.66024846599707
ENSMUSG00000020300.15	84.715367872875	0.742809776356716	0.241398496381179	0.00102263144481364	0.00363080465755633
ENSMUSG00000020303.3	432.904296299197	-0.0647480470707354	0.240322396447349	0.773991017446716	0.849448840407218
ENSMUSG00000020305.14	240.857611248106	-0.438346712893025	0.141574940813837	0.00155454080620689	0.00527263098986793
ENSMUSG00000020307.16	1494.57834241258	0.0251122265606336	0.14556112325906	0.859915735068944	0.908246883378187
ENSMUSG00000020308.8	87.4553075099098	-0.663717839645205	0.261697978123842	0.00615826320456982	0.017819033595089
ENSMUSG00000020309.7	42.5281767900167	-0.742226181307419	0.290855721120907	0.00496733865105234	0.0147908976902658
ENSMUSG00000020311.18	271.937349960368	-0.169692095416405	0.187789452514248	0.347786272003526	0.483724921875042
ENSMUSG00000020312.13	39.4043487869514	0.723988122809158	0.32313266697767	0.0115145451724428	0.0303764843567151
ENSMUSG00000020315.19	3291.77547696944	0.970003606539656	0.102167003655694	7.7650722740476e-22	3.72791385238315e-20
ENSMUSG00000020319.10	38.7209598878363	0.520309059838266	0.39365386989593	0.111033394133586	0.198672922003452
ENSMUSG00000020321.17	2194.17950940235	-1.13884380644878	0.117497067189492	7.72693520767221e-23	4.15815170146203e-21
ENSMUSG00000020325.11	9.79371517052249	0.912568638335247	0.546641885370875	0.0111768330844192	0.0296088980696801
ENSMUSG00000020326.8	3329.90625454242	-0.578488411922773	0.170278883061594	0.000452948386889493	0.00175581475680539
ENSMUSG00000020328.11	1930.22816559468	-0.817844919079446	0.11418537361829	3.71791820579451e-13	6.02588180067108e-12
ENSMUSG00000020329.13	237.310407972745	1.14708559189555	0.306850509457665	3.26390097465372e-05	0.000161401373422291
ENSMUSG00000020330.17	1187.3226896814	-0.340624720619674	0.227908923495628	0.113460598140332	0.202181113470062
ENSMUSG00000020331.10	25.5402842332417	0.779749106481301	0.327745392073268	0.00709108883907045	0.0200737424639803
ENSMUSG00000020333.18	64.5132346267384	0.155064003151459	0.303619628823577	0.570542280545017	0.688640308856907
ENSMUSG00000020335.14	8.28298033529346	0.829961035374476	0.574116212397848	0.0183428559148182	0.0452783403311815
ENSMUSG00000020340.17	500.883419304528	0.575690642017223	0.195691178984377	0.00214953558382332	0.00703286359205614
ENSMUSG00000020346.17	166.465727731126	0.175920689215408	0.275201985828457	0.486454189938765	0.614522846645827
ENSMUSG00000020349.5	3933.58202366151	-0.322839770312323	0.0960620212736397	0.000688441463795655	0.00254239686289068
ENSMUSG00000020357.4	17.4467668771847	0.00977342852058048	0.382189090513459	0.975683410604594	0.986163682937997
ENSMUSG00000020358.18	6051.79762749923	-0.0737310338554652	0.0883523106677928	0.40009420320456	0.536012892659196
ENSMUSG00000020359.14	174.115063528483	0.051999160742749	0.147685740961172	0.718530167590828	0.809304806410271
ENSMUSG00000020361.14	5957.38013425113	-0.0785377696954823	0.121397163843785	0.511052548026802	0.635572651558548
ENSMUSG00000020362.14	754.909781244728	0.258424498730962	0.126538779889676	0.0377410890537259	0.0829638917965163
ENSMUSG00000020363.7	238.774347789491	0.523936188532488	0.163460917538464	0.000965731399026072	0.00344886119014581
ENSMUSG00000020364.15	61.0869823265177	-0.279377917235435	0.324408833808036	0.330872856810182	0.465443647112017
ENSMUSG00000020366.19	252.540222279065	-0.351199899646877	0.15344425800958	0.0188795345912164	0.046263288112137
ENSMUSG00000020368.16	7269.72358593457	-0.467834599958067	0.124946152982946	0.000139983771169721	0.000604223528139394
ENSMUSG00000020372.16	19969.979735552	-0.754021010608617	0.100611799997479	3.51501675752128e-14	6.38871754371997e-13
ENSMUSG00000020375.10	137.873219907986	0.29770674802547	0.204885875166273	0.128162072704469	0.222926465746751
ENSMUSG00000020376.18	172.828460617667	-0.513393765094276	0.215839366809785	0.0122656158048521	0.0320244007386237
ENSMUSG00000020380.17	442.102321709419	0.27854619444665	0.262962178116776	0.252457871579205	0.378342170667525
ENSMUSG00000020381.11	120.920499284047	-0.589356650027554	0.155333951847311	9.79096117532697e-05	0.000437880927957928
ENSMUSG00000020385.17	564.035364584719	-0.512039001406799	0.140056471562275	0.000187808822549302	0.000791160880255654
ENSMUSG00000020386.6	546.739198486269	-0.703100994003303	0.162755040431834	8.67883840693314e-06	4.77176734714418e-05
ENSMUSG00000020387.16	251.066959094888	1.00418581018588	0.15391768321397	2.15075711521082e-11	2.82203326025311e-10
ENSMUSG00000020388.13	9.9890832893854	-0.361927138568415	0.530363851977184	0.307854739338128	0.441012953413207
ENSMUSG00000020389.20	67.5148007930881	-0.0712711429222201	0.371116536147784	0.820977318845785	0.880556562299675
ENSMUSG00000020390.13	904.116120387227	-0.809547327332453	0.122044910419121	1.55823651337298e-11	2.08444197121956e-10
ENSMUSG00000020392.9	834.479873228186	-0.672181810507771	0.0982605621921478	4.7365253601235e-12	6.74125869534604e-11
ENSMUSG00000020393.17	104.24669448564	0.582719785976804	0.177445339235503	0.000674907183138982	0.00249914472335273
ENSMUSG00000020396.9	58.4770528177599	1.05485050027816	0.238570464283436	2.49344038391023e-06	1.51176298975883e-05
ENSMUSG00000020397.16	351.323848796913	-0.474571365867059	0.180126510239941	0.00633415232951594	0.0182446189277836
ENSMUSG00000020400.18	325.004449979433	0.770229603097564	0.245858453215466	0.000802175838130095	0.00292373384827097
ENSMUSG00000020402.12	3003.31321004041	-0.188554859348709	0.0967886496710953	0.0491082829163203	0.103225184424693
ENSMUSG00000020407.14	1059.91205798609	-0.678805851488362	0.202477670379953	0.000451175300831841	0.0017497653506354
ENSMUSG00000020409.11	502.594799961898	-0.245906971995174	0.160108853524923	0.114337414628921	0.203479326347611
ENSMUSG00000020412.17	371.750044281315	0.989324092986999	0.106623839911172	5.75837633133489e-21	2.40058691260991e-19
ENSMUSG00000020413.12	426.875205964217	-0.0988996858948608	0.123232270377129	0.414693257617784	0.549111762077199
ENSMUSG00000020415.17	314.173793481716	-0.552999421392258	0.099519874070864	1.94594947350267e-08	1.69008175000889e-07
ENSMUSG00000020419.12	68.8536092515537	-0.0841945739741186	0.4937663784209	0.812200581831031	0.874723727594543
ENSMUSG00000020420.9	122.347471246017	-0.146157313362486	0.194148934587926	0.432865839595901	0.565220980146357
ENSMUSG00000020422.15	769.437691583045	0.995442640502788	0.137915420051463	1.71521210735737e-13	2.88208140529121e-12
ENSMUSG00000020423.7	361.85385827687	-0.224400813807149	0.169993215888107	0.173203904993301	0.282810977047565
ENSMUSG00000020424.4	63.902239365373	0.734474401722574	0.252868780430635	0.0018054909989405	0.00603675538671132
ENSMUSG00000020427.12	279.598723158339	0.409310958467287	0.264412759819557	0.0940767014547394	0.174469055164323
ENSMUSG00000020430.13	1969.41258641379	-0.106056366063485	0.127215647384255	0.396318985040754	0.532358652962403
ENSMUSG00000020431.6	56.1748589649778	0.780993594439433	0.291717367098621	0.00319095719471549	0.0100143876739813
ENSMUSG00000020432.13	107.287972903211	0.502968785380841	0.179933246213298	0.00377570760452452	0.0116192444634097
ENSMUSG00000020434.5	9.81913429339614	0.635396569616427	0.483092754698573	0.0741665030523798	0.144259367560068
ENSMUSG00000020437.13	14.4656202760113	0.10737156230759	0.583289406545716	0.749836197085012	0.832718684745003
ENSMUSG00000020439.18	173.002694836682	1.05200459501789	0.276649359250785	3.44308642187554e-05	0.000169296220092638
ENSMUSG00000020440.14	257.275459356228	-0.17730945105319	0.157469409180813	0.247488244466379	0.372283632194013
ENSMUSG00000020441.7	114.768043478181	-0.120699170249345	0.169756345946468	0.463272085765074	0.593303891452284
ENSMUSG00000020444.20	384.228732323581	-0.904869800667426	0.174259359872415	7.90958062477226e-08	6.21111417015379e-07
ENSMUSG00000020448.17	205.45850066346	0.33628706302817	0.162211538520914	0.0329124655287389	0.0740800396202492
ENSMUSG00000020451.18	536.865987369601	0.63094753706234	0.11679356643637	4.17543365586429e-08	3.42244231016015e-07
ENSMUSG00000020453.18	592.191612467399	0.888970548227998	0.118673403424684	2.79882995891029e-14	5.16685346786724e-13
ENSMUSG00000020454.18	1071.71803376029	0.244969723097307	0.118102669129429	0.0352536804651103	0.0785870253443849
ENSMUSG00000020455.17	205.140830388735	0.60237021183021	0.144746274644677	2.06230213328719e-05	0.000106196651295578
ENSMUSG00000020456.18	759.741356858914	0.929793786134515	0.156611315024289	1.06770513667179e-09	1.10508488281422e-08
ENSMUSG00000020457.14	1459.56326546411	-0.65566405384156	0.177241258719147	0.000128401101240806	0.000559212095776873
ENSMUSG00000020458.17	2621.61810302941	0.788530977420466	0.105886403324254	4.73950237327986e-14	8.50167598919384e-13
ENSMUSG00000020459.15	422.226762929653	-0.195682813141996	0.153839966037339	0.191953842380416	0.306289139775031
ENSMUSG00000020460.16	14793.8747544309	-1.16978217346693	0.100220850667836	3.96749797677059e-32	6.50814944827153e-30
ENSMUSG00000020462.15	318.103174851107	-0.657654520184719	0.162015351999004	2.94112203559863e-05	0.000146451335228917
ENSMUSG00000020463.16	681.643885858915	-0.0316006807762607	0.287319639788842	0.903913011463838	0.938464142232664
ENSMUSG00000020464.16	989.219891365106	-0.5777330196084	0.194806787769686	0.00198527436282466	0.00656324290958317
ENSMUSG00000020467.16	46.953805645463	-0.420398916324152	0.379735340168128	0.188319366580829	0.301688394735529
ENSMUSG00000020469.9	13.7809005170178	-0.782706738806629	0.369722751822807	0.0128898927824338	0.0334211721694751
ENSMUSG00000020471.12	880.688727340364	0.453676868056107	0.216517680182468	0.0273354922549873	0.0633188283813301
ENSMUSG00000020472.15	490.846640427604	0.710159273551379	0.169345880500102	1.50411472888722e-05	7.93600039749625e-05
ENSMUSG00000020473.14	46.4555652622097	1.23910082884346	0.334774267535354	2.68463533162714e-05	0.00013498592368215
ENSMUSG00000020474.12	88.4590108876015	0.714981001763103	0.21918759050375	0.000579745830059754	0.00218259592674759
ENSMUSG00000020476.15	468.86388032831	0.66310724350686	0.129231823335407	1.73441353489594e-07	1.28362191816321e-06
ENSMUSG00000020477.11	396.148051945125	-1.11155460469605	0.124754715250165	1.28969953898724e-19	4.41527698721474e-18
ENSMUSG00000020482.5	479.58969634475	0.192101741078788	0.120430445090071	0.105219191483401	0.190480957484958
ENSMUSG00000020483.15	330.576645858794	0.114904359749933	0.193614084555712	0.53648577865543	0.659129397681039
ENSMUSG00000020484.20	397.715047521534	-0.026119041064986	0.117881623225436	0.822076444262321	0.881381132083315
ENSMUSG00000020485.15	362.291795537817	-1.1338077440626	0.114874571883138	1.35678139294855e-23	8.21401441091314e-22
ENSMUSG00000020486.20	14.297478584757	-0.407846041763352	0.537015242243377	0.249910727299147	0.375344759798892
ENSMUSG00000020491.16	47.2662117297906	-0.258949754122593	0.453943991696964	0.45703379043665	0.587737245382297
ENSMUSG00000020492.12	1010.5080629722	-0.950941593133914	0.141492482417864	6.43162768724532e-12	9.03665641005705e-11
ENSMUSG00000020493.9	508.321348879925	0.424005023144246	0.15360259826712	0.00462428908812875	0.0138855157575157
ENSMUSG00000020495.14	338.319529936516	0.661039484337847	0.139275798571976	1.24599172334041e-06	8.01474441728379e-06
ENSMUSG00000020496.11	839.979874437175	0.876623029058739	0.115842776134137	1.59887841275404e-14	3.06148032823497e-13
ENSMUSG00000020513.16	81.9998317622904	-0.406977300687268	0.252130346915949	0.0831220062444546	0.158184453579965
ENSMUSG00000020514.9	446.479492073058	-1.09421256746252	0.129398250987239	7.23850264449428e-18	2.03406865267726e-16
ENSMUSG00000020515.14	715.544755541741	-0.103371800712869	0.414214781986233	0.757647695129014	0.838271600814161
ENSMUSG00000020516.16	536.958019403112	-0.438186441009687	0.184280665779373	0.0135916867795585	0.034998327787176
ENSMUSG00000020519.6	138.732096900641	-0.453008550149531	0.169542759510765	0.005831226677094	0.0169981960863351
ENSMUSG00000020520.15	113.20792873738	0.272423855459361	0.178784343744229	0.114661041698446	0.204001073453854
ENSMUSG00000020521.8	379.365873451082	-0.663564316608654	0.166726530623591	4.06959680138717e-05	0.000196810721082063
ENSMUSG00000020522.14	557.895201899172	-0.441349798250801	0.122900083443404	0.000261921260184625	0.00107156705377894
ENSMUSG00000020523.15	605.057903517219	-0.323023002967165	0.112468601128108	0.00359810969266484	0.0111205090670255
ENSMUSG00000020525.18	299.757735629845	0.312695926259258	0.117677627535417	0.00699563287633497	0.0198547201955546
ENSMUSG00000020526.13	406.758112676879	-0.996762433966611	0.17014321349156	1.47343978173459e-09	1.49587748987815e-08
ENSMUSG00000020527.15	297.664486125045	0.36606377054863	0.154806497328144	0.0152284594275122	0.0385973589953585
ENSMUSG00000020528.15	761.922551724188	-0.581956659401328	0.10457684089201	1.7869043115263e-08	1.56017779946467e-07
ENSMUSG00000020530.15	602.398557114912	-0.026158617121261	0.210391670937237	0.896181542251391	0.932597412553946
ENSMUSG00000020532.19	2312.15482085877	1.12966187656024	0.136195112220886	2.61700273499371e-17	6.96190372167065e-16
ENSMUSG00000020534.15	1017.54142469357	0.374395746462714	0.10959191805232	0.000538725149029656	0.00204546622759312
ENSMUSG00000020536.13	471.798285482642	1.51981764438299	0.137861646616085	2.55274534654201e-29	3.33619504932598e-27
ENSMUSG00000020537.10	770.202585201946	-0.122095827641423	0.133548577009494	0.351409867717691	0.487485908460474
ENSMUSG00000020538.16	697.466078831708	1.51652183709713	0.130653473817128	3.37407290438902e-32	5.66947535883408e-30
ENSMUSG00000020541.13	450.48105863377	-0.461053393439852	0.144458565030634	0.00109533477199024	0.00385980690998574
ENSMUSG00000020544.15	162.642866748475	-0.239609263898246	0.180897432344461	0.169921536619363	0.278861664691155
ENSMUSG00000020546.15	209.692348445555	0.365829284478269	0.204201702658073	0.0607391004337977	0.123070107892623
ENSMUSG00000020547.6	1936.52768661673	-0.457376622025348	0.105148127141549	1.07200628744779e-05	5.81064105839459e-05
ENSMUSG00000020548.11	10.1025671463634	0.402709100985494	0.399483880469155	0.220981089029632	0.341391837231538
ENSMUSG00000020549.15	154.260841552507	1.12746583522816	0.258274798760343	2.6108954806966e-06	1.57601231233984e-05
ENSMUSG00000020553.9	50.3655385247665	-0.085496070487849	0.342050414708164	0.774503826275123	0.849740456211104
ENSMUSG00000020561.9	667.887640874253	-0.53706583139168	0.198448603157096	0.00470747363135496	0.014101867980266
ENSMUSG00000020562.8	10.1764338040077	-0.724239613203	0.36489948118755	0.0202630595912634	0.0490838191069925
ENSMUSG00000020564.18	51.6486963421901	0.511915523050941	0.309655891109656	0.0650164852149291	0.129835855206675
ENSMUSG00000020570.16	593.584564846103	-0.336338074559463	0.177133690776429	0.0494447971390109	0.103800034993383
ENSMUSG00000020571.14	2931.8799831068	-0.670454534167182	0.102954632738468	4.46053709254077e-11	5.63279634224454e-10
ENSMUSG00000020572.9	2649.72455116218	-0.225021478966638	0.155060275430396	0.136409611318818	0.234400195094122
ENSMUSG00000020576.11	483.200183870824	0.649876319348621	0.118187678602666	2.36111295938342e-08	2.0187148028124e-07
ENSMUSG00000020577.18	394.315222750639	-0.361420459835629	0.135661395802636	0.00657529000781867	0.0188239395964447
ENSMUSG00000020580.11	1598.90779105883	0.244403590035616	0.261572085761012	0.313193238872922	0.447104730344205
ENSMUSG00000020583.5	52.8578378255153	0.580990933842681	0.296054109709577	0.0301253860519117	0.068803707644498
[truncated: 14,486 more rows]
