# Supplementary material for: Integrative profiling of condensation-prone RNAs during early development
Source: Cell Genom. 2025 Nov 19;6(2):101065. doi: 10.1016/j.xgen.2025.101065 (PMC12903419; doi:10.1016/j.xgen.2025.101065)
Supplement: Data S5. Differential expression results in pPSCs between semi-extractability and control (standard TRIzol extraction), related to Figures 1 and S1 [file mmc15.zip › xgen_101065_mmc15.tsv]

Differential expression results in pPSCs between semi-extractability and control (standard TRIzol extraction), related to Figure 1 and S1.
gene_id	baseMean	log2FoldChange	lfcSE	pvalue	padj
ENSMUSG00000000001.5	1550.95694551917	-0.0976257338186583	0.132462460114948	0.456004487196713	0.563402302721209
ENSMUSG00000000028.16	591.668465953544	-0.733685989242491	0.106656761733459	4.21789284261153e-12	3.96891665367337e-11
ENSMUSG00000000037.18	104.792752674725	-0.311172164149073	0.319715661202792	0.296428765386345	0.400467017771511
ENSMUSG00000000056.8	357.005304960217	0.0640194768112941	0.169986205002607	0.701130838226413	0.775651209761843
ENSMUSG00000000058.7	10.8951815995436	0.00540655313632871	0.514198305212406	0.989680698776969	0.995605844386361
ENSMUSG00000000078.8	1250.44705262146	-0.0924778384765598	0.124948790323979	0.454671956638107	0.562228834026447
ENSMUSG00000000085.17	90.8836438390262	0.767420899443064	0.241430010002716	0.000951236276164636	0.00270992526239075
ENSMUSG00000000088.8	627.698662085302	-0.612560648412257	0.111413852913459	2.9842213399909e-08	1.83157557978495e-07
ENSMUSG00000000120.7	96.5907358197343	0.627608313752733	0.32977005421726	0.0402073791926628	0.0750164188948083
ENSMUSG00000000125.6	11.3687935782037	0.233248550286913	0.408985154924459	0.519902234614221	0.622906730019818
ENSMUSG00000000126.12	12.5513757124076	0.0514499785656076	0.430449549982679	0.891115234963293	0.92652343520316
ENSMUSG00000000127.16	320.337046677122	0.534993815248	0.223818898079932	0.0134738080221075	0.0290943085103651
ENSMUSG00000000131.16	915.865063541343	0.986094491479819	0.194589635403586	2.04413265886352e-07	1.10616932282306e-06
ENSMUSG00000000134.18	411.262623745408	0.927554669554471	0.176747676571627	8.494221083683e-08	4.86858122467831e-07
ENSMUSG00000000142.16	83.7061246819043	0.360436933803799	0.348256384466361	0.260050859436762	0.359611815783101
ENSMUSG00000000148.18	142.103724557153	0.789300771405032	0.159316186772405	4.72969916355591e-07	2.42629146810826e-06
ENSMUSG00000000149.11	315.161897192183	0.899085123583665	0.18263229656285	4.86084487623174e-07	2.48736894272555e-06
ENSMUSG00000000154.17	10.1325087503059	0.468332531779947	0.478655569659391	0.244285686347737	0.341278730558088
ENSMUSG00000000167.15	27.9942624052337	-1.21158945516706	0.339587470934392	0.00011105146905636	0.000383452409509558
ENSMUSG00000000168.11	785.496666283126	0.725292424236287	0.111917791343644	6.434846154725e-11	5.33279374080808e-10
ENSMUSG00000000171.6	1077.92326225671	-1.18696640480447	0.110794103178422	3.49474618599295e-27	1.2537687460729e-25
ENSMUSG00000000184.13	516.819378691459	-0.192262801608033	0.557642872069463	0.656558153634192	0.739351919297972
ENSMUSG00000000194.14	610.961291530774	0.187151430401117	0.28168581346561	0.483287762058869	0.58913093623355
ENSMUSG00000000197.9	10.2482871298768	0.377674889824937	0.62225792855926	0.392304806580262	0.500649871462669
ENSMUSG00000000202.10	24.5574805682472	0.155962809010254	0.418179013423346	0.671963800668457	0.752012790078323
ENSMUSG00000000223.14	20.5251521045453	0.13569706204546	0.363007483915172	0.681756247103931	0.760292572196968
ENSMUSG00000000244.18	8.24233066468468	-0.870334738656828	0.689009000548753	0.0434103178202692	0.0800400519030762
ENSMUSG00000000247.12	8.47238837717059	0.636464646571017	0.721946047731412	0.125744613026036	0.197034593462722
ENSMUSG00000000253.14	16.3334167310333	-0.196284884677097	0.39844322445137	0.580932103232264	0.677273535614821
ENSMUSG00000000266.12	11.2433824731606	0.634912854511092	0.576137912787896	0.145890395372517	0.222937745044473
ENSMUSG00000000275.17	622.742907116604	0.00682177300057869	0.502949513435761	0.986833903740025	0.993591800237664
ENSMUSG00000000276.12	240.328042102024	0.150707413950269	0.12050018545928	0.206771520216246	0.297813926651004
ENSMUSG00000000278.11	340.696104114066	0.730118984292058	0.149839881050518	7.63909928607088e-07	3.79809927366332e-06
ENSMUSG00000000282.13	92.8982008944486	2.03894882316662	0.264438683457521	6.40391999005178e-16	8.75858392659325e-15
ENSMUSG00000000295.14	543.033250619668	-1.40835151958718	0.0968255005988292	1.71729925702431e-48	3.98292491062244e-46
ENSMUSG00000000296.9	339.406804989055	-1.54376025771555	0.135296452962155	7.68448632721658e-31	3.86973811468732e-29
ENSMUSG00000000301.17	30.9825668938993	-0.827613481687451	0.438490711960531	0.0296697708603383	0.057778159502979
ENSMUSG00000000303.13	2758.08444717018	1.63257828455502	0.137243029625668	2.14056589180921e-33	1.35571917463163e-31
ENSMUSG00000000305.13	105.556828605115	1.27562826583786	0.295479049908709	4.62184609445368e-06	2.03457035842302e-05
ENSMUSG00000000308.15	154.658813179235	0.390256135086512	0.284315462271668	0.147106743512738	0.224569712074384
ENSMUSG00000000317.12	40.405229324847	-0.0179650176477427	0.240331685620838	0.938079725383511	0.960895672921764
ENSMUSG00000000320.11	22.7587040883772	0.294915320747026	0.361068143744147	0.370769707475857	0.479047844096111
ENSMUSG00000000326.14	179.034950480219	-0.358665217176321	0.143395595005088	0.0112486841694768	0.0247802116680636
ENSMUSG00000000339.15	616.422970047004	-0.972702509976075	0.0945411088527634	4.26625823874421e-25	1.28432311549179e-23
ENSMUSG00000000340.11	191.78719341172	0.223980303591899	0.35677541167249	0.49252045746492	0.597842722473452
ENSMUSG00000000346.10	595.711813359492	-0.071848045672241	0.109846932826905	0.509770704144598	0.613342498116441
ENSMUSG00000000355.14	233.727908665459	-0.781766165679205	0.166162559714987	1.66442805945615e-06	7.88269682342951e-06
ENSMUSG00000000365.10	189.990050509047	1.05678435543152	0.683878750135129	0.0145748098128404	0.0312301097186782
ENSMUSG00000000374.9	335.793763504821	0.17375419086596	0.177326388501012	0.317198322797751	0.421812547969842
ENSMUSG00000000378.16	292.201320403367	-0.202934949643968	0.142913706451853	0.150163538650128	0.228471125469062
ENSMUSG00000000384.16	594.251045590607	0.168199053847169	0.129916132320099	0.190561929073467	0.278609898433169
ENSMUSG00000000399.11	1010.61904716262	-1.33172323274603	0.090049041789271	5.44869897472051e-50	1.4708807543725e-47
ENSMUSG00000000402.3	8.15295093762282	-0.359955521916253	0.786900637183487	0.313339616728793	0.417896126077026
ENSMUSG00000000409.15	183.107055480639	-0.569419996953319	0.164549783757213	0.000428030589579894	0.00131691187214845
ENSMUSG00000000416.17	62.2143730633477	1.0319769656402	0.603118572127891	0.0191467308378789	0.0395694298076495
ENSMUSG00000000420.16	1388.87235715946	-0.402651095619556	0.0968387391249603	2.87450803576475e-05	0.000110646385752544
ENSMUSG00000000439.10	503.778613482088	-0.886141668359152	0.193000814028816	2.53674075625881e-06	1.16569274080052e-05
ENSMUSG00000000441.18	1241.6659733799	0.338305210193349	0.10080156619686	0.000729527969155659	0.00213947231844813
ENSMUSG00000000486.14	225.971504747862	-0.845761872207438	0.262873590845393	0.00075119589921584	0.00219597778668334
ENSMUSG00000000489.8	13.9625433572757	0.475068041812032	0.487525993463203	0.242512849287057	0.339349004861486
ENSMUSG00000000530.17	9.74354103407039	-0.258412617764157	0.58095204453024	0.554756322550841	0.654007185240886
ENSMUSG00000000531.6	36.2482327590499	0.458436307780108	0.268396164290368	0.0729910446283053	0.124515024541003
ENSMUSG00000000532.12	296.764881273095	0.992781250195539	0.132958531474573	4.25468654605948e-14	4.85529614372567e-13
ENSMUSG00000000538.19	104.249831869754	0.903822337302811	0.226233548922185	3.57999267404757e-05	0.000135245300966373
ENSMUSG00000000544.15	226.222370834367	0.710812836502388	0.54168438306561	0.0965910433520444	0.158280894703763
ENSMUSG00000000552.11	35.3130401632219	0.928600515076288	0.372420966912718	0.00596004686843197	0.014123143424021
ENSMUSG00000000555.9	222.392908731992	1.19576772597687	0.187225137203284	6.34460794595809e-11	5.26330776050841e-10
ENSMUSG00000000561.15	723.243041856917	0.259724022149679	0.114077128738784	0.0216769389998404	0.0440357950296536
ENSMUSG00000000563.18	3208.87307805249	-1.02831423059676	0.111473770743565	1.41615557361734e-20	2.90047684462148e-19
ENSMUSG00000000567.6	8.47291607702569	0.766397344794383	0.482445068118223	0.0578688337749485	0.10247618945823
ENSMUSG00000000568.16	1227.20211088266	1.63489239560046	0.157730772315461	5.98926932640725e-26	1.94911656122427e-24
ENSMUSG00000000579.15	230.300578128454	-0.968835789762798	0.133892234534889	2.46893502047935e-13	2.61453073840729e-12
ENSMUSG00000000581.9	631.455264508166	-1.04559782450336	0.183973116515469	6.21195543948546e-09	4.14474352601326e-08
ENSMUSG00000000594.8	215.830724192136	0.030583977578931	0.170911609134001	0.85527244464122	0.898715547566012
ENSMUSG00000000600.16	634.464475293364	0.85537955815124	0.222898751875508	7.3100331450652e-05	0.000261683295216932
ENSMUSG00000000605.10	103.662960087229	0.269699138494551	0.157889206873135	0.0825401688194645	0.138166270212273
ENSMUSG00000000627.16	20.9436096788002	0.0345248950689076	0.609783468977161	0.937603910562941	0.960610907232781
ENSMUSG00000000628.11	1850.59615295128	1.47578490225029	0.165555374900283	1.13595167329207e-19	2.15752205352947e-18
ENSMUSG00000000631.21	525.832007745686	1.61626188298192	0.279741444695691	1.1188249371287e-09	8.19559174363805e-09
ENSMUSG00000000632.14	16.0100891046239	0.894013263459639	0.582336267552813	0.0411226988515105	0.0764038679891485
ENSMUSG00000000693.11	34.7119482276262	0.260492981913528	0.484325743828446	0.520069575213906	0.622939187844169
ENSMUSG00000000708.15	711.890089463504	0.225823686660597	0.240818352636415	0.329717758915697	0.435122803018495
ENSMUSG00000000711.4	674.78756021497	-0.0863296794500275	0.108326605098	0.421972200327909	0.530874491771693
ENSMUSG00000000730.14	183.6676099227	0.433971030220963	0.60434279193615	0.324672519269126	0.429704418486151
ENSMUSG00000000731.16	15.7701382823868	0.207675563500065	0.506806837920626	0.61679259628468	0.707194240566761
ENSMUSG00000000732.10	104.672935861754	0.496609711579303	0.161243302287507	0.00173295876731135	0.00465828142692067
ENSMUSG00000000738.19	495.863231011675	0.675427176655967	0.175070795042909	8.27948712250658e-05	0.00029288574531969
ENSMUSG00000000739.15	8.47473559854555	0.116527113585966	0.646668388379733	0.79129390075047	0.848681261252889
ENSMUSG00000000740.13	15921.0180433639	-1.36374788854748	0.0906224547525613	1.04969776394262e-51	3.32411020746983e-49
ENSMUSG00000000743.10	530.363692868405	-0.98607691687649	0.334176379306149	0.0014332094964972	0.00392298217733035
ENSMUSG00000000751.14	2205.95647248468	-0.306394797080654	0.143743746584449	0.0307454575837423	0.0595980517988798
ENSMUSG00000000753.16	26.1808554828285	0.337466254418529	0.483672694951949	0.404308690268775	0.512805299442034
ENSMUSG00000000759.15	859.161053475799	0.147841277161809	0.115024517962579	0.194855607363858	0.283778834921787
ENSMUSG00000000776.14	318.460221226573	-0.262387103389906	0.148439058343525	0.0729472788779358	0.124453257488911
ENSMUSG00000000782.17	325.629980325059	1.39688572378922	0.122507143104368	1.12370803435458e-30	5.62434656587141e-29
ENSMUSG00000000787.13	4927.19122085561	0.288948196675555	0.168541929769419	0.0807225231125406	0.135638549805531
ENSMUSG00000000791.10	14.5642746631805	0.451279767048048	0.380417641437947	0.1886708431611	0.276434093276433
ENSMUSG00000000792.3	181.469690395843	0.75630308940127	0.198155106100299	8.98008772355172e-05	0.000315567871412135
ENSMUSG00000000794.10	10.1995509211274	0.567027951961623	0.511852458296018	0.173987161006849	0.258578211218392
ENSMUSG00000000804.15	576.922727428655	0.769418680647207	0.363408946235679	0.0201744367822329	0.0414023492638372
ENSMUSG00000000805.19	217.198929811892	-0.949153408893121	0.185209770145017	1.59415394634491e-07	8.77664093429006e-07
ENSMUSG00000000811.15	71.6426406641132	0.508399315950911	0.197530099988244	0.00827343451568311	0.0188331001064078
ENSMUSG00000000823.17	249.878929396552	0.308517612095777	0.228122611138689	0.161529801645481	0.242847735204613
ENSMUSG00000000826.17	881.807526255017	0.146683801784803	0.15046893051648	0.32250956296818	0.427391354691536
ENSMUSG00000000827.19	1143.64880753738	-1.07986396039499	0.144085434971231	3.04428928564973e-14	3.50806939585683e-13
ENSMUSG00000000838.18	1003.95310788887	0.941208891855895	0.213949398032983	5.77882769485621e-06	2.50289204763801e-05
ENSMUSG00000000861.16	66.4639597003834	1.08165706766446	0.230224470171111	1.13537899913398e-06	5.49890764080568e-06
ENSMUSG00000000876.12	76.487893076808	-0.407643764446901	0.222819403094386	0.058669034310454	0.103659118883074
ENSMUSG00000000881.13	369.950543453927	0.0777351342361174	0.192639514184059	0.679250388884217	0.758114148960038
ENSMUSG00000000884.18	96.2274426906036	-0.596882680210322	0.189061199613987	0.00122910121989663	0.00340619484820564
ENSMUSG00000000901.18	119.393919444016	0.829152135981855	0.335720294186524	0.00757839388364151	0.0173952344691838
ENSMUSG00000000902.14	488.044591843562	1.04774162778215	0.124145742466233	1.53765587595575e-17	2.47030042042569e-16
ENSMUSG00000000915.16	152.126135489012	0.705031116267976	0.325228524727631	0.0197153027407701	0.0405599723672782
ENSMUSG00000000916.16	161.339001591716	0.37036869889775	0.147362202683278	0.0108010646887113	0.0239189257973386
ENSMUSG00000000934.10	81.103063866185	-0.27772674922062	0.217008688544085	0.186738946075959	0.274140164485408
ENSMUSG00000000948.17	2196.2341458815	-0.586123152108278	0.186488395636423	0.0013022828077966	0.00359267733221422
ENSMUSG00000000957.12	147.565780349389	1.48841144361767	0.170134489657613	4.85645857862418e-19	8.86599816122e-18
ENSMUSG00000000958.11	392.845182001087	0.377883030311568	0.172190310461902	0.0252523126970162	0.0502756417823437
ENSMUSG00000000959.8	409.685846453856	-0.056539099744443	0.107003865065229	0.594513684374505	0.688699039085119
ENSMUSG00000000976.14	290.951890490605	0.592867974473877	0.173582912723939	0.000495005735250752	0.00150225938856877
ENSMUSG00000001016.13	1600.35199447002	-0.832834676960465	0.0794627737809179	6.73154590734315e-26	2.17776751387465e-24
ENSMUSG00000001017.16	1554.57584064184	-0.147054182998993	0.0801165655678715	0.0653137024603982	0.113643357820729
ENSMUSG00000001018.16	198.051364345842	-0.390351127559408	0.133897362426529	0.00318383928985588	0.00806216847394383
ENSMUSG00000001025.9	704.848841847936	-0.896027105402973	0.198210964385598	3.50173189284858e-06	1.57592290460611e-05
ENSMUSG00000001034.18	273.741570541354	1.31344586821964	0.198863608814318	1.21088384803942e-11	1.08840744135726e-10
ENSMUSG00000001036.18	676.225268751638	0.313304940660553	0.169627205935894	0.059825984527228	0.105319059996778
ENSMUSG00000001039.13	152.919218056903	-1.12469534515745	0.180942666694989	2.1459460775599e-10	1.67425240831978e-09
ENSMUSG00000001052.16	346.176803396273	0.978767511006924	0.210930475121357	1.76539709291262e-06	8.320204329992e-06
ENSMUSG00000001053.16	147.505411214649	0.284980945131682	0.197229182245424	0.138240961199225	0.213347132902309
ENSMUSG00000001054.10	219.179136532999	-0.095311560668543	0.173475951173562	0.57524596449809	0.672338370174608
ENSMUSG00000001056.4	1576.84817869344	-1.49274304509139	0.108684946345262	1.46564737176916e-43	2.25559021223577e-41
ENSMUSG00000001062.19	98.9969930125964	0.456354219362317	0.291312936331172	0.0970249758246152	0.158818118976535
ENSMUSG00000001065.16	128.443560057242	0.151442252776104	0.233458345655803	0.501185703977055	0.605904328617532
ENSMUSG00000001082.13	269.482049394179	0.629392394212326	0.168850451521941	0.000146109170347356	0.000492423190362243
ENSMUSG00000001089.15	1056.49288229256	0.979331904950791	0.185283263797716	6.44686318720932e-08	3.76322212349436e-07
ENSMUSG00000001098.16	349.773231302316	0.632108971874422	0.166130757274265	0.000107031974117517	0.000371364415885622
ENSMUSG00000001100.11	510.934779153077	-0.163756743615055	0.123840618252758	0.181706779661929	0.268043137211591
ENSMUSG00000001105.16	169.921006335679	-1.33002438930349	0.158166443811048	1.26052751853833e-17	2.03501045566379e-16
ENSMUSG00000001119.8	31.7005631875574	2.01376559778409	0.333784650856618	7.18964668850778e-11	5.92552112210499e-10
ENSMUSG00000001120.16	43.5728440332076	0.470394057009548	0.351604422153889	0.144713981062191	0.22142772032625
ENSMUSG00000001123.16	7.80400276877805	0.119308427653548	0.658061278423257	0.785695258860758	0.844354488524447
ENSMUSG00000001127.13	500.270303287598	-0.407672878074598	0.128523742142795	0.00134543243304789	0.00370179379699241
ENSMUSG00000001128.8	61.3074324497092	0.0517089968178459	0.362347222310533	0.875648251868928	0.914060206879596
ENSMUSG00000001131.12	317.983475176696	-0.796362120945835	0.143010697319347	1.67062952863536e-08	1.05767998646822e-07
ENSMUSG00000001134.10	220.954507424787	-1.4954942342175	0.185067711108027	1.40462230511444e-16	2.03787801747308e-15
ENSMUSG00000001138.14	154.916639425323	0.298959708028468	0.28762855496307	0.271614110107183	0.372412119161947
ENSMUSG00000001143.14	224.754249440657	0.616214684021935	0.151400419332143	3.60751688782717e-05	0.000136218712661889
ENSMUSG00000001150.8	1226.71587723732	1.47430560984042	0.134670562111587	1.62067262599431e-28	6.68862559705471e-27
ENSMUSG00000001151.11	1460.53509567842	1.39508384966022	0.122441773034333	1.24490072136073e-30	6.21205459959004e-29
ENSMUSG00000001156.10	56.6440933008507	0.275286555346029	0.341189796252332	0.381691509657649	0.489968357462777
ENSMUSG00000001157.14	386.580418565355	0.0914105449330512	0.0952424822557819	0.33434516797442	0.440100869786953
ENSMUSG00000001158.14	824.83292677053	-1.36533599300198	0.124547531068309	1.69492212729795e-28	6.96017024194895e-27
ENSMUSG00000001166.18	14.6756725514452	-0.804012780649727	0.495863333176399	0.050043078239886	0.0906344267628249
ENSMUSG00000001173.16	409.573298156833	0.699255328780802	0.141415808304387	5.46186110385282e-07	2.77508382589153e-06
ENSMUSG00000001175.17	3659.25912546261	-0.923839553114509	0.13685399544233	8.30902528703201e-12	7.60137330008645e-11
ENSMUSG00000001211.16	281.25363264852	-0.109686871751057	0.188293163656206	0.55101079194725	0.650346855192277
ENSMUSG00000001227.13	20.0256380606204	0.393856914179076	0.386337294264393	0.256905243848279	0.356159172457451
ENSMUSG00000001228.15	3382.39292484888	1.06593933687102	0.124161424663567	4.27368452236572e-18	7.28517215629362e-17
ENSMUSG00000001229.10	288.649845510675	1.7125197136952	0.148271378138829	1.05220506972063e-31	5.6808724206851e-30
ENSMUSG00000001240.14	33.8938683504964	0.722650712337111	0.330217495034521	0.0182937565255005	0.0380453761941674
ENSMUSG00000001247.17	225.844186111383	1.31699308143796	0.158305049674526	2.75890650579145e-17	4.29403718628241e-16
ENSMUSG00000001248.16	438.799954585887	0.0245611705314763	0.18979505821284	0.894584112420531	0.929147934539695
ENSMUSG00000001270.10	1678.26685832877	0.617397721494906	0.182498963349498	0.000544858073962757	0.00163965239472674
ENSMUSG00000001280.14	3368.37413397251	0.456787714340286	0.112261333151946	4.09142272070656e-05	0.000152800666624105
ENSMUSG00000001281.11	27.5045172309948	0.388194165074348	0.745584941788018	0.331149908694636	0.436598193650428
ENSMUSG00000001285.13	262.435736548645	-0.2371538744006	0.132665402112918	0.0705858424644478	0.121076777902298
ENSMUSG00000001288.16	550.122615635772	0.788164077190401	0.154767398711687	2.30804073843939e-07	1.23719097786072e-06
ENSMUSG00000001289.13	750.50334041421	-2.14940214140891	0.213957842467773	3.99367038082609e-25	1.21111915582069e-23
ENSMUSG00000001300.17	597.820127125324	1.02137576305917	0.109031927335909	3.73078149196633e-21	7.97854270496228e-20
ENSMUSG00000001305.6	624.129182836389	-0.960491390810836	0.0988340469472988	1.37649497259743e-22	3.34811561503131e-21
ENSMUSG00000001313.13	97.5198871105362	-0.744565646569419	0.167914979175536	6.28410733860038e-06	2.70891087813436e-05
ENSMUSG00000001323.18	52.9632392987666	-0.629009139359131	0.356403699094733	0.0537325716689925	0.0963238677933727
ENSMUSG00000001333.10	19.3258294835694	-0.203860748856445	0.577399387993899	0.640742746404422	0.726310374133793
ENSMUSG00000001334.10	7.05817321279824	0.0346007440977216	0.458651707495578	0.929651271912643	0.954816160081425
ENSMUSG00000001348.16	22.4737013536385	0.133328111957507	0.371498045149658	0.692393528825301	0.769243023833741
ENSMUSG00000001349.6	105.653268048117	-0.608886091089443	0.225489620308942	0.00522406175785856	0.0125683570028491
ENSMUSG00000001366.15	113.687797058571	-0.0603080512299882	0.213323602102104	0.770793982553567	0.832033071826259
ENSMUSG00000001376.18	679.489471647834	-0.0995420452258911	0.222587431091009	0.643989706233778	0.72889181411719
ENSMUSG00000001380.8	930.5234895553	-0.433486194422175	0.136924720707552	0.00135233771503542	0.00371830775646823
ENSMUSG00000001383.10	954.91454910655	-1.15917405643655	0.136507283383459	8.32710032518645e-18	1.37397155365576e-16
ENSMUSG00000001403.14	1145.00821478251	-0.557300406937963	0.122718248132336	4.52245567195777e-06	1.99547903403346e-05
ENSMUSG00000001415.11	1045.07312796041	0.128299414752979	0.114234393423627	0.257364459283866	0.356615664004327
ENSMUSG00000001416.14	4999.98387508213	-0.922585255905915	0.0835083938086991	1.2892405380179e-28	5.38830556841136e-27
ENSMUSG00000001418.14	226.372106068232	-0.025763856862108	0.232965999248675	0.908720231192275	0.940269793694942
ENSMUSG00000001419.18	377.168552891166	1.62991497607212	0.272730368377853	3.31008518975679e-10	2.54112693798252e-09
ENSMUSG00000001420.14	45.2545094695944	-0.379806733067627	0.237552502832338	0.0969077744173724	0.158689371651837
ENSMUSG00000001424.15	1519.68415341924	1.20231081828764	0.170951322089969	7.57199902787826e-13	7.65427305046478e-12
ENSMUSG00000001435.16	900.818285768698	2.62928189631887	0.20970388434041	4.09191321342525e-38	3.85037342202706e-36
ENSMUSG00000001436.16	140.258038008832	0.654709703391147	0.201787738636132	0.000859967605159714	0.00247398437354385
ENSMUSG00000001440.6	7279.51665083945	0.99437137312777	0.0751109230778274	2.75909665160237e-40	3.29232206970552e-38
ENSMUSG00000001441.14	885.98010798238	0.344569244103606	0.125400290795252	0.00550509085313062	0.0131589971082163
ENSMUSG00000001445.11	421.732169986197	0.0305101830872536	0.113260564738594	0.785911034525178	0.844464908253027
ENSMUSG00000001467.6	2991.2728473987	-0.957863917463158	0.111177526926911	3.79614954532831e-18	6.5048069264226e-17
ENSMUSG00000001472.18	2337.19628920927	0.319361926891723	0.501392007005718	0.439052324879317	0.548257726077782
ENSMUSG00000001473.8	1335.73593422483	-0.186835843722541	0.116427076090075	0.105473192823759	0.170511198333873
ENSMUSG00000001482.16	741.597419567298	-0.0401557837021951	0.137870332566063	0.768090054495134	0.829984836759064
ENSMUSG00000001504.11	45.6563742310907	0.648411747524681	0.611332122581828	0.141589778746148	0.217574334348328
ENSMUSG00000001506.11	7.47372229499577	-0.15494066802257	0.564737429655929	0.721171807194486	0.792072043558433
ENSMUSG00000001507.17	563.279821911465	1.71827243801801	0.228973841786479	7.84793600734361e-15	9.50934232766204e-14
ENSMUSG00000001517.15	663.649826160808	0.557858084401426	0.128306151762634	1.11024681428311e-05	4.58206373203005e-05
ENSMUSG00000001518.13	175.035090454602	0.0597317193970643	0.200411251705606	0.759580143425096	0.823599540513667
ENSMUSG00000001521.13	639.480850831146	0.672691246698982	0.131657345713266	2.37668256530429e-07	1.27108904848541e-06
ENSMUSG00000001524.15	290.085220940987	-0.159942925904873	0.153807364452234	0.290952271625108	0.39423278670704
ENSMUSG00000001525.11	18959.0204549833	0.270543853086371	0.0938185858012775	0.00373035067962843	0.00929173871448214
ENSMUSG00000001542.8	946.929370220125	0.262099739719639	0.188978274903576	0.155657859162498	0.235546587651981
ENSMUSG00000001552.15	414.215269810163	1.11359941690667	0.221201339929735	1.99145180984733e-07	1.07979048247468e-06
ENSMUSG00000001555.11	155.969974440627	1.61177780996042	0.197650496048033	5.91110546232824e-17	8.92192242421256e-16
ENSMUSG00000001558.6	10.4454151163621	-0.250642916942838	0.383917972650161	0.4684743165645	0.574970908734893
ENSMUSG00000001569.11	489.121641907737	-0.217556215374694	0.226923907316055	0.321179486652284	0.426074486965533
ENSMUSG00000001576.16	691.912535206611	0.569208563318308	0.125814655429979	4.85822472865259e-06	2.1305029722163e-05
ENSMUSG00000001583.14	38.5184008989797	0.810471862906621	0.446540342628926	0.0353921529290784	0.067143154640914
ENSMUSG00000001588.13	52.7554582465754	0.48269048353501	0.408233625978718	0.182384074925801	0.268849571372587
ENSMUSG00000001604.15	39.8407384375747	-0.108046385440352	0.384333358590862	0.754845844537974	0.819491463739901
ENSMUSG00000001627.13	1225.85635059836	-0.497223522867575	0.164818746289376	0.00213516809081155	0.00561120538643373
ENSMUSG00000001630.14	243.735589265656	-0.273024252515629	0.153973277991151	0.0717374033078254	0.122706951310892
ENSMUSG00000001632.17	340.545457897906	0.499691465800714	0.175134644019	0.00360255829472047	0.00900338859298254
ENSMUSG00000001642.19	2237.9206285262	-1.10209940714084	0.109833276446403	4.84636990887483e-24	1.33677007184995e-22
ENSMUSG00000001655.7	23.2439710515723	0.103005932783204	0.719246986232002	0.805005873670378	0.859664832797024
ENSMUSG00000001665.12	14.2443589573922	0.291550898112842	0.428624236664037	0.436563907899591	0.545688315726626
ENSMUSG00000001666.9	372.387672948294	-0.613459449596384	0.127382750500283	1.13429754278548e-06	5.49528615388304e-06
ENSMUSG00000001672.15	23.8809671965076	-0.18292310845054	0.337786421922181	0.55779808647373	0.65684075300078
ENSMUSG00000001674.12	1212.91617223063	-0.271283989587238	0.127674015295427	0.0317628172552513	0.0612170308687058
ENSMUSG00000001687.16	679.790100215312	-0.431754387847023	0.166932384502835	0.00844107887196297	0.0191723097633951
ENSMUSG00000001700.11	97.8869131510139	-0.590393553675209	0.210339681436893	0.00385180855705188	0.00956389196456172
ENSMUSG00000001707.9	1067.88919947721	-1.46023522211056	0.0916124149961427	8.4456355872911e-58	4.21437215805826e-55
ENSMUSG00000001729.15	273.189840461054	0.318317303735896	0.237639746289744	0.164283502695725	0.246402808897942
ENSMUSG00000001750.17	74.312217679095	0.297178354668417	0.306198802965491	0.300787993561722	0.405093309068527
ENSMUSG00000001751.10	32.4050305611118	0.951779244302823	0.354218389519978	0.00335328768122622	0.00843264038303569
ENSMUSG00000001755.13	240.287612279328	0.236013342865535	0.160910557700013	0.135774291189259	0.210289245016321
ENSMUSG00000001761.8	605.494436032821	0.351303772549655	0.114485047844281	0.00197027470491881	0.00522540079979031
ENSMUSG00000001763.15	18.6170451216423	0.117478991035082	0.344062819999347	0.71082464469844	0.783687026261999
ENSMUSG00000001767.6	633.5040069666	-0.293668891593154	0.193904078377126	0.120567013252105	0.190143492836372
ENSMUSG00000001768.17	51.4629278339696	-0.335999110038047	0.474690970141669	0.401221267541135	0.509773125701304
ENSMUSG00000001774.9	911.311723968239	-0.0181615055265599	0.147056561845288	0.900326205002465	0.933253910221301
ENSMUSG00000001783.4	1741.51311741265	-0.490501806216268	0.0824313098586937	2.27941115510769e-09	1.60805721374054e-08
ENSMUSG00000001785.14	1185.47627337169	-0.76647365349774	0.0939327889790061	2.27968210777914e-16	3.22923528705703e-15
ENSMUSG00000001786.15	175.114221254775	0.32452326882631	0.181407986735237	0.0675638694977712	0.116793432607579
ENSMUSG00000001794.14	907.865915995816	-0.199818379380958	0.139066113830101	0.145664602181522	0.222654692668999
ENSMUSG00000001802.17	59.0747699901137	1.59073949208761	0.316728537533384	7.43031713847128e-08	4.28714198735832e-07
ENSMUSG00000001819.5	9.69642543722453	-0.156024775143217	0.519180835401836	0.710246558324232	0.783206996311868
ENSMUSG00000001827.13	112.839691766699	-0.499334702348745	0.273441045640123	0.0547923926790108	0.0980298055459878
ENSMUSG00000001829.18	436.018049421011	0.728745974717937	0.162903593065073	5.32374029342977e-06	2.31492029078183e-05
ENSMUSG00000001833.18	1124.54569962422	1.1760831662244	0.241165743542803	3.99083715587046e-07	2.06722602849068e-06
ENSMUSG00000001844.11	54.284199945585	-0.0331831439505244	0.243835302131965	0.887400770545667	0.923868526811373
ENSMUSG00000001847.15	1143.98001968458	0.357305657651104	0.148944278806462	0.0149414585400303	0.0318788543377403
ENSMUSG00000001855.16	835.735885758979	1.06612625613863	0.209707819493262	1.66239314516234e-07	9.12183536200874e-07
ENSMUSG00000001864.14	195.500352671909	-0.910918997127213	0.445391610581311	0.0178558125597246	0.0372900019557368
ENSMUSG00000001870.17	92.7934414197601	2.33946797682399	0.454916595670731	1.97080213071765e-09	1.40550882141739e-08
ENSMUSG00000001891.17	319.117771292685	-0.292802283478262	0.148840621277377	0.0459581843338637	0.0841723302664591
ENSMUSG00000001901.16	10.0401392344326	0.0644071611726621	0.425449413501525	0.86283879585471	0.904152646519596
ENSMUSG00000001909.17	836.626031995953	-0.0455862932594875	0.105609609883206	0.663729454404655	0.745337760889352
ENSMUSG00000001910.6	2720.12862925923	1.19062253907393	0.144744278840051	7.52464979894194e-17	1.12439571904879e-15
ENSMUSG00000001911.17	14.5255510235991	-0.367148069479648	0.763462270773357	0.33850238121609	0.444719858902613
ENSMUSG00000001918.18	672.262931334291	0.638331297880848	0.0911549728154812	1.91801129358171e-12	1.86225778133314e-11
ENSMUSG00000001924.16	3499.75416809851	1.28405332663256	0.14774840942805	1.19594954279392e-18	2.1153277251544e-17
ENSMUSG00000001930.18	81.3728188515881	0.0688047620144229	0.633038117667558	0.876110244090663	0.914484494766795
ENSMUSG00000001942.9	172.224792161846	0.17977998180918	0.195989528436828	0.346828134449526	0.453775535514091
ENSMUSG00000001948.11	11.6963442352252	-1.24926778404265	0.407339312559277	0.000546894632045873	0.0016451797416696
ENSMUSG00000001962.9	116.250036889435	0.823333623422046	0.179413065051526	2.77506185512484e-06	1.26759898941306e-05
ENSMUSG00000001964.15	578.446292855326	0.0445725735201819	0.120436802428436	0.708715186919932	0.781989612906093
ENSMUSG00000001983.8	105.876740924373	-0.399580729448972	0.149011785460932	0.00651723267712973	0.0152585318084539
ENSMUSG00000001985.10	235.446192897215	1.81173004648066	0.221177512207158	2.65051777649321e-17	4.1331511577191e-16
ENSMUSG00000001986.17	191.425259159969	0.106677642885526	0.561812272772682	0.805586185238169	0.860172980956876
ENSMUSG00000001988.10	6.31026687862933	0.949996120251324	0.614256068934819	0.0313316546331797	0.0605064333111963
ENSMUSG00000001995.10	581.173331928943	1.49447854295804	0.174540291032673	2.44284377367464e-18	4.24328147901902e-17
ENSMUSG00000001998.16	285.65205329872	0.621833563430388	0.174198781002983	0.000271330907977035	0.000869769527283987
ENSMUSG00000001999.16	107.797739552218	-1.05513540845824	0.167769329513026	1.49496198140696e-10	1.19213263669871e-09
ENSMUSG00000002006.13	399.686092005276	0.314716345274598	0.175609748288294	0.0674501045280435	0.116658005594296
ENSMUSG00000002010.18	900.704269536459	-0.57306047337517	0.0909997271407488	2.43425164264401e-10	1.88901139488308e-09
ENSMUSG00000002012.14	35.0881489314576	0.323150981598069	0.482410653326904	0.423843443628342	0.532757869381678
ENSMUSG00000002014.13	495.9759740156	-1.31437065473509	0.122306778083021	1.97035065927078e-27	7.27483504623588e-26
ENSMUSG00000002015.6	469.409431061594	-1.48501379892456	0.1094522050663	1.4691879744571e-42	1.98304248978567e-40
ENSMUSG00000002017.11	413.279318321874	-0.211559512454983	0.134753826846703	0.112155814756926	0.179336684222903
ENSMUSG00000002028.14	916.953211806474	0.916209553727982	0.282655479889022	0.000622847010526528	0.00185167389823801
ENSMUSG00000002031.14	676.976928243136	-0.582971357590201	0.161452828432014	0.000240002407814594	0.000775685897837669
ENSMUSG00000002032.18	9.07676220554881	-0.397012267319922	0.631162312355631	0.368419165883217	0.476684089306115
ENSMUSG00000002033.15	16.4408489793326	-0.220449594431238	0.704392566057359	0.603771855717551	0.696289036214084
ENSMUSG00000002043.18	103.043507840844	-0.580484803776671	0.183111281419218	0.00119293960971066	0.00331727034189104
ENSMUSG00000002052.7	1337.86213431323	1.77118219768037	0.105350235617546	2.55757145421762e-64	2.10577645683008e-61
ENSMUSG00000002055.10	1033.17456918356	0.0589046159070709	0.0913568419474947	0.516820738466774	0.620088902596279
ENSMUSG00000002058.14	111.506886109705	-0.358758797612432	0.206939792982438	0.0745370847625382	0.126850162751624
ENSMUSG00000002059.19	136.268488815612	-0.0411199417912463	0.257731164309202	0.867519961822518	0.907473714352141
ENSMUSG00000002064.11	319.538857286936	-1.51174846807143	0.138160792909682	1.59704612900057e-28	6.60767804177196e-27
ENSMUSG00000002068.17	789.237444826581	0.375007680257482	0.19260928175749	0.0460400009293161	0.084312799744556
ENSMUSG00000002076.13	403.871089050163	-0.27065353508021	0.400466251848555	0.448260976712182	0.556423451192485
ENSMUSG00000002083.14	77.6447861465619	0.0309933652234476	0.268375883502271	0.903517276694608	0.935935597794257
ENSMUSG00000002102.16	2400.79539842715	-0.741967493199131	0.143080143391484	1.47923590521042e-07	8.19602208987212e-07
ENSMUSG00000002103.17	594.587155741864	-0.565823677145789	0.550323725270342	0.188600069041114	0.276379579683191
ENSMUSG00000002104.12	16.1321341713514	0.606167838050976	0.738261719305687	0.134491171535382	0.208581198528229
ENSMUSG00000002105.16	44.8515852482121	-0.201900453856784	0.247463015649172	0.395358028340592	0.503897883334715
ENSMUSG00000002107.19	36.3866934365937	0.441566331908375	0.472021657263624	0.268335365719851	0.368893707698437
ENSMUSG00000002109.15	143.420348040815	-0.18809744499726	0.141781855577239	0.17891356258165	0.264776636562598
ENSMUSG00000002129.12	1243.47984051515	1.10748098222096	0.16049695521117	2.26339831588251e-12	2.17961286945248e-11
ENSMUSG00000002147.19	249.025791563127	0.232069197184328	0.162958704117245	0.147341219353713	0.224820965446405
ENSMUSG00000002190.14	59.8350167040722	0.0931095814561646	0.41214457986152	0.798377743294626	0.854248622406278
ENSMUSG00000002205.17	197.930315776005	0.112562325012367	0.185222799775439	0.534243747046335	0.635603770147532
ENSMUSG00000002210.12	126.382493633382	0.799024157057524	0.242939490421907	0.000623896227770881	0.00185412365686755
ENSMUSG00000002221.12	680.578708191015	0.351113964007278	0.10142685752529	0.000492484844702531	0.00149543572519207
ENSMUSG00000002222.15	1489.22589177073	0.460114634354314	0.121814589162579	0.000136937552279979	0.000464467208831551
ENSMUSG00000002227.16	434.532439093495	1.63085596495313	0.19625945429087	1.55639340023308e-17	2.49553360483332e-16
ENSMUSG00000002228.8	39.2236134489253	-0.328804688781816	0.442221701195231	0.390330321109981	0.498763823831617
ENSMUSG00000002233.14	281.155963247074	-0.961696381557257	0.146638709075105	2.91864984762715e-11	2.50450271187474e-10
ENSMUSG00000002249.22	54.7586182569069	0.575729631823369	0.266608438762821	0.0235020103206918	0.0472190829613021
ENSMUSG00000002250.17	101.013051580944	1.20781076554586	0.207145508718264	1.99618689974535e-09	1.422380340896e-08
ENSMUSG00000002257.9	160.605382487224	0.480527836199505	0.196711477049238	0.0122183385555283	0.0266543456638213
ENSMUSG00000002265.18	6820.66016659194	2.00738854328449	0.159921613360498	2.62498961546413e-37	2.32396258052946e-35
ENSMUSG00000002266.18	21.0502887026741	0.237480701609493	0.646444638618275	0.589690268274414	0.684652728454825
ENSMUSG00000002274.14	132.513052438646	-0.479002819512723	0.189021167889565	0.00947951253696283	0.0212321998022534
ENSMUSG00000002279.20	118.6108010319	1.02884843986493	0.209785567684997	4.44490266360077e-07	2.28946550395727e-06
ENSMUSG00000002280.12	253.415225274959	-0.18441797867935	0.50148114504647	0.655025313553046	0.737878084435491
ENSMUSG00000002289.17	92.0290062688235	0.561761350349805	0.6029255186853	0.202206601598556	0.292200548918058
ENSMUSG00000002297.17	2331.95360559317	-0.208437610106455	0.1338024796057	0.115025949598864	0.18288426301482
ENSMUSG00000002307.17	531.789577212945	0.548583548407747	0.195678968942161	0.00404067429259272	0.00998316332725047
ENSMUSG00000002308.17	335.63167146336	-1.34355928997648	0.175703110222528	6.05534039808293e-15	7.43020047207389e-14
ENSMUSG00000002319.17	554.370699656425	1.50015355169999	0.303112956506005	1.36912809837621e-07	7.62442759417013e-07
ENSMUSG00000002320.16	263.31205980811	0.265240301613524	0.155489985594544	0.0831109776750337	0.13901049190229
ENSMUSG00000002324.9	34.0561083239021	0.273255133938088	0.578983242575929	0.531915270947221	0.633795135071482
ENSMUSG00000002325.16	144.635627634797	-0.0345477902538837	0.171654459087041	0.837433247591004	0.885507820463691
ENSMUSG00000002326.7	261.063987917876	-1.09938777154637	0.136890263145805	4.31264188534826e-16	5.957741101177e-15
ENSMUSG00000002329.8	304.140633357107	-0.903826515733268	0.157695165696217	5.70702198316127e-09	3.82333323827163e-08
ENSMUSG00000002332.17	146.640765604601	-0.403506595594713	0.245802137942896	0.0874239011470184	0.145107285574836
ENSMUSG00000002341.9	116.274185544364	2.15447118580303	0.179000042532519	1.00813143995694e-34	7.12484996642528e-33
ENSMUSG00000002342.18	322.326199682137	0.66178114101771	0.408185772273217	0.0674969005636573	0.11671442419214
ENSMUSG00000002343.12	158.230155648603	-0.171211220891493	0.181775077749725	0.335798497102954	0.441818047439607
ENSMUSG00000002345.19	217.061009693905	-0.72882596305119	0.146137861405888	4.25934718505827e-07	2.20008375459079e-06
ENSMUSG00000002346.17	84.7293406943168	0.547081600159036	0.205269625045546	0.00613914012035444	0.0144978087425608
ENSMUSG00000002365.11	315.556036289156	0.620111766704814	0.118170027327204	1.18850483047498e-07	6.67955940048857e-07
ENSMUSG00000002372.10	840.529659889453	0.387497172096747	0.136585590722151	0.00408412967715761	0.0100739010475965
ENSMUSG00000002379.8	428.071594820949	-0.717888190309223	0.143506214361179	3.98044029171349e-07	2.06313850436406e-06
ENSMUSG00000002393.15	145.95281854726	0.559920678790994	0.29199727838754	0.0421674500547115	0.0780894511978108
ENSMUSG00000002395.15	772.785130861448	-1.43866905436356	0.105835157455031	1.13043549101301e-42	1.5642757336564e-40
ENSMUSG00000002396.9	37.1399522328819	0.0410926493425921	0.434832984171193	0.913535486254996	0.943738321967442
ENSMUSG00000002409.19	33.9784091514169	0.784361564375371	0.323473718797881	0.00916167424256754	0.0205987561103713
ENSMUSG00000002413.16	780.995416041244	1.27692416675872	0.195401948476014	2.07011635629849e-11	1.81225975753148e-10
ENSMUSG00000002416.14	363.451537410637	-1.50339116133408	0.180573188870837	1.80963714819621e-17	2.8847332932572e-16
ENSMUSG00000002428.13	896.456823451067	0.706159134345929	0.225072464739875	0.00117596359787787	0.00327381108474302
ENSMUSG00000002455.15	1104.38881513751	0.578313739994725	0.100732355458583	7.5227389121233e-09	4.9729803960632e-08
ENSMUSG00000002458.14	232.315889085905	-0.0486089115647451	0.214140886988723	0.815000752056004	0.867581445737037
ENSMUSG00000002459.18	24.3752061692029	0.480347857672139	0.386846509436048	0.167181883244002	0.250066679206012
ENSMUSG00000002475.17	10.0632099988276	-0.68218513133944	0.483812419115081	0.0918832132298385	0.151531384302028
ENSMUSG00000002477.6	1730.65072341334	-0.994885825043045	0.153841470368626	5.12027773202913e-11	4.28650805354975e-10
ENSMUSG00000002486.16	94.7421806957368	0.361721421281159	0.264924553423629	0.152340376640654	0.231175962962703
ENSMUSG00000002489.17	313.104874771792	1.21466089134679	0.309855071502458	2.83538747197827e-05	0.000109217135675008
ENSMUSG00000002496.11	580.324941750382	0.717841840159431	0.308940207854894	0.0131262875940358	0.0284221667075591
ENSMUSG00000002500.16	6.59331302681658	-0.239206371937579	0.727425626413037	0.561854919690128	0.66012348810259
ENSMUSG00000002504.16	88.4879049429014	0.596195673348832	0.235242713040185	0.00855325043128336	0.0193789728745106
ENSMUSG00000002524.18	1027.13506877847	0.314598810218376	0.178529622585574	0.0719671381506063	0.123010469579202
ENSMUSG00000002546.18	239.565899823411	0.354185644547579	0.255156401672274	0.147067833636104	0.224549468380688
ENSMUSG00000002550.17	153.407113156681	-0.203135025522051	0.19045460895645	0.274705821372537	0.375687519461817
ENSMUSG00000002578.19	37.267043092941	0.125429962560606	0.507964818889367	0.762744963883326	0.825726206052642
ENSMUSG00000002580.8	121.965386136311	-1.16612434132711	0.177437500896611	1.96131721740098e-11	1.72067184970389e-10
ENSMUSG00000002602.17	113.060176297089	0.232232223664386	0.311927100180896	0.426138807050843	0.535298477054408
ENSMUSG00000002603.16	48.7042438768317	0.881771166799336	0.606611885578179	0.0454631283336437	0.0833862034161406
ENSMUSG00000002608.9	159.605644357435	0.739136717636552	0.343407720196727	0.0194768527313377	0.0401659779495227
ENSMUSG00000002617.15	91.8591844410454	0.26071572869792	0.302261493008465	0.358614076522034	0.466342730639527
ENSMUSG00000002625.11	494.633554026306	0.462301223451937	0.159839415898646	0.00327293554010246	0.00826617017467288
ENSMUSG00000002635.12	242.594850859789	-0.340862437408041	0.190079844629513	0.0663118794889589	0.115039793462356
ENSMUSG00000002658.10	668.279098413759	-0.537106262221772	0.113835875360586	1.95563989579558e-06	9.14353269848546e-06
ENSMUSG00000002660.9	495.82128763571	-0.630346698182398	0.132944404508068	1.61783904196605e-06	7.66646201555536e-06
ENSMUSG00000002661.15	54.9989784158648	-0.656240163651136	0.253787506246861	0.00694033585790372	0.0161268205900983
ENSMUSG00000002668.9	30.5418054845652	-0.461721197660324	0.390789102706605	0.18764894954654	0.275230716325187
ENSMUSG00000002679.15	419.837989325001	-1.04411025312026	0.120995262569358	2.99827369346681e-18	5.18619463343677e-17
ENSMUSG00000002688.9	19.898796383103	0.520378727382671	0.337929700271565	0.0955557954106965	0.156849808914268
ENSMUSG00000002718.15	3864.07054007251	-0.443048928726315	0.119489645777169	0.000182368609088302	0.000603388363644178
ENSMUSG00000002728.15	831.926091788688	-1.23284127623847	0.0899035161392193	3.15639592273438e-43	4.59967890793514e-41
ENSMUSG00000002731.7	220.291953951072	-0.944059457287732	0.146850352747187	7.05386034999944e-11	5.82527173437517e-10
ENSMUSG00000002732.15	69.4957701190837	-0.829310886938831	0.224517322637207	0.000133846974234401	0.000455383910065679
ENSMUSG00000002733.9	377.2731562385	-0.358862503800701	0.101188434717775	0.000356987412385501	0.00111780028898119
ENSMUSG00000002741.10	529.387160269383	-0.4563607281426	0.108933372868615	2.42569784635963e-05	9.44395171225698e-05
ENSMUSG00000002748.8	2054.49566015735	0.633807915477484	0.0817099017479263	6.68864520841288e-15	8.17683152538492e-14
ENSMUSG00000002763.17	117.510020803578	1.48251112241182	0.222268770564914	5.50857207696542e-12	5.11616787317482e-11
ENSMUSG00000002767.14	411.756558417466	-0.82311234444757	0.203066775881943	3.1129698072619e-05	0.000119212264688795
ENSMUSG00000002768.9	553.595522536953	-1.30209040606415	0.132979747739771	3.97534782706858e-23	1.01491554524556e-21
ENSMUSG00000002778.15	463.408416691072	0.218781035125675	0.150437835335728	0.139978232296674	0.215528428524639
ENSMUSG00000002781.20	153.716368135375	0.358109997306869	0.292756410087922	0.194779391367299	0.283718021905822
ENSMUSG00000002797.10	241.207900969999	-1.10317331343833	0.158767458068055	1.62390215946931e-12	1.59266211197029e-11
ENSMUSG00000002799.7	74.7841500337845	1.30134369511081	0.267420898731487	3.28932859951046e-07	1.71681058789663e-06
ENSMUSG00000002803.15	52.7879270425138	0.301054185568922	0.250366294989813	0.209873280791664	0.301358852005261
ENSMUSG00000002804.5	125.118574586889	-0.987363167296395	0.301590095211394	0.000495217984225535	0.00150246382275145
ENSMUSG00000002808.8	207.496803446263	-0.494456259561933	0.18747116221909	0.00695404890434648	0.0161558018210882
ENSMUSG00000002812.5	551.725692827583	1.51316379231358	0.180564870358157	1.11824768181959e-17	1.81415942184922e-16
ENSMUSG00000002814.16	299.453129171337	0.48585099671675	0.16035544953451	0.00206259030798637	0.00544131281666317
ENSMUSG00000002820.7	165.19590671136	-0.254176294260488	0.268126895809432	0.319761449091806	0.424672294716894
ENSMUSG00000002825.9	248.805100776463	-0.382143965579987	0.201290587336521	0.0511992140071664	0.0923841175822934
ENSMUSG00000002833.12	848.614615704523	1.06036615126417	0.301541261289615	0.000182995341848441	0.000605218777710038
ENSMUSG00000002835.10	649.396769179278	0.507718583362885	0.155137429329981	0.000886050850555455	0.00254103088751248
ENSMUSG00000002844.10	294.705162030665	0.889299165725558	0.192859088856739	2.29871340847595e-06	1.06567887661524e-05
ENSMUSG00000002845.15	574.904129426429	-0.100623441556996	0.259363128095855	0.684840730053333	0.762699330568662
ENSMUSG00000002846.10	307.255236433199	-0.912593853804849	0.0885717696737556	3.94426467478599e-25	1.1983432915074e-23
ENSMUSG00000002847.8	82.5705036252166	-1.04009269742215	0.319118632147172	0.000473132373866148	0.00144252375494424
ENSMUSG00000002870.9	3271.24123818991	0.857306261093305	0.12063914068493	7.30321914110027e-13	7.3916477932697e-12
ENSMUSG00000002871.15	87.948754058672	0.59333576275989	0.388955467978989	0.0892840345703741	0.147762833896518
ENSMUSG00000002881.15	270.700937175054	0.452504242874864	0.201400026566531	0.0210203674861341	0.0428553165029305
ENSMUSG00000002885.15	70.4251532764731	1.06306407995141	0.389339629797466	0.00234927764875936	0.00611726044309305
ENSMUSG00000002897.6	45.6853101103437	0.989637447302874	0.398116668310498	0.00535415488257726	0.0128392119486529
ENSMUSG00000002900.18	640.684413682686	1.51378127132267	0.262684945081165	1.57979378629848e-09	1.13501153049638e-08
ENSMUSG00000002908.18	70.7731990636986	0.201098566130722	0.321692111794245	0.50205581836377	0.606600129209495
ENSMUSG00000002910.12	104.510067145412	0.422963266508885	0.268589298085239	0.0983130013391838	0.160686867796758
ENSMUSG00000002948.20	541.710244902801	0.498617991021536	0.209300928866632	0.0141992042013364	0.0305245816688521
ENSMUSG00000002949.16	891.475404332793	-0.254817235487877	0.131626564324928	0.0502553480399228	0.0909579476148022
ENSMUSG00000002957.12	1309.27435356672	0.880533438924327	0.111710517984102	1.9243759106428e-15	2.48538808788666e-14
ENSMUSG00000002963.18	153.183675599971	0.20242057315575	0.380330752344341	0.555371871207502	0.654592269928705
ENSMUSG00000002968.10	445.715435375531	1.43140797828922	0.217651448902637	1.15299335215497e-11	1.04091784703596e-10
ENSMUSG00000002980.15	378.344521631519	0.870918970825873	0.204639109939403	1.21440055075349e-05	4.96608555112406e-05
ENSMUSG00000002981.11	520.393799213264	0.496272842611678	0.181054606579721	0.00510212623398442	0.0123093000487377
ENSMUSG00000002983.18	117.623200867914	0.692634942652238	0.252798218715108	0.00424220356164545	0.0104309938852644
ENSMUSG00000002984.18	776.730487147856	0.379971321383291	0.141668573890331	0.00658139862398006	0.0153855609229244
ENSMUSG00000002985.17	1691.66988436886	-0.0980514199373847	0.111736097062763	0.376351932728857	0.484473677004853
ENSMUSG00000002996.18	842.127550069841	-0.718010927275538	0.153371089549135	1.99644512218083e-06	9.32108359142377e-06
ENSMUSG00000002997.16	82.5932272093607	-0.411869098214665	0.154940663961534	0.00693123786830247	0.0161141739343974
ENSMUSG00000003031.15	930.06923917636	0.343105654389035	0.121479520305791	0.00435128614719867	0.0106784842005843
ENSMUSG00000003032.9	274.553712103495	0.814329003947488	0.430882520040116	0.0303730832033543	0.0589734183598202
ENSMUSG00000003033.16	340.59807796777	0.748508940767936	0.174034137605108	1.14934218422207e-05	4.72718692743088e-05
ENSMUSG00000003037.17	1124.20839476918	-0.871557196217186	0.128653759281708	7.51463540546606e-12	6.89378836890304e-11
ENSMUSG00000003038.16	2543.65139129031	-0.934497029923084	0.114694135539873	2.08057202955963e-16	2.96414743022638e-15
ENSMUSG00000003039.10	1156.23874281802	-1.10175431665138	0.100699979942358	3.31513100531653e-28	1.32500636564435e-26
ENSMUSG00000003051.14	155.060047071122	0.684512839241591	0.263892882346445	0.00656525918943306	0.0153510774819789
ENSMUSG00000003062.14	635.849660038716	-1.13501054090349	0.103059455753683	1.41945843232156e-28	5.90258131440382e-27
ENSMUSG00000003068.18	402.109913367565	0.604164036417759	0.156811760742729	9.03939579013849e-05	0.000317381088435417
ENSMUSG00000003070.7	46.716329401511	0.0403903834250561	0.198724586059505	0.834761008226755	0.883646793678965
ENSMUSG00000003072.16	385.143035673287	-0.255988325198373	0.120804898176697	0.0324246200504582	0.0623611560816276
ENSMUSG00000003099.12	639.701835227476	0.761626517169982	0.168693120272505	4.23341925130436e-06	1.87548331480304e-05
ENSMUSG00000003119.15	1431.0780721642	0.702853638680766	0.132698499691696	8.4398802495903e-08	4.8424915703834e-07
ENSMUSG00000003123.16	51.0203465073511	0.980752752776955	0.347765419360939	0.00215406007111181	0.00565273421370488
ENSMUSG00000003131.8	1440.92936950275	-0.965654819882442	0.19936343231985	6.62402250695619e-07	3.32757103789041e-06
ENSMUSG00000003134.11	141.798878461174	0.590735054784341	0.377879130227175	0.0836880323208962	0.139765804079939
ENSMUSG00000003135.16	268.033192348675	0.648063543934506	0.199249854117059	0.000841944357320794	0.00242934952374304
ENSMUSG00000003153.11	7175.48751182614	1.03365577796074	0.0914447160331618	6.2665109801286e-30	2.9149897262649e-28
ENSMUSG00000003154.16	57.5511671880943	1.67330350365731	0.383234534185816	1.25650537810051e-06	6.04642725341351e-06
ENSMUSG00000003161.16	299.681593264579	-0.973642248588449	0.156661913894557	2.69966381099776e-10	2.08808661229216e-09
ENSMUSG00000003166.21	583.263251781794	1.5601202100297	0.181091680379277	1.34182028226619e-18	2.3581381630819e-17
ENSMUSG00000003184.16	169.557740704393	-0.226291993999956	0.170807384202498	0.176906388757948	0.262206796010543
ENSMUSG00000003190.13	102.697919990333	0.646357404487206	0.201506937583863	0.000985790122830273	0.00279879412976657
ENSMUSG00000003198.11	45.6000083088196	0.334905302928951	0.334764032375952	0.279639517984762	0.381555421930881
ENSMUSG00000003199.17	340.631222204052	-0.121949144150658	0.210420993932009	0.550681380880821	0.650087482899454
ENSMUSG00000003200.11	468.170532456669	0.545406584133359	0.112440084935583	1.00604357554336e-06	4.92026122912757e-06
ENSMUSG00000003208.10	135.211290424295	-0.447558761869221	0.179492704506035	0.0108767583971164	0.0240735995329725
ENSMUSG00000003226.8	2455.99695947468	0.72532942707414	0.162150415898395	5.35001860383887e-06	2.32511893242055e-05
ENSMUSG00000003227.5	5.20458597127718	0.0408464860289114	0.565820888481219	0.925084180934463	0.951252729327326
ENSMUSG00000003228.10	57.9393387086854	0.670059774783168	0.328606338585812	0.02802857326833	0.0550008017314855
ENSMUSG00000003233.13	192.629881043029	1.49916043342395	0.170418493691333	3.08897693303071e-19	5.68972965953207e-18
ENSMUSG00000003234.17	393.448047465866	-0.0528891567875915	0.347298873162105	0.868442912162092	0.908150722967751
ENSMUSG00000003235.14	1576.50626334407	0.0536717161637295	0.127967953430484	0.671645831643807	0.751817817257737
ENSMUSG00000003269.18	361.175493069066	0.175437762361863	0.169780891631377	0.292356642682656	0.395809983972317
ENSMUSG00000003271.18	17.1205292813117	-0.0156092444579433	0.554691769882767	0.971149123248995	0.98357295113729
ENSMUSG00000003273.15	43.1887010320492	-0.275952417173427	0.611876039125144	0.531630944322804	0.633694889150263
ENSMUSG00000003279.18	19.9744016537588	-0.146290822286179	0.542598696832805	0.732543160357962	0.801201031859378
ENSMUSG00000003282.10	669.658831242242	0.617568387782861	0.167466274201441	0.000172731151772607	0.000574039127394455
ENSMUSG00000003283.16	23.0983600328801	-0.02881760847005	0.318391662815112	0.92269650593714	0.949996577907135
ENSMUSG00000003299.11	185.503596758833	0.38774787671727	0.201077047285159	0.047660291673556	0.0868165954633237
ENSMUSG00000003308.16	232.983542192279	-0.189428487932979	0.24000442496992	0.412132421861903	0.520723132878075
ENSMUSG00000003309.15	35.474530937723	0.314247268893159	0.502426514865866	0.446906701180738	0.555202764869348
ENSMUSG00000003316.15	2470.91620018228	1.72981637464017	0.115724912038735	2.27021300984678e-51	6.67564243449052e-49
ENSMUSG00000003341.10	13.2052504089308	-0.0950304139300257	0.442968431664755	0.804139455731432	0.859018126339896
ENSMUSG00000003344.15	268.571264577093	1.23035746188713	0.25076175459084	3.10171152937214e-07	1.62662050172519e-06
ENSMUSG00000003345.17	1014.10272711455	0.0219684821448348	0.158210191907025	0.887759148212884	0.92412477992424
ENSMUSG00000003346.15	216.163425496153	-0.31339543687289	0.165452919110391	0.0538153510507056	0.0964494324936841
ENSMUSG00000003348.11	253.344458958555	-0.056816522558694	0.24135355035952	0.806667820353008	0.860937131230345
ENSMUSG00000003352.15	153.340909922245	0.362017951375833	0.13693189277286	0.00744722213368426	0.0171491269578211
ENSMUSG00000003355.8	98.6257841587146	-1.29375385531107	0.160375592386889	2.3355836764428e-16	3.30412855669962e-15
ENSMUSG00000003360.16	821.430353965741	0.237551508718424	0.120456348176062	0.0465132285438069	0.0850281232716329
ENSMUSG00000003363.16	129.287242549145	0.980390981745172	0.275454475201448	0.000179596740674233	0.000594934525987246
ENSMUSG00000003378.10	82.8299172435635	1.44760518916853	0.258949131160842	4.99327997138239e-09	3.38093508588626e-08
ENSMUSG00000003380.12	169.094116963189	-1.16318146622176	0.177792711720091	2.40353703929709e-11	2.08860392749896e-10
ENSMUSG00000003382.19	247.608590032703	0.576328820171187	0.137322525106149	2.15119684518245e-05	8.43623683010702e-05
ENSMUSG00000003402.15	459.132193579129	1.35559393475428	0.156366685789333	1.26787751489339e-18	2.23295604681812e-17
ENSMUSG00000003410.9	41.8604965407922	0.816577356564034	0.538452979707601	0.0556907538821746	0.0994641696505172
ENSMUSG00000003411.11	21.1682499472162	0.192948119834708	0.336590757219528	0.535219818035639	0.636489112702598
ENSMUSG00000003418.12	50.6666485906843	0.459970028792295	0.536624842601427	0.280438490452642	0.382441459402374
ENSMUSG00000003420.9	42.2562225732525	-0.141371544329143	0.625580585502445	0.748812329274456	0.814498489078702
ENSMUSG00000003421.14	467.90455003087	-0.390080318573463	0.175903314527099	0.0236394183053257	0.0474430592606702
ENSMUSG00000003423.16	219.926132841771	-0.675734916853405	0.128561732761272	1.07999076092296e-07	6.11771856213224e-07
ENSMUSG00000003429.12	1592.77999847463	-0.814068795797515	0.166940886035101	6.83667941147877e-07	3.426037731857e-06
ENSMUSG00000003435.10	1162.93367536254	1.0448107582996	0.127047281445695	9.54915260201278e-17	1.41355276911437e-15
ENSMUSG00000003436.12	35.3285430690502	0.722725932710987	0.326986830771716	0.0173400950953165	0.0363512852876609
ENSMUSG00000003437.15	285.649185334024	0.742447996985496	0.165849543938503	5.17044468355171e-06	2.2536186501865e-05
ENSMUSG00000003438.18	449.4401023186	-0.192228629900169	0.134892311449691	0.149308729742334	0.227317571437409
ENSMUSG00000003444.9	235.601454796588	-1.12207105756386	0.137147990627048	1.21155875274364e-16	1.77182397703637e-15
ENSMUSG00000003452.16	562.033515876968	0.709789935616469	0.352511904276036	0.0280839375176687	0.0550873375942168
ENSMUSG00000003458.13	355.558330023996	0.979853633311491	0.107404154229056	3.8813374084894e-20	7.64521329014294e-19
ENSMUSG00000003464.14	578.862370714093	-0.393072552780018	0.142246180768676	0.00511193417041363	0.0123301918828477
ENSMUSG00000003469.10	19.5600357453539	1.18080468825582	0.390451184263925	0.000746930959029475	0.00218544991157398
ENSMUSG00000003500.14	205.812527720461	1.26926555164602	0.251591261318242	1.4164141568439e-07	7.87178262596978e-07
ENSMUSG00000003518.14	208.823573753574	-0.175652497149099	0.289741385612064	0.52102128864241	0.623793628040902
ENSMUSG00000003526.13	138.634167492058	0.21068721701103	0.192716490920822	0.262604901144728	0.362509224230229
ENSMUSG00000003527.10	235.809316358226	0.132017213760208	0.152533489599709	0.379560621233371	0.487854467369295
ENSMUSG00000003528.16	564.914911828401	0.107620314216012	0.126343044323444	0.389422075868136	0.497989696615718
ENSMUSG00000003531.16	207.709290629052	-0.953253735019257	0.1525597949643	2.24175342049179e-10	1.74456302340446e-09
ENSMUSG00000003534.18	325.004350500031	1.737380945204	0.167704523690918	4.98177834455134e-26	1.64069887999454e-24
ENSMUSG00000003541.7	42.5814650280876	-0.800857932716373	0.299413690719282	0.00446638060834066	0.0109397425966898
ENSMUSG00000003546.11	57.7543708438288	0.387863988487285	0.256346782892029	0.113846134518606	0.181381709372289
ENSMUSG00000003549.10	115.620152895505	-0.367054214974946	0.283212365199092	0.171209123880203	0.255094158788935
ENSMUSG00000003559.9	17.9874153518782	-0.447764578565246	0.65700723164575	0.307700743275178	0.412044249777373
ENSMUSG00000003573.16	191.203339160029	-0.0810207974203947	0.189281376627588	0.661218896325153	0.743309473783635
ENSMUSG00000003575.14	98.9441153153011	0.505817207983657	0.355354448324515	0.11997378195157	0.189415941265245
ENSMUSG00000003581.15	31.9935263843555	0.0232577609917785	0.266255606845454	0.927003630341638	0.952750516841577
ENSMUSG00000003585.14	35.9690330791705	-0.357774154098475	0.416098669576539	0.329634220612785	0.435047424126852
ENSMUSG00000003604.15	132.696219233089	-0.518380872135757	0.241270606459969	0.0255134576139113	0.0506913738571762
ENSMUSG00000003623.5	630.044841602473	-0.523294225166774	0.161483288573352	0.000980250550872897	0.00278642945299914
ENSMUSG00000003644.18	576.97963467923	1.42433456853086	0.268854222735656	2.66899365326431e-08	1.65351085358553e-07
ENSMUSG00000003657.10	10.3926562518838	-0.319235095711879	0.619717972076638	0.469593509027745	0.576042633578655
ENSMUSG00000003660.11	3949.65579284342	1.11419466261204	0.0926822031798248	1.21571662339886e-33	7.75938203004227e-32
ENSMUSG00000003662.11	291.465344048193	-0.477883142266957	0.215183843145082	0.0220301971697354	0.0446267999500594
ENSMUSG00000003680.17	158.362280337209	0.046631415977078	0.181640191114733	0.79306363729847	0.84999862766167
ENSMUSG00000003721.15	212.656265434109	-0.540620914408445	0.278684363949774	0.0409147458017478	0.0761205648082003
ENSMUSG00000003731.14	1250.73529356014	0.163278436007509	0.178610746738278	0.350585845737506	0.457737696233531
ENSMUSG00000003746.17	45.0441516733479	0.435811917838952	0.261983154188017	0.0815178935372795	0.136737817345256
ENSMUSG00000003752.10	129.924637296785	0.552923848895501	0.203961120413186	0.00533175821061892	0.0127948211096272
ENSMUSG00000003762.14	82.6308038020215	0.101451039758451	0.27037121323284	0.693462644759982	0.770061998196954
ENSMUSG00000003778.15	1861.25269784811	0.280829286170624	0.0921825324863928	0.00218994133339278	0.00573683804279015
ENSMUSG00000003779.17	2934.54256027141	-0.385162700146283	0.0736615502005701	1.54507510295099e-07	8.5206804153697e-07
ENSMUSG00000003808.19	598.229016062937	0.356859648707844	0.125867120924882	0.00417721435194051	0.0102865543193367
ENSMUSG00000003809.15	425.003377560076	-0.033663142259225	0.15767876027971	0.82822442327202	0.878195207857074
ENSMUSG00000003810.14	565.523332562761	1.06087305350077	0.202196099915854	7.04715087453893e-08	4.08610681165608e-07
ENSMUSG00000003812.14	354.070837609309	-0.582466557696803	0.126860844071691	3.49231822387e-06	1.57254591721267e-05
ENSMUSG00000003813.16	665.167254460552	0.683699720673315	0.132022666595281	1.62743298803236e-07	8.93893896395226e-07
ENSMUSG00000003814.9	2656.60812137262	0.696034148577824	0.0960713508640208	3.1403900804482e-13	3.30644523367906e-12
ENSMUSG00000003824.13	680.409930691191	-1.21753571565359	0.127049857423741	3.5300005076591e-22	8.2451799091663e-21
ENSMUSG00000003847.17	784.999283355287	1.27290703660802	0.215754803984392	1.17074631657356e-09	8.56069253775166e-09
ENSMUSG00000003848.15	886.670602508857	-0.548630416926103	0.102685177882094	7.47608574314171e-08	4.31203866663098e-07
ENSMUSG00000003849.9	385.04215129672	-1.14760667562691	0.150312882437198	9.34482670192299e-15	1.12568589100633e-13
ENSMUSG00000003863.19	57.5780624553171	0.925739758576498	0.313234925069472	0.00157236239614596	0.00426207268762725
ENSMUSG00000003865.17	427.60574842324	1.46346781572909	0.160472167666235	1.78964212553152e-20	3.62039765124416e-19
ENSMUSG00000003868.15	1637.16530683913	0.440086696960676	0.223771567048066	0.0420481076535993	0.0779210205640131
ENSMUSG00000003873.12	792.548378414002	-1.13143022688227	0.118264972683472	4.73266943993437e-22	1.09610221754429e-20
ENSMUSG00000003923.15	1236.3698002241	-1.10476366474479	0.168172653833684	2.20582537516221e-11	1.92492456029656e-10
ENSMUSG00000003929.12	268.992884246322	1.16394327194487	0.326903431075221	0.000126667600314258	0.000432835728237164
ENSMUSG00000003934.6	13.1684205953066	0.570790691137614	0.369431302966887	0.0889266422978573	0.147234937102759
ENSMUSG00000003948.18	144.36068843496	-0.463046979625729	0.166369985056167	0.00459703415869588	0.0112147202209252
ENSMUSG00000003949.17	11.6332891365119	0.665358649418054	0.663594596456686	0.128553824635856	0.200696704445834
ENSMUSG00000003955.9	1158.37099668589	-1.23728846058169	0.107702824024376	5.55550205799346e-31	2.82353248114131e-29
ENSMUSG00000003970.10	7020.08412745694	-0.644681998094018	0.117753337615511	3.3100738107333e-08	2.01430101409258e-07
ENSMUSG00000003992.16	133.344395216377	-0.430540561428129	0.278314099487387	0.10309228949114	0.167203854136767
ENSMUSG00000004018.10	404.229064296468	-0.449101316532297	0.179292802078792	0.0105234564427939	0.0233386878442407
ENSMUSG00000004035.13	50.6846942415254	-0.417582195500168	0.280845821162703	0.116808277901945	0.185146011378509
ENSMUSG00000004040.17	394.411016857039	0.815987571317916	0.257475097084474	0.000922459038745786	0.00263443166684475
ENSMUSG00000004043.15	33.4071022824282	0.946818233244394	0.37553393561739	0.00534052579839613	0.0128139936357554
ENSMUSG00000004044.10	540.316218187231	0.626327827013833	0.186032636053563	0.000573038222845509	0.00171536455473496
ENSMUSG00000004054.10	185.705444604073	0.93560918358852	0.209103568332426	4.11724715268202e-06	1.82745845992493e-05
ENSMUSG00000004056.16	400.173073792172	0.159354522632884	0.139017343054827	0.245736245771061	0.342868900111173
ENSMUSG00000004069.18	371.438628822875	-0.0359255711360965	0.156297640243708	0.815341168920901	0.867887720014252
ENSMUSG00000004070.16	369.101849726578	-0.968451440871108	0.170390940237948	6.931687592862e-09	4.59887589007488e-08
ENSMUSG00000004071.14	469.588866960588	0.764412761011917	0.132925665917133	5.99252272496278e-09	4.0048243389595e-08
ENSMUSG00000004085.15	454.057786742458	0.71618492889112	0.25493133629626	0.00334329514393989	0.00841161820248405
ENSMUSG00000004096.10	1176.12539906726	-1.00279813675302	0.102049001676577	4.46793185108021e-23	1.13890764383495e-21
ENSMUSG00000004098.8	15.7524174648509	1.27467684380392	0.460070753778136	0.00117031541004817	0.00326101725841696
ENSMUSG00000004099.17	2922.32377989288	1.58970862321087	0.142601102303702	1.36990625392667e-29	6.12995822918765e-28
ENSMUSG00000004100.13	681.986518082371	0.308403828023143	0.152643729142342	0.0402379328728653	0.075047914896078
ENSMUSG00000004105.9	67.0738094675905	0.404363612842896	0.310819096656499	0.164554549114562	0.246730613003846
ENSMUSG00000004113.19	150.387092860606	0.809166753961439	0.605002210200166	0.0663314364057993	0.115061599420025
ENSMUSG00000004127.13	357.046168585958	-0.345174356248314	0.170022560441157	0.0385571531482577	0.0723061884628583
ENSMUSG00000004151.18	321.544622343689	0.0873419578301328	0.246652737482322	0.712285188605537	0.78482616733459
ENSMUSG00000004187.12	25.7878801591148	0.580090960139136	0.428941963269154	0.121817452060453	0.191738480508457
ENSMUSG00000004207.15	1175.46028889603	1.38634627525964	0.125772351064257	8.36041343723525e-29	3.57586826158319e-27
ENSMUSG00000004221.17	357.159298111065	-0.358303613298476	0.193317769690456	0.0574954477609906	0.10196850169954
ENSMUSG00000004233.15	56.4522738496822	0.0704016086721112	0.452671067704301	0.856259567142253	0.899523208429441
ENSMUSG00000004263.16	104.690195730338	0.860187991524527	0.438936078388452	0.0239135361168749	0.0479464506558602
ENSMUSG00000004264.18	2169.71220653939	-0.48188462411043	0.182096393199825	0.00684180370187069	0.0159264887699611
ENSMUSG00000004266.16	334.777736961573	0.136153597294503	0.376883201740448	0.689542064035405	0.767001429915632
ENSMUSG00000004267.17	52.7271488371557	0.628457651558166	0.315912604773125	0.0331430248167986	0.0635304406579881
ENSMUSG00000004268.12	1255.27430824612	-1.34897035558761	0.132281624417578	6.08435459464363e-25	1.81177336546106e-23
ENSMUSG00000004270.14	384.890703279284	0.27535438876784	0.20653943028178	0.170306812299328	0.254025568671471
ENSMUSG00000004285.13	855.84478818772	-1.3056964384909	0.120928428637036	1.15299979154245e-27	4.37475750399299e-26
ENSMUSG00000004317.15	532.877345009628	1.10113662141135	0.227456380969588	5.43839416740641e-07	2.76401348008276e-06
ENSMUSG00000004319.16	2089.48270260798	0.39987301471439	0.107222882828262	0.000171849122596163	0.000571226097023678
ENSMUSG00000004328.16	62.9340031730539	0.993374625639536	0.552173412370587	0.0211453145221578	0.0430727231860926
ENSMUSG00000004347.18	9.67693969183725	0.61500608382785	0.624659237428173	0.163627112658832	0.245530131597685
ENSMUSG00000004356.9	2440.47942716527	0.539357483492033	0.0982114648825556	3.27456375024984e-08	1.99490348780482e-07
ENSMUSG00000004359.17	110.068462913345	0.00518055249640629	0.672961933320985	0.990513188557889	0.996139042138925
ENSMUSG00000004360.10	12.8562884936117	0.881569409849254	0.551492833980401	0.0406763888933404	0.075728444986618
ENSMUSG00000004364.15	1132.76354047652	1.56226664361017	0.272417802864784	1.65077358437147e-09	1.18445702021111e-08
ENSMUSG00000004383.19	288.342183959729	1.12401909225596	0.135316076764247	4.24570003430282e-17	6.47351319119116e-16
ENSMUSG00000004393.11	542.544092370189	-0.0846873455675534	0.151534917674847	0.570524409235652	0.667947203767609
ENSMUSG00000004394.13	343.853695952143	0.325692789824861	0.173868632032888	0.0560538709037867	0.0999934018169922
ENSMUSG00000004415.16	7.52886011507722	-0.0481334481454919	0.708556483478109	0.909366650190166	0.940730030699928
ENSMUSG00000004446.13	450.833418185272	-0.63037179014647	0.110229907801794	8.22473658870859e-09	5.41097632466098e-08
ENSMUSG00000004451.15	659.586232965187	-0.533430140800821	0.103816948527199	2.29055197607796e-07	1.22861626677771e-06
ENSMUSG00000004455.17	4169.81685159795	-0.756740995849876	0.0939551626169005	5.48406761017885e-16	7.52551177806793e-15
ENSMUSG00000004460.18	428.440273169761	-0.149883767502106	0.137399919992091	0.269459229699908	0.370013902378319
ENSMUSG00000004462.8	243.498300286966	-0.360773133674931	0.125017504068806	0.0035552199819967	0.00889318053221018
ENSMUSG00000004473.11	61.9017018036644	-1.26711783746259	0.232457574006062	1.60195169490657e-08	1.0185072803099e-07
ENSMUSG00000004500.10	133.520993955466	-0.374939977833675	0.155309962108104	0.0141918093006284	0.0305206378155214
ENSMUSG00000004508.7	15.2685991328568	0.78302985265901	0.44001610050111	0.0401169653466988	0.0748863697829854
ENSMUSG00000004530.13	1813.91005026951	0.65077610297215	0.165793895383334	6.434412988538e-05	0.000232664643571048
ENSMUSG00000004535.13	978.733317890536	1.02102079090358	0.239277908173097	9.29523464867604e-06	3.90072958613018e-05
ENSMUSG00000004558.16	88.9541961311412	-0.217432280290106	0.358458413795397	0.506865678688371	0.610753485362316
ENSMUSG00000004561.15	140.581760110623	-1.28256562857364	0.249579597320725	8.44494151702288e-08	4.84370783562577e-07
ENSMUSG00000004562.17	180.734422597984	-0.069373276407816	0.233737540488667	0.75825085168486	0.822374812269946
ENSMUSG00000004565.16	770.092785515458	0.909990569341225	0.247217187857939	0.000125935736167426	0.00043051354940191
ENSMUSG00000004567.17	396.759791742132	0.279608739480488	0.146438221290294	0.0528421732250523	0.094926909941715
ENSMUSG00000004568.14	1026.31779463012	0.616525113500353	0.188042412282724	0.000791869609987795	0.00230017937337608
ENSMUSG00000004591.17	1793.50553238229	0.537654362195012	0.174889420845235	0.0017104418886722	0.00460226251319693
ENSMUSG00000004610.5	638.407710416304	-0.993995767107655	0.113313470224968	9.13477197333914e-19	1.62618691983757e-17
ENSMUSG00000004626.15	598.116351015863	0.460414458771983	0.234846723964292	0.041978134761354	0.0778263842732737
ENSMUSG00000004631.16	222.748199320899	-0.766828750253093	0.118326694028977	6.16884551898811e-11	5.13301562209082e-10
ENSMUSG00000004633.18	42.8892988206207	-0.120662528471195	0.37007978592974	0.719515979244662	0.790517055659317
ENSMUSG00000004637.16	151.26061771801	0.431788706379591	0.170442713796722	0.00982604807890232	0.021936758909339
ENSMUSG00000004642.14	1896.71827402262	-0.562284262634972	0.085239167264967	3.41420728609249e-11	2.90401608368208e-10
ENSMUSG00000004661.16	674.859892367772	1.0775228287631	0.249504018125214	6.72779754985293e-06	2.89109191684311e-05
ENSMUSG00000004665.11	663.850922393108	-0.0119271977583042	0.15395682735497	0.937290224346543	0.960445433995925
ENSMUSG00000004667.19	1113.61048242112	-0.571839601983946	0.127327125059555	5.66456254276706e-06	2.45728006827569e-05
ENSMUSG00000004677.18	1267.44855604075	1.22935846012483	0.137699900578815	1.59002987102323e-19	2.98552130970803e-18
ENSMUSG00000004698.12	19.4973938208674	-0.100483378182831	0.516761602111996	0.810483690480173	0.864113624547556
ENSMUSG00000004748.6	55.1400041820906	-0.255133282454242	0.212128221341027	0.215339696321288	0.307946051178693
ENSMUSG00000004768.15	369.848613704085	-0.0901099744965756	0.122005157307652	0.455831921936179	0.563231354282513
ENSMUSG00000004771.13	560.693551499174	-0.871347034700366	0.132759835282958	3.16254536474826e-11	2.69972185180454e-10
ENSMUSG00000004788.12	285.168541290146	0.0879828051057101	0.136304092424257	0.513550234067446	0.617002167254387
ENSMUSG00000004789.11	1205.30499340934	0.296340978251327	0.0824814670405091	0.000307857996405946	0.00097565389276688
ENSMUSG00000004798.15	214.419150532786	0.315738087658756	0.183675100900006	0.0788421033529018	0.132858464583733
ENSMUSG00000004815.13	176.460484621118	0.36075744038911	0.252029267717554	0.1352962909808	0.209686966925255
ENSMUSG00000004843.8	339.259662957845	-0.216484031402183	0.158262237516724	0.164408584273356	0.246567956031817
ENSMUSG00000004846.11	185.33895145992	1.53109469165259	0.263866592006375	1.19913406777788e-09	8.75272193887339e-09
ENSMUSG00000004849.15	303.575574832513	-0.76021368584233	0.134124334328306	9.77909499835491e-09	6.38510536629303e-08
ENSMUSG00000004864.14	20.8326553985302	-0.445644483929856	0.392033119080352	0.204569547036236	0.295107028562916
ENSMUSG00000004865.17	2676.12289596506	-0.318288990922233	0.0988417974859028	0.00119298445161102	0.00331727034189104
ENSMUSG00000004880.12	3031.6264764171	-0.0346004248219023	0.129584009475321	0.787210998433547	0.845211156758506
ENSMUSG00000004885.6	141.835608247007	-1.28160328584328	0.166563276503772	4.68665629002146e-15	5.8245410662478e-14
ENSMUSG00000004891.17	830.58832666262	1.56160147058503	0.158547383019187	1.34797088495911e-23	3.58595097942191e-22
ENSMUSG00000004895.10	306.405552557008	1.10448922940187	0.137445937870967	4.12064505697915e-16	5.70207244985509e-15
ENSMUSG00000004896.17	158.703964734964	-0.179631451354218	0.145145740245969	0.209602261270794	0.301048446257843
ENSMUSG00000004897.17	3828.05955420956	-0.0372824395252507	0.107313999965186	0.726331994396478	0.796570692755698
ENSMUSG00000004929.13	848.5031771363	0.914692461385947	0.1343609760538	5.66098359252449e-12	5.24293682891456e-11
ENSMUSG00000004931.12	206.561651039561	0.725119322209129	0.286039892148698	0.00737296601208705	0.0170077913261753
ENSMUSG00000004934.15	291.266588692212	-0.153466953990753	0.414236924940335	0.674845844592385	0.754374212402607
ENSMUSG00000004936.9	1162.36161387597	0.216122625392788	0.0698006432723832	0.00189634448529133	0.00504966116418051
ENSMUSG00000004937.7	512.377451151991	0.22139522661581	0.144576653389789	0.120594594155953	0.190159071336405
ENSMUSG00000004945.16	529.56402386406	-1.56894440446671	0.103453034338442	1.19449747500625e-52	4.09787290019332e-50
ENSMUSG00000004947.16	142.388454146203	0.575468261851872	0.171085422975264	0.000606699488475572	0.00180725768392316
ENSMUSG00000004948.13	21.6945837927256	-0.485322498199482	0.733049938824076	0.235018094714758	0.331084178772172
ENSMUSG00000004951.11	467.033541516618	0.25463715359604	0.162143011399009	0.110129088983557	0.176495932680509
ENSMUSG00000004952.14	58.1320668268049	0.616479753851844	0.477899163230533	0.125011274780818	0.196072069893868
ENSMUSG00000004980.17	6055.84718405324	-0.0767972427694645	0.147030351310971	0.596307896176472	0.69014634005749
ENSMUSG00000004988.10	6.27033948353167	0	0.78949906693613	1	1
ENSMUSG00000004994.13	137.447672565106	0.0122769113528821	0.29361775213812	0.96463705431726	0.979145557137541
ENSMUSG00000004996.10	221.946106020767	0.129780517638696	0.150158619045415	0.380451873752665	0.488796208557785
ENSMUSG00000005034.16	820.521572366339	0.596662857917487	0.167317267640774	0.000281393753868911	0.000898702665818339
ENSMUSG00000005043.14	32.6137533890515	2.12733880628627	0.34273155125888	1.63890556918122e-11	1.45487105162842e-10
ENSMUSG00000005045.17	126.315509902793	0.136725993020785	0.648014050829472	0.756099731969393	0.820420024139431
ENSMUSG00000005054.8	434.772117261368	-1.28146956871631	0.167374826593074	6.30709322133623e-15	7.7333510108521e-14
ENSMUSG00000005057.14	30.0685034997471	0.601723054900637	0.283449357116483	0.0249948257392853	0.0498292730567567
ENSMUSG00000005069.13	326.58879353228	0.740908042748447	0.214120097520136	0.000361510501894414	0.00113131764247345
ENSMUSG00000005078.17	345.101973865562	-1.05609793200129	0.117085079038222	9.01035324640672e-20	1.7212701497515e-18
ENSMUSG00000005087.18	163.10770995227	0.511956050251281	0.154905941015327	0.000787907849199225	0.00228947918700611
ENSMUSG00000005089.16	82.8658674299417	0.712946455425367	0.834579677696159
ENSMUSG00000005102.14	534.01253288318	0.496259324712157	0.152037715653289	0.000921226875726122	0.00263136911753375
ENSMUSG00000005103.13	1002.33426842404	0.319116839775678	0.174080844479117	0.0615046503262167	0.107893584416939
ENSMUSG00000005124.11	23.7936433624665	0.183898725997998	0.42367497194002	0.620796399910018	0.710121703613479
ENSMUSG00000005125.14	283.144099812151	1.13180142459511	0.28554875787777	2.80603075695906e-05	0.000108160289183303
ENSMUSG00000005142.11	428.156615023382	1.37745773446586	0.173384938830807	5.39581297980764e-16	7.41057984474499e-15
ENSMUSG00000005148.9	883.621773484082	1.15226038110789	0.134752529499493	5.04806849714204e-18	8.52579937871159e-17
ENSMUSG00000005150.17	169.788364551329	-0.313532471262125	0.234911644205797	0.166181537992339	0.248773762374532
ENSMUSG00000005161.16	2875.25008767821	-1.01346941791003	0.0853062533064603	7.66484303581865e-33	4.57307863300093e-31
ENSMUSG00000005198.16	1806.24738208166	2.16109027980522	0.184508989414993	4.68738486026387e-33	2.85878394422093e-31
ENSMUSG00000005204.13	1154.66446139578	-0.415768775110261	0.335371892610077	0.180197781282558	0.266270357535882
ENSMUSG00000005225.16	566.294865077259	0.158479091001371	0.139584304585195	0.250217286208196	0.34838319539954
ENSMUSG00000005233.17	769.207910954674	-0.41042347815744	0.115827165333106	0.000351170562246907	0.0011008424992423
ENSMUSG00000005237.15	29.0043926123459	0.217237106780517	0.534764106902295	0.609705422625603	0.701265572003618
ENSMUSG00000005251.16	79.0237728678331	0.762667639089626	0.190349527009711	4.07580869396196e-05	0.000152329418437294
ENSMUSG00000005262.14	463.435073531939	-0.593975145583274	0.219119614320132	0.00513787115520911	0.012385496166422
ENSMUSG00000005267.14	36.2878471556542	0.0938520846570327	0.249596673121842	0.695057215942704	0.771208623066404
ENSMUSG00000005268.21	8.38608636289371	-0.257947032019787	0.662197667704643	0.555963500326503	0.655148916550489
ENSMUSG00000005299.7	308.800710821513	0.64875879289044	0.186192875394845	0.000364576499444399	0.00114026233928793
ENSMUSG00000005312.16	1559.68878124086	0.552850129972091	0.0935369723949695	2.78249375205739e-09	1.93739216131624e-08
ENSMUSG00000005354.17	746.81280381345	-0.441993730556494	0.20539477212344	0.0269243146078731	0.0530846131043878
ENSMUSG00000005360.15	323.184411261427	0.383062658529146	0.137982786002036	0.0049435224533969	0.0119654011938345
ENSMUSG00000005362.15	443.246545239145	-0.581529714990924	0.161466369802502	0.000248967407960329	0.000802927204638217
ENSMUSG00000005370.5	4454.63265411463	0.958228003508165	0.0757069648630898	5.62953258724708e-37	4.80318720798952e-35
ENSMUSG00000005371.16	590.153508262875	1.68338362276106	0.21207590494566	2.91027844460846e-16	4.08555457351812e-15
ENSMUSG00000005373.14	28.7537926931292	0.412161627820824	0.381581027051737	0.231013952635064	0.326392686232656
ENSMUSG00000005374.14	470.557144472979	0.340746902001187	0.141916786570778	0.0149884825939874	0.0319667585643299
ENSMUSG00000005378.18	533.455586652277	-0.192733808605177	0.328186925641071	0.527005959074287	0.629220354413883
ENSMUSG00000005397.9	1284.47928955102	2.01431927377608	0.217330032360543	1.14786718405947e-21	2.57169100951119e-20
ENSMUSG00000005410.7	3577.00460284662	0.34308424105262	0.0890670069250077	0.000108067712190278	0.000374327096473982
ENSMUSG00000005413.9	602.492480472357	0.0111060109952303	0.142920859764509	0.937234869010484	0.960445433995925
ENSMUSG00000005417.18	1285.47431167924	0.485960266986296	0.117485641684616	3.0003088016915e-05	0.000115165699388005
ENSMUSG00000005442.14	572.721197658075	1.84853398195761	0.361565125050487	2.09561174262249e-08	1.31260702037902e-07
ENSMUSG00000005447.13	554.022105614535	-0.988520514313456	0.0757922814574073	3.71633312767002e-39	3.8488589693926e-37
ENSMUSG00000005465.10	4.99985574328006	0.349872053849152	0.770318770755898	0.35281949464077	0.460123856918073
ENSMUSG00000005469.11	426.362327900441	0.887403263030839	0.109438272434585	3.04037871049499e-16	4.26092904048689e-15
ENSMUSG00000005470.9	343.952455728925	0.105382830540038	0.218301284780194	0.618339274572843	0.708375736356686
ENSMUSG00000005481.19	2233.21319496498	-0.485918063390627	0.100215825800935	1.05952351851077e-06	5.15426108694736e-06
ENSMUSG00000005483.11	986.677314439893	-0.597188341804103	0.0937043267154128	1.46185000725869e-10	1.16969310347565e-09
ENSMUSG00000005493.16	10.3763575261168	-0.905774379671952	0.426564104183796	0.01530137276316	0.0325539670918548
ENSMUSG00000005501.15	349.915894384379	0.0415530242996079	0.146506823412244	0.773644083302037	0.834343907245704
ENSMUSG00000005505.13	219.126742543843	-0.278243279136259	0.369033099993735	0.406576203449845	0.514888129063185
ENSMUSG00000005506.17	1950.01366781683	0.582310989565792	0.0927233965054766	2.7016090703809e-10	2.08861016722828e-09
ENSMUSG00000005510.10	494.667326180219	-0.819241818287132	0.147054952712132	1.60549010417555e-08	1.02036300831566e-07
ENSMUSG00000005514.15	198.502003000539	1.35582160695322	0.187213693998466	1.25748212774614e-13	1.37679243335078e-12
ENSMUSG00000005533.11	522.682177613094	1.15919681583312	0.204367924828179	5.52900124296523e-09	3.71464967229328e-08
ENSMUSG00000005534.11	535.877020854597	1.25262531395455	0.244969905681039	1.02463263258722e-07	5.82015369465808e-07
ENSMUSG00000005553.15	9.69481533297078	-0.0236498930249672	0.499756666087473	0.954225856567564	0.971151865271822
ENSMUSG00000005566.15	3288.86642945633	1.61747715215279	0.150625089269809	1.17613114692228e-27	4.44205311843332e-26
ENSMUSG00000005575.17	557.63004757988	0.00348185043228101	0.136762788353252	0.979440776782796	0.989111448011916
ENSMUSG00000005580.12	30.2062211054727	0.714706150309252	0.290136398575779	0.00910312149569462	0.0204950918334158
ENSMUSG00000005609.17	833.566990321184	0.112884621707409	0.164800069378845	0.48565891992391	0.591475884504624
ENSMUSG00000005610.18	16547.3395434208	-0.0311360249852404	0.105440999394999	0.766144799969698	0.828698530025028
ENSMUSG00000005615.16	301.328141347766	0.079642464311811	0.133185881696994	0.545245341487617	0.645382047029657
ENSMUSG00000005621.12	252.417565822278	0.741666616397885	0.345190766949886	0.0195784450614651	0.0403248727759955
ENSMUSG00000005625.16	1539.71834406718	-0.149085379684441	0.168601210332384	0.367682976301959	0.475955944561305
ENSMUSG00000005628.13	7.5841305220791	-0.394292692028246	0.518713206041171	0.347583719577225	0.454497501215802
ENSMUSG00000005656.10	979.819649092731	-0.393407288836553	0.190119864733607	0.0340940866489775	0.0650832170703778
ENSMUSG00000005667.9	2124.89972058781	-0.389429735186487	0.14504271197514	0.00649072925371603	0.0152103086126287
ENSMUSG00000005672.13	1066.49663458691	0.927826672960743	0.329213642449563	0.00238705115596087	0.00620580539709626
ENSMUSG00000005674.10	181.509568909245	-0.625438374231426	0.274895131299362	0.0166583335532077	0.0351008034063559
ENSMUSG00000005681.13	34.6040157107135	-0.73319374178824	0.293327243907781	0.00804759120195175	0.0183672466143506
ENSMUSG00000005682.10	483.59678131377	1.09165566714395	0.12976051670871	1.81305938296535e-17	2.88739350670121e-16
ENSMUSG00000005683.9	1790.45968374399	0.43567704231609	0.0975491879789046	6.9984681994955e-06	2.99879718556056e-05
ENSMUSG00000005686.18	28.3065454272485	0.563425282490451	0.653674639451799	0.199817861838388	0.289265998320241
ENSMUSG00000005687.15	1726.93938241101	-1.09527489573409	0.0822135489280563	7.86822783630841e-41	9.89054257866341e-39
ENSMUSG00000005698.16	1328.50506731108	0.29108407431972	0.0990336281184732	0.00309735698129038	0.00787344510819833
ENSMUSG00000005699.17	95.7152671844877	-0.852860794982449	0.34875112163618	0.00777048755343388	0.0177841026466151
ENSMUSG00000005718.9	256.277394715761	0.443536738338422	0.152582092828744	0.00316472537737751	0.00802116866080891
ENSMUSG00000005732.15	2651.92690611585	-1.1459034793487	0.0898246165394897	1.208842340865e-37	1.105889268168e-35
ENSMUSG00000005774.13	185.173114544446	-0.279231355846831	0.219812061690091	0.18965253602693	0.277526731605391
ENSMUSG00000005779.13	1774.34303588466	-1.07986300861064	0.117665839874287	2.0452204195012e-20	4.11216662367841e-19
ENSMUSG00000005802.13	154.778365474388	-0.276580103575256	0.188159088403218	0.132457740961281	0.205888391581028
ENSMUSG00000005804.15	459.540333093237	-1.02408961379273	0.218268002299438	1.28440268134743e-06	6.16805452136135e-06
ENSMUSG00000005813.13	1005.1212818488	-0.309732796857382	0.095243027207129	0.0010712626866762	0.00301443654502682
ENSMUSG00000005823.10	117.794824301299	0.348457013370305	0.172477020665951	0.0393995449346741	0.0737012730250231
ENSMUSG00000005846.13	2936.96200656504	-0.632841018794173	0.119203489841955	8.41668751322252e-08	4.83195871128684e-07
ENSMUSG00000005871.16	1330.67542030819	1.51693813152168	0.218296159470498	7.41270078302627e-13	7.49784667039887e-12
ENSMUSG00000005873.7	315.618947113478	-0.957955011639568	0.223093159595082	9.08213122047968e-06	3.81519017366426e-05
ENSMUSG00000005881.14	396.251113035686	-0.085307338818795	0.132295005747537	0.514279953243902	0.61756347918525
ENSMUSG00000005882.19	461.33353955155	-0.758999676223218	0.187221254238661	3.34892193774008e-05	0.000127242034030378
ENSMUSG00000005883.16	6.98875089080203	0.120352584793617	0.532754634440439	0.776967335314283	0.837160316078014
ENSMUSG00000005886.15	707.434867223082	0.29777227911913	0.243422847850769	0.203166179224436	0.293436495283462
ENSMUSG00000005892.5	1136.35771661445	-0.688910174940723	0.270237286070784	0.00741158532907223	0.0170813961670864
ENSMUSG00000005893.15	929.26057462875	0.311454748328987	0.0747692079724348	2.90788999462556e-05	0.000111774567090334
ENSMUSG00000005897.15	101.324941855808	0.336521976159371	0.140766209596396	0.0154517764215159	0.0328442496880215
ENSMUSG00000005899.15	798.082422730081	0.760133848160177	0.178619363530577	1.38995915497614e-05	5.63192273647917e-05
ENSMUSG00000005907.15	232.59046213075	0.0134207677792542	0.204341392737151	0.94617512384029	0.966037604262928
ENSMUSG00000005936.20	816.320607826037	-0.00724110008078709	0.170845189603641	0.965541872725847	0.979789219263278
ENSMUSG00000005947.12	15.9902639095865	-0.808052367624214	0.535510526551053	0.0577272930975651	0.102291545834241
ENSMUSG00000005949.10	74.0175987680613	-0.042593970060219	0.214441495061002	0.83776179614352	0.885677721451695
ENSMUSG00000005950.15	5.89459534691982	0.0825353755284906	0.700504849213042	0.846544953939209	0.892449152145771
ENSMUSG00000005958.16	223.501277356217	1.61699530607973	0.241279336197519	3.24030265861048e-12	3.08249935755856e-11
ENSMUSG00000005968.15	80.7436561606933	0.10849907518304	0.274887212186545	0.677891148265827	0.757007563983004
ENSMUSG00000005973.7	1278.28000134262	-0.613484922409278	0.0752589287869635	2.80504383073236e-16	3.94118231746329e-15
ENSMUSG00000005981.12	1705.29440441475	-0.226026702169764	0.0871836329600147	0.00918030207466835	0.0206321870156358
ENSMUSG00000005982.15	124.975011482307	0.322565885814026	0.184233737797855	0.0734135221425088	0.125144976099451
ENSMUSG00000005983.16	13.3328075207678	-0.694077953189983	0.579054036224505	0.112356253325098	0.179593323966646
ENSMUSG00000005986.17	33.5811718231576	0.290796684710178	0.293591618429473	0.293611942584538	0.397215565111698
ENSMUSG00000006005.19	2808.25505284627	0.966041847683028	0.230738928357648	1.44155316220518e-05	5.81957732827475e-05
ENSMUSG00000006010.15	181.304852655287	-0.354671080964458	0.232157753647867	0.113325146948887	0.180738517656884
ENSMUSG00000006019.16	148.899910818279	1.03062208598587	0.184312417575848	1.08003549407832e-08	7.01852584095803e-08
ENSMUSG00000006021.6	64.0115935766693	0.0435605903708502	0.264129224183752	0.862781240758601	0.904152646519596
ENSMUSG00000006024.14	673.694714745548	-0.0547155635664682	0.145961174793387	0.703876685383827	0.777693060803508
ENSMUSG00000006050.13	515.455470633537	-1.35010071250075	0.120538995526791	1.22032221942017e-29	5.49044972327649e-28
ENSMUSG00000006056.14	558.981391537727	-0.329577302511865	0.404060195726979	0.358964175230163	0.466761139727977
ENSMUSG00000006057.16	456.493630088678	-1.71681223333263	0.122381780044483	1.50783808353396e-45	2.75884108017264e-43
ENSMUSG00000006058.11	211.268729649179	-0.59891945911963	0.198858599162143	0.00199353247537675	0.00528027976066092
ENSMUSG00000006095.13	317.080309062675	-0.605986186428169	0.201603301436835	0.00201929589186691	0.00534164585564216
ENSMUSG00000006127.10	163.750178689003	0.0883782433899522	0.179998580556483	0.616001908436308	0.706484428626597
ENSMUSG00000006134.5	785.347184822842	0.458369516073991	0.14058556087178	0.000958076855159403	0.0027271653541763
ENSMUSG00000006169.21	704.097800401325	0.838719818784108	0.0809497122534949	2.35719218957657e-25	7.3099592816869e-24
ENSMUSG00000006179.10	23.786437917788	-0.12078450139958	0.444290789851822	0.753080412060948	0.818222165835817
ENSMUSG00000006191.18	463.302202089604	-0.275805996986907	0.150918143290083	0.0636230788726307	0.111077315499959
ENSMUSG00000006205.14	63.8162904128298	0.601796369439621	0.470186607131938	0.130506950990781	0.203182184169915
ENSMUSG00000006215.13	157.292123456999	0.526641692593312	0.279354404349025	0.0468911407695603	0.0855669786183897
ENSMUSG00000006216.11	9.48325024427801	0	0.790000985133766	1	1
ENSMUSG00000006218.5	5.91666656601212	0.370151681201958	0.721368217576902	0.373611831146987	0.481699500743614
ENSMUSG00000006219.13	402.573051961867	1.36045445377059	0.180184093001906	1.23242308191912e-14	1.46635194291634e-13
ENSMUSG00000006235.7	18.8379329190382	-0.0364078898991125	0.374792887754707	0.91456293046966	0.944551417361956
ENSMUSG00000006241.17	30.5165092603094	-0.0900925749325006	0.263373566408252	0.720055755062871	0.791004544270867
ENSMUSG00000006262.16	364.090221314368	0.651413726198375	0.169691705592928	9.1641831774412e-05	0.000321351372195324
ENSMUSG00000006273.15	2179.30968809967	-0.014563657349838	0.0850889331760725	0.863470308449906	0.90438656463838
ENSMUSG00000006276.11	976.233093529972	0.749153353057251	0.0935487012582812	8.04676893551546e-16	1.08968868471327e-14
ENSMUSG00000006281.9	225.025137438995	1.34152717132283	0.332383453948886	1.32153261340028e-05	5.37458077176152e-05
ENSMUSG00000006288.9	545.942967936115	-0.7520106549279	0.0955772814040753	2.48069056892247e-15	3.16172845189212e-14
ENSMUSG00000006289.15	695.488647453194	-1.21165028265297	0.096674582060827	1.88166660957045e-36	1.54156239103466e-34
ENSMUSG00000006299.14	690.686302111059	-0.106867395139066	0.12943534189207	0.403909791619745	0.512496728201752
ENSMUSG00000006301.18	278.237788873728	0.376874540090533	0.197332538774183	0.0500660036968476	0.0906572336569154
ENSMUSG00000006304.15	1057.27131952641	-0.884675320828086	0.0817419219525866	1.61153114211944e-27	5.99031226123721e-26
ENSMUSG00000006307.17	482.551442626808	1.00621157948027	0.272696772041587	0.000104675560223108	0.000363494822900446
ENSMUSG00000006310.11	64.8005438064434	-0.31931340649693	0.311583584833971	0.273401997804018	0.374209184426795
ENSMUSG00000006311.9	10.7558585598782	-0.866731968674781	0.464883864467245	0.028312589711544	0.0554697697537174
ENSMUSG00000006313.6	15.3705423002104	0.0600707173616833	0.589438237900265	0.891132456837776	0.92652343520316
ENSMUSG00000006315.10	290.422960194085	-1.34827875258596	0.117131192208738	3.52027452933084e-31	1.81718998979596e-29
ENSMUSG00000006333.15	8634.75787780676	-1.20687746727231	0.117020904547412	2.34945351722388e-25	7.29970774870296e-24
ENSMUSG00000006335.17	80.9449609097435	-0.645625925228314	0.196256976471635	0.000740600199618916	0.0021700112966414
ENSMUSG00000006342.16	61.7400405980322	0.945893956432013	0.535871682951883	0.0263599296774068	0.0521216332850453
ENSMUSG00000006345.11	39.2209941678066	0.699857609612273	0.445659884671155	0.068901355242247	0.118719118632843
ENSMUSG00000006356.11	262.202564637938	0.0356528367601696	0.19544623929801	0.851615720303854	0.895959370447455
ENSMUSG00000006360.12	117.015566392149	-1.26026101358266	0.219209008017194	2.93990399365077e-09	2.04353731800115e-08
ENSMUSG00000006369.15	237.092727233727	1.21230821689806	0.16144418784009	2.20805210356562e-14	2.57324798226575e-13
ENSMUSG00000006373.11	956.374749762229	-0.202308171764021	0.110824752403247	0.0657641266472996	0.114258057976481
ENSMUSG00000006378.16	607.345006538127	-0.637957773618244	0.157633302376889	3.90260168213319e-05	0.000146521071362716
ENSMUSG00000006386.16	15.7050673672412	1.08166224119398	0.600847985523486	0.0140231254788132	0.0301933586898035
ENSMUSG00000006390.16	154.633656016479	-0.076699848573417	0.153094466696876	0.610961858416462	0.702135013835029
ENSMUSG00000006392.17	502.923482515051	-0.855466255770778	0.114417840641199	4.69053346104965e-14	5.33273322929274e-13
ENSMUSG00000006395.17	26.4592549439734	-0.0214284617620589	0.285870655520099	0.936853396129181	0.96023682771438
ENSMUSG00000006398.16	1367.448057919	0.725696305305279	0.134605103253714	4.89584395790029e-08	2.9041737195513e-07
ENSMUSG00000006403.14	20.5506098778189	0.451342591197234	0.309691132535529	0.119648811229961	0.188939103809337
ENSMUSG00000006411.13	8.24947570852254	0.262980912755092	0.511460770847427	0.528197184929316	0.63041407872951
ENSMUSG00000006412.11	391.693641210535	-0.77691601408989	0.154925273402359	3.50969451314097e-07	1.82777164920596e-06
ENSMUSG00000006418.18	534.811119564714	-0.229248709014795	0.107531836251933	0.0317216231338804	0.0611519513165077
ENSMUSG00000006423.16	382.027506982499	-0.359496458297708	0.172039679422609	0.0331352639893049	0.063527580872265
ENSMUSG00000006435.17	49.7137866486285	0.710057304913375	0.303993796178503	0.0128520732422899	0.0278990173206311
ENSMUSG00000006442.11	654.474622514282	0.174227091342097	0.156303460910263	0.257400529329734	0.35663563453704
ENSMUSG00000006445.4	331.859781939976	0.929889098725464	0.188564641604851	4.46815019860136e-07	2.30000091654794e-06
ENSMUSG00000006456.11	558.23219986148	1.26044899887361	0.277261375856076	1.68254378379855e-06	7.96162312868124e-06
ENSMUSG00000006457.5	117.429087477694	0.564979855227652	0.197396562651664	0.00331969891629352	0.00836247239629883
ENSMUSG00000006463.14	72.0710468822366	0.128149544896166	0.183646125907379	0.475594225589383	0.581800023236043
ENSMUSG00000006464.10	52.0611852329371	-0.214246518909608	0.244397236221385	0.361626078646407	0.469447409281198
ENSMUSG00000006471.19	218.360009422741	0.513545717845372	0.195963384473927	0.00719586390507005	0.016656492961033
ENSMUSG00000006476.20	91.9138976349502	0.466062604354656	0.294341822547687	0.093062592415613	0.15320021086753
ENSMUSG00000006494.12	1103.71551902315	-0.572668132150976	0.223827477237295	0.00817133194173325	0.018621273607047
ENSMUSG00000006498.17	3971.61116625302	1.01392559464074	0.164345660104578	3.40351288512671e-10	2.60798728149752e-09
ENSMUSG00000006517.6	379.089748294708	0.59486006906693	0.174188553448096	0.000494928463395751	0.00150225938856877
ENSMUSG00000006519.12	58.8976050217309	0.220089272289671	0.221735814587116	0.305159627771586	0.409328363585724
ENSMUSG00000006526.14	148.208142090788	-0.247742073892621	0.213327758222453	0.231395434437606	0.326875578526555
ENSMUSG00000006527.17	203.010155159777	0.41779433015311	0.155577148388975	0.00636952820992732	0.0149603510245148
ENSMUSG00000006567.12	68.2883968767309	0.992398728107769	0.220156462912459	3.24463798191549e-06	1.46784213319237e-05
ENSMUSG00000006575.15	160.727257702669	0.158264656099375	0.215000005933035	0.447879048991411	0.556198020352093
ENSMUSG00000006576.17	47.7359302768782	0.373769305354007	0.482339234592828	0.354900469560088	0.462442030622094
ENSMUSG00000006585.4	593.486756111776	0.695089847122117	0.202574433918975	0.000422996664435695	0.00130386918845809
ENSMUSG00000006586.16	23.1614771507839	0.569037064451893	0.41057202213321	0.117470565241794	0.186034602600175
ENSMUSG00000006587.7	10.7378414315606	-0.0601071249836811	0.413064765400593	0.869227551961907	0.908798101470268
ENSMUSG00000006589.9	932.095706106139	-0.530490427282032	0.139828580988839	0.000121864883842833	0.000417463915589751
ENSMUSG00000006599.14	782.281776246691	-0.508046689881016	0.137471494748694	0.000183093155887448	0.000605420682329036
ENSMUSG00000006638.16	19.6136532220505	-0.396363218620983	0.345621294332891	0.212674543953588	0.30469952329169
ENSMUSG00000006641.13	129.304900705352	0.76690587240373	0.251875648235073	0.00148929841653189	0.00405628134717676
ENSMUSG00000006649.18	44.3345833733675	0.623622660612209	0.535951331807145	0.143162519824904	0.219441237452917
ENSMUSG00000006651.9	93.0513461912603	0.711736532638873	0.347914080282639	0.0260292252839023	0.0515668013414364
ENSMUSG00000006673.15	1569.71888846836	0.0261184643710939	0.0719003953916336	0.715507629403039	0.787268751395152
ENSMUSG00000006675.11	28.6126867412716	0.138098454153476	0.44448356719279	0.719168073175278	0.790187539933096
ENSMUSG00000006676.17	739.039874021788	1.19389330350943	0.139966917983846	5.66840829090975e-18	9.495593013877e-17
ENSMUSG00000006678.7	1036.10154557355	0.747742353753635	0.245122090390591	0.00149688478873048	0.00407492177484293
ENSMUSG00000006699.18	3597.0681596684	-0.649437871130605	0.111167685870661	3.88960138912789e-09	2.6643122327275e-08
ENSMUSG00000006705.14	355.441953859892	-0.244742269645627	0.177184793217522	0.158551556459229	0.239023633368456
ENSMUSG00000006715.12	867.510211219313	-1.32199825728216	0.0900618460389213	2.8260165149923e-49	7.15938676190433e-47
ENSMUSG00000006717.8	280.429590006128	-1.04611289684177	0.269192759979966	4.49691226216204e-05	0.000166855913071253
ENSMUSG00000006720.17	191.687047293285	-0.414079438880519	0.246673197481763	0.0804194234960519	0.135225839549626
ENSMUSG00000006728.13	4464.87841005268	-0.741519788561633	0.129892713714572	7.85708608762206e-09	5.18359922295162e-08
ENSMUSG00000006731.11	20.9738108335318	-0.253367444663776	0.36504615481744	0.44590624752393	0.554252579859341
ENSMUSG00000006732.15	187.966964121235	-0.26775673689336	0.148269597472166	0.0669682236284277	0.116056171173366
ENSMUSG00000006736.10	364.790880086771	-0.668190603669662	0.149260686742491	5.57154156360943e-06	2.41883930735451e-05
ENSMUSG00000006740.15	2591.40807655415	1.60189275657838	0.300826981406419	1.48072779021514e-08	9.4655064136152e-08
ENSMUSG00000006763.15	666.0328023941	-0.662586072685925	0.122393241084016	4.59398098224216e-08	2.73892414317819e-07
ENSMUSG00000006782.17	77.6959457904675	-0.351111921649462	0.269232448876923	0.170897919641267	0.254768788949189
ENSMUSG00000006784.15	45.1297350376222	-0.0522603727290148	0.288831998359075	0.848157650906028	0.893405746655764
ENSMUSG00000006800.15	968.930492580786	1.16515282087327	0.129404013045289	8.84665761965673e-20	1.69196180049811e-18
ENSMUSG00000006818.6	1699.96575373714	-0.778982382566063	0.0965472754535205	4.77576998172401e-16	6.5754685860409e-15
ENSMUSG00000006850.9	158.410644137999	-0.209635352760217	0.173197789275329	0.217069284930069	0.309908090423395
ENSMUSG00000006906.11	94.959068383783	-0.508743583089628	0.227038710622551	0.0204093876488211	0.0417803812050146
ENSMUSG00000006920.15	404.185739933123	-0.251850125472895	0.257942742810214	0.3072973230567	0.411704907556315
ENSMUSG00000006930.16	249.414040549238	1.19438001411514	0.222030458189831	2.73004881232407e-08	1.68752679401428e-07
ENSMUSG00000006931.16	73.6712896329177	-0.0331222256731472	0.311210389303324	0.90945353581788	0.940760812507885
ENSMUSG00000006932.18	5961.53544702012	-0.205823230653482	0.0681226508583516	0.00244234672319713	0.00633855374166857
ENSMUSG00000006941.6	114.642504139357	-1.03943173485644	0.203007059657537	1.43194653787594e-07	7.95541958137755e-07
ENSMUSG00000006958.15	26.9391286689799	0.83238534866679	0.439133740385046	0.0288994063059705	0.05649845941356
ENSMUSG00000006998.17	3156.97577525046	0.0954277126518931	0.111968664965287	0.390226203691378	0.498763823831617
ENSMUSG00000007021.6	9.71890702452256	0.642500208489986	0.442547386525739	0.0933974651725989	0.153659312518452
ENSMUSG00000007029.17	866.803190751617	2.35609138593283	0.1692130008064	1.1067825170273e-45	2.07106678498734e-43
ENSMUSG00000007034.16	21.4073011535524	-0.319075406052374	0.56124440794214	0.461486034481951	0.568596373349367
ENSMUSG00000007035.16	38.7301256943225	-0.052780618577782	0.280156674480435	0.842528055947471	0.889353172903013
ENSMUSG00000007036.16	92.3035542094651	-0.0212854380210672	0.181302970405941	0.904516097201427	0.936771482554459
ENSMUSG00000007038.6	148.851538962357	0.121113412026061	0.244688349087298	0.606452702569809	0.698549010437679
ENSMUSG00000007039.13	321.001871576856	-0.509014475311909	0.156970544799478	0.000983434777894841	0.00279355192126865
ENSMUSG00000007041.10	1086.81478639697	-0.691849465687741	0.106914668671655	7.07752343749238e-11	5.83895683593121e-10
ENSMUSG00000007050.18	412.852002699729	-0.581307142785432	0.107123654528006	4.58013268002144e-08	2.73165682151079e-07
ENSMUSG00000007080.15	1380.80099565459	0.3108189442976	0.12174720157087	0.00994878640829546	0.0221776994429946
ENSMUSG00000007097.15	28.9663663263827	0.351956756505215	0.503250658576539	0.394699526522121	0.503175435723447
ENSMUSG00000007207.11	40.7755084937969	0.430764599872457	0.421976512260222	0.245189972191945	0.342286370029165
ENSMUSG00000007216.7	82.8460784890418	-0.246724240380984	0.225348129134351	0.257485797229546	0.356663746885846
ENSMUSG00000007338.11	630.835460521894	-0.758613036145704	0.235839165132283	0.00084410846614682	0.00243474060466626
ENSMUSG00000007379.16	434.322328147694	-0.101995923409481	0.152492336238066	0.497098503663588	0.602378472281132
ENSMUSG00000007411.17	1455.93223086369	-0.0731763954584675	0.124979855884494	0.55421233114248	0.653459434120237
ENSMUSG00000007415.16	1147.92956116068	-0.812981121601926	0.104177065615295	3.8806411298131e-15	4.8743339042435e-14
ENSMUSG00000007440.11	32.6920019767682	1.12514666045354	0.34313134031413	0.000372641748994522	0.00116305755888794
ENSMUSG00000007458.15	1797.51468571103	-0.782579398965452	0.0680545367336017	8.93249541507794e-31	4.48449396341733e-29
ENSMUSG00000007476.19	345.453037511204	1.5000742451233	0.148684927644418	1.38069185339131e-24	3.9817605516278e-23
ENSMUSG00000007480.6	10.9855509415078	0.181264503644392	0.73098259017783	0.658462306718565	0.740837578896872
ENSMUSG00000007564.16	916.816693352572	0.62927765323238	0.141932059992543	7.05366319024834e-06	3.02166159609312e-05
ENSMUSG00000007570.17	194.316044436294	-0.180231609425955	0.238372032841827	0.432308520635389	0.541355468388057
ENSMUSG00000007589.10	555.141714150808	-0.490581837300067	0.12738516437296	9.94702784066257e-05	0.000346735197824282
ENSMUSG00000007594.11	46.9682709204428	1.4348294280289	0.267587329647763	1.8371562838901e-08	1.15821028050606e-07
ENSMUSG00000007603.10	147.741866127172	0.372790340589374	0.176237562069332	0.0308730823844877	0.0598243172070322
ENSMUSG00000007610.16	270.682562569068	-0.029007646269407	0.147231914951498	0.841623462473626	0.888797124129622
ENSMUSG00000007613.16	706.299760489621	0.491843297648508	0.166657510209253	0.0026537709979129	0.00682913689992682
ENSMUSG00000007617.19	683.798842196636	0.422496670782394	0.174045081898813	0.0132831079077	0.0287164156381904
ENSMUSG00000007646.14	191.861739440093	-1.03578725944228	0.212144802796549	4.91061045713184e-07	2.50971515821198e-06
ENSMUSG00000007655.17	10.5276578316196	-0.679071665108973	0.579014791581567	0.120329958516297	0.18990544631856
ENSMUSG00000007656.14	1203.72858874095	-1.02092419004625	0.126785325712469	4.06215568938632e-16	5.62586356073377e-15
ENSMUSG00000007659.19	336.62288392108	0.414668379496258	0.165002921071279	0.0105228538876429	0.0233386878442407
ENSMUSG00000007670.11	1139.34075797282	2.14001823022833	0.124498610732798	1.58563721550707e-67	1.74071253518366e-64
ENSMUSG00000007721.7	375.742875117685	-0.460558084603606	0.166268756601054	0.00479618545363917	0.0116453532682212
ENSMUSG00000007739.11	4433.17857266653	-1.0747855627929	0.113381044433586	1.19434202737723e-21	2.67217801152458e-20
ENSMUSG00000007777.10	242.72220391474	-1.456506728904	0.134715725897105	7.43876856833313e-28	2.89584401926103e-26
ENSMUSG00000007783.11	258.168722381625	0.699316619038539	0.192089854994684	0.000191559010189217	0.000631764915038219
ENSMUSG00000007812.17	640.66744660792	0.385548168151187	0.176102143589499	0.0254681632016765	0.0506319260463608
ENSMUSG00000007815.14	2734.05866057197	-0.305373991160246	0.104210456642406	0.00316766176497219	0.00802614037294924
ENSMUSG00000007817.16	138.414728617609	0.736038435025818	0.38348663272892	0.0331083793170021	0.0634982159577304
ENSMUSG00000007827.11	299.945465320823	0.362117451660047	0.311256918285455	0.213794090652969	0.306001502892868
ENSMUSG00000007833.16	181.69133807906	0.631007541901078	0.317207833682024	0.0330445261651646	0.0633979042714395
ENSMUSG00000007836.7	737.409022477414	1.03441739054288	0.12372178257517	3.06311639092286e-17	4.74063323395927e-16
ENSMUSG00000007837.12	31.9291582970536	0.426834095182546	0.406668707451877	0.237025898700542	0.333342341267556
ENSMUSG00000007850.17	4447.85176971883	0.0593564693499817	0.155591199593371	0.698346283488223	0.77378495006167
ENSMUSG00000007867.10	158.825492320757	-1.19220591414666	0.150398010088413	8.65614208194463e-16	1.16454813450476e-14
ENSMUSG00000007872.4	70.3491997908803	-0.0247533013874163	0.437593134387074	0.94807317429241	0.96734128267384
ENSMUSG00000007880.17	1235.35553255772	1.88459564059868	0.136327940873671	1.75056427055434e-44	2.91177190335539e-42
ENSMUSG00000007888.16	8.38926095027921	0.0143756758092223	0.607727296943898	0.973988949467067	0.985303309705214
ENSMUSG00000007891.17	1181.4857893234	0.164628140983583	0.133247508327029	0.211365958774726	0.303184951493329
ENSMUSG00000007892.9	12164.6159521159	-1.6043477501001	0.204110397547808	6.53022834473344e-16	8.9012467224295e-15
ENSMUSG00000007946.12	14.7613465561294	0.116193751090689	0.465766321978838	0.769032956768878	0.830567698505484
ENSMUSG00000007950.10	154.146547566988	-0.334969608802542	0.153072635718504	0.0262869688235219	0.052002344499872
ENSMUSG00000007987.13	97.2571893675728	-1.02128443756972	0.295111113585012	0.000240836848634525	0.000778230060138289
ENSMUSG00000007989.8	533.104958440962	1.09881323722705	0.193508353912267	5.89023416886365e-09	3.93966230945076e-08
ENSMUSG00000008028.16	22.5205863389476	-0.233837322422524	0.360438174390351	0.477295073418469	0.583287227635824
ENSMUSG00000008035.13	277.455297008514	0.816765419683501	0.279277137362778	0.00205047942466359	0.00541543619662155
ENSMUSG00000008036.12	350.849389355962	-0.89202441291653	0.173618196550147	1.60454454521167e-07	8.82499499866417e-07
ENSMUSG00000008090.15	41.5686665434792	0.841031486164688	0.354469645147598	0.00958249176872423	0.0214336989888049
ENSMUSG00000008129.15	37.8807137066087	0.358061994304575	0.284505325010337	0.183703258589565	0.270431035150577
ENSMUSG00000008136.15	10.4516119225425	-0.0502179152572122	0.452870753646268	0.897223169851915	0.930851681333609
ENSMUSG00000008140.19	310.675376410494	0.688401876407931	0.152661211006235	4.68803222985559e-06	2.06135718902622e-05
ENSMUSG00000008153.13	73.0838186471242	0.518903918813004	0.46316263293821	0.188207681559069	0.275927340832726
ENSMUSG00000008167.15	193.417543032573	-0.049296361556139	0.211973819792503	0.810668334375413	0.864198579799309
ENSMUSG00000008200.16	995.214954682537	0.259414912016155	0.103032492553989	0.0112410739704458	0.0247700742769078
ENSMUSG00000008206.17	467.757689101518	0.734084750516065	0.25438580682547	0.00258274540723791	0.00666719997193708
ENSMUSG00000008226.15	170.026965402612	-0.927304106311211	0.240816842183166	6.27083301899391e-05	0.000227198695981898
ENSMUSG00000008301.12	682.442397657971	-0.840013439037534	0.109275990463499	9.43632426870917e-15	1.1358768401523e-13
ENSMUSG00000008305.19	226.61215288245	0.524515588778497	0.198615778870791	0.00672208492325539	0.0156743942836656
ENSMUSG00000008307.12	53.7870980526487	0.488002801395555	0.457347727919254	0.212258668391187	0.304209984140617
ENSMUSG00000008318.11	23.3569651634365	0.0733176256598348	0.432072111363907	0.845727142644916	0.891938008844479
ENSMUSG00000008333.13	923.902994877758	-1.13437999194887	0.162762303337993	1.33093773775232e-12	1.31947933338756e-11
ENSMUSG00000008348.10	2169.19300127274	0.779499268059165	0.137989182347897	1.06992779503244e-08	6.96108297147342e-08
ENSMUSG00000008373.17	1074.69693104433	-0.654151173039437	0.123571560133265	8.97635923920313e-08	5.12707969448345e-07
ENSMUSG00000008384.9	87.2199016739482	-0.325159697984157	0.191102790235375	0.0813693536625503	0.136550747554567
ENSMUSG00000008393.10	655.81063231945	-0.0927730843322218	0.103563998658569	0.367040964205848	0.475274322369875
ENSMUSG00000008398.17	38.1398633187694	0.571497216333525	0.43574163530682	0.131569084610961	0.204622980382385
ENSMUSG00000008429.9	257.953308758366	0.894843578672124	0.120632937423754	6.98715866234532e-14	7.82704365257418e-13
ENSMUSG00000008435.16	149.211443641372	-0.0913023714709746	0.321083269235838	0.760173419238357	0.824134287615908
ENSMUSG00000008450.9	1278.97604358465	-1.08250046154962	0.124518601503987	1.61693728882853e-18	2.83256450373824e-17
ENSMUSG00000008461.7	50.8946814315062	-0.184114139102552	0.462592815630289	0.640316599312571	0.7258772849291
ENSMUSG00000008475.14	815.99391663175	-0.829418416104062	0.123574613009116	1.21353008364816e-11	1.0901909376669e-10
ENSMUSG00000008489.19	486.023301578985	-0.156155870290069	0.216147286550754	0.456199423706727	0.563558582909128
ENSMUSG00000008496.20	12.7980379258167	0.445433403813101	0.656471640292999	0.310319974540443	0.414439498844888
ENSMUSG00000008540.12	8.35158205104082	-0.487549524473979	0.543938565598317	0.255183675335126	0.354100411371325
ENSMUSG00000008575.18	221.567732775418	0.623034515627392	0.315639359131676	0.0345560150544337	0.0658147004281009
ENSMUSG00000008601.13	7.68982087325631	0.719939643657196	0.529735784874387	0.0893775566173736	0.147877506360992
ENSMUSG00000008604.12	1107.35333752188	1.01484366033016	0.178905196959746	6.92792684107565e-09	4.59823342571514e-08
ENSMUSG00000008658.17	29.4326183084058	0.259333841803946	0.331599291655892	0.398764084234227	0.507224904882465
ENSMUSG00000008668.16	12884.6520720926	-1.54329371334866	0.0978623293003391	1.05886470651056e-56	4.84342364503038e-54
ENSMUSG00000008682.14	9550.9944819788	-1.42083063714117	0.146655641708456	8.81695009240179e-23	2.18328898002376e-21
ENSMUSG00000008683.17	9565.64772892563	-1.20099290158348	0.133319350195577	8.02400884338819e-20	1.54359057972048e-18
ENSMUSG00000008690.16	2036.18203134239	-0.118521349879348	0.151401802119985	0.42684986048865	0.536028113526012
ENSMUSG00000008730.18	1151.14794107541	0.820895709700064	0.0893438370339847	2.57210579582508e-20	5.12150739296875e-19
ENSMUSG00000008734.10	180.226129653816	0.926578592462528	0.221946665093096	1.60868813787902e-05	6.42967659379948e-05
ENSMUSG00000008763.17	704.157903792138	0.0062812609565552	0.155605136269485	0.967289179026644	0.981051423443689
ENSMUSG00000008822.16	203.899594845374	-1.16790039145755	0.137349055172228	7.43941850228043e-18	1.23244370701259e-16
ENSMUSG00000008855.18	363.086962488927	0.754300489520902	0.208431356102309	0.000195952589524249	0.000645221214096342
ENSMUSG00000008859.9	446.490115979171	-0.937864998257816	0.122560424161134	1.10059613984486e-14	1.31711603450766e-13
ENSMUSG00000008892.13	3346.55993585736	-1.24310094241491	0.103392995493583	9.77536315136884e-34	6.31258451033689e-32
ENSMUSG00000008958.15	385.054110627126	-0.147624197899302	0.230422140223673	0.506906064046018	0.610757456401974
ENSMUSG00000008976.17	1010.7811647075	0.220154694874246	0.151792774973159	0.140945236569007	0.21678920330486
ENSMUSG00000008999.8	101.062135966433	0.299945083181615	0.192342363406592	0.110087466186163	0.176463574972019
ENSMUSG00000009013.6	3157.14598991746	-1.50440474922935	0.141390014118006	4.31676840272118e-27	1.53529644249697e-25
ENSMUSG00000009030.15	983.796779983576	-0.960546680217065	0.117220509637587	1.36763796248676e-16	1.98947829755031e-15
ENSMUSG00000009035.16	108.805295408296	0.923762482888842	0.345809647524675	0.00369373873068795	0.00920890169239038
ENSMUSG00000009073.17	1109.39644911314	0.244516319410183	0.100969044740715	0.0147816574445616	0.0316008854629031
ENSMUSG00000009075.3	12.2402172111641	0.610990846461227	0.491152801229912	0.134412347132198	0.208548035544838
ENSMUSG00000009076.11	107.016450592261	-1.13289875122306	0.228753650259528	2.93563779612892e-07	1.54592732935257e-06
ENSMUSG00000009079.17	2941.17621728985	0.578622363427735	0.222583408078715	0.00722434862125393	0.0167106825040298
ENSMUSG00000009090.18	550.432537625876	1.40276124217168	0.231650227176019	3.48947537922264e-10	2.6701296965455e-09
ENSMUSG00000009092.6	7.12822887056207	-0.680658680124987	0.568523134757757	0.117652611925178	0.186215451804297
ENSMUSG00000009108.16	27.2209584809137	-1.32828935876996	0.390961876684662	0.000151172638076409	0.000508655462036009
ENSMUSG00000009112.5	1089.49021326017	-0.0669981975447785	0.272395250207684	0.795966931422187	0.85227826644965
ENSMUSG00000009145.7	50.6201116098601	-0.392261179975594	0.227692227587958	0.0745752225876137	0.126888839672477
ENSMUSG00000009207.16	643.503990669571	0.170952937870627	0.194729793902264	0.368089748773926	0.476332722440883
ENSMUSG00000009216.8	11.2939454631651	1.24028702568286	0.443044264165129	0.00121084596519054	0.00336126104328939
ENSMUSG00000009248.7	19.0166404189465	0.00596990948702979	0.309226244043022	0.983555866375019	0.991807376092923
ENSMUSG00000009291.14	503.746659489806	0.0443748281583533	0.13777223436736	0.744362434793156	0.810943844772669
ENSMUSG00000009293.18	230.843312089922	-0.569549349880783	0.344628178054741	0.0726528512843568	0.124066628860262
ENSMUSG00000009376.16	57.5750347133607	0.0684088305865798	0.291145623533704	0.803452034856262	0.858506564011295
ENSMUSG00000009406.14	237.527685303289	0.378461266252663	0.121329348392691	0.00163741494452176	0.00442311546775587
ENSMUSG00000009418.17	372.479313590733	1.42558707084361	0.184213140157277	2.51462072035513e-15	3.19940881912642e-14
ENSMUSG00000009470.18	5818.25175210881	0.360640444786755	0.098646072767055	0.000234212688889453	0.000759499777987136
ENSMUSG00000009487.11	12.2162087076453	0.313463121568226	0.589742768939034	0.475131375661392	0.581493003568647
ENSMUSG00000009535.14	1535.10744820348	-0.97235906265577	0.121787530263137	7.56101458202952e-16	1.02728735249406e-14
ENSMUSG00000009549.15	871.31682305703	-1.49869844093717	0.108729564711656	7.34226061310595e-44	1.15147624300967e-41
ENSMUSG00000009555.17	339.737427020767	0.305037800051373	0.202670262631701	0.122013581363281	0.191992130368767
ENSMUSG00000009563.17	196.074487135608	-0.184380003343916	0.143144076160224	0.191777504860637	0.279969104689319
ENSMUSG00000009566.13	263.037141573267	0.254284508194813	0.237386544035491	0.266084120353269	0.366263245829414
ENSMUSG00000009569.15	254.993228607261	1.05261610349101	0.252496850687186	1.35836732556832e-05	5.51621078918214e-05
ENSMUSG00000009575.15	8641.60485572964	0.201163276133719	0.0907490358404546	0.0258472664338839	0.0512494805980452
ENSMUSG00000009585.19	530.945656123248	0.0582090839645454	0.141799253328623	0.677482381062251	0.756705037573905
ENSMUSG00000009621.19	310.352706754211	0.536760958606573	0.292437054745319	0.0517447033780354	0.0932662029910365
ENSMUSG00000009628.15	204.750913639637	0.670582413976433	0.467733372081726	0.0909703411749128	0.150206418141712
ENSMUSG00000009630.11	1311.18819268253	-0.631094508512989	0.0994007775198954	1.66316453931016e-10	1.31669858023175e-09
ENSMUSG00000009633.4	61.2815458790255	-1.20402542117806	0.244750560576183	3.05525811734028e-07	1.60481452689769e-06
ENSMUSG00000009640.12	277.727467504685	0.273775772970398	0.132009510303685	0.0359509890953856	0.0680856742304445
ENSMUSG00000009647.14	152.052013694339	0.375034607650169	0.142301917813919	0.00757632375365579	0.0173929071868744
ENSMUSG00000009681.11	275.916595541593	0.972160275062093	0.228606596746441	1.06935310454113e-05	4.42771877608219e-05
ENSMUSG00000009687.15	7.14816621165494	-0.436110478671242	0.696523443712288	0.308355123791694	0.412666973984426
ENSMUSG00000009731.5	28.2033837015355	0.800811336791895	0.390924961681618	0.0223367694348405	0.0451533982670658
ENSMUSG00000009733.10	200.440852848221	0.120089527625528	0.23498469135278	0.595993937807769	0.68992844807596
ENSMUSG00000009739.18	192.992546424878	1.01101803493831	0.227534991534287	4.2524185283211e-06	1.88339364996943e-05
ENSMUSG00000009741.16	759.564519320347	0.538282899232621	0.0884503906116715	9.56725378619479e-10	7.03949812767067e-09
ENSMUSG00000009772.16	97.5388050009389	0.149554182984783	0.202937574496389	0.448920565670556	0.556983597091264
ENSMUSG00000009828.16	222.95730958804	0.0479369080492752	0.129770293567816	0.708811211972572	0.782043164325115
ENSMUSG00000009863.15	1375.43966633246	-1.57975109731407	0.111453524497254	2.58652749103128e-46	5.13160821624242e-44
ENSMUSG00000009894.16	439.901609169998	-0.321327627011414	0.146426912133047	0.0260633515749575	0.0516095731583485
ENSMUSG00000009905.6	360.029432628676	-0.703919841979817	0.152077041826478	2.61542232560808e-06	1.19900221146404e-05
ENSMUSG00000009907.18	780.56189873863	-0.223500631796666	0.137377617439588	0.0995659829457636	0.162444569619329
ENSMUSG00000009927.10	10535.1191297834	-1.52496944326602	0.101599827598732	1.39308113874719e-51	4.32827681353774e-49
ENSMUSG00000009995.18	198.300178416783	0.405266591502534	0.300363666702792	0.15134018956862	0.229836659746054
ENSMUSG00000010025.20	320.911211445983	0.403503034552614	0.22823679342374	0.0672342240631596	0.11635795771393
ENSMUSG00000010044.13	7.14262832281516	-0.0137216160090273	0.621422103851165	0.97520530151446	0.985983035552196
ENSMUSG00000010045.3	138.195143130923	0.67825724125813	0.166496300037361	3.35225439972893e-05	0.000127339269204928
ENSMUSG00000010047.13	300.964576775095	-0.372531323851568	0.205633844694586	0.0624845497994166	0.10934464203475
ENSMUSG00000010048.11	301.628956361021	0.361362794684817	0.239798113200346	0.117397831420557	0.185955183724732
ENSMUSG00000010051.16	102.757293537025	0.392789241165745	0.224512317707299	0.0704554879761199	0.120953974197536
ENSMUSG00000010054.5	131.039934880996	-0.584944916829542	0.208521638414872	0.0038912109979918	0.00965153961499186
ENSMUSG00000010057.9	94.3614175085083	-0.212737922313883	0.24456308338011	0.365314939343777	0.473597945691543
ENSMUSG00000010064.16	33.5429138212286	1.1624129103864	0.367121606427891	0.000498705207971897	0.00151237176052914
ENSMUSG00000010066.16	38.6270859085841	1.2661613989905	0.350410617555741	8.26437463795978e-05	0.000292476804563257
ENSMUSG00000010067.14	202.48557665285	-0.275420703637482	0.14676719303091	0.0570335408981824	0.101355453164212
ENSMUSG00000010095.14	2643.2864587353	1.07129834360786	0.217328498183039	3.6599664651514e-07	1.90302076986574e-06
ENSMUSG00000010097.16	996.877257649115	0.369655195185313	0.194709556234407	0.051606092679015	0.0930469208524405
ENSMUSG00000010110.18	311.817167796279	-0.382591432977405	0.132507093396644	0.00349585550003002	0.00875932022504478
ENSMUSG00000010142.13	5.78082865159883	-0.122303249849286	0.739011292096504	0.762367175010088	0.825588601268652
ENSMUSG00000010154.8	163.182946894713	0.18346201333881	0.132980830170203	0.162856481238119	0.244529741638379
ENSMUSG00000010175.14	14.3967598126092	1.46069264079146	0.419212452372871	7.52703827785457e-05	0.000268111051960699
ENSMUSG00000010205.12	348.589648562321	1.98564922726492	0.221794340818291	2.2621317781628e-20	4.53169391618088e-19
ENSMUSG00000010277.8	3174.34433319077	0.617583054718853	0.109374549637257	1.26803060999013e-08	8.15969521481339e-08
ENSMUSG00000010290.8	389.791140633694	-0.608678160647406	0.091764097359706	2.57226537457176e-11	2.22263473887349e-10
ENSMUSG00000010307.8	10.1597701795648	-0.136967927378522	0.450676228852764	0.723778363671396	0.794352060422345
ENSMUSG00000010342.17	116.013638027518	-1.74195174860049	0.538852549614355	4.49193269057615e-05	0.000166783890903534
ENSMUSG00000010358.14	32.1970775646466	-1.05002990106244	0.334567243491565	0.000695546158251938	0.00205113871560435
ENSMUSG00000010362.10	233.28370086386	-0.698415994405684	0.189868321661526	0.000165534526401915	0.000552687965584011
ENSMUSG00000010376.16	1041.84656118421	-1.35455469408249	0.149549330259021	3.9158759139968e-20	7.70402971036861e-19
ENSMUSG00000010392.9	380.377264028524	-0.495341306749939	0.299186736448599	0.0784562316685778	0.132343655694168
ENSMUSG00000010406.13	386.438214420999	-1.10733047974707	0.186639223856474	1.27795767912746e-09	9.28280948486629e-09
ENSMUSG00000010453.13	490.64276372468	0.560227471226021	0.139445279650118	4.72971237458876e-05	0.000174784949893072
ENSMUSG00000010461.17	5.95064714052926	0.672455519040516	0.639609679903411	0.127269964991944	0.199045922074494
ENSMUSG00000010517.8	1804.62621401272	-0.303380430092548	0.150749059172993	0.0411048030060319	0.0763792361882563
ENSMUSG00000010538.15	90.176004869908	-1.25999530330687	0.204228631229787	2.27570929117896e-10	1.77015138865583e-09
ENSMUSG00000010554.15	700.511232651226	-0.231835972049827	0.126297524761882	0.0636386376280052	0.111092700712431
ENSMUSG00000010592.10	41.2872431507442	-0.624199462657108	0.771690826300978	0.0960769288381749	0.157548176377039
ENSMUSG00000010607.9	126.724335759926	-1.26261313651145	0.198648885359416	6.88143431850654e-11	5.69144042806867e-10
ENSMUSG00000010608.16	2637.86148325599	0.616813979182729	0.189431765454263	0.000856850794338675	0.00246631044054797
ENSMUSG00000010609.16	57.9622580024021	0.283565360153241	0.436307000652181	0.454729314274713	0.562248657318043
ENSMUSG00000010651.5	7.40958012260254	0.560513301502507	0.614671786187189	0.204029275077536	0.294430818745226
ENSMUSG00000010660.4	46.77466678461	0.78736552496813	0.247014437494724	0.000899913170125932	0.00257854013789172
ENSMUSG00000010663.6	1151.01231044843	1.32440337635347	0.137107750734933	1.39707813436213e-22	3.39316897323616e-21
ENSMUSG00000010721.16	99.0061848490864	-0.0761388794873611	0.256505137562937	0.756402389094593	0.820694349424831
ENSMUSG00000010751.16	119.023926151956	0.0219137360900731	0.267584860893771	0.931517843290959	0.956196504517655
ENSMUSG00000010755.18	1587.83570388769	0.506865627529916	0.164352313709217	0.00169601555350262	0.00456827848690642
ENSMUSG00000010760.6	54.9236145408198	-1.13889793089318	0.207584872651039	1.65550751991793e-08	1.04891274838355e-07
ENSMUSG00000010830.9	76.6850327065623	-0.489719710866227	0.301724047999099	0.0841637047835413	0.140432032290057
ENSMUSG00000010911.13	150.010620433396	-0.824986950684606	0.237181377258876	0.000305020238660333	0.000967405290835843
ENSMUSG00000010914.11	364.791675292284	-0.647683994763033	0.174657274677829	0.000154914522468096	0.000520289096773839
ENSMUSG00000010936.12	811.111812988977	1.32392453431378	0.119544784185227	5.2475657720955e-29	2.27999117596561e-27
ENSMUSG00000011034.7	25.0619599097188	0.0151287922165333	0.585219435629097	0.972460743599524	0.984356470669619
ENSMUSG00000011096.18	183.501001673967	-0.197921212231274	0.382332694406946	0.56576965239409	0.663759537330684
ENSMUSG00000011114.19	990.139732072753	-0.0971060110039867	0.099893715347308	0.327889331182732	0.433265416192108
ENSMUSG00000011148.15	22.1571608723966	0.216225652955289	0.407880846969044	0.550035013704054	0.649510689900657
ENSMUSG00000011158.9	223.45849023884	0.183175096890437	0.163255739989928	0.253580431859849	0.352172469548463
ENSMUSG00000011179.9	7212.16542091829	-0.86095626048042	0.121419422935177	8.14077030482805e-13	8.21913332983467e-12
ENSMUSG00000011254.17	409.099392100977	-1.4591551789113	0.207989359121668	5.25113089392769e-13	5.42814641747064e-12
ENSMUSG00000011256.17	495.592733054082	1.26665042264893	0.165933357082026	7.7288316924466e-15	9.37882619598512e-14
ENSMUSG00000011257.20	1956.07749934714	0.630093662551868	0.0819648842273232	1.15696929599509e-14	1.38056618819936e-13
ENSMUSG00000011263.17	22.1829906642936	1.16389753170787	0.354415130542112	0.000336460936709961	0.00105936945407322
ENSMUSG00000011267.9	67.6906781410358	-0.632209985060035	0.27244342246962	0.0147059914584558	0.0314743386205344
ENSMUSG00000011306.8	626.233174821225	0.250128041390468	0.0936728944521433	0.00724470369091087	0.016755412314358
ENSMUSG00000011382.9	236.43386471961	-0.413143520973066	0.166331649138005	0.0114345837591476	0.0251460057107216
ENSMUSG00000011427.17	133.5531110689	-0.480092934963563	0.320582368264054	0.108003779213237	0.173766314831888
ENSMUSG00000011589.10	55.6746466197373	0.0357705055548044	0.547288187675227	0.933624237973567	0.957881017240544
ENSMUSG00000011658.17	85.3009730924697	-0.0267260203297191	0.210182121231395	0.895839096320222	0.929908576463895
ENSMUSG00000011751.17	71.1118641597646	0.614950339816346	0.317764507324429	0.0380606030465341	0.0714971424101388
ENSMUSG00000011752.8	6911.00408475237	0.24877395722499	0.102777236367465	0.0148063750218904	0.0316357308272309
ENSMUSG00000011831.17	648.059764184976	0.391416999004502	0.218219690931275	0.0641550661088083	0.11187561935971
ENSMUSG00000011832.17	56.0016947717145	-0.156701963506601	0.270616454869028	0.542969854107935	0.643521274477859
ENSMUSG00000011837.5	166.874649269583	0.339358303683786	0.193802088481635	0.0726826195556285	0.124074296267191
ENSMUSG00000011877.14	438.148618807855	1.30069686670237	0.187086803171385	1.12827684971188e-12	1.12738682549791e-11
ENSMUSG00000011884.14	155.703398664723	-0.331049543524329	0.161718948107778	0.0373162540103072	0.070326828924814
ENSMUSG00000011958.18	705.317042635447	-0.627599603891733	0.0994104583430913	2.10322409775673e-10	1.64374898992692e-09
ENSMUSG00000011960.13	1022.8205929539	0.286559554694472	0.179436724963794	0.102884807856007	0.166973496103101
ENSMUSG00000012017.5	25.3397831543446	0.440964425144456	0.522544429469966	0.295162585472606	0.398920083304121
ENSMUSG00000012076.9	221.828990039844	-0.326464469554671	0.217057746766659	0.120744965338787	0.190359726590121
ENSMUSG00000012114.18	232.050243313793	0.853200978937443	0.195500425168576	7.63205188724793e-06	3.25082768823879e-05
ENSMUSG00000012117.14	183.090116485819	-0.235770802862834	0.175252550333469	0.169868524573951	0.253507594330364
ENSMUSG00000012123.18	94.0806678592365	-0.591561078466693	0.505872483437899	0.153658156175054	0.232905822692804
ENSMUSG00000012126.17	38.3194127368807	-0.734529202353523	0.407094126179513	0.042021840550015	0.0778898748691015
ENSMUSG00000012282.3	145.341630436261	-0.261177451642917	0.214089300076947	0.208585176364888	0.2999015191828
ENSMUSG00000012296.17	376.589269657041	0.134484475265734	0.338176422103494	0.666833184211837	0.747701351247196
ENSMUSG00000012396.13	3148.07511749438	-0.963975238309243	0.170142036612681	7.74542652946681e-09	5.11198150944809e-08
ENSMUSG00000012405.17	14075.9326089427	-1.44006078051937	0.139152306446858	1.07019655689182e-25	3.41529587254604e-24
ENSMUSG00000012422.15	823.392372000708	-0.889936315677711	0.125012736831604	6.42248660185757e-13	6.55666998591373e-12
ENSMUSG00000012429.10	756.037995349531	-0.791199163311093	0.161090839782846	5.87321218141722e-07	2.96760309884619e-06
ENSMUSG00000012443.5	1704.87825815738	0.951536772586484	0.230996421918898	1.97325957281789e-05	7.78291386481251e-05
ENSMUSG00000012483.5	623.573915349152	-1.08016960427685	0.147809455149221	1.2399747989667e-13	1.35865820092289e-12
ENSMUSG00000012519.15	15.6741676219738	-0.494489667700764	0.37456555415952	0.14488810866132	0.221673556194923
ENSMUSG00000012535.15	2304.97099561459	-0.160941743510527	0.0941776048321684	0.0856652214414305	0.14251860996929
ENSMUSG00000012609.20	325.932316100151	0.492452491568454	0.182330441489737	0.00577364583306242	0.0137410935009451
ENSMUSG00000012640.17	174.308856097516	0.0761356222208899	0.266245634869704	0.764239440964762	0.826963521774657
ENSMUSG00000012819.17	8.86436844494521	0.793253914887471	0.690288958621044	0.065359511495085	0.113711048683525
ENSMUSG00000012848.16	14041.2426792376	-1.61261610784488	0.117839688498034	2.26995829269137e-43	3.42930304639898e-41
ENSMUSG00000013033.17	594.963585874215	1.44461099727948	0.284520674111162	8.16691888093465e-08	4.69241637168007e-07
ENSMUSG00000013076.18	741.483186659472	1.08213495879849	0.104647627469784	2.13714070340195e-25	6.67785502142694e-24
ENSMUSG00000013089.16	1686.15295174318	1.69017148215673	0.150841182740833	5.75653145662431e-30	2.70064967225733e-28
ENSMUSG00000013150.16	118.532977878248	-0.363393161721467	0.298127537223706	0.195334706817636	0.284350832493459
ENSMUSG00000013155.11	244.109162490975	-0.149725728525091	0.161210475308458	0.344844858660777	0.451647203337868
ENSMUSG00000013160.8	162.201195038725	0.33192369883707	0.249975252239498	0.166217142025071	0.248804443025802
ENSMUSG00000013236.18	908.823349095987	1.79540851248184	0.232937274259837	1.3412970688861e-15	1.7698027911336e-14
ENSMUSG00000013275.10	243.888243945521	0.754877601068562	0.175947985760408	1.19695997741511e-05	4.90428961136964e-05
ENSMUSG00000013367.6	10.5010883452552	0.703739094335599	0.455049960095942	0.0711387762164682	0.12180952770683
ENSMUSG00000013415.10	5259.79779099388	1.34082484091061	0.114575821749067	3.79840633192084e-32	2.13475621391606e-30
ENSMUSG00000013418.9	17.5448480676498	-0.0913067439684084	0.36513899757796	0.783591677836266	0.842753847490679
ENSMUSG00000013419.8	57.8113636340289	0.170857678213836	0.336527573240499	0.582900152810099	0.678827214732949
ENSMUSG00000013465.20	201.763130541222	0.221829640910979	0.205011148593112	0.265951267412973	0.366172200709818
ENSMUSG00000013495.16	102.683464693445	0.227333189483549	0.158883889482798	0.14579287290112	0.222809395643874
ENSMUSG00000013523.14	13.0131300459995	-0.524855418554628	0.74210197727934	0.19187159951257	0.280077087950846
ENSMUSG00000013539.15	96.8268885308518	-0.0773187238167378	0.187132511102306	0.672456207941911	0.752418045537776
ENSMUSG00000013584.6	15.4429425268204	0.388830188419307	0.502769912467845	0.346826524007103	0.453775535514091
ENSMUSG00000013593.13	1420.15258277378	-0.101483194761214	0.119176157596977	0.390118375753255	0.498686484515514
ENSMUSG00000013622.16	196.097253453643	-1.47322057894286	0.20463356526312	1.35381008175821e-13	1.47637023949089e-12
ENSMUSG00000013629.17	2531.3984632585	2.62348974653715	0.146927390454954	2.74946317240057e-73	5.03060111776891e-70
ENSMUSG00000013646.18	217.499874968445	0.359406057654786	0.145296145963313	0.0121487738234318	0.0265141514688843
ENSMUSG00000013662.7	1650.80996115714	-0.681726818681088	0.144582039765127	1.75589899624431e-06	8.28492514932808e-06
ENSMUSG00000013663.8	3130.45610923965	0.960735311132071	0.184221461490943	9.68954989761248e-08	5.51340076585987e-07
ENSMUSG00000013698.13	227.595576035031	-0.417508797425945	0.151020353410823	0.00501717775943628	0.0121265031798968
ENSMUSG00000013701.14	2191.81600458032	-1.22988262669101	0.128559092144001	4.05546259255384e-22	9.41908357004008e-21
ENSMUSG00000013707.4	4.51857062881788	0.606874632023104	0.764209423463241	0.112935829492831	0.180257274814233
ENSMUSG00000013736.17	651.892789607039	-0.157428860169738	0.218367836606052	0.456849289807209	0.56414977542222
ENSMUSG00000013766.12	54.4369440042828	0.247877807134168	0.747112718057032	0.533649636063182	0.635152418023728
ENSMUSG00000013787.16	841.597779042587	0.822812813611736	0.195320981127581	1.56297244587029e-05	6.26368149577662e-05
ENSMUSG00000013822.8	282.185068453746	-1.01135902567162	0.131394250986728	7.03832758581453e-15	8.56615967151573e-14
ENSMUSG00000013833.16	109.615662754776	0.683577931839752	0.24420170111965	0.00358155832149931	0.00895362393807943
ENSMUSG00000013846.11	8.59122998726122	0.327230436331869	0.647417171252716	0.457317529457208	0.564643304909038
ENSMUSG00000013858.15	227.76880318281	0.349808661947841	0.135699683618293	0.00908589818697799	0.0204678699765911
ENSMUSG00000013878.19	233.109369972135	0.0312642017652717	0.181662452480616	0.860402003689722	0.90233104882334
ENSMUSG00000013921.16	50.4859029728655	1.24619971613926	0.347468204391885	9.56947745529643e-05	0.000334423992479555
ENSMUSG00000013973.13	247.257693240983	0.0157148511469188	0.200648788165601	0.935900007492612	0.959591697343312
ENSMUSG00000013997.11	260.568124759356	-0.461117452539282	0.161977272953879	0.00378020360401738	0.00940595538642402
ENSMUSG00000014030.16	21.6137788957101	0.416397925881645	0.770680093794938	0.268319920323537	0.368893707698437
ENSMUSG00000014039.19	390.942359983633	0.0121621295592367	0.194528233843613	0.948893893735445	0.967737681125318
ENSMUSG00000014074.18	792.989683265463	-0.428284612285718	0.107061059813464	5.57509912837535e-05	0.00020392082929133
ENSMUSG00000014075.16	167.413689364634	-1.06015630566686	0.165781681033186	7.48166804924256e-11	6.15387751083303e-10
ENSMUSG00000014077.14	327.895035193269	0.13846613442146	0.184808264904942	0.44355048545197	0.552325003322565
ENSMUSG00000014158.13	7.44434421407445	-0.059711495789884	0.694760816590945	0.88925160822771	0.925327408068606
ENSMUSG00000014164.16	14.0493890155495	0.498868655173709	0.358430677619428	0.127777905856786	0.199650704596612
ENSMUSG00000014177.11	272.535398106257	-0.957701263569512	0.21198751145802	3.25829477109384e-06	1.47321087302587e-05
ENSMUSG00000014195.17	1303.7041404504	-0.338146534965539	0.0782268956256514	1.42676615230304e-05	5.76412125367375e-05
ENSMUSG00000014226.11	2195.53054517557	-0.134579729739375	0.173192679127171	0.428101600859026	0.537190357490329
ENSMUSG00000014232.15	207.109978704602	-1.06168955928486	0.165363082338435	6.31909406096255e-11	5.24478437005394e-10
ENSMUSG00000014243.6	97.4840353898293	-1.46430874057567	0.185685493493065	7.2444553551189e-16	9.85090390856671e-15
ENSMUSG00000014245.9	168.214670111284	0.0155750392019321	0.158746998995285	0.920552839128382	0.948699753696221
ENSMUSG00000014294.5	460.688261466922	-1.6562929198238	0.140313483486927	6.02964483331724e-33	3.61055132619036e-31
ENSMUSG00000014301.14	188.183533547137	-1.21423960121689	0.195816146863605	2.02736750577347e-10	1.5889890869858e-09
ENSMUSG00000014303.14	122.66912476232	1.0943930862642	0.258105454272119	9.26128012037289e-06	3.88747131639512e-05
ENSMUSG00000014313.16	2084.05888331546	-1.76984763485127	0.175876829701806	9.74616515526982e-25	2.85062347445521e-23
ENSMUSG00000014329.15	16.9688674825813	0.872885938352529	0.40955987571245	0.0161415115241867	0.0341297214007167
ENSMUSG00000014349.8	719.983165001336	0.247659938650259	0.134187739089602	0.0618582804528398	0.108421533179022
ENSMUSG00000014353.16	343.080531039964	-0.360135169028632	0.151282394929624	0.015680211981903	0.0332611169272185
ENSMUSG00000014355.11	2725.69747332858	0.270593224400731	0.0998165706022766	0.00636437325598097	0.0149503758068814
ENSMUSG00000014361.6	34.5933568463661	0.749359968623364	0.260600431964956	0.00261621907588301	0.00674221638977789
ENSMUSG00000014402.16	667.120395804979	-0.339483938138072	0.125487672252931	0.00627495634784954	0.0147740500686357
ENSMUSG00000014418.17	247.760982398327	0.193671862411901	0.193577555535682	0.305159699094707	0.409328363585724
ENSMUSG00000014426.10	758.744881823337	1.12347794221056	0.107761729284669	8.27172572940357e-26	2.66556766313285e-24
ENSMUSG00000014444.18	1281.78436888393	2.3717906162817	0.165827872703044	4.91355573271601e-48	1.06462529277151e-45
ENSMUSG00000014470.5	80.2237414350693	0.168775911899066	0.337293291766078	0.588203946783181	0.683485226052282
ENSMUSG00000014496.9	1631.53156604514	0.477317807814974	0.146002481674222	0.000916851796778737	0.00262069059843004
ENSMUSG00000014498.10	310.24823920044	0.794741029869399	0.145313364530276	2.9437521615556e-08	1.80875995687821e-07
ENSMUSG00000014504.17	584.520028014694	-0.877919623064814	0.138701712563983	1.46368639492949e-10	1.17059367971365e-09
ENSMUSG00000014547.11	324.752567902856	0.440388125188222	0.0961250473431967	4.05002366686674e-06	1.80004695606733e-05
ENSMUSG00000014550.15	503.011111314441	0.275418358785285	0.212543990560082	0.181853093605019	0.26821091736622
ENSMUSG00000014551.9	455.943499787857	-1.03605380557159	0.113490910986451	3.40694723997088e-20	6.72688251805761e-19
ENSMUSG00000014554.14	253.018284038502	-0.944947082474954	0.392314630569569	0.00717577128585719	0.0166146655150882
ENSMUSG00000014592.22	305.140228270768	-0.145956021765357	0.222062877313534	0.497075392128783	0.602378472281132
ENSMUSG00000014599.11	50.5790874452539	0.874978649812644	0.347560479362693	0.00617114489045719	0.0145609909043283
ENSMUSG00000014601.14	431.904472482084	0.526871617538576	0.23092516131565	0.0180868726307628	0.0376912846887839
ENSMUSG00000014602.16	274.437361541834	1.44487213280964	0.339135586590611	3.94321651774434e-06	1.75684378781645e-05
ENSMUSG00000014606.15	500.781126002042	-0.246357647306476	0.131808722894285	0.0587269366977483	0.103716909759955
ENSMUSG00000014633.16	276.018705698885	-1.36296564820586	0.181498024939035	1.6752476146211e-14	1.97609616547031e-13
ENSMUSG00000014668.16	759.56111161872	-0.404945884391872	0.116159913265257	0.000436999394015681	0.00134179918352717
ENSMUSG00000014748.14	290.881883620314	-0.617068180936407	0.215649583720944	0.00316962150944144	0.00802987036861111
ENSMUSG00000014763.9	211.364472443444	-0.172026394480253	0.112905756032772	0.124479970913855	0.195309893023489
ENSMUSG00000014767.18	558.420364091042	-0.863516611776986	0.126601246038259	5.50275029964809e-12	5.1136449878276e-11
ENSMUSG00000014769.11	2806.34661280805	-1.29036774659917	0.105507378741047	7.21388384985207e-35	5.16482718937018e-33
ENSMUSG00000014771.14	370.465145451376	-0.812282612959011	0.162207296779672	3.49894225377518e-07	1.82332538268721e-06
ENSMUSG00000014773.14	39.6203111756512	0.618991411518588	0.363506053785907	0.0616911805103869	0.108186226780036
ENSMUSG00000014776.8	33.5595873704965	-0.206333791159706	0.288933670671302	0.449814617860623	0.557847364988016
ENSMUSG00000014778.11	153.826465596703	1.47211749047699	0.236797778519971	1.09555740112188e-10	8.86077786064534e-10
ENSMUSG00000014782.17	38.2756459776134	0.251344461311318	0.512935341898272	0.547177137419644	0.646971057793443
ENSMUSG00000014786.9	157.698867086864	1.14962323510129	0.173570982163668	1.42686160185771e-11	1.27281310930611e-10
ENSMUSG00000014791.11	63.0411601634148	0.418242582302621	0.289336232751758	0.126018740191374	0.19740778108175
ENSMUSG00000014813.10	85.6824603934009	0.208189013309267	0.307875403388972	0.4706097947114	0.577031384178156
ENSMUSG00000014837.16	153.047713468074	0.570711072903451	0.198530583436173	0.00317558397478645	0.00804373808841846
ENSMUSG00000014846.13	41.6170034480021	-0.88706185490393	0.227654899222491	5.51032284879105e-05	0.000201790093181891
ENSMUSG00000014850.16	568.235168334817	0.147413307329992	0.13373721264515	0.264796850980559	0.365040581422927
ENSMUSG00000014856.13	216.653370072869	-1.21943920976875	0.12240232347866	8.32786005654932e-24	2.25550775577628e-22
ENSMUSG00000014859.10	1275.63827014427	0.817246904349038	0.119173743704559	4.48685726134647e-12	4.2099759841933e-11
ENSMUSG00000014867.10	771.545948892616	0.222312776407729	0.124417265672592	0.0711000569166936	0.121780870310043
ENSMUSG00000014873.16	395.361195375736	-0.653488443462581	0.130666040122907	4.26162441338956e-07	2.20056974648121e-06
ENSMUSG00000014905.5	124.009685137892	-0.706862519727136	0.166267448150492	1.49930476010573e-05	6.04235229678439e-05
ENSMUSG00000014907.11	598.407813554727	1.84283967765907	0.147285380700402	6.73519031134148e-37	5.71692674519898e-35
ENSMUSG00000014932.16	977.981198248416	0.963962713606888	0.224112124941937	8.71337454400694e-06	3.67340344639432e-05
ENSMUSG00000014956.16	3656.57564012153	-0.314317767700527	0.15047645118529	0.0340208727515645	0.0649833791439522
ENSMUSG00000014959.13	286.737791244365	0.180060529338223	0.166517374637885	0.270858582263372	0.371623752218876
ENSMUSG00000014980.15	310.615161265441	-1.05966588864736	0.137400080175329	5.83969014159765e-15	7.18164134142557e-14
ENSMUSG00000015002.19	1451.7998172223	0.434106626206625	0.15742306575152	0.00507120336507327	0.0122409126081298
ENSMUSG00000015013.10	185.763986505629	-1.36624178840417	0.146271251828583	2.76335113056169e-21	5.94048342910696e-20
ENSMUSG00000015016.9	140.982839059687	0.903969037853212	0.145962535558544	3.39566227164149e-10	2.60439546470053e-09
ENSMUSG00000015023.8	649.981960547407	0.263071310644828	0.113191320849685	0.0191056305883586	0.0394993620713749
ENSMUSG00000015027.12	85.6850160160492	1.03604936382035	0.224333108540991	1.79687853492062e-06	8.44922867919413e-06
ENSMUSG00000015053.15	10.9083393391239	0.386936332001448	0.613070791927431	0.380504139672252	0.488807248752313
ENSMUSG00000015083.12	19.6917997416613	-0.799655416050765	0.39314760039741	0.0231133019573726	0.0465346305577766
ENSMUSG00000015087.15	1054.11098322478	0.355642911382777	0.125114846998729	0.00408525561665766	0.0100751691237834
ENSMUSG00000015092.10	502.557774017561	-0.709985170850675	0.13972231968049	2.65765934653809e-07	1.4117314986917e-06
ENSMUSG00000015094.17	106.928036134232	0.508047974561725	0.2361600212751	0.0255742488898453	0.0507998982471752
ENSMUSG00000015095.13	75.8469540130795	0.523380214016226	0.298760162932871	0.0626546538141935	0.109607371120612
ENSMUSG00000015112.16	1135.01059691922	-0.107806432143984	0.143405757882743	0.446136056607215	0.554415021817006
ENSMUSG00000015120.16	2592.45341796299	-0.632448561994225	0.0871761181665336	3.08912793200252e-13	3.25455340091398e-12
ENSMUSG00000015126.10	182.099342834182	-0.621041613158688	0.167477024390567	0.000158873309615256	0.000532390474040377
ENSMUSG00000015127.15	158.670090800808	0.721409150253432	0.235435299146535	0.00147661639857781	0.00402773600056001
ENSMUSG00000015133.18	34.38677888988	0.684184478623586	0.556461458720427	0.113299223822554	0.180732182377796
ENSMUSG00000015134.16	24.9240497270144	-1.16036946536999	0.386706725488614	0.000844613356929268	0.00243534374865247
ENSMUSG00000015143.16	1218.73316413854	0.790607223784374	0.158798624308253	4.16638457312801e-07	2.15409277129353e-06
ENSMUSG00000015149.15	135.854673507965	0.096405134846008	0.180875952391438	0.586072000975895	0.681701465004596
ENSMUSG00000015165.17	3431.44702058729	0.64658610909508	0.0912725593146746	1.06160405139052e-12	1.06141068088936e-11
ENSMUSG00000015176.12	2188.40039873912	0.759336579162764	0.102112494285845	7.07337211911166e-14	7.91823376515376e-13
ENSMUSG00000015189.13	204.683882136451	-0.33113681107266	0.208706980343502	0.102494844780824	0.166463420898348
ENSMUSG00000015202.14	105.204953392966	0.902868452538065	0.198679582342791	3.10217680047779e-06	1.40920125168187e-05
ENSMUSG00000015214.15	118.438616376348	-0.526930219724758	0.220609935222939	0.0136348656083044	0.0294227928150895
ENSMUSG00000015217.12	618.379381884096	-0.396515034870188	0.101610065572458	8.55070557317301e-05	0.000302155512174764
ENSMUSG00000015222.19	184.038884408087	0.933546714471501	0.360114707083278	0.00452267636010296	0.0110530348758112
ENSMUSG00000015243.5	60.1638756111273	0.778190699993436	0.340952869445898	0.0133501305907197	0.0288423773861691
ENSMUSG00000015247.11	205.355431866723	-1.35926639488663	0.173291552437475	1.25057347381744e-15	1.6567331772608e-14
ENSMUSG00000015289.5	318.979816585737	-1.35559226590683	0.105490435495669	2.57122844584114e-38	2.44742305304428e-36
ENSMUSG00000015290.16	344.531390534797	-1.00163198308453	0.175589251559566	5.86206733023962e-09	3.92241620183079e-08
ENSMUSG00000015291.11	843.301889244227	0.376358900329884	0.148260339260819	0.0100223560558452	0.022320548711334
ENSMUSG00000015305.7	527.531873659411	0.993505576636377	0.130202352088975	1.21169194127143e-14	1.44377215607212e-13
ENSMUSG00000015312.10	187.741367517613	-0.295765981408913	0.219883485666397	0.16487751289761	0.247091190834087
ENSMUSG00000015335.17	130.011000133424	0.186214970256664	0.186850468404712	0.307875631143813	0.412177887645948
ENSMUSG00000015337.6	40.6913982388255	-0.848913140472736	0.246243769949528	0.000330852507448344	0.00104270779715825
ENSMUSG00000015341.18	1905.39634530493	-0.619372180131048	0.110790251574793	1.75034109725856e-08	1.10517127486797e-07
ENSMUSG00000015342.7	43.3145742833834	0.63718181702204	0.254972738302286	0.00904878957146352	0.0203950749895004
ENSMUSG00000015354.9	300.577262113597	-0.214306043001538	0.308781404543159	0.458809190430177	0.566145443148274
ENSMUSG00000015357.11	470.097875417665	0.256271676925411	0.160849020373606	0.105156287231563	0.170065663115513
ENSMUSG00000015363.14	139.955352753721	-0.3045929916187	0.1789453843116	0.0821714404993581	0.137623790754977
ENSMUSG00000015365.16	5.66717107678968	0.628078303569479	0.758002224608257	0.106221407245462	0.171401069388635
ENSMUSG00000015377.11	83.6672373346351	0.213438636577197	0.206647024110335	0.288069013821324	0.390987019417046
ENSMUSG00000015451.17	14.9852680299231	-0.821292354927977	0.63252530131646	0.0627653049313978	0.10977761830115
ENSMUSG00000015461.16	162.085275112369	1.10721706497738	0.306852480533271	0.000119023049153442	0.000408408533113093
ENSMUSG00000015468.15	71.9690323887162	0.989063227361191	0.683683477879183	0.0222594252631267	0.0450191544838992
ENSMUSG00000015474.17	87.9034563237315	0.663125957002774	0.198871188182056	0.000620761534689208	0.00184580718521618
ENSMUSG00000015478.14	180.071376059387	-0.525804079915795	0.154250679040107	0.000536186769100942	0.00161592011837211
ENSMUSG00000015488.15	147.323255268386	0.0145329209243076	0.336519658003781	0.962743440265434	0.977797799482387
ENSMUSG00000015501.11	145.835805293094	1.71969321676106	0.249100935164529	6.20642982794346e-13	6.3479055886177e-12
ENSMUSG00000015522.19	687.728789571519	0.673354463231496	0.122489981630463	2.84222874578008e-08	1.75029845762007e-07
ENSMUSG00000015536.15	219.099705078798	-1.23112962776738	0.24665508833419	2.01204836745651e-07	1.08988159430613e-06
ENSMUSG00000015542.18	73.6270565252447	-0.587004795229526	0.247402635713573	0.0134484733164868	0.0290434111609951
ENSMUSG00000015568.17	408.625221730234	0.808640890294536	0.226519908337902	0.00022123870947262	0.000720272405869046
ENSMUSG00000015575.16	826.504988356987	-1.50706117063704	0.141301942028171	3.26755573545801e-27	1.17482184051937e-25
ENSMUSG00000015597.18	622.84466384293	1.26332839395799	0.238183388589232	3.62549131294358e-08	2.19488843567066e-07
ENSMUSG00000015599.10	6.37552675102508	1.19150415736811	0.514857768909228	0.00439161429352442	0.0107710325545824
ENSMUSG00000015605.7	352.321058206521	0.318199249842526	0.208501652403252	0.11629088550192	0.184477337674232
ENSMUSG00000015619.11	13.0000674075189	0.836707347055507	0.695733381227867	0.0508217624037301	0.0918226018952757
ENSMUSG00000015647.10	1436.65900992668	2.56121832098001	0.153056801406198	9.57907923893252e-65	8.76326099041677e-62
ENSMUSG00000015652.10	49.9079935812445	-1.00306959954628	0.239958449774832	1.40140359563435e-05	5.67000319639088e-05
ENSMUSG00000015653.14	212.959476091327	0.279651091459189	0.173863816477769	0.100887729558393	0.164340512675641
ENSMUSG00000015656.18	39911.5834794347	-0.646230896663563	0.102526212389877	2.20982780524344e-10	1.72215970037595e-09
ENSMUSG00000015659.13	164.003803755924	0.64593385152856	0.217566015041814	0.00218872914638155	0.00573457483746459
ENSMUSG00000015668.14	363.482255663657	-1.04368543644929	0.106469648597611	5.35923364737408e-23	1.35770000725091e-21
ENSMUSG00000015671.12	2634.1822859905	-1.497753782458	0.0975271385094567	7.33210868664303e-54	2.74404167597616e-51
ENSMUSG00000015672.5	550.61087418122	-1.31039158290687	0.142389719021013	1.11099704353204e-20	2.29545650136037e-19
ENSMUSG00000015697.15	1234.81482112528	0.87550413061143	0.123103024260869	6.86483248609652e-13	6.97797509558959e-12
ENSMUSG00000015702.14	17.4580997201197	0.389337195941015	0.477092894719185	0.332144332329022	0.437693719627242
ENSMUSG00000015709.10	205.53841593066	0.990272230557743	0.52718263536737	0.0192048016910951	0.039669527025497
ENSMUSG00000015711.9	486.912582122136	0.396382155201596	0.122367128449288	0.00107226446556942	0.00301637928413517
ENSMUSG00000015714.12	288.432144525947	0.037288334391651	0.142209498996716	0.790489406586866	0.848122821101507
ENSMUSG00000015733.14	2348.15168001041	-0.993220775126908	0.168722862473745	2.00752202991544e-09	1.429838463089e-08
ENSMUSG00000015745.10	156.749613381372	-0.417462551098449	0.318843156709842	0.160309805436763	0.241277905687522
ENSMUSG00000015747.6	252.249271004091	-0.144469712355552	0.59412758943035	0.74238722588434	0.80932740474263
ENSMUSG00000015748.14	899.224021794874	-0.0400415171046271	0.124070984917742	0.744451233795003	0.810986932184593
ENSMUSG00000015749.13	2365.33974421089	-0.534804189125874	0.111934633165783	1.45964304867421e-06	6.95887147727801e-06
ENSMUSG00000015750.16	205.816650380143	0.311023114632616	0.220179457074263	0.1446577074692	0.221382757332278
ENSMUSG00000015755.17	645.186596249832	0.701868498779771	0.138888488659538	3.10164561075474e-07	1.62662050172519e-06
ENSMUSG00000015757.11	418.337716905492	0.263107549340975	0.190913392129956	0.158086103815494	0.23843230184372
ENSMUSG00000015759.12	791.89790364244	-0.860501366573995	0.139921731605112	4.70706263286548e-10	3.55555965024752e-09
ENSMUSG00000015766.15	348.889190857745	1.00782572465813	0.191688910694309	7.20211224702338e-08	4.17008376834508e-07
ENSMUSG00000015776.13	295.916228011678	0.151008905630798	0.187500333512512	0.409840490643407	0.518264733483719
ENSMUSG00000015790.17	162.605288382518	-0.942273695599509	0.150712690984568	2.22098849884978e-10	1.72999929688206e-09
ENSMUSG00000015804.15	512.045907351288	-1.29203459611364	0.115793889785015	2.18206509218291e-29	9.65915749273546e-28
ENSMUSG00000015806.13	689.603569679649	-0.706380430304107	0.0999472978229086	1.13347738471463e-12	1.13189642778022e-11
ENSMUSG00000015837.16	676.301121029483	0.702254760057356	0.118336629396166	2.11913455962377e-09	1.50412882729847e-08
ENSMUSG00000015839.7	515.66104023515	0.488432393802199	0.110597071072409	8.53215294068856e-06	3.60161400857007e-05
ENSMUSG00000015843.11	19.0809469043966	0.231176321199962	0.44538336235273	0.547761494356334	0.64752250736294
ENSMUSG00000015846.16	127.561757495175	0.847321507587327	0.258501604917114	0.000608037453742054	0.00180994690922992
ENSMUSG00000015850.12	11.4389486573021	0.79658656782683	0.749277305440989	0.0445086917451085	0.0818818709604179
ENSMUSG00000015869.17	145.669115129241	0.325910999613727	0.183197246219789	0.0689745534417395	0.118820375721846
ENSMUSG00000015879.9	9.12021287207465	-0.484562094474459	0.416975051257909	0.187390845700122	0.274950107470722
ENSMUSG00000015880.14	1502.0985306929	0.812139094483928	0.25994235611396	0.00107864097326337	0.00303053760565227
ENSMUSG00000015882.19	286.789131239717	0.651564229726751	0.419370155390519	0.0774809720107444	0.130953419491012
ENSMUSG00000015889.9	712.885450756898	-0.480525000092639	0.0802780314255823	1.84779519561962e-09	1.32121769371551e-08
ENSMUSG00000015932.9	3295.28585992334	-0.60920945467501	0.10572760843759	6.48210376530902e-09	4.31624758201956e-08
ENSMUSG00000015937.16	1212.20996165795	0.314123292418687	0.102500784302335	0.00203242704848223	0.00537379194080875
ENSMUSG00000015942.10	29.7534958902995	0.363355345625939	0.369033349379887	0.278452429185071	0.380205319352451
ENSMUSG00000015943.12	161.135976052339	-1.19906542822474	0.208131658629619	3.06421648028763e-09	2.12546136398047e-08
ENSMUSG00000015944.10	65.5766056415279	1.2722173298265	0.360348621180908	0.000110096379943226	0.000380633442898405
ENSMUSG00000015961.9	2007.55043320847	-0.540302438664661	0.10265867066328	1.1641976940306e-07	6.56086359603076e-07
ENSMUSG00000015971.6	513.076440019894	-0.400119813373425	0.135362244001275	0.00277815250224657	0.00712250307558684
ENSMUSG00000015980.15	60.1576080638577	-1.28244550586505	0.216930120978538	1.06937278891369e-09	7.84381368153305e-09
ENSMUSG00000015981.13	8.83341543085878	0.421113506996246	0.42154437534852	0.255581905817305	0.354623124628713
ENSMUSG00000015994.11	927.876154282609	-1.06167579854131	0.106451483724319	9.50881497392155e-24	2.5585237937184e-22
ENSMUSG00000016018.5	1658.42931295933	-0.016253613355027	0.165298948392497	0.920266417348052	0.948668279358356
ENSMUSG00000016028.12	275.517358203984	1.42091430450414	0.375210700523859	2.87128449419482e-05	0.000110548145349325
ENSMUSG00000016128.15	101.629594500727	0.248123949875852	0.387715264375508	0.476278330426861	0.582507075693636
ENSMUSG00000016150.16	27.2949171579639	-0.0279548471183564	0.486297835981569	0.945092864913051	0.965137625210742
ENSMUSG00000016181.10	322.595247376879	-0.109230765391264	0.31910618858602	0.713534849213121	0.785570526308248
ENSMUSG00000016200.15	303.851603960088	0.847043666978104	0.220794573399536	7.42598334185536e-05	0.000265027454898856
ENSMUSG00000016239.12	41.7231955209346	0.743323420295264	0.294456249207992	0.00741385922390863	0.0170842457095023
ENSMUSG00000016252.8	751.724879613778	-1.42267641661348	0.0994029413803226	4.89932716724885e-47	1.03432333927034e-44
ENSMUSG00000016253.13	429.972341647058	0.682411884999335	0.131261104440818	1.46186168936418e-07	8.11340628202225e-07
ENSMUSG00000016256.11	228.867912790791	-0.397629321207532	0.131700317552813	0.00226301443518256	0.00590758698543932
ENSMUSG00000016257.16	748.991124501738	-0.928914819482664	0.157498842796853	2.04698618119434e-09	1.45480023503354e-08
ENSMUSG00000016262.15	44.9309788605328	0.458912402454279	0.251883775748632	0.0573149991815406	0.101758069166839
ENSMUSG00000016308.13	205.324602933358	-1.02832695494625	0.131456911970752	2.55956234728758e-15	3.25218465839387e-14
ENSMUSG00000016319.4	5229.72340917544	-1.10497589013759	0.098085478371011	8.74411046944692e-30	3.96664647659456e-28
ENSMUSG00000016344.15	166.916354891918	-0.252092089243048	0.168094630412204	0.126602231968835	0.19826523574235
ENSMUSG00000016346.18	16.3759822673803	0.619660415058516	0.529586567485783	0.143669188857598	0.220053998039072
ENSMUSG00000016382.16	790.212234140991	-0.0155114753526618	0.16016163430419	0.921549226259507	0.949277562167853
ENSMUSG00000016386.16	41.6451761525892	1.15949299445691	0.496307850155013	0.00473348689326039	0.0115083904726589
ENSMUSG00000016409.5	350.818564715365	0.290187706183708	0.222752139190224	0.178212553662654	0.263857770289779
ENSMUSG00000016427.8	146.338396485601	-2.05955251668142	0.15900977713127	1.34777847942839e-39	1.48952135709713e-37
ENSMUSG00000016458.16	21.2079643293119	0.607549847913541	0.421573272891574	0.100974921384526	0.164466274029574
ENSMUSG00000016477.19	400.60821435741	1.1770714030833	0.145818172664973	2.73310983034637e-16	3.84667688686441e-15
ENSMUSG00000016481.16	427.01477199732	-0.896955408010374	0.179098286271915	3.14605470703225e-07	1.64725223722417e-06
ENSMUSG00000016487.16	814.619584650385	0.362902381607702	0.134153155047417	0.00620200755866269	0.01462336646549
ENSMUSG00000016493.14	13.2583620439894	0.928915863903582	0.590416745635263	0.0343568557307911	0.065503571068535
ENSMUSG00000016495.13	149.504161929508	-1.02243059462426	0.15265775304449	1.04673103160815e-11	9.47061532829199e-11
ENSMUSG00000016496.8	10.1430435936182	-0.17135735113615	0.42771361566561	0.646992574929554	0.731581867154087
ENSMUSG00000016503.19	501.972504444395	-0.614422284631764	0.0987377397960041	3.79967294730253e-10	2.89404322031594e-09
ENSMUSG00000016510.12	196.676775646571	-0.935350274820621	0.158013551548566	1.7817644517146e-09	1.2745575684789e-08
ENSMUSG00000016520.8	141.177613105691	0.872521250200159	0.216624449526445	3.25612235086516e-05	0.000124117052665964
ENSMUSG00000016526.9	329.388478563629	-0.179652532553467	0.182480477471261	0.314307985186049	0.418814500085667
ENSMUSG00000016528.11	292.038831809969	0.482776072944128	0.203528686308772	0.0147823902787844	0.0316008854629031
ENSMUSG00000016534.16	1263.52372937977	-0.382565480165989	0.139876226388009	0.00560556883199267	0.0133797509720863
ENSMUSG00000016541.11	1194.17815885362	0.353799767541932	0.102209321487428	0.000492235625047469	0.00149495463623325
ENSMUSG00000016552.14	148.002033809998	0.615043108969031	0.164040823304335	0.000135768491065146	0.00046106408380486
ENSMUSG00000016554.10	1786.51202080188	0.279089632739426	0.146230232248265	0.0529553363138324	0.0951151312259901
ENSMUSG00000016559.15	4947.91452593591	-0.679439817251236	0.106157199445656	1.14026979156123e-10	9.20883896892537e-10
ENSMUSG00000016619.11	1196.99588820533	0.469980470824	0.102034013943781	3.53197649115801e-06	1.58779844061968e-05
ENSMUSG00000016624.16	91.9112893001771	0.0360285559892891	0.353594152348674	0.911460041139454	0.942303647503979
ENSMUSG00000016637.8	72.3968951881519	0.411970265575701	0.208010204482697	0.0415619327312117	0.0771416080122705
ENSMUSG00000016664.17	751.814180889585	0.560048363709334	0.103713847150632	5.40103655486364e-08	3.18548957553508e-07
ENSMUSG00000016757.12	388.505025381305	1.23953401239465	0.207921134765049	8.56775023767144e-10	6.34090531072969e-09
ENSMUSG00000016758.5	7.9029178570088	-0.536084443134953	0.469896389855802	0.177820087154824	0.263347726879979
ENSMUSG00000016831.13	698.049522434596	0.395010477378623	0.0948045819871671	2.77972525524781e-05	0.000107173345301254
ENSMUSG00000016833.15	374.879125003914	-1.10912257819926	0.250744877906425	3.96484320448762e-06	1.76504658146249e-05
ENSMUSG00000016918.16	1581.34250858285	0.441524359296726	0.134132342626284	0.00086735471434245	0.00249305813947934
ENSMUSG00000016921.15	2740.73422472223	-0.0511644066252242	0.106681412987729	0.628997034459306	0.716874482112921
ENSMUSG00000016933.18	864.469317475041	0.840626981637292	0.146247596021284	5.59384506693547e-09	3.75515070188448e-08
ENSMUSG00000016940.19	203.327172308171	-0.211180664840359	0.211697994089699	0.304174144758904	0.408385362125566
ENSMUSG00000016946.7	662.557431361015	-0.124252108783735	0.108765473284205	0.249669813137565	0.347722357339839
ENSMUSG00000016984.8	481.957737077724	0.759500205190498	0.257970085021463	0.00208084790145991	0.00548245158293444
ENSMUSG00000017009.4	491.405570839749	0.337486199293859	0.135844589159564	0.0119273416959961	0.0261006691970721
ENSMUSG00000017057.10	28.1546383397253	-0.959117387788382	0.397494442442651	0.00688866756905693	0.016019727278585
ENSMUSG00000017119.21	1440.57273913442	-0.125060005621532	0.227154413538215	0.568864391449989	0.666535501210116
ENSMUSG00000017132.18	35.2645571079008	0.378508034887525	0.34673633178156	0.235238853669552	0.331225156338308
ENSMUSG00000017144.9	490.687769478051	0.123108655661859	0.128503518902067	0.332881298872008	0.438489428727731
ENSMUSG00000017146.13	1275.91204719041	0.73514767951679	0.223070179809249	0.000659059838777749	0.00195017760380111
ENSMUSG00000017167.7	8.19936236576411	1.35243950350791	0.472381018237166	0.000702234917505531	0.00206874147130271
ENSMUSG00000017176.18	338.928274693214	-0.608540968870104	0.163605215343384	0.000153642770488976	0.000516333775845299
ENSMUSG00000017188.4	313.318277125094	-1.07670257531865	0.231403734046371	1.42538586881996e-06	6.8034287251763e-06
ENSMUSG00000017210.15	648.385422137199	1.18827287223473	0.156162897583275	1.06662911863138e-14	1.2783247231807e-13
ENSMUSG00000017221.15	794.142892794952	0.531055146150897	0.151813586836521	0.000383845146954589	0.00119507998391023
ENSMUSG00000017264.17	1102.5715524814	0.523592119419925	0.128158394787295	3.63979448671665e-05	0.000137374503352654
ENSMUSG00000017286.16	1383.78890902308	-1.48549754765361	0.120263263327677	1.1127153609361e-35	8.60238678334962e-34
ENSMUSG00000017288.16	158.906146350947	0.216944736917449	0.188490817641753	0.238752425809095	0.335233754468845
ENSMUSG00000017291.14	2098.00148350916	1.7208913457594	0.246670612198209	3.71022958509993e-13	3.8742137335346e-12
ENSMUSG00000017299.14	127.902472098361	-0.331679345358984	0.176824308841968	0.0555516570518812	0.0992372680270479
ENSMUSG00000017307.17	88.8185686358203	-0.415322905325363	0.209780731640668	0.0415350526046366	0.0771004070838181
ENSMUSG00000017314.13	72.341399193085	1.37453211296601	0.349260423497476	1.82751727287632e-05	7.24626220381758e-05
ENSMUSG00000017376.16	565.934395280137	0.868210130240531	0.181265989981334	9.88426654551361e-07	4.83985183481929e-06
ENSMUSG00000017386.11	521.176394051246	0.077954763286267	0.122531677720059	0.52060303201305	0.623358650055651
ENSMUSG00000017390.16	123.756106974858	0.77960890276483	0.244467133316955	0.000904251499415521	0.0025887186093316
ENSMUSG00000017400.11	9.73287134393621	0.495211392947961	0.499208762674711	0.229119257880717	0.324165635790677
ENSMUSG00000017404.13	18764.6983882648	-1.47382793127689	0.101767136328553	3.79246112385888e-48	8.55485716802523e-46
ENSMUSG00000017405.15	121.461372992091	0.439061607594161	0.286065047584246	0.104733743522256	0.169548815825894
ENSMUSG00000017417.15	15.0989401689453	-0.71128455763923	0.650991220768513	0.105838930047861	0.170989811366879
ENSMUSG00000017418.15	1241.2826283654	0.045043659484143	0.16213019477334	0.777461275539028	0.837528118821221
ENSMUSG00000017421.19	4910.95730281619	-0.938280755231181	0.0718583286391102	3.25711837966226e-39	3.41624002279608e-37
ENSMUSG00000017428.17	1719.30576419891	0.248853464947229	0.115410753523071	0.0296377356732691	0.0577362585273539
ENSMUSG00000017453.5	378.402852073742	-0.35814612518389	0.136034215879338	0.00770856929594124	0.0176662032051749
ENSMUSG00000017466.10	41.2198887820858	-0.0843672754686626	0.396835148960839	0.81189065713377	0.86510958011012
ENSMUSG00000017478.16	1181.39984522208	1.10988283576397	0.143300678221334	4.18751592822054e-15	5.22788664063743e-14
ENSMUSG00000017485.12	1660.66814010203	1.66182019704417	0.403571641472206	3.66365638965647e-06	1.64072422541401e-05
ENSMUSG00000017493.13	56.3059113317442	0.848101738319819	0.442771226049949	0.0268370698413906	0.0529696786621334
ENSMUSG00000017499.16	818.319277872506	-0.167539852142806	0.0689984369970759	0.0148664592664201	0.0317476312722267
ENSMUSG00000017548.16	1753.77104811912	1.06508051015076	0.205587558034258	9.98141680336673e-08	5.67751262525181e-07
ENSMUSG00000017550.15	565.732553979085	0.953677809392499	0.275176281603317	0.000264982989411658	0.000850745737305864
ENSMUSG00000017561.17	604.426121521964	-0.152223473052028	0.131368858547124	0.241281747565775	0.338085988526686
ENSMUSG00000017615.13	388.136125653182	0.223519501169175	0.117033862340061	0.0539958678600247	0.0967203259056921
ENSMUSG00000017631.20	388.259799199533	1.37808942343685	0.152469055469743	4.46091985959399e-20	8.75541922859764e-19
ENSMUSG00000017639.14	559.791574856889	0.991083441820419	0.163819245509912	7.42567978472786e-10	5.52796876198525e-09
ENSMUSG00000017652.17	22.4661144935051	-0.614479366295278	0.450788710321724	0.11290641692891	0.18022779832962
ENSMUSG00000017664.17	109.806522194341	-0.0574936856479877	0.183791751584681	0.749101501834021	0.814705397972448
ENSMUSG00000017667.10	384.460461670837	0.636139570014349	0.0909772481800069	2.0697243100699e-12	2.00365374567437e-11
ENSMUSG00000017670.17	398.939427834885	0.914294235949002	0.14810965443469	3.80549216072677e-10	2.89713543276411e-09
ENSMUSG00000017677.12	1161.14135806139	-0.0525131569508929	0.154097091311505	0.729274705485494	0.798627823051781
ENSMUSG00000017679.17	125.711949876524	0.048146158402625	0.320100283531393	0.871788457437977	0.911012852432489
ENSMUSG00000017686.18	793.05544151801	-0.400413084435415	0.12243964483174	0.000959333328942611	0.00273026994948116
ENSMUSG00000017697.4	45.9635298922451	-0.470330362873455	0.287157709987548	0.0832686900947885	0.139178392183403
ENSMUSG00000017707.10	1082.10722302314	-0.789904972401481	0.110710927155505	6.40404673670515e-13	6.54190059636003e-12
ENSMUSG00000017715.12	364.889920973055	0.529766876360277	0.12187415634453	1.1395709266731e-05	4.69015607336315e-05
ENSMUSG00000017716.16	1196.98328311378	-0.777373377447325	0.101281023197139	1.10628398367468e-14	1.32296139137044e-13
ENSMUSG00000017718.16	50.6961307439692	-0.0697727057289367	0.38973327760606	0.84186266557418	0.888992722457999
ENSMUSG00000017721.16	294.615400933678	1.48286383331167	0.157183901012793	9.06320107081998e-22	2.04571729599807e-20
ENSMUSG00000017723.12	210.260366416905	0.162101027588785	0.20440262322339	0.41496400572687	0.523778344496733
ENSMUSG00000017724.15	196.516148444933	0.804210957014702	0.262634623726836	0.00134015503732395	0.00368788987293005
ENSMUSG00000017734.16	20.5623542621125	-1.00338346734872	0.60197869738171	0.0227083128738346	0.0458313259092333
ENSMUSG00000017740.18	11.7004712174383	1.24494878620555	0.735721151598609	0.00221288765027684	0.00578982172913878
ENSMUSG00000017747.14	59.7343766880189	0.36231027488252	0.23131541222012	0.104593335889734	0.169354814365414
ENSMUSG00000017754.14	188.727292846102	0.704353488388626	0.203600910628288	0.000377576335799793	0.00117645213275595
ENSMUSG00000017756.10	735.70692678459	0.991172875310482	0.217208492598301	2.50293570043747e-06	1.15192404077987e-05
ENSMUSG00000017760.17	585.349023645866	0.399859212003366	0.124013611240597	0.00112757392143934	0.00315456333067305
ENSMUSG00000017764.3	171.779747338873	0.837259830844965	0.199237412008015	1.60646511597661e-05	6.42235034347822e-05
ENSMUSG00000017765.18	278.428299619213	0.791494647460771	0.229800532955746	0.00036083603613315	0.00112942159418449
ENSMUSG00000017774.20	722.831587154606	0.912398428989665	0.178747037576589	1.86490930973586e-07	1.01578311549985e-06
ENSMUSG00000017776.16	1597.62481095363	-0.435978886883625	0.0852122320605901	2.74183799208426e-07	1.4512968889634e-06
ENSMUSG00000017778.15	2705.56432433739	-1.42599722760083	0.171229609933905	2.08205065260562e-17	3.29031939505343e-16
ENSMUSG00000017781.18	447.257756340007	0.16186983937803	0.134367821040911	0.222892890777076	0.316602883845952
ENSMUSG00000017801.16	346.23534338578	-0.738068246307663	0.173260067696315	1.39697087184992e-05	5.65623785265618e-05
ENSMUSG00000017802.15	385.921574340996	-0.0420056478104904	0.116822864800989	0.716787341775687	0.788285510200937
ENSMUSG00000017817.12	6.76510344787738	0.490325110442491	0.517412509051991	0.242222562704138	0.339095434016978
ENSMUSG00000017830.16	12.7647739910363	-0.192943206030475	0.437072732827699	0.611420446037793	0.702404108058067
ENSMUSG00000017831.9	676.540566048192	-0.00118693707678044	0.129742897386368	0.992620663075931	0.99755856255454
ENSMUSG00000017837.13	279.757793185376	-0.38195892302584	0.137807226775898	0.00501492412873363	0.0121228355296325
ENSMUSG00000017843.15	1522.59573547316	-0.352036057521704	0.0940222564696123	0.000166159227254099	0.0005545488437765
ENSMUSG00000017858.13	495.775173258468	-0.381808845924065	0.202132229270155	0.0523273829660428	0.0941824259811812
ENSMUSG00000017861.12	1985.8394871423	0.862628193658123	0.190425270956272	3.49811304426997e-06	1.57472464461437e-05
ENSMUSG00000017868.17	6.30336134084686	0.555716192693304	0.75655566703816	0.154317921010341	0.233841281427927
ENSMUSG00000017929.14	300.173492331159	1.58980947029492	0.365510125313963	1.76929597164054e-06	8.33619363805572e-06
ENSMUSG00000017943.16	30.7684269885178	-0.366147078256859	0.303059129835502	0.198337454606825	0.287712449398684
ENSMUSG00000017969.14	46.3161115248708	-0.583177592157529	0.407956372797363	0.106995218485552	0.172396307514832
ENSMUSG00000017978.19	36.5222898242091	-0.232182848237111	0.280450890563288	0.382609474142182	0.490993626145521
ENSMUSG00000017999.17	929.4880180013	-0.016473162960484	0.278784956494552	0.950344362421884	0.968442238541085
ENSMUSG00000018001.19	206.605792313847	0.376727579655524	0.224914532416242	0.0832536349787814	0.139178392183403
ENSMUSG00000018012.12	31.3701683293717	-0.406670255289227	0.329023573711056	0.182890585080518	0.269523828935107
ENSMUSG00000018040.10	662.471832679643	0.046866330485444	0.12648607433048	0.708116772764181	0.781538800074247
ENSMUSG00000018042.19	585.514748704513	0.466398107879939	0.126991199292124	0.000206229129152054	0.000674875808773225
ENSMUSG00000018068.14	991.399105904789	-0.0560360964694292	0.170505503244805	0.737662322162632	0.805509645825734
ENSMUSG00000018076.13	925.575387472422	0.89020906250316	0.127348497149691	1.61554981026327e-12	1.58541470355216e-11
ENSMUSG00000018102.6	1262.92649208933	-0.860092519458085	0.189293092159962	3.28963733117044e-06	1.48534296496802e-05
ENSMUSG00000018143.11	41.0986495562774	-0.142527312402059	0.296441278739147	0.60975901454556	0.70127822967745
ENSMUSG00000018160.16	776.776714537447	0.226851953705548	0.140636904918842	0.102282091966708	0.166191510905968
ENSMUSG00000018166.9	209.215184978987	1.54886218847413	0.232757165576084	5.25972393386499e-12	4.90163407011629e-11
ENSMUSG00000018167.11	74.6023388049386	0.424079023002625	0.275406478883067	0.105087533540791	0.169991049532366
ENSMUSG00000018169.13	28.9318925482562	-0.38996625816196	0.328158620922049	0.200536674274574	0.290102557786121
ENSMUSG00000018171.10	762.508810862789	-1.12131139855723	0.133104028487772	1.57234099712448e-17	2.51865167311759e-16
ENSMUSG00000018189.13	442.806437256001	0.371153990770572	0.186871173978625	0.0421356497254294	0.0780428283332099
ENSMUSG00000018196.19	167.233479023849	-0.840931344601653	0.217299090650278	6.53217454740732e-05	0.000235940597219031
ENSMUSG00000018199.10	427.722850872689	1.16991772534423	0.229944557443178	1.36693702522477e-07	7.61685537511854e-07
ENSMUSG00000018209.16	1027.91566992226	0.0826671400681018	0.138500639436502	0.545609405487156	0.645534565322388
ENSMUSG00000018217.13	18.5430759832781	-0.666686012562368	0.288337051627062	0.0144342430516466	0.0309772814194531
ENSMUSG00000018239.10	254.731057643203	-0.734763026227675	0.189580758056518	7.23981513130661e-05	0.000259677708053204
ENSMUSG00000018286.7	1747.23388035142	-1.16994272192573	0.124725771557607	2.66457221562563e-21	5.7431296694643e-20
ENSMUSG00000018287.13	991.861530365944	-1.07153818954529	0.151886388598782	7.97359488440106e-13	8.05528754364615e-12
ENSMUSG00000018293.5	2291.57207739722	-0.199183756457133	0.0973859346886623	0.0396038778061856	0.0740481326338908
ENSMUSG00000018322.11	303.854243870439	0.89277860986152	0.115214221804321	5.46700674338223e-15	6.74346067739889e-14
ENSMUSG00000018326.10	896.57025983185	0.892577968047677	0.131854222326317	7.58443290053098e-12	6.95394524348796e-11
ENSMUSG00000018334.19	63.4425137920894	0.723428790147517	0.391220650898983	0.0391457040358763	0.0732930424512535
ENSMUSG00000018339.13	13.3991711655236	0.0181038012730244	0.664776289765747	0.966996567364438	0.980875475840225
ENSMUSG00000018340.14	657.299059285249	0.403747741526501	0.100164551384963	4.97004542984832e-05	0.000183050185849502
ENSMUSG00000018347.17	68.130206700365	-0.0915924297370163	0.225997198365237	0.675036996605553	0.754449388263481
ENSMUSG00000018362.15	4033.75391727196	-0.872841643179663	0.0831076482638684	5.11379822146657e-26	1.68081667291198e-24
ENSMUSG00000018363.17	986.801830190231	-0.0394061368098423	0.0941361389636504	0.673749802817593	0.753404726537913
ENSMUSG00000018372.14	186.865609016621	-0.119558763577057	0.227394777615542	0.586353158072448	0.681980325892005
ENSMUSG00000018377.11	385.491273535183	0.705676554270914	0.134831452255667	1.18450452184307e-07	6.66390022589333e-07
ENSMUSG00000018378.14	55.8402551038479	0.259258178228971	0.330913276362172	0.398084855225254	0.506667437857031
ENSMUSG00000018379.18	7076.5583159178	-0.27682441798109	0.0838556298633327	0.000912538083440673	0.00260971945467481
ENSMUSG00000018381.16	33.6757165184923	0.587240470641082	0.57959371024969	0.17927312792342	0.26521342175141
ENSMUSG00000018395.20	162.489100825186	0.147431858095044	0.199515494705717	0.448111844576717	0.556280267217852
ENSMUSG00000018398.19	311.151808061181	0.868309538987145	0.222244264152816	5.41476458638134e-05	0.000198541368167316
ENSMUSG00000018401.18	561.258706156186	0.996502834258976	0.12670153312396	1.90774289679904e-15	2.46584005349998e-14
ENSMUSG00000018405.8	143.62873596284	0.273734463396679	0.61886032053599	0.535192802695691	0.636489112702598
ENSMUSG00000018411.18	108.26505486782	1.53026273515725	0.489853863294442	0.000173588727195536	0.00057654005057057
ENSMUSG00000018412.17	1024.953900809	0.352352834360126	0.0925013974086588	0.000128020025879413	0.000437275620443123
ENSMUSG00000018415.15	696.013656245542	0.0307062347196533	0.0885518991135986	0.727452189880859	0.797374373345411
ENSMUSG00000018417.15	796.640763499516	0.769611306031612	0.19781141835329	6.54930964048675e-05	0.000236507635635735
ENSMUSG00000018425.19	503.383578904588	0.27494989404726	0.166760331119479	0.0931547901485471	0.153321332271477
ENSMUSG00000018427.9	119.876085014201	-0.695771811435428	0.491425663706677	0.0883591050959099	0.146497118769064
ENSMUSG00000018428.16	651.965378473308	0.911117817927354	0.150738119987259	8.54704127775892e-10	6.32842305399533e-09
ENSMUSG00000018433.15	839.007833455657	-0.461678967675417	0.179304451353731	0.0085480970304633	0.0193699619926571
ENSMUSG00000018442.14	560.860894390396	-1.0397856946198	0.212901351000363	4.84507894226512e-07	2.48161477269921e-06
ENSMUSG00000018446.9	1147.63109254093	-0.399207630647491	0.142345059391151	0.00448775756062175	0.0109823010478167
ENSMUSG00000018449.13	146.827635662592	-1.07078105961976	0.201027636175886	4.49574084825008e-08	2.68618884427192e-07
ENSMUSG00000018451.8	12.4547766877797	-0.479657523976249	0.352570962121619	0.137842441227214	0.212831831194423
ENSMUSG00000018470.9	21.7644535061441	0.488987359819766	0.405860311275418	0.174905539777693	0.259732124043581
ENSMUSG00000018474.19	294.344553286451	1.26100530673122	0.335649265759088	4.86952677573644e-05	0.000179790352950789
ENSMUSG00000018476.8	152.478987753422	0.627621139947608	0.28052788828662	0.0182983016152721	0.0380500230709288
ENSMUSG00000018481.10	994.206083211353	0.674030653177844	0.0847381341646092	1.33675740508007e-15	1.76522728062979e-14
ENSMUSG00000018501.18	2243.89561378435	1.20411539233241	0.148086219151264	1.61075715733089e-16	2.32465715247746e-15
ENSMUSG00000018507.17	8.13444678314365	0.502865792290633	0.544323306966981	0.240686667114064	0.3373340037972
ENSMUSG00000018509.9	227.429561217294	-0.990463416806226	0.193888013893934	1.63900144785598e-07	8.9994787735393e-07
ENSMUSG00000018537.17	134.844304027182	0.120487295797872	0.22054677304702	0.572622593272218	0.6698427394625
ENSMUSG00000018541.11	216.157565036088	-0.00487935345007747	0.190921725867521	0.979116950559368	0.988966375811882
ENSMUSG00000018547.9	479.496206142256	0.855216214432606	0.138185656055547	3.70208078825025e-10	2.82825133335301e-09
ENSMUSG00000018548.16	1534.28279424675	-0.0821353101707992	0.114700031899227	0.470167341711908	0.576660629820496
ENSMUSG00000018554.14	21.2777766927051	1.25861047771323	0.461057459488204	0.00137043496198953	0.00376366786509031
ENSMUSG00000018559.17	179.59184575358	0.425000569483049	0.194935672724517	0.0253936551281127	0.0505203961573797
ENSMUSG00000018565.18	544.579546927033	-0.865885080317913	0.131794467412297	3.04471931745912e-11	2.60453989613503e-10
ENSMUSG00000018566.15	40.2122508428632	0.290717339211183	0.50576904722419	0.483161870148739	0.589044681701287
ENSMUSG00000018567.15	363.293172383703	-1.00590923163062	0.143552945304075	1.23221224013358e-12	1.22677381851751e-11
ENSMUSG00000018569.13	21.8788322953848	-0.539483451377684	0.510711839974741	0.195356889712753	0.284357986643675
ENSMUSG00000018570.18	68.1975228565193	-0.185881134805391	0.257544479121479	0.450518065293748	0.558412474087419
ENSMUSG00000018572.11	478.147427656676	-0.105272751370642	0.137724576079981	0.43902410802587	0.548257726077782
ENSMUSG00000018574.15	75.6158978998807	-0.379223400585208	0.253808491117352	0.118768770961412	0.187765938420451
ENSMUSG00000018583.6	4592.06082736024	0.0165722369359676	0.0809686323682921	0.837149691962254	0.885378547048326
ENSMUSG00000018585.10	232.863972775203	-1.18014271488188	0.275310430268022	6.43781607250463e-06	2.77081853805368e-05
ENSMUSG00000018593.14	1752.53443777101	0.9017620993787	0.111405375594336	3.36070481153017e-16	4.69785451031132e-15
ENSMUSG00000018599.6	66.0734319068906	0.171210027494293	0.252357864490839	0.478964037971137	0.584749620286278
ENSMUSG00000018604.19	435.135310527267	0.644511590183025	0.768946398687082	0.088193066533332	0.14629547966197
ENSMUSG00000018648.16	64.3227805990096	-0.151875436192477	0.259547654408414	0.54040682810483	0.6412682307705
ENSMUSG00000018651.15	458.978888705592	0.0733102853883329	0.130375175753566	0.569672650923173	0.667155618049063
ENSMUSG00000018654.18	10.8817641453642	-0.16492898254625	0.685644988895318	0.702656680555872	0.777007075526021
ENSMUSG00000018659.13	150.152526547157	-0.15286175022385	0.170281272613722	0.36025790555458	0.467999915649043
ENSMUSG00000018661.18	181.554468689177	0.512374477398198	0.207735376195096	0.01115827671028	0.0246040897948822
ENSMUSG00000018666.14	1400.1511500903	-0.559077836707258	0.0749920800204402	7.30937710847548e-14	8.16577427715508e-13
ENSMUSG00000018669.15	551.071248562528	-0.548995047188826	0.123916247962853	7.65359345200706e-06	3.25916015966383e-05
ENSMUSG00000018672.16	24.450547114907	0.472432234734393	0.44185463520534	0.216854734458802	0.309655472800303
ENSMUSG00000018677.10	954.884499558138	0.448199985758037	0.117481669060752	0.000118463514428466	0.000406912534854723
ENSMUSG00000018678.14	112.852489883896	1.34632429659269	0.245827674096985	1.18321556422507e-08	7.64978825916541e-08
ENSMUSG00000018697.15	351.946833441458	-0.107798755665727	0.104623723982387	0.299429960835499	0.403759676144625
ENSMUSG00000018707.14	7367.77443139471	2.40338947437987	0.184493868754436	1.74891503995129e-40	2.13328770095392e-38
ENSMUSG00000018727.20	18.1290076469975	-0.30282726171647	0.449430720481617	0.433756555694099	0.542921040028484
ENSMUSG00000018733.11	79.3614313215905	-0.683220721332023	0.20914313840986	0.000772576819309777	0.00225049044464428
ENSMUSG00000018736.15	343.252107009637	0.107649676129868	0.153557614509977	0.476536147761951	0.58273583433804
ENSMUSG00000018740.15	17.3769842584816	0.162231689838514	0.537669103154321	0.7036657457522	0.777545662255379
ENSMUSG00000018750.15	59.4288269646272	-0.216849195429593	0.410896776601741	0.55101957391405	0.650346855192277
ENSMUSG00000018752.20	7.95723142786533	-0.497235354312472	0.629544742220907	0.260003700731066	0.359586911714355
ENSMUSG00000018761.15	243.9715653779	-0.0928107460790268	0.154183576506176	0.54097360074718	0.641570924271071
ENSMUSG00000018765.6	731.81084145071	0.429362974959041	0.133278495225519	0.00111851875273222	0.00313135809269662
ENSMUSG00000018770.10	797.799534945592	-0.469701951789907	0.112985632491943	2.76947188221411e-05	0.000106828047515624
ENSMUSG00000018774.14	19.2987629104868	0.32886601375274	0.353275599297755	0.309753380245969	0.41398497788413
ENSMUSG00000018796.14	318.358503442134	0.580867874742453	0.18093257956378	0.00103805012125717	0.002932504948832
ENSMUSG00000018800.15	49.20528615616	0.547091264380714	0.363762001329226	0.0988317605614313	0.161358576359815
ENSMUSG00000018809.3	185.469181800208	-0.748957335540602	0.257830925093316	0.00238789713202149	0.0062070247944748
ENSMUSG00000018819.11	18.2902287612215	-0.726902111969549	0.538173254681214	0.0884413431043269	0.146603945731725
ENSMUSG00000018820.14	194.103222337653	0.0816931412330349	0.155661307570604	0.59392064165517	0.688254131325523
ENSMUSG00000018821.4	144.798248820365	-0.91565412814946	0.161431877221512	7.95962823666569e-09	5.24704556337766e-08
ENSMUSG00000018841.18	206.760527854369	-0.569394476363968	0.130611327247567	1.04356167007929e-05	4.3329122595047e-05
ENSMUSG00000018845.15	32.2289993009932	0.449047869952124	0.33004212080233	0.142404511508418	0.218625311486958
ENSMUSG00000018846.9	1381.18350448163	0.0737238524549727	0.159379810856511	0.638146942441667	0.724415117964079
ENSMUSG00000018848.5	1672.23720288724	-0.771379665916399	0.0971927156407507	1.40387755780891e-15	1.84793379252113e-14
ENSMUSG00000018849.7	285.05731923014	1.33777434772406	0.201219229487536	8.6112661956066e-12	7.856050994075e-11
ENSMUSG00000018858.16	336.662268252756	-1.23899256780124	0.15308478798066	2.07016045851751e-16	2.95657695320103e-15
ENSMUSG00000018861.9	72.0986171690764	0.062158219972813	0.263195423961688	0.804588093510467	0.859385881548736
ENSMUSG00000018865.10	118.13643389153	0.161661396146152	0.151078209291707	0.277450025402719	0.378962306594772
ENSMUSG00000018882.13	1006.796138869	-0.857790889646301	0.129059856389084	1.83468668064502e-11	1.61819954848321e-10
ENSMUSG00000018899.18	163.809751588478	-0.12532487308888	0.206910055433507	0.53325581014679	0.63488709606588
ENSMUSG00000018900.8	93.9561319203106	-0.256926684092255	0.233115062713443	0.253169471021467	0.351720381279887
ENSMUSG00000018906.15	91.2456581600632	0.193295376924431	0.605436547716657	0.660955862943299	0.743084604020435
ENSMUSG00000018909.16	827.739801041399	0.750528235926895	0.160995934607465	2.12397158255012e-06	9.88894986486194e-06
ENSMUSG00000018921.12	429.447737813995	1.86460508594558	0.134509876205338	1.08221616480413e-44	1.85633891519058e-42
ENSMUSG00000018923.14	234.399682465217	-1.24935671669434	0.121912853763125	4.31620357358572e-25	1.29698766872694e-23
ENSMUSG00000018924.7	154.230916492097	1.10679427013144	0.22013286241767	2.08307269080962e-07	1.12576166719928e-06
ENSMUSG00000018931.4	187.344805936844	0.777815369375615	0.164115404981534	1.41072245525117e-06	6.739299875434e-06
ENSMUSG00000018932.10	92.8759876553023	0.423367831389399	0.260670829758633	0.0891485265864294	0.147553401075358
ENSMUSG00000018965.12	1839.99783586198	0.0630629805353482	0.104547214059643	0.5435364950288	0.644007444498435
ENSMUSG00000018974.8	730.668832381472	1.09173741139131	0.134954990024193	2.70477794224526e-16	3.81005803036379e-15
ENSMUSG00000018983.10	59.0376082032867	0.74714004002853	0.300646090255601	0.0082167851733595	0.0187144953595727
ENSMUSG00000018995.13	191.260510113212	-0.522066881729007	0.229288345982921	0.0183847472747621	0.0381960173320095
ENSMUSG00000018999.15	381.489113956084	-0.0409384957026077	0.137549452099251	0.763181504056073	0.826035876645942
ENSMUSG00000019027.9	7.9588860084982	0.4882412433848	0.540300824239775	0.253251413812725	0.351804541188977
ENSMUSG00000019039.15	117.584078715071	-0.128788642805774	0.293567910673692	0.641815900019169	0.727004390705863
ENSMUSG00000019054.14	454.932112246222	-1.51171491398123	0.122645886238208	1.46125001745899e-35	1.11400018692117e-33
ENSMUSG00000019055.16	269.195911698995	0.576876103015787	0.231431738263882	0.0097964166669377	0.0218795053918979
ENSMUSG00000019066.14	51.5815203718448	0.222682215310885	0.468087420753939	0.574767327453439	0.671922020529304
ENSMUSG00000019080.9	23.6225110613679	1.0861166626655	0.458506434385802	0.0055751692230465	0.0133168424130993
ENSMUSG00000019082.19	83.3469298367443	1.11401573972005	0.551547805355325	0.00969812562871616	0.0216776211114523
ENSMUSG00000019087.14	399.069464099253	0.176110522969967	0.143281153225836	0.21289897756946	0.304879334171346
ENSMUSG00000019088.15	26.7595789991882	-0.78716749427665	0.328331407357807	0.00980434730709847	0.0218942483192284
ENSMUSG00000019124.11	122.7263583456	-0.173658321598196	0.356565797786157	0.59447385805505	0.688699039085119
ENSMUSG00000019132.12	1066.80516627953	1.09445473238054	0.151511893257552	2.26235475789519e-13	2.40801986065403e-12
ENSMUSG00000019139.11	378.804402740368	1.12990256314353	0.161971759846901	1.28113451714527e-12	1.27163605146661e-11
ENSMUSG00000019143.16	168.434308904097	-0.0764367290799877	0.177754248395248	0.66066121781647	0.74285370004429
ENSMUSG00000019158.10	50.2087556009257	-0.799926512936349	0.243814483390632	0.00064113301198566	0.00190020469913028
ENSMUSG00000019173.12	771.49759072568	-0.593730351948405	0.137358523715782	1.21014088051111e-05	4.95459718532481e-05
ENSMUSG00000019179.11	1244.328541005	0.0328855890453063	0.11830698628375	0.779096011065667	0.838904990140479
ENSMUSG00000019188.17	332.597362649196	0.203407595397265	0.102491469348621	0.0457020317559534	0.0837497615096022
ENSMUSG00000019189.14	724.914166324138	0.295950899732915	0.122395162943427	0.0146238052605214	0.0313269417490576
ENSMUSG00000019194.16	13.1165638525319	-0.436683934628431	0.432859852183427	0.24709073183182	0.344379439786253
ENSMUSG00000019210.11	843.046865450959	-0.741864793979549	0.200090661998681	0.000140854497385505	0.000476664818834179
ENSMUSG00000019214.15	482.668662004756	1.21505726583681	0.172567279873315	6.99655647104706e-13	7.10748275192671e-12
ENSMUSG00000019235.10	19.3718760262872	-0.235887418517633	0.55702264243577	0.585223108406138	0.680858338711592
ENSMUSG00000019254.17	319.625679584468	0.222125138797521	0.143046494399478	0.115579140020035	0.183621968037619
ENSMUSG00000019256.18	36.7446787256468	0.130522338947517	0.346988206206694	0.682492030042755	0.76101003918703
ENSMUSG00000019261.4	316.752000206472	1.0423645227604	0.223450028212687	1.42263796655101e-06	6.79228164546112e-06
ENSMUSG00000019295.9	108.160074029579	-0.232649919580655	0.248087264436784	0.328503391337162	0.433927252182772
ENSMUSG00000019297.10	620.553276203847	0.225701415985761	0.104347281805423	0.0293877356081728	0.0573102608076483
ENSMUSG00000019302.17	378.831250450082	1.00354460899202	0.18934789828033	5.75578408500061e-08	3.38018889185824e-07
ENSMUSG00000019303.15	449.025291972104	-1.19094437830954	0.131386959482422	4.88886834418438e-20	9.56116330447555e-19
ENSMUSG00000019312.11	143.312427687786	0.764215490976865	0.177845925558032	1.14942955349689e-05	4.72718692743088e-05
ENSMUSG00000019320.15	7.90514134862464	-0.248615032096623	0.641365225818125	0.572777628425943	0.669928915923716
ENSMUSG00000019338.14	418.405804500584	0.603104614867424	0.207713132328356	0.002813848181891	0.00720669521141433
ENSMUSG00000019362.9	629.978880001255	-1.43743803022537	0.164574542252827	6.10875004167797e-19	1.10663131943137e-17
ENSMUSG00000019368.14	27.7048603216971	0.128740505535334	0.57169954868552	0.76762742746075	0.829670793808722
ENSMUSG00000019370.11	1800.59048929242	-0.52679706428015	0.103874090054065	3.27391375492056e-07	1.7098489629647e-06
ENSMUSG00000019373.12	1892.66438075259	-0.940091270091226	0.101951577059382	1.64708607717263e-20	3.34846499170391e-19
ENSMUSG00000019428.17	1192.27086043842	-0.33033504785371	0.129994878776069	0.0101953634406262	0.0226813090754919
ENSMUSG00000019432.16	1517.32751178665	0.452171912083669	0.0840666721751123	6.54357864708689e-08	3.8102231110884e-07
ENSMUSG00000019433.10	384.893337151471	-0.166486639458054	0.171505816812081	0.322379502734737	0.427287771372578
ENSMUSG00000019437.18	184.342132990912	-0.974502207823688	0.191208225823791	1.78525694965065e-07	9.74083041414756e-07
ENSMUSG00000019461.13	68.4796108321981	1.07397360168958	0.229502473390683	1.25899916471033e-06	6.05665768194129e-06
ENSMUSG00000019464.7	10.1962735277349	0.271271554499874	0.523937187664679	0.520080643376549	0.622939187844169
ENSMUSG00000019467.16	210.41760256939	0.196666290990189	0.200792066587287	0.314510902466881	0.419017073699201
ENSMUSG00000019470.13	741.022025551398	0.829609812218177	0.143490718022251	4.64234816095575e-09	3.15499575594133e-08
ENSMUSG00000019471.11	1717.25904258329	-0.457927415743678	0.116517665787762	7.34634643140962e-05	0.000262583648113788
ENSMUSG00000019478.18	357.665047298369	-0.783315196310835	0.126544574840965	3.98548827387716e-10	3.02632309671753e-09
ENSMUSG00000019487.12	383.76265497363	0.600485156667216	0.14134730912571	1.67898420120761e-05	6.6943905184711e-05
ENSMUSG00000019494.15	534.173862882201	-0.996753672871297	0.125081351510476	8.27826624049395e-16	1.11827900067444e-14
ENSMUSG00000019505.8	8695.68473170562	-0.553839365616707	0.144660773626301	0.000104038960634106	0.000361436617038359
ENSMUSG00000019518.12	173.924937588169	0.202217609610283	0.164480914991825	0.210814207849549	0.302498916055989
ENSMUSG00000019528.19	189.831331140681	-0.716237387910916	0.147826968798346	8.90254822986031e-07	4.39311542406682e-06
ENSMUSG00000019539.12	271.149478096962	0.453053482348371	0.184476018606544	0.0120284081274052	0.0263008626522349
ENSMUSG00000019558.15	272.080306365523	0.504685796143955	0.167296352249294	0.00212371060611901	0.00558466026045381
ENSMUSG00000019564.13	297.377394797045	1.68021975415704	0.155535474832428	5.07444720100365e-28	1.99906512102696e-26
ENSMUSG00000019577.7	36.1267153225911	-0.452205162756963	0.57085245829217	0.299124230217499	0.403446531164842
ENSMUSG00000019578.12	268.376632972936	-0.636744343726702	0.147918362522279	1.26310421042603e-05	5.15350273366835e-05
ENSMUSG00000019579.14	415.031522499859	-1.46566466820207	0.135610521890103	7.61435626228168e-28	2.95024951931747e-26
ENSMUSG00000019590.17	87.7024303737155	0.390437172993254	0.22577174138457	0.0736464108937008	0.125502995776319
ENSMUSG00000019647.17	240.55268338593	0.885320485299916	0.255331699309917	0.000292258352693501	0.000930513977920318
ENSMUSG00000019659.9	229.706154359381	-0.802453999637022	0.169912448440226	1.48912173608183e-06	7.09119942974539e-06
ENSMUSG00000019689.5	90.320104326193	-1.43939761962001	0.199778856678757	1.39554331395933e-13	1.52087437134139e-12
ENSMUSG00000019699.17	670.221473531419	-0.0752352749966798	0.205100501322614	0.706072513347254	0.779676058095692
ENSMUSG00000019710.14	968.255710217588	-1.16369544510127	0.0899013071455454	1.04901181572279e-38	1.05329741277483e-36
ENSMUSG00000019715.15	411.140691552992	0.0143997693283131	0.140123378516407	0.917102844429114	0.9462956663459
ENSMUSG00000019718.9	41.9982777390971	-0.415878493915503	0.219323473483234	0.0502849135542291	0.0909935902744495
ENSMUSG00000019726.13	566.618011341882	-0.487290091344968	0.661663538284219	0.266076424269827	0.366263245829414
ENSMUSG00000019731.14	455.21868755191	0.262644310563699	0.146216740092159	0.0685442745463608	0.118165679329452
ENSMUSG00000019732.15	28.8649063890527	-1.39341304998698	0.267270255947899	4.49809380968865e-08	2.68661990439402e-07
ENSMUSG00000019734.17	61.7857692803653	-1.01025680374367	0.392926585859636	0.00409148526957735	0.0100875112942252
ENSMUSG00000019737.15	75.395207400314	0.0793647467571613	0.33308998725863	0.796966662480197	0.853182293008802
ENSMUSG00000019738.16	392.096621163331	-1.13844356947224	0.1797281372481	9.82068202650234e-11	7.97476123524569e-10
ENSMUSG00000019761.11	12.3707740808559	-0.869724959946155	0.498495472762688	0.0345366862119457	0.0657931064150983
ENSMUSG00000019763.12	360.054725030118	-0.532684513519163	0.132946725212342	5.05753341098144e-05	0.000186022789096787
ENSMUSG00000019767.13	18.6922032812406	-0.47311442739298	0.598809691136068	0.282347859829434	0.384599405063387
ENSMUSG00000019773.8	848.641716882452	-0.130298047268549	0.1130354265996	0.245121296409736	0.342242868236317
ENSMUSG00000019774.9	109.225722927987	-0.273852085109003	0.224389174646608	0.207000479819165	0.298089690982499
ENSMUSG00000019775.18	169.84508305415	-1.45656869914138	0.164340465392809	1.8684884733774e-19	3.48848069060154e-18
ENSMUSG00000019777.17	2334.49563811843	-0.453521791267448	0.093538882066044	1.08303030149051e-06	5.26394922510163e-06
ENSMUSG00000019782.11	883.711235713416	-1.08903366775898	0.0997696946434635	4.47134198721653e-28	1.76569756603104e-26
ENSMUSG00000019785.15	104.093382481266	-0.426519165188503	0.182164012229788	0.0167169395853412	0.0351972694223007
ENSMUSG00000019790.18	345.864427851568	0.916361046586044	0.275678606237289	0.000467162406089628	0.00142669943269249
ENSMUSG00000019791.13	120.922345205918	-1.21696455943659	0.18465606590235	1.58987481182796e-11	1.41286932144474e-10
ENSMUSG00000019792.9	322.261538969146	0.0578245540914084	0.156335609134189	0.707057034082525	0.780473802134129
ENSMUSG00000019794.14	366.957567283565	-0.0357464692918588	0.171908783149787	0.832110991611928	0.881351495392913
ENSMUSG00000019795.18	665.200676167335	-0.894867524649204	0.145722318473911	4.77641957196654e-10	3.60464257981544e-09
ENSMUSG00000019796.13	500.563857610806	0.697186605671045	0.158438637811274	7.71478593618483e-06	3.28182330176067e-05
ENSMUSG00000019797.12	101.109236799187	-0.459473020169742	0.221582833054713	0.0321824066535553	0.0619635752510895
ENSMUSG00000019802.14	412.820186380938	1.13403206307515	0.234851599243025	5.46749769532721e-07	2.77709082507567e-06
ENSMUSG00000019804.13	756.58811768602	-0.019869785987756	0.102824767706203	0.845735110833649	0.891938008844479
ENSMUSG00000019806.14	156.147986731901	0.0947216654163708	0.159894323283226	0.546934860468254	0.646823926122576
ENSMUSG00000019808.9	94.6192241176054	-0.821082826182257	0.184395690785269	5.28318293744296e-06	2.29910606318376e-05
ENSMUSG00000019809.17	168.942400961935	-0.834556330040021	0.189967642898076	6.84390167429314e-06	2.93791785376917e-05
ENSMUSG00000019810.16	120.808765573367	-0.991874505990595	0.188628944649226	7.34240717214148e-08	4.24087754835685e-07
ENSMUSG00000019813.17	428.15159965199	-0.443875705397381	0.143655915852307	0.00173872035688395	0.00467148117422222
ENSMUSG00000019814.6	507.19654345543	0.00384935770889549	0.17987337096846	0.982560669327542	0.991107291994894
ENSMUSG00000019817.19	306.505804030081	2.23980218121534	0.404193847171337	4.58413242930012e-10	3.46588194275873e-09
ENSMUSG00000019818.16	1524.10089806575	0.0698716310209861	0.145755293030427	0.626936254098102	0.715209195694227
ENSMUSG00000019820.12	2720.82527123044	0.788776560527008	0.109802870110906	4.49472432008428e-13	4.66969245292289e-12
ENSMUSG00000019822.13	105.471331195104	-0.000982395479596905	0.22759611277553	0.996435588164254	1
ENSMUSG00000019823.18	291.401204322717	0.287030198408085	0.232981236102431	0.201514364884733	0.291337756501923
ENSMUSG00000019826.12	205.655636913016	-0.625603226399349	0.152607229985359	3.15385422012035e-05	0.000120609654999354
ENSMUSG00000019831.15	181.513306195597	1.26326401344288	0.195981558511258	3.82479857742538e-11	3.23321140525995e-10
ENSMUSG00000019832.6	30.6856182343139	-0.212899557784752	0.292921209812437	0.441037828071665	0.550111340316324
ENSMUSG00000019837.9	339.283669969934	-0.735964202249258	0.203138629698798	0.00019701179816432	0.000648060982894898
ENSMUSG00000019838.12	95.5936131360949	0.403888027372128	0.23256209017242	0.0718213360200957	0.12283775864592
ENSMUSG00000019841.16	845.840818454987	1.11952050244833	0.288787453912154	4.09212934846847e-05	0.000152800666624105
ENSMUSG00000019842.7	92.3807473281264	0.405583628084697	0.412201606999855	0.265875052346929	0.366097874989287
ENSMUSG00000019843.15	301.501737623684	0.708319822315646	0.174493361835995	3.45867475401643e-05	0.000131109569922626
ENSMUSG00000019845.9	326.587189382079	-0.359511182862204	0.126216951769643	0.00400318194448118	0.00989897483794924
ENSMUSG00000019846.12	50.3220642521675	0.990719515589257	0.282981482964737	0.000219076689195244	0.000713798148195109
ENSMUSG00000019849.12	698.412812582979	0.780661126530655	0.139048504216071	1.30629739522728e-08	8.39609648993269e-08
ENSMUSG00000019850.12	33.2338335143748	0.272080178308891	0.415061933150288	0.457675882786667	0.564958677799704
ENSMUSG00000019851.9	570.098127568737	-0.734702956115426	0.115821140569066	1.56695782696678e-10	1.24592441026856e-09
ENSMUSG00000019852.8	157.068584612043	1.18491104678536	0.195721941368694	5.34976779170969e-10	4.02626262459248e-09
ENSMUSG00000019853.7	89.3707459738488	-1.11084242335322	0.224466622504769	3.10600635251373e-07	1.62783598366784e-06
ENSMUSG00000019854.18	448.097907171391	0.628405316418609	0.145046880721378	1.12266537624228e-05	4.63099467699942e-05
ENSMUSG00000019856.15	70.8237048978899	0.309409381154857	0.570528830374855	0.477361780677378	0.583287227635824
ENSMUSG00000019857.8	533.944792508415	-0.799744403156467	0.197131264057595	3.15534859135399e-05	0.00012061078285475
ENSMUSG00000019861.16	333.985903838657	0.620268763808429	0.159156580638881	7.42888632692701e-05	0.000265073610282789
ENSMUSG00000019863.8	190.883294551209	-0.530140037283867	0.145308967678723	0.000216629708123499	0.00070680432012476
ENSMUSG00000019864.15	261.038255720273	0.284559499368388	0.103915595542959	0.00582393271967757	0.0138487653566687
ENSMUSG00000019866.16	12.296692938015	0.793712224807324	0.505275999419274	0.0554371059264521	0.0990971367011384
ENSMUSG00000019868.17	446.379544864448	-0.605642156148859	0.116339249612928	1.50776490706313e-07	8.32607804312831e-07
ENSMUSG00000019873.9	320.22159990525	0.109412477606859	0.123393707740251	0.370530208006782	0.4788135396098
ENSMUSG00000019874.12	7.05600339121077	-0.890078803762656	0.554745061199817	0.0391819666275283	0.0733359223068321
ENSMUSG00000019877.11	548.398686985038	-0.896976605405358	0.1686902636156	6.05838690347205e-08	3.54903796298379e-07
ENSMUSG00000019878.9	619.498346642254	0.0353704041991089	0.152600923504126	0.813956908370041	0.866582298450215
ENSMUSG00000019880.11	8.52684629183901	-0.167737400593766	0.607151812041233	0.703584978952202	0.777536609865186
ENSMUSG00000019883.12	205.104413681271	-0.503989801174142	0.170360978111263	0.0025697106457149	0.00663459159658001
ENSMUSG00000019889.11	801.015333273034	0.976212440334922	0.0819116076865426	5.13447080969424e-33	3.09704508510019e-31
ENSMUSG00000019891.16	193.341942555546	-0.156478996407293	0.143700929762088	0.269752041965595	0.370290669810558
ENSMUSG00000019894.15	86.3143582656319	-0.0177865889869616	0.266951449985067	0.944273745452018	0.964540398632739
ENSMUSG00000019897.9	533.74359647857	-0.757418167547805	0.17501774315864	1.00887803011004e-05	4.20161722858423e-05
ENSMUSG00000019907.11	1122.66497831546	1.01808261490977	0.256132689509743	3.27578246951504e-05	0.000124779805518168
ENSMUSG00000019916.15	1010.76455202525	-0.43505646667445	0.106338437650852	3.76842867673067e-05	0.000141742153996628
ENSMUSG00000019917.11	733.779007223971	-0.424191956266933	0.0810347897126183	1.46525663084813e-07	8.12950840302434e-07
ENSMUSG00000019920.19	1215.86212689352	-0.0131243492629735	0.16654553809331	0.936043522755828	0.959645666120048
ENSMUSG00000019923.15	1714.51942426728	-1.1405417163563	0.0908416586151981	1.59217460990481e-36	1.32415855057084e-34
ENSMUSG00000019927.7	183.970767086068	0.16356994982823	0.115902728028676	0.154566402395053	0.23417471232306
ENSMUSG00000019942.14	3382.95008875483	-1.23137410386525	0.0980395091652673	1.30132912822273e-36	1.08776582509866e-34
ENSMUSG00000019943.11	674.467371594373	1.10466392164348	0.236329137826555	1.22692785923097e-06	5.91100674603755e-06
ENSMUSG00000019944.15	18.1868410348776	0.543393329776592	0.604536746177154	0.217505067468846	0.31036478539656
ENSMUSG00000019947.11	749.608050864023	1.58256501802429	0.126705898382984	1.62427000550124e-36	1.33734270902944e-34
ENSMUSG00000019948.5	228.770808025411	-0.506857727290067	0.180966417333785	0.00421537220488025	0.0103696644902544
ENSMUSG00000019951.11	583.354308451292	0.448016180235694	0.130957673443494	0.00054151644960187	0.00163049028626696
ENSMUSG00000019952.16	114.878834095278	0.535188530628224	0.250338057075025	0.0257918848956036	0.0511766440023984
ENSMUSG00000019960.9	542.86737795711	0.0799832698413603	0.201952880886576	0.684131115069507	0.762115212545635
ENSMUSG00000019961.18	4476.08191720207	0.271503695093102	0.0801747239854596	0.000672760401021214	0.00198688969989876
ENSMUSG00000019966.19	19.2311283709889	1.42753064931829	0.707545955939313	0.000745411698311808	0.00218178002774627
ENSMUSG00000019969.15	441.147118508525	0.523776059651608	0.196286608070765	0.00620207635847345	0.01462336646549
ENSMUSG00000019970.16	997.566429066239	-0.116862325755392	0.223751578917689	0.589261021366137	0.684299100058969
ENSMUSG00000019971.11	240.276580237005	0.721753883021897	0.30427011773427	0.011509516371526	0.0252899822190007
ENSMUSG00000019975.13	205.546846816215	-0.321583812227906	0.159870470601609	0.040822414915108	0.0759659516789562
ENSMUSG00000019977.17	704.610090247678	0.0833315316680809	0.161569132609085	0.5998467981571	0.693073058185024
ENSMUSG00000019978.17	1442.10740787897	0.920188227164725	0.120641797371049	1.36447301955774e-14	1.61645879230628e-13
ENSMUSG00000019979.13	920.114782420409	0.541881486738931	0.129954798335832	2.49033237947244e-05	9.67633395299025e-05
ENSMUSG00000019982.16	451.21987060865	0.149170795379913	0.137532874097976	0.272195910841063	0.373054520501022
ENSMUSG00000019984.17	540.12226024242	0.502021054477668	0.160646164723835	0.00148270174718501	0.00404124128286622
ENSMUSG00000019986.18	215.522041280163	0.545800890785081	0.136998037144885	5.51071870431142e-05	0.000201790093181891
ENSMUSG00000019988.8	648.165864588146	-0.484764718457079	0.245998374073808	0.0401858557968046	0.0749933164256997
ENSMUSG00000019989.9	883.399327743279	-0.564484214932204	0.0980470707727026	6.90986021176228e-09	4.58809145593103e-08
ENSMUSG00000019992.9	165.420761182786	-0.775094738035873	0.178296281795876	9.05228382683836e-06	3.80459310302571e-05
ENSMUSG00000019996.18	89.563503838108	0.4940854397966	0.348128725678858	0.122503720477689	0.19268972825543
ENSMUSG00000019997.12	82.9681446497818	1.38255965304463	0.257379550806753	1.95973534662176e-08	1.23030735618835e-07
ENSMUSG00000019998.7	346.827304298863	-0.676156662611817	0.187853004563368	0.000229856471832433	0.000746704778391138
ENSMUSG00000020000.8	27.2684551381837	0.0253083309598352	0.33337018934588	0.934659521248312	0.958644555365678
ENSMUSG00000020003.17	321.43769344321	-0.655317227535975	0.141846054579397	2.85888753274038e-06	1.3029975367184e-05
ENSMUSG00000020009.14	111.266485632233	-0.722729592388654	0.196389851993046	0.000160253369032312	0.000536687457363246
ENSMUSG00000020014.19	7.95126681657985	-0.72117452424834	0.631159541815084	0.102293801375897	0.166191510905968
ENSMUSG00000020015.11	616.366195789543	0.287983030397617	0.14602944910476	0.0455410318929678	0.0835104868798998
ENSMUSG00000020017.15	10.4897900195981	-0.618324154483791	0.70185432217645	0.14655222401209	0.223803716294825
ENSMUSG00000020018.7	991.250808321905	-1.33307869187381	0.11067282536335	6.40695435602055e-34	4.17009159607077e-32
ENSMUSG00000020019.5	6.88292113523195	0.282530917224089	0.550397424600459	0.511535453399069	0.614940451972731
ENSMUSG00000020020.9	255.504090931444	0.211391410820698	0.112180215645576	0.057461377172781	0.101945486904696
ENSMUSG00000020021.5	100.344073323582	0.117498254864473	0.419801546538376	0.75037564460983	0.815821717931472
ENSMUSG00000020022.18	699.655980200149	-1.98376641138969	0.168559007955469	4.03602558577475e-33	2.48918476857501e-31
ENSMUSG00000020023.19	208.124012714478	0.283796037855657	0.273260143216961	0.274758535560038	0.375722372119842
ENSMUSG00000020024.8	816.949256960166	0.982225870884839	0.293862449003664	0.000393344721855373	0.00122096277752921
ENSMUSG00000020027.19	311.84725048966	-0.279853622529959	0.140349687196281	0.0434198393922719	0.0800486447909249
ENSMUSG00000020029.7	847.727361892614	-0.0238253347434969	0.108687069314726	0.82517803709778	0.876093277684664
ENSMUSG00000020032.15	83.1681745310937	0.158387492293048	0.339074188990144	0.612924695242874	0.703543214593922
ENSMUSG00000020034.8	7.96464016995058	0.366170278931408	0.645502058992833	0.405783252944824	0.514160728396616
ENSMUSG00000020038.11	349.799002364436	0.986270979962212	0.183811019056215	4.11479710020702e-08	2.4684285555231e-07
ENSMUSG00000020042.16	160.27323528703	1.68213742758347	0.165441020453384	4.14583823707004e-25	1.25495437959251e-23
ENSMUSG00000020044.14	47.2584953274781	0.181209182118791	0.36802227263854	0.588042286667126	0.683390086423251
ENSMUSG00000020048.14	3566.90857470213	0.734428968251182	0.247093490794053	0.00196178788158145	0.00520792536611345
ENSMUSG00000020056.17	243.239277069067	-1.26922343972576	0.156646240425958	1.82477139941389e-16	2.62203408674944e-15
ENSMUSG00000020063.17	570.05581117041	0.0273087931848803	0.131209184920164	0.833302234340764	0.882386206217565
ENSMUSG00000020064.10	1317.98966751229	0.114424086274616	0.104789734589108	0.271458016983633	0.372229091986801
ENSMUSG00000020067.9	12.2146207276757	0.57193917199179	0.708534249457116	0.176175852288254	0.26124158123644
ENSMUSG00000020069.17	417.344912344983	0.0348659194356813	0.16221338127588	0.826914996050779	0.87731520133807
ENSMUSG00000020070.19	361.116001411838	0.0654595225526578	0.183651474007601	0.715557826034593	0.787271378453374
ENSMUSG00000020074.8	1199.91024266695	0.494144323249044	0.165722132763	0.00239972311080371	0.00623481231707237
ENSMUSG00000020075.9	3030.75589587475	0.422443748525068	0.126604224173692	0.000747431997625962	0.00218652739472495
ENSMUSG00000020076.8	928.296109051831	-0.0833433985827945	0.137923820897047	0.540683124331946	0.641318807777437
ENSMUSG00000020078.17	644.910414024949	-0.519511913811977	0.15901852588646	0.000896022125393814	0.00256783785918203
ENSMUSG00000020079.16	449.818520526844	0.281761679200511	0.105106575608537	0.00693563763737212	0.016122126619792
ENSMUSG00000020083.14	40.5850549972526	-0.745280855678978	0.346560747150795	0.0193815083665656	0.0399994107372147
ENSMUSG00000020085.16	42.4631481466753	0.305274881782214	0.505905579992245	0.461585799138745	0.568676743559608
ENSMUSG00000020086.7	238.085923246253	-0.0512450838188769	0.143979834902494	0.71828904298779	0.789631646905854
ENSMUSG00000020087.6	74.3626360387759	0.782615735849612	0.315917267604015	0.00798086554440728	0.0182258657561822
ENSMUSG00000020088.11	1034.16325132034	-0.857879325099507	0.145452102869816	2.23545033911591e-09	1.58191494345603e-08
ENSMUSG00000020089.9	2167.43202068219	-0.774411368789998	0.118868089854667	4.87431250066445e-11	4.0909940850378e-10
ENSMUSG00000020091.16	868.903828256967	1.13218458548971	0.143649364858596	1.37150888923557e-15	1.80821752434285e-14
ENSMUSG00000020092.10	570.386588378788	0.824112424356221	0.152126835531594	3.80864971303898e-08	2.29564549138407e-07
ENSMUSG00000020097.15	905.991475898301	-0.080585302362435	0.132891930748987	0.539622750729515	0.640660983148012
ENSMUSG00000020098.8	66.236344619124	-1.59483815810688	0.207815005955283	2.87743853307423e-15	3.64202769593646e-14
ENSMUSG00000020099.9	237.286319260728	2.15149081503855	0.188311618958954	1.36493608519353e-31	7.32130375077588e-30
ENSMUSG00000020100.16	185.893606766437	1.03847690607867	0.206669033219896	2.36125014003869e-07	1.26365635541167e-06
ENSMUSG00000020101.15	22.0793164382299	0.32074838231609	0.651504730933452	0.465777220751749	0.572598245174995
ENSMUSG00000020105.10	294.049441007518	0.138867904857774	0.411950012899078	0.703117561157806	0.777323724712023
ENSMUSG00000020107.11	275.354100954237	-0.952031152089124	0.179542050596818	6.10548341391286e-08	3.57535545437066e-07
ENSMUSG00000020108.5	1063.72680927113	0.249473811145166	0.124692462227868	0.0432834496360301	0.0798329486062397
ENSMUSG00000020109.14	148.625686999776	0.548730374195789	0.191955918301886	0.00340420849243872	0.00855013504413707
ENSMUSG00000020111.16	232.029382475567	-0.139715929179226	0.199725065780582	0.472663006091537	0.579117687597421
ENSMUSG00000020114.13	2363.70704721672	1.01633675057034	0.134016191664551	1.68585566826202e-14	1.98718577589626e-13
ENSMUSG00000020115.4	501.894176419455	-0.0255498994762323	0.14713592511052	0.860207225566422	0.902288832626427
ENSMUSG00000020116.8	1085.57402296834	-0.940869140667009	0.113917204638319	8.16395559671107e-17	1.2166140887877e-15
ENSMUSG00000020121.16	67.3958037134044	0.578698258546691	0.287960099475462	0.0335144373947277	0.0640978212054566
ENSMUSG00000020122.17	137.27979868857	1.02693654614023	0.443904512863895	0.00744689464420004	0.0171491269578211
ENSMUSG00000020124.11	1234.84228763672	0.746027999952774	0.229005552382218	0.000743275584009205	0.00217707560332259
ENSMUSG00000020128.16	997.236677656584	0.461464780371593	0.177996592477728	0.00812374486839362	0.0185225086101456
ENSMUSG00000020130.10	706.648157933468	-0.181048753568982	0.152389352096352	0.227753994720843	0.322644961378881
ENSMUSG00000020131.15	7.61800732328874	-0.0666774455790653	0.475218090158503	0.867784129362124	0.907589388780416
ENSMUSG00000020132.11	377.684205094406	-0.00421335739762697	0.157075936444706	0.978253601913075	0.988458124974082
ENSMUSG00000020133.9	108.086135420265	-0.323939427948117	0.212664267506846	0.11654543996988	0.184818351308168
ENSMUSG00000020134.14	464.911853203964	0.240574867210334	0.143322891263447	0.0889225103675903	0.147234937102759
ENSMUSG00000020135.14	21.5586152108899	0.462649653913419	0.428271527789477	0.216721752941934	0.30949242092575
ENSMUSG00000020137.6	153.645508193776	0.44151263373249	0.296851353001082	0.114282299328654	0.181937746370842
ENSMUSG00000020142.13	505.547233332845	1.08002809594898	0.172136021790773	1.58459999200251e-10	1.2593440187406e-09
ENSMUSG00000020149.18	1151.48658298463	0.352706739499137	0.130838471433807	0.00641398139804706	0.0150454461084959
ENSMUSG00000020150.14	15.7410607917514	0.15381582756316	0.453464370328057	0.69261373763579	0.769346726955322
ENSMUSG00000020152.8	2787.8370753535	-0.156319963066076	0.120298278835366	0.189632878709021	0.277522628306208
ENSMUSG00000020153.15	274.413663139786	0.0230826648234771	0.13725652658093	0.864820630542419	0.905397757209105
ENSMUSG00000020156.17	606.310544659776	0.272969248106274	0.220493884777199	0.201076419597829	0.290806727693435
ENSMUSG00000020160.19	61.5794588099577	0.146877792923507	0.211977636373508	0.475372402260511	0.581658296033871
ENSMUSG00000020163.13	521.491328927912	-1.45239584186121	0.127941747097045	1.80132055311397e-30	8.77584187814433e-29
ENSMUSG00000020166.16	526.109459800406	0.200451992006306	0.174976042683835	0.242494874295543	0.339349004861486
ENSMUSG00000020167.15	858.021658697729	0.934270952234308	0.12021655012543	4.343100223637e-15	5.40982083075874e-14
ENSMUSG00000020170.5	519.4097476886	0.608119741346096	0.0983533261025253	4.91713512098272e-10	3.70913715241513e-09
ENSMUSG00000020171.9	748.012354827869	-0.78232109007378	0.095768747670972	2.08086137690029e-16	2.96414743022638e-15
ENSMUSG00000020173.18	439.077516413078	0.315069189753512	0.49959639416814	0.444368454950372	0.552967229476896
ENSMUSG00000020175.16	16.8862292302592	0.240640380862105	0.532596160269215	0.57107688011969	0.668366949888481
ENSMUSG00000020176.18	5063.39902905127	0.721096530267304	0.0836232651260271	4.63202577211852e-18	7.85536234701088e-17
ENSMUSG00000020180.11	929.073966726657	-1.30177411918141	0.108444512906513	1.11395626944585e-33	7.13755559881897e-32
ENSMUSG00000020182.17	96.6218129507056	-1.11991722147864	0.316696374701609	0.000151692045694609	0.000510090446488285
ENSMUSG00000020184.16	1541.19994543718	-0.612297813919559	0.116968392995461	1.28291955068218e-07	7.17589546232452e-07
ENSMUSG00000020185.17	271.276542612995	0.216317456424692	0.235638725511367	0.340819082816458	0.447121401907155
ENSMUSG00000020186.8	781.273864958733	-1.04800115834226	0.139891063120789	3.2645676588631e-14	3.75927521947543e-13
ENSMUSG00000020189.16	500.259219369925	0.981922001580704	0.197101772153424	3.20880968618809e-07	1.67797615441281e-06
ENSMUSG00000020190.14	267.073635640038	0.569263884607493	0.141746723059391	4.72497278827564e-05	0.00017464899417404
ENSMUSG00000020196.11	677.247646761178	1.11042504738112	0.156286971429049	5.23664581276753e-13	5.41997778748227e-12
ENSMUSG00000020198.9	912.542975964714	1.10344341065993	0.167354232780512	1.87848877179911e-11	1.65531531652906e-10
ENSMUSG00000020205.9	15.9208919612612	0.108721447655222	0.456734336391265	0.780906189181364	0.840414496911935
ENSMUSG00000020211.16	229.952747798333	1.70852672105828	0.193511008173393	1.44199872635019e-19	2.71686419071036e-18
ENSMUSG00000020212.15	256.00490990991	-0.141696630331916	0.306196794065944	0.621746821391447	0.710684005405633
ENSMUSG00000020219.8	404.12501127868	-0.957902176152995	0.167022217767119	5.20092090618666e-09	3.51010027504693e-08
ENSMUSG00000020220.17	1056.47814797553	0.574500675477472	0.15986320315148	0.000258100685318709	0.000830430634064711
ENSMUSG00000020224.16	447.588064262615	-1.01571812653686	0.114135309575274	2.84560048770188e-19	5.25319542948284e-18
ENSMUSG00000020225.11	188.767675303307	-1.22143429725807	0.176969779051089	1.85632295971358e-12	1.80662353295529e-11
ENSMUSG00000020227.11	59.2712190103787	0.847880060180192	0.582404576483803	0.0527635082166606	0.0948429963763509
ENSMUSG00000020228.12	565.078419222008	0.0770770925853321	0.125578249072403	0.535205038203992	0.636489112702598
ENSMUSG00000020230.16	77.7320327718478	-0.0103300239878142	0.293551199632083	0.970236201481144	0.982890158707475
ENSMUSG00000020231.16	188.840796130257	1.3667269722245	0.195967699472637	8.51396311219172e-13	8.59065138287139e-12
ENSMUSG00000020232.18	281.286501622514	0.350559798655983	0.172975229354039	0.0387634934659102	0.0726271456669527
ENSMUSG00000020235.17	615.418137695412	0.836044352249703	0.159203189124381	9.35010341072227e-08	5.32761774617175e-07
ENSMUSG00000020238.15	378.605936487302	1.54841658626071	0.209173420343475	2.5482082431629e-14	2.96128053212163e-13
ENSMUSG00000020241.14	18.0228322534069	1.64499179111424	0.414502907130419	6.97120617986962e-06	2.98867097536873e-05
ENSMUSG00000020246.14	77.8847168760334	-0.0441531565239146	0.348542517920094	0.890339483378314	0.926108285818375
ENSMUSG00000020248.19	1290.4217699276	-0.619780029526692	0.145012159903473	1.47215887667109e-05	5.93876536554209e-05
ENSMUSG00000020250.12	2282.05573373759	0.711952261512458	0.114596091174447	3.71156587869351e-10	2.83348888847686e-09
ENSMUSG00000020253.16	131.038053400339	-0.262066230009082	0.208763063508855	0.196372797712773	0.285508640291033
ENSMUSG00000020255.9	5438.26455311322	1.85930183456391	0.155337636565105	5.13552060674779e-34	3.37962984169212e-32
ENSMUSG00000020256.15	131.5468675563	1.0038346692603	0.388959302206212	0.00404352599648734	0.00998871025864942
ENSMUSG00000020257.14	1883.99646503094	-0.160192900305084	0.132066095765553	0.219907623263465	0.31322712847327
ENSMUSG00000020258.17	21.8153446833105	-0.220991933979459	0.381440544403157	0.520620119889195	0.623358650055651
ENSMUSG00000020260.10	176.733387618358	0.445254079952454	0.20115884541204	0.0230130347206596	0.0463611013879498
ENSMUSG00000020261.16	85.4829928411927	0.569562282415506	0.398139510175855	0.108995649240733	0.175105498150941
ENSMUSG00000020262.16	84.092669866608	0.318147666282216	0.239880491780949	0.168171681640393	0.251341720963183
ENSMUSG00000020263.15	139.786502593405	0.160182018565375	0.178586447293327	0.359734669764426	0.467467708886584
ENSMUSG00000020265.17	823.042044846149	-0.871688918415926	0.168153890375004	1.28826417833047e-07	7.20334336997209e-07
ENSMUSG00000020267.7	2843.89305270362	-1.44197288148457	0.119538440258553	4.22824154245876e-34	2.8075182854705e-32
ENSMUSG00000020268.15	69.4828154711233	-0.756820945357164	0.454766128602752	0.0521999239034025	0.0940043905202678
ENSMUSG00000020271.18	725.160142219385	-0.396983576457862	0.181777158214682	0.025634628885786	0.0508952777745644
ENSMUSG00000020272.9	84.0494391833674	1.24012385000345	0.220217646173033	6.05974590873249e-09	4.0468659632417e-08
ENSMUSG00000020273.14	466.036952822295	-0.350645909046269	0.147791223327142	0.0161051974888615	0.0340689021665023
ENSMUSG00000020275.10	69.802986810586	1.28250918120672	0.258342095667584	2.08558162211742e-07	1.12637824110881e-06
ENSMUSG00000020277.11	1197.28614810223	0.962035929732135	0.160254155266117	1.03081669340598e-09	7.56774787798319e-09
ENSMUSG00000020280.13	619.564949922533	-0.485483465826037	0.171312434302416	0.00386721291779168	0.00960069276605994
ENSMUSG00000020282.19	107.710009144935	0.846213520981224	0.338641161748674	0.00681530550547054	0.0158715366650521
ENSMUSG00000020283.6	484.981883889265	-0.321349817338842	0.210542125957338	0.116037370344945	0.184172277346526
ENSMUSG00000020284.17	80.7498128233593	-0.304835884645877	0.370755838221761	0.364975085286514	0.473194609039684
ENSMUSG00000020287.16	89.5514722658316	-0.192262010671864	0.215121340248548	0.356788262152794	0.464522533668168
ENSMUSG00000020288.14	288.829098588744	-0.313761410587158	0.152810641957777	0.0370943746604113	0.0699533975644747
ENSMUSG00000020289.16	158.702767323286	0.236784345445548	0.219826434119485	0.266070501195847	0.366263245829414
ENSMUSG00000020290.15	5511.09116999039	0.756315381729662	0.190306040153844	4.70435767575358e-05	0.000174004173060724
ENSMUSG00000020297.11	6.77875461710391	0.393825448273278	0.494602853567429	0.336460916199673	0.442426088561847
ENSMUSG00000020300.15	84.715367872875	1.41722656343791	0.270538309097863	3.72961748088524e-08	2.25048043450851e-07
ENSMUSG00000020303.3	432.904296299197	-0.28006169608334	0.225624736148427	0.199179868827424	0.288663590946095
ENSMUSG00000020305.14	240.857611248106	-0.863945419069128	0.125488031750672	3.51868436098923e-12	3.33768291315724e-11
ENSMUSG00000020307.16	1494.57834241258	-0.478668985071521	0.145862251397937	0.000876725562421013	0.00251691768416786
ENSMUSG00000020308.8	87.4553075099098	-0.211600070341106	0.25872081215288	0.392323188276813	0.500649871462669
ENSMUSG00000020309.7	42.5281767900167	-0.1783408299828	0.244529382576161	0.447848555633534	0.556198020352093
ENSMUSG00000020311.18	271.937349960368	0.105278080792428	0.173540892397482	0.536104935151977	0.637311577183627
ENSMUSG00000020312.13	39.4043487869514	1.062445415283	0.308388976485105	0.000236303649114	0.000765233469018728
ENSMUSG00000020315.19	3291.77547696944	1.12919161278546	0.101755606753227	5.6211089687636e-29	2.43586319443764e-27
ENSMUSG00000020319.10	38.7209598878363	-0.20387395044718	0.375652004911052	0.548710146990431	0.648364666367066
ENSMUSG00000020321.17	2194.17950940235	-1.44532847880941	0.116040326777584	3.31537100516438e-36	2.66313240692887e-34
ENSMUSG00000020325.11	9.79371517052249	1.10167802002329	0.474297640988744	0.00589205862094029	0.0139824944964727
ENSMUSG00000020326.8	3329.90625454242	-0.394247608713183	0.170060027988635	0.0181514868576979	0.037797234962786
ENSMUSG00000020328.11	1930.22816559468	-0.913481380348058	0.112057915438614	2.06384336953628e-16	2.95011360817308e-15
ENSMUSG00000020329.13	237.310407972745	2.13296418799816	0.326314112369771	1.99984440300376e-12	1.93942507563386e-11
ENSMUSG00000020330.17	1187.3226896814	0.291382034889487	0.228326901746562	0.186470905573199	0.27383258285979
ENSMUSG00000020331.10	25.5402842332417	0.933075703296434	0.367524550180288	0.00523577587980931	0.0125883371897824
ENSMUSG00000020333.18	64.5132346267384	0.611159556401816	0.313038094933678	0.0368015469591601	0.0694648181770391
ENSMUSG00000020335.14	8.28298033529346	-0.0534298420097914	0.461575616220681	0.891992362323873	0.927241855336609
ENSMUSG00000020340.17	500.883419304528	1.61153634745112	0.155815018303863	7.97729470881076e-26	2.57572768568602e-24
ENSMUSG00000020346.17	166.465727731126	0.07564600975254	0.280404794092322	0.77602715024941	0.836420937502097
ENSMUSG00000020349.5	3933.58202366151	-0.749501635527048	0.0950796939031926	2.2095763592889e-15	2.83593873019566e-14
ENSMUSG00000020357.4	17.4467668771847	1.0208456926429	0.358248369588335	0.00182290565427	0.00486985519287218
ENSMUSG00000020358.18	6051.79762749923	-0.326678293355434	0.0878353538598996	0.000185674430406564	0.000613340189669988
ENSMUSG00000020359.14	174.115063528483	-0.210045833894597	0.14256416280374	0.135455793057234	0.209835422791484
ENSMUSG00000020361.14	5957.38013425113	0.159078461035115	0.121932892910766	0.187751902474222	0.275332672370025
ENSMUSG00000020362.14	754.909781244728	0.653250026625777	0.123037296692711	8.24561094284631e-08	4.7359775164231e-07
ENSMUSG00000020363.7	238.774347789491	0.310547765530035	0.160814768342008	0.0495376981014625	0.0897697011815541
ENSMUSG00000020364.15	61.0869823265177	0.195698034771126	0.288207194830558	0.472535490416269	0.579004533126326
ENSMUSG00000020366.19	252.540222279065	-0.150155433867097	0.150915453763792	0.31258066457923	0.41699648148979
ENSMUSG00000020368.16	7269.72358593457	-0.250286380044851	0.125338872736435	0.0436638374943986	0.0804534420969297
ENSMUSG00000020372.16	19969.979735552	-1.15688370319814	0.100768872095507	6.87919628515223e-31	3.48553000700313e-29
ENSMUSG00000020375.10	137.873219907986	-0.0852882524292789	0.197193224269784	0.657247221936747	0.739920915263711
ENSMUSG00000020376.18	172.828460617667	-0.666379393676683	0.184798068549229	0.000226336121019423	0.000735704087016745
ENSMUSG00000020380.17	442.102321709419	1.13621068284408	0.256257756544631	3.59953647418006e-06	1.61376441928459e-05
ENSMUSG00000020381.11	120.920499284047	-1.03489575960194	0.135210065595098	9.53374905255674e-15	1.1467658557228e-13
ENSMUSG00000020385.17	564.035364584719	-0.102492243800839	0.13218663849915	0.432924626036601	0.542044542042633
ENSMUSG00000020386.6	546.739198486269	-1.38748445405698	0.160743081729392	1.65866362669142e-18	2.89949192576726e-17
ENSMUSG00000020387.16	251.066959094888	1.02239989779965	0.147531769989172	2.08270006866348e-12	2.01503067160291e-11
ENSMUSG00000020388.13	9.9890832893854	-0.257429601696812	0.502190390526855	0.533141670490652	0.634797099636267
ENSMUSG00000020389.20	67.5148007930881	0.000102240287738867	0.369095762851066	0.999756710835968	1
ENSMUSG00000020390.13	904.116120387227	-0.980547828043688	0.116604764732286	2.18611967952656e-17	3.44157100982446e-16
ENSMUSG00000020392.9	834.479873228186	-1.19757345623248	0.0977360151076512	6.33063477907574e-35	4.57221767136141e-33
ENSMUSG00000020393.17	104.24669448564	0.235688967539937	0.172680491550205	0.163996056649534	0.245994084974301
ENSMUSG00000020396.9	58.4770528177599	1.01462813868191	0.279454050184301	0.000129459075052695	0.000441915959554877
ENSMUSG00000020397.16	351.323848796913	-0.294170038695547	0.171807850845064	0.0808867445570614	0.135845183337188
ENSMUSG00000020400.18	325.004449979433	1.041762929893	0.255209140668508	2.00824431806703e-05	7.90764208168576e-05
ENSMUSG00000020402.12	3003.31321004041	-0.22081998389321	0.0974708536888767	0.0226416767343924	0.0457136452654781
ENSMUSG00000020407.14	1059.91205798609	-1.05213149950372	0.223379421014483	1.1249390399113e-06	5.45155125668612e-06
ENSMUSG00000020409.11	502.594799961898	0.0277430501945564	0.158342708943077	0.858647800585018	0.901054889895073
ENSMUSG00000020412.17	371.750044281315	0.759511164164538	0.104262476426864	2.20195153307043e-13	2.34689552718904e-12
ENSMUSG00000020413.12	426.875205964217	-0.101109482012853	0.125737983986573	0.416558071127389	0.525226780800514
ENSMUSG00000020415.17	314.173793481716	-0.903561204903287	0.115474981513648	2.96156474490335e-15	3.74562877529366e-14
ENSMUSG00000020419.12	68.8536092515537	0.000479990855136032	0.591451117415659	0.999127953613541	1
ENSMUSG00000020420.9	122.347471246017	-0.0491662922816866	0.200233246117743	0.800954048146378	0.856448721482234
ENSMUSG00000020422.15	769.437691583045	0.861812623210677	0.147350643127838	2.99459143761829e-09	2.07979490524084e-08
ENSMUSG00000020423.7	361.85385827687	-0.519955395511191	0.166856507565661	0.00150688942985869	0.00409944626490716
ENSMUSG00000020424.4	63.902239365373	0.568260642772227	0.271876236625373	0.0280298007002263	0.0550008017314855
ENSMUSG00000020427.12	279.598723158339	0.775646050456135	0.179167167394757	9.81807527311506e-06	4.10028520219086e-05
ENSMUSG00000020430.13	1969.41258641379	-0.224444474664965	0.127546235699967	0.0753446518423048	0.127960022884409
ENSMUSG00000020431.6	56.1748589649778	0.865429661897539	0.304258191039442	0.00244599831590651	0.0063430321681941
ENSMUSG00000020432.13	107.287972903211	0.516196232095051	0.193687748578208	0.00630238496437162	0.0148257119071095
ENSMUSG00000020434.5	9.81913429339614	0.251503522057395	0.421828362121755	0.497346198482688	0.602545604062273
ENSMUSG00000020437.13	14.4656202760113	-0.823932396785302	0.746126588292952	0.0389367234712584	0.0729183470261814
ENSMUSG00000020439.18	173.002694836682	0.780362992494803	0.274442100846032	0.00277507405739956	0.00711598522605293
ENSMUSG00000020440.14	257.275459356228	-0.814068747725355	0.156574606561554	1.27116342609828e-07	7.11255458292909e-07
ENSMUSG00000020441.7	114.768043478181	-0.0702449259231896	0.157621244817815	0.650598481256437	0.73399597087214
ENSMUSG00000020444.20	384.228732323581	-1.16550598193166	0.170971569159478	3.69319094145855e-12	3.4931519375645e-11
ENSMUSG00000020448.17	205.45850066346	0.205813595891116	0.168810446059266	0.214196295542989	0.306523889693786
ENSMUSG00000020451.18	536.865987369601	0.267282487563841	0.118671732188575	0.0230319448287399	0.0463878468071012
ENSMUSG00000020453.18	592.191612467399	0.827261451928554	0.120554682955158	4.29895102548515e-12	4.04287987074037e-11
ENSMUSG00000020454.18	1071.71803376029	0.29153729909387	0.115490029818104	0.010889573038955	0.0240953561645377
ENSMUSG00000020455.17	205.140830388735	0.712422508215554	0.145009525717993	6.34022977644309e-07	3.19475409206513e-06
ENSMUSG00000020456.18	759.741356858914	1.11980094911625	0.157928459500763	5.72986522096353e-13	5.89342227317967e-12
ENSMUSG00000020457.14	1459.56326546411	-0.813784658329209	0.178375972200782	3.18950649946327e-06	1.44488592920665e-05
ENSMUSG00000020458.17	2621.61810302941	0.938543254118105	0.106543612776552	7.06673459577129e-19	1.27178053102258e-17
ENSMUSG00000020459.15	422.226762929653	-0.388071830177212	0.15248981041427	0.00977405456604155	0.0218354845392764
ENSMUSG00000020460.16	14793.8747544309	-1.50977560869064	0.100190951337241	5.85520859545711e-52	1.89384940185054e-49
ENSMUSG00000020462.15	318.103174851107	-0.517486582405978	0.159494253183655	0.000970970528967151	0.00276148043186564
ENSMUSG00000020463.16	681.643885858915	1.15763446365549	0.292682315920382	2.76201964410469e-05	0.000106640509916699
ENSMUSG00000020464.16	989.219891365106	-0.616656534188914	0.195218066299125	0.00119967986649804	0.00333363624057092
ENSMUSG00000020467.16	46.953805645463	0.00521970155776346	0.259584413722162	0.983215735555165	0.991560089220565
ENSMUSG00000020469.9	13.7809005170178	-0.770867257764554	0.685765553228514	0.0743627263727279	0.126605770800218
ENSMUSG00000020471.12	880.688727340364	0.442287054512673	0.218585827685981	0.0367616433595703	0.0694133678708914
ENSMUSG00000020472.15	490.846640427604	0.497944239733137	0.165612875391257	0.00220602138043891	0.00577345106034449
ENSMUSG00000020473.14	46.4555652622097	1.93680057074074	0.259605404152367	5.92576957570592e-15	7.27663293088362e-14
ENSMUSG00000020474.12	88.4590108876015	0.0457979393934356	0.21281809341834	0.824521003695041	0.875677998571186
ENSMUSG00000020476.15	468.86388032831	0.601443559587629	0.129561691962112	2.69317058924637e-06	1.23190111369778e-05
ENSMUSG00000020477.11	396.148051945125	-1.26666694308459	0.128458932371078	2.13600885990078e-23	5.54789556719024e-22
ENSMUSG00000020482.5	479.58969634475	-0.0542576960386952	0.113842844289002	0.630791715631974	0.718343511847283
ENSMUSG00000020483.15	330.576645858794	0.157685172334719	0.200450736715957	0.419239800692152	0.527799831651198
ENSMUSG00000020484.20	397.715047521534	-0.474619175013609	0.122870921381884	9.59170366901829e-05	0.00033505851573552
ENSMUSG00000020485.15	362.291795537817	-1.37420456722575	0.110388788469282	4.11802580673516e-36	3.29182189123824e-34
ENSMUSG00000020486.20	14.297478584757	-0.225666387394446	0.509016226936849	0.587435357749836	0.682853172106914
ENSMUSG00000020491.16	47.2662117297906	0.406085431802013	0.539539778608275	0.341714942461821	0.448082493830132
ENSMUSG00000020492.12	1010.5080629722	-0.696148081885315	0.134405341195071	1.60114999139858e-07	8.80926725972618e-07
ENSMUSG00000020493.9	508.321348879925	0.56997293642711	0.145364392963318	7.03111676993585e-05	0.000252797816267541
ENSMUSG00000020495.14	338.319529936516	0.291245748718557	0.138604412773236	0.0333662579739808	0.0638737700601653
ENSMUSG00000020496.11	839.979874437175	0.449282854864275	0.110367488295004	4.07888419202646e-05	0.000152409770796687
ENSMUSG00000020513.16	81.9998317622904	-0.836831706362734	0.245693956895618	0.000391089116144509	0.00121451298619526
ENSMUSG00000020514.9	446.479492073058	-1.26447201931688	0.125631775471903	2.74521370584862e-24	7.71423790003571e-23
ENSMUSG00000020515.14	715.544755541741	0.263092328879542	0.442948663073422	0.492339927805243	0.597711706809859
ENSMUSG00000020516.16	536.958019403112	-0.00680498198415952	0.181867035437011	0.969498596826203	0.982505593817286
ENSMUSG00000020519.6	138.732096900641	-0.427183877702769	0.17350488276375	0.0120376938997733	0.0263141783416389
ENSMUSG00000020520.15	113.20792873738	0.310475323236046	0.155819452669895	0.0429393376339193	0.0793004760190795
ENSMUSG00000020521.8	379.365873451082	-1.01469459797671	0.161596809557992	1.69126225169904e-10	1.33701466628555e-09
ENSMUSG00000020522.14	557.895201899172	-0.181664527349894	0.116390484718307	0.115358591375518	0.183342334155068
ENSMUSG00000020523.15	605.057903517219	-0.510891316455313	0.107741290395842	1.77460703493854e-06	8.35404632485219e-06
ENSMUSG00000020525.18	299.757735629845	-0.0530612849220889	0.107920364824869	0.620328712107229	0.709815363926742
ENSMUSG00000020526.13	406.758112676879	-1.35572236110818	0.167499698470842	1.67172836515023e-16	2.41053861549289e-15
ENSMUSG00000020527.15	297.664486125045	0.429173979903518	0.167640331213628	0.0091203188917469	0.0205197829198519
ENSMUSG00000020528.15	761.922551724188	-0.849440884256173	0.102249546135001	6.07346043735684e-17	9.14183482833228e-16
ENSMUSG00000020530.15	602.398557114912	0.746977470200147	0.21472058374645	0.000335162905013478	0.00105609023284672
ENSMUSG00000020532.19	2312.15482085877	1.23905222871716	0.134253260595674	9.83811828478736e-21	2.03778985906407e-19
ENSMUSG00000020534.15	1017.54142469357	0.287217407353994	0.112343884756465	0.00995069926768763	0.0221789611317017
ENSMUSG00000020536.13	471.798285482642	1.54417808281319	0.137510721102178	6.02128801441743e-30	2.80885410009665e-28
ENSMUSG00000020537.10	770.202585201946	-0.238519933536125	0.131125679720771	0.0658546231340219	0.11440082361308
ENSMUSG00000020538.16	697.466078831708	1.54431026733891	0.132716125407953	5.57961142002821e-32	3.09358455399342e-30
ENSMUSG00000020541.13	450.48105863377	-0.870392088991455	0.134024525159607	5.01807086991898e-11	4.20308102822767e-10
ENSMUSG00000020544.15	162.642866748475	-0.401811577580054	0.175818015352513	0.0196965232317512	0.0405326978326976
ENSMUSG00000020546.15	209.692348445555	0.172930435517865	0.170994397433055	0.302618159297375	0.406626946483058
ENSMUSG00000020547.6	1936.52768661673	-0.799887713262887	0.102558826685051	4.0798338840888e-15	5.10118637580032e-14
ENSMUSG00000020548.11	10.1025671463634	0.162417895685644	0.534697006509485	0.702689583332331	0.777007075526021
ENSMUSG00000020549.15	154.260841552507	1.37762193477428	0.260431694814717	3.09419035990658e-08	1.89483200656682e-07
ENSMUSG00000020553.9	50.3655385247665	-0.159734781783055	0.211303693317345	0.43623336539314	0.545399349170818
ENSMUSG00000020561.9	667.887640874253	-0.0257308968359425	0.197055348412108	0.89343799979597	0.928451567754653
ENSMUSG00000020562.8	10.1764338040077	-0.952654455123339	0.480617198121754	0.0181370121726789	0.0377718704246242
ENSMUSG00000020564.18	51.6486963421901	0.553506771431774	0.311864542369368	0.0578160307138542	0.102415724802607
ENSMUSG00000020570.16	593.584564846103	-0.399212098100052	0.173665502092049	0.0190509321382777	0.0394011177494372
ENSMUSG00000020571.14	2931.8799831068	-1.01008994984137	0.103083501680713	5.83234444348953e-23	1.47528749540618e-21
ENSMUSG00000020572.9	2649.72455116218	-0.0705718086866835	0.153685047050484	0.640990189695212	0.726454154910163
ENSMUSG00000020576.11	483.200183870824	0.693660369857368	0.11660098396073	1.95425404535128e-09	1.39431115098785e-08
ENSMUSG00000020577.18	394.315222750639	-0.572161800243782	0.129477731952893	7.9218877247335e-06	3.36037416700635e-05
ENSMUSG00000020580.11	1598.90779105883	1.30203175564979	0.263747526670962	2.30613340909187e-07	1.23657111193474e-06
ENSMUSG00000020583.5	52.8578378255153	0.705776025166731	0.206138145759227	0.000429772725885041	0.00132108782474313
[truncated: 14,486 more rows]
