# Supplementary material for: Integrative profiling of condensation-prone RNAs during early development
Source: Cell Genom. 2025 Nov 19;6(2):101065. doi: 10.1016/j.xgen.2025.101065 (PMC12903419; doi:10.1016/j.xgen.2025.101065)
Supplement: Data S6. Differential expression results in dPSCs between semi-extractability and control (standard TRIzol extraction), related to Figures 1 and S1 [file mmc16.zip › xgen_101065_mmc16.tsv]

Differential expression results in dPSCs between semi-extractability and control (standard TRIzol extraction), related to Figure 1 and S1.
gene_id	baseMean	log2FoldChange	lfcSE	pvalue	padj
ENSMUSG00000000001.5	1550.95694551917	-0.0633613054596948	0.132980443936455	0.629422358757168	0.7219264457515
ENSMUSG00000000028.16	591.668465953544	-0.712392562158784	0.111650730736426	1.19751262336154e-10	9.91937730329943e-10
ENSMUSG00000000037.18	104.792752674725	0.214744230759821	0.311734504928672	0.458944966590888	0.567716854330841
ENSMUSG00000000056.8	357.005304960217	-0.117498975142629	0.171794811422636	0.484775724339982	0.59171313117682
ENSMUSG00000000058.7	10.8951815995436	-0.250677430652805	0.506273086248803	0.541805869706893	0.642974723008317
ENSMUSG00000000078.8	1250.44705262146	-0.258126049890087	0.125569793909847	0.0376113340694571	0.0709933331180364
ENSMUSG00000000085.17	90.8836438390262	1.15513255220955	0.246171607512145	8.94318255751344e-07	4.36218563905728e-06
ENSMUSG00000000088.8	627.698662085302	-0.565778583750844	0.118785904625758	1.49108687900894e-06	7.03343673349765e-06
ENSMUSG00000000120.7	96.5907358197343	0.423652390862984	0.355957709133031	0.190109357058512	0.278864313440452
ENSMUSG00000000125.6	11.3687935782037	0.593047099933118	0.392364763185314	0.0888270099312738	0.148182997927088
ENSMUSG00000000126.12	12.5513757124076	0.442518064537552	0.475984176102355	0.265341106461261	0.367297579026361
ENSMUSG00000000127.16	320.337046677122	0.842475748558334	0.226155969620228	0.000108273742407095	0.000370751448579256
ENSMUSG00000000131.16	915.865063541343	0.900713947645106	0.19642337754875	2.35006479851698e-06	1.07436193884451e-05
ENSMUSG00000000134.18	411.262623745408	1.11574306529605	0.182334416556809	3.48113196821583e-10	2.73230696475739e-09
ENSMUSG00000000142.16	83.7061246819043	0.0648686293175166	0.338003979770386	0.834377398043339	0.881540652738334
ENSMUSG00000000148.18	142.103724557153	0.763300512705057	0.171263179172308	5.22934668259643e-06	2.25305211466027e-05
ENSMUSG00000000149.11	315.161897192183	0.617172026084016	0.188447251317945	0.000773495607062422	0.00223851531836501
ENSMUSG00000000154.17	10.1325087503059	0.438094766713956	0.483537785826101	0.274555874003736	0.377672005448126
ENSMUSG00000000167.15	27.9942624052337	-1.16517908398946	0.375973528735979	0.00055435470768832	0.00165402379158293
ENSMUSG00000000168.11	785.496666283126	0.747877899015693	0.114108822659819	3.64852450076026e-11	3.19916149914905e-10
ENSMUSG00000000171.6	1077.92326225671	-1.18539330621971	0.113758048098164	6.73614857104712e-26	2.26375833713128e-24
ENSMUSG00000000184.13	516.819378691459	1.25171220393804	0.581453599164196	0.00475062000011501	0.0115058772675237
ENSMUSG00000000194.14	610.961291530774	0.146552853721728	0.28191248863061	0.58146880103221	0.679081329545915
ENSMUSG00000000197.9	10.2482871298768	0.314458462206378	0.65022283304354	0.475021949589071	0.583005623006875
ENSMUSG00000000202.10	24.5574805682472	0.466383651675012	0.43524287503791	0.213992960372287	0.307033377925455
ENSMUSG00000000223.14	20.5251521045453	-0.414522380873813	0.37825194760473	0.221509188751883	0.31589086439571
ENSMUSG00000000244.18	8.24233066468468	-0.654185558591878	0.728016233985443	0.129193175656586	0.202746976416373
ENSMUSG00000000247.12	8.47238837717059	-0.671469123971973	0.652309893388267	0.131675744760799	0.205805989064877
ENSMUSG00000000253.14	16.3334167310333	0.28060648130837	0.427614041704443	0.44921602415594	0.558282284511386
ENSMUSG00000000266.12	11.2433824731606	0.569800558687551	0.565965926512345	0.187702362570771	0.275997393021957
ENSMUSG00000000275.17	622.742907116604	-0.0825792479489013	0.50241919069166	0.840043998907388	0.886446942006277
ENSMUSG00000000276.12	240.328042102024	0.409650987513285	0.135098042893733	0.00212179433616393	0.00557694929506967
ENSMUSG00000000278.11	340.696104114066	0.905828257169899	0.158464198977548	5.70297188314637e-09	3.82373118891577e-08
ENSMUSG00000000282.13	92.8982008944486	1.58655502759188	0.284597709508327	3.21543227020876e-09	2.23129048434587e-08
ENSMUSG00000000295.14	543.033250619668	-1.352530694346	0.10425581079932	4.23505079798719e-39	4.22658069639121e-37
ENSMUSG00000000296.9	339.406804989055	-1.71302507683106	0.139841054107939	1.87301848064886e-35	1.45485826985117e-33
ENSMUSG00000000301.17	30.9825668938993	-0.178998003850236	0.444650629284576	0.638182214089468	0.72862417800813
ENSMUSG00000000303.13	2758.08444717018	1.68957614187912	0.139077730607285	6.84858625469469e-35	5.12616681163897e-33
ENSMUSG00000000305.13	105.556828605115	0.72870365916375	0.30141871642893	0.00961813653663102	0.0215690936059789
ENSMUSG00000000308.15	154.658813179235	-0.130466275986077	0.314375006293855	0.655094915672728	0.743654210422088
ENSMUSG00000000317.12	40.405229324847	-0.198978439916959	0.268601764937716	0.4346968251237	0.544719018287191
ENSMUSG00000000320.11	22.7587040883772	-0.245346897508648	0.40106142040493	0.488687234644814	0.595516368896334
ENSMUSG00000000326.14	179.034950480219	-0.294372164384976	0.153957013909299	0.0517686064465464	0.0937093154177509
ENSMUSG00000000339.15	616.422970047004	-1.12815340527551	0.102162803196743	8.89772938835207e-29	3.9492967611319e-27
ENSMUSG00000000340.11	191.78719341172	0.503017513791667	0.358590251875972	0.121895279364533	0.193302507464606
ENSMUSG00000000346.10	595.711813359492	-0.266009385310354	0.112911299311256	0.0174266845189082	0.0364539143766339
ENSMUSG00000000355.14	233.727908665459	-0.62956748790742	0.172563908648998	0.000191929913925701	0.00062920762345501
ENSMUSG00000000365.10	189.990050509047	0.979052205199061	0.73150894038095	0.0267819338861615	0.0530516185857598
ENSMUSG00000000374.9	335.793763504821	0.323626669920982	0.180948346097063	0.0670233990986835	0.116753867868192
ENSMUSG00000000378.16	292.201320403367	-0.470770324770461	0.149417757013307	0.00136300002498215	0.00373701655201151
ENSMUSG00000000384.16	594.251045590607	0.0909314036004214	0.134478714431306	0.493349610233198	0.599556312303326
ENSMUSG00000000399.11	1010.61904716262	-1.39380694341031	0.0948786691408348	1.66957208605813e-49	4.58214059018653e-47
ENSMUSG00000000402.3	8.15295093762282	0.296494996152926	0.800249947999418	0.418714240631383	0.529489754037094
ENSMUSG00000000409.15	183.107055480639	-1.14787631927674	0.18689184501546	2.84242064045814e-10	2.25137761839463e-09
ENSMUSG00000000416.17	62.2143730633477	0.735416190497838	0.53065522080657	0.0813732177439876	0.137602462167821
ENSMUSG00000000420.16	1388.87235715946	-0.53848556034845	0.0978964580393306	3.03986223375404e-08	1.85741786282849e-07
ENSMUSG00000000439.10	503.778613482088	-0.640410908442207	0.196751096791118	0.000809264630894501	0.002331378704853
ENSMUSG00000000441.18	1241.6659733799	0.281375737692592	0.10335424783976	0.00608071187636781	0.0143331065657241
ENSMUSG00000000486.14	225.971504747862	-0.636117938771451	0.29610496233058	0.0217532048138619	0.0441706705217456
ENSMUSG00000000489.8	13.9625433572757	-0.02239245748478	0.512727591087365	0.956797595403494	0.972408889834812
ENSMUSG00000000530.17	9.74354103407039	-0.0351760179893324	0.587549510987645	0.935552894865534	0.957387653139599
ENSMUSG00000000531.6	36.2482327590499	0.279564148286277	0.27773253288017	0.286588884447271	0.391444854030625
ENSMUSG00000000532.12	296.764881273095	0.937083655149362	0.136936907887425	3.90790886713702e-12	3.84877603559481e-11
ENSMUSG00000000538.19	104.249831869754	1.16809108269235	0.234817412564296	2.13297521919499e-07	1.15273065095123e-06
ENSMUSG00000000544.15	226.222370834367	1.18851349359346	0.604071817752665	0.00802917872671903	0.018360850728077
ENSMUSG00000000552.11	35.3130401632219	1.18713134597639	0.381968839925178	0.000511108894735614	0.00153640565345224
ENSMUSG00000000555.9	222.392908731992	0.886422440115231	0.193068112733943	2.33788438350616e-06	1.06995122088575e-05
ENSMUSG00000000561.15	723.243041856917	0.491321208596859	0.117482754835628	2.39710777763012e-05	9.21409285112867e-05
ENSMUSG00000000563.18	3208.87307805249	-0.895877697845599	0.112577049165336	9.43892378797869e-16	1.33876621892028e-14
ENSMUSG00000000567.6	8.47291607702569	1.08902952513451	0.487182624134083	0.00708760415224505	0.0164498347533501
ENSMUSG00000000568.16	1227.20211088266	1.91088125079806	0.159470087693115	3.12407909970143e-34	2.17983942943998e-32
ENSMUSG00000000579.15	230.300578128454	-0.606894819453226	0.140081249150045	1.10578564121653e-05	4.50940370329685e-05
ENSMUSG00000000581.9	631.455264508166	-0.817675505783727	0.185643947804653	6.19407013322815e-06	2.63016381856287e-05
ENSMUSG00000000594.8	215.830724192136	-0.210819431618138	0.17379740064996	0.215063165364479	0.308380803209411
ENSMUSG00000000600.16	634.464475293364	1.224714364591	0.224213103677428	1.3869966710957e-08	8.79125257233754e-08
ENSMUSG00000000605.10	103.662960087229	0.120157873422417	0.164820129282119	0.45723212384289	0.56606581334643
ENSMUSG00000000627.16	20.9436096788002	-0.805916601281821	0.588969235252051	0.0671354964387979	0.116936769606271
ENSMUSG00000000628.11	1850.59615295128	1.58152699499795	0.167780048856708	6.1990898982256e-22	1.47515048199539e-20
ENSMUSG00000000631.21	525.832007745686	1.51198768521914	0.287091282380654	2.12538530567818e-08	1.32320301809461e-07
ENSMUSG00000000632.14	16.0100891046239	0.619673223807052	0.589984722029247	0.157673372346509	0.238991846689061
ENSMUSG00000000693.11	34.7119482276262	0.220177845287745	0.491421930817095	0.586124759077833	0.683299212579178
ENSMUSG00000000708.15	711.890089463504	-0.262919266139597	0.244732533731883	0.261643760983194	0.36294228052483
ENSMUSG00000000711.4	674.78756021497	-0.105270274000667	0.110457125603569	0.336358508272014	0.444492059683433
ENSMUSG00000000730.14	183.6676099227	-0.138723244712558	0.465356744288493	0.723257322212555	0.801256614967313
ENSMUSG00000000731.16	15.7701382823868	0.165056230179339	0.513342404693074	0.68989173642614	0.772561114958791
ENSMUSG00000000732.10	104.672935861754	0.516840385152738	0.168945860482173	0.0017851230973459	0.00476505463511022
ENSMUSG00000000738.19	495.863231011675	0.31466448840007	0.177751200974581	0.0700970533419131	0.121325223605348
ENSMUSG00000000739.15	8.47473559854555	0.100746770974402	0.662437441183884	0.8178823736297	0.86872337408669
ENSMUSG00000000740.13	15921.0180433639	-1.4262811836369	0.0910743388493621	5.91581150355247e-56	2.43539170072496e-53
ENSMUSG00000000743.10	530.363692868405	-1.10829355933332	0.341414244171523	0.000387709301112755	0.00119491092296907
ENSMUSG00000000751.14	2205.95647248468	-0.366318519268282	0.145085037948094	0.0103586315846052	0.023041413792205
ENSMUSG00000000753.16	26.1808554828285	-0.108395974345163	0.482525071156281	0.786512058873947	0.846724246435492
ENSMUSG00000000759.15	859.161053475799	-0.0196009515305369	0.116963574582817	0.865617940023255	0.90525407204134
ENSMUSG00000000776.14	318.460221226573	-0.188981092835855	0.156800417964448	0.219916285096519	0.314035961285257
ENSMUSG00000000782.17	325.629980325059	1.27591703494707	0.128109726935571	6.45133839301274e-24	1.80670389996158e-22
ENSMUSG00000000787.13	4927.19122085561	0.354554496661698	0.168614712723093	0.0318268383932256	0.0615132098381743
ENSMUSG00000000791.10	14.5642746631805	-0.0839285005673036	0.447630779250384	0.826233206325794	0.875407425593028
ENSMUSG00000000792.3	181.469690395843	0.631798260673016	0.202036272122825	0.00126790947005678	0.00350195659903137
ENSMUSG00000000794.10	10.1995509211274	0.921235231784982	0.53291963921664	0.029754917649714	0.0580263179699006
ENSMUSG00000000804.15	576.922727428655	1.26056840937336	0.37056897631993	0.000158827391899529	0.000528900032843185
ENSMUSG00000000805.19	217.198929811892	-1.06328557391688	0.196795538391544	2.6359965555021e-08	1.6257286621518e-07
ENSMUSG00000000811.15	71.6426406641132	0.550708229953521	0.22202030632495	0.0100974822681686	0.0225274678918755
ENSMUSG00000000823.17	249.878929396552	0.287747952229143	0.233617548803363	0.199883540760131	0.29030536829221
ENSMUSG00000000826.17	881.807526255017	0.226724047565885	0.151901182457133	0.129119441867535	0.202669893168687
ENSMUSG00000000827.19	1143.64880753738	-1.11244467740378	0.146634776707627	1.24444208446466e-14	1.59101147553412e-13
ENSMUSG00000000838.18	1003.95310788887	1.13493119441056	0.215325453189152	4.76806986538934e-08	2.83963133719227e-07
ENSMUSG00000000861.16	66.4639597003834	0.853542713431939	0.261652389878158	0.000592275899176513	0.00175824900518111
ENSMUSG00000000876.12	76.487893076808	-0.394623635783926	0.230069562836384	0.0745523924344252	0.127854014394676
ENSMUSG00000000881.13	369.950543453927	0.279951507454103	0.19483157804421	0.13966287480518	0.215930469118151
ENSMUSG00000000884.18	96.2274426906036	-0.539397713736111	0.201893530608118	0.00590317930857072	0.0139525841358166
ENSMUSG00000000901.18	119.393919444016	1.44715237139881	0.36560540696902	1.20213552760313e-05	4.87815814022689e-05
ENSMUSG00000000902.14	488.044591843562	0.845840395682344	0.128881268662439	3.03242086531224e-11	2.69045659424012e-10
ENSMUSG00000000915.16	152.126135489012	1.01994985264278	0.331472393474225	0.000819429950460846	0.00235777616533964
ENSMUSG00000000916.16	161.339001591716	0.0791725676720538	0.162119831984177	0.618716106853762	0.71217727269152
ENSMUSG00000000934.10	81.103063866185	-0.254314871614701	0.231639227672973	0.253544210961961	0.35391307297708
ENSMUSG00000000948.17	2196.2341458815	-0.334024214695513	0.186726289628601	0.066541918666754	0.116087061625748
ENSMUSG00000000957.12	147.565780349389	1.21896556465607	0.174669237030406	9.16271312548679e-13	9.64104773401859e-12
ENSMUSG00000000958.11	392.845182001087	0.367300741490447	0.175346896220144	0.0321901633487534	0.062106083170934
ENSMUSG00000000959.8	409.685846453856	0.0417657413144977	0.11420416932225	0.712028333730141	0.791746273991102
ENSMUSG00000000976.14	290.951890490605	0.470920428536915	0.176082543090716	0.00622415374360365	0.01463978570146
ENSMUSG00000001016.13	1600.35199447002	-0.652972873448966	0.0816625191487135	9.33634233479949e-16	1.32535818299261e-14
ENSMUSG00000001017.16	1554.57584064184	-0.336364107216744	0.0825337144115938	4.21301771848997e-05	0.000154891187252454
ENSMUSG00000001018.16	198.051364345842	-0.390232512797221	0.147454309656265	0.00717708143703844	0.0166293794883512
ENSMUSG00000001025.9	704.848841847936	-0.847337172608277	0.199671148334669	1.22779294336194e-05	4.97247083087583e-05
ENSMUSG00000001034.18	273.741570541354	0.662614258038014	0.201538896834602	0.000703044779855789	0.00205477968912092
ENSMUSG00000001036.18	676.225268751638	0.0863235625757615	0.171976634886336	0.608125847441286	0.702786745021802
ENSMUSG00000001039.13	152.919218056903	-1.51793248965884	0.201664952526486	8.49159150193349e-15	1.11065160653168e-13
ENSMUSG00000001052.16	346.176803396273	1.18699198250877	0.213615672399001	8.77884658229053e-09	5.73655820121342e-08
ENSMUSG00000001053.16	147.505411214649	0.263446519135141	0.202123390067302	0.179379838288055	0.265777199666134
ENSMUSG00000001054.10	219.179136532999	-0.224567107378356	0.182808048985794	0.208215460398552	0.300366534067714
ENSMUSG00000001056.4	1576.84817869344	-1.66751438821254	0.113123458440907	4.39900654446099e-50	1.27084983802876e-47
ENSMUSG00000001062.19	98.9969930125964	0.454257692274427	0.294580656068441	0.0999264178357119	0.163765157914149
ENSMUSG00000001065.16	128.443560057242	-0.221329948514682	0.240256040291932	0.336581945480238	0.444680270877975
ENSMUSG00000001082.13	269.482049394179	0.85858155964519	0.176775347968039	6.62263051791774e-07	3.31171748370943e-06
ENSMUSG00000001089.15	1056.49288229256	0.980064152488724	0.186453932225783	6.8047427902365e-08	3.96369648131675e-07
ENSMUSG00000001098.16	349.773231302316	0.157317516705218	0.168125860644029	0.339597739318125	0.447694818137184
ENSMUSG00000001100.11	510.934779153077	-0.204723831550775	0.130427313427894	0.112078406207244	0.180163521575038
ENSMUSG00000001105.16	169.921006335679	-0.962295217576623	0.169270948863564	6.27735595969131e-09	4.19688268730153e-08
ENSMUSG00000001119.8	31.7005631875574	1.33341003625598	0.319017353627302	6.34194389827352e-06	2.68810270715238e-05
ENSMUSG00000001120.16	43.5728440332076	0.759524587239738	0.363642469751155	0.0208299084696301	0.0424933229397173
ENSMUSG00000001123.16	7.80400276877805	-0.440998058075884	0.633896384973139	0.318227853909837	0.425388784714156
ENSMUSG00000001127.13	500.270303287598	-0.390019967718943	0.131893706891853	0.00274852603985102	0.00704545116722085
ENSMUSG00000001128.8	61.3074324497092	0.252095522172568	0.406807766894259	0.481349009649985	0.588271793224455
ENSMUSG00000001131.12	317.983475176696	-0.692144715480309	0.155385563729173	5.76787683074298e-06	2.46572242398351e-05
ENSMUSG00000001134.10	220.954507424787	-1.23015279666893	0.19508073673771	8.52868061424459e-11	7.18739936923059e-10
ENSMUSG00000001138.14	154.916639425323	0.923941382375633	0.294734493814135	0.000812407934152736	0.00233920640875907
ENSMUSG00000001143.14	224.754249440657	0.495660377041946	0.157134530767746	0.00131917114887807	0.00363075234975351
ENSMUSG00000001150.8	1226.71587723732	1.14155428454215	0.136049706895657	1.74521508703536e-17	2.87672240622736e-16
ENSMUSG00000001151.11	1460.53509567842	1.31209832223698	0.123433253137722	5.67604084691256e-27	2.08632510326136e-25
ENSMUSG00000001156.10	56.6440933008507	-0.000436190692425145	0.342492586531301	0.998890217046451	1
ENSMUSG00000001157.14	386.580418565355	0.342028401519044	0.102894599727293	0.000809573192092678	0.00233145186327215
ENSMUSG00000001158.14	824.83292677053	-1.46223934367931	0.129200401803167	2.06538745615172e-30	1.05952446231933e-28
ENSMUSG00000001166.18	14.6756725514452	-0.44633299741414	0.533467712757818	0.28996785574131	0.39484831559515
ENSMUSG00000001173.16	409.573298156833	0.785773837250101	0.147823362373799	6.55707125983384e-08	3.82891107927957e-07
ENSMUSG00000001175.17	3659.25912546261	-0.933872996427909	0.137883582406446	6.39628384563237e-12	6.145134544109e-11
ENSMUSG00000001211.16	281.25363264852	-0.274413308795175	0.194974383306182	0.147947784833651	0.226712839461729
ENSMUSG00000001227.13	20.0256380606204	0.939134683615389	0.416388175845625	0.00989523317009555	0.0221272140972248
ENSMUSG00000001228.15	3382.39292484888	0.827731706534722	0.124870455956569	1.99530680927763e-11	1.80957656602307e-10
ENSMUSG00000001229.10	288.649845510675	1.52009919817283	0.154469600765265	1.26138706264844e-23	3.43895045705826e-22
ENSMUSG00000001240.14	33.8938683504964	0.132056630289857	0.325950466338104	0.660930702764492	0.748627450985203
ENSMUSG00000001247.17	225.844186111383	1.1325024171332	0.165426744325187	2.75318352429323e-12	2.7560287595463e-11
ENSMUSG00000001248.16	438.799954585887	0.224721401672002	0.192799786339952	0.23115585595559	0.327548703211488
ENSMUSG00000001270.10	1678.26685832877	0.167750247764811	0.188506929402688	0.361219271171378	0.470734230640952
ENSMUSG00000001280.14	3368.37413397251	0.438521319168736	0.112555815873913	8.42536380392181e-05	0.000295318147635548
ENSMUSG00000001281.11	27.5045172309948	0.634373651118649	0.707968911320953	0.146600318614261	0.224962020931976
ENSMUSG00000001285.13	262.435736548645	-0.544528207968317	0.142040882854967	9.99888210470417e-05	0.000344892315915718
ENSMUSG00000001288.16	550.122615635772	0.563525919519359	0.156844022631717	0.000253846322754829	0.000813246575253652
ENSMUSG00000001289.13	750.50334041421	-2.33575519759851	0.219917597675167	6.3094099624136e-28	2.57809066627952e-26
ENSMUSG00000001300.17	597.820127125324	1.1505522346743	0.109641852706425	3.3117423009172e-26	1.13850648161177e-24
ENSMUSG00000001305.6	624.129182836389	-0.894707195097551	0.106424343407194	2.27699826341809e-17	3.71608824615518e-16
ENSMUSG00000001313.13	97.5198871105362	-0.777877072892392	0.198892752164468	5.61560274054057e-05	0.000203056939676069
ENSMUSG00000001323.18	52.9632392987666	-0.717819669813866	0.364432525567364	0.0292364769042958	0.0571777987153253
ENSMUSG00000001333.10	19.3258294835694	0.577806651047805	0.689170955564051	0.188968908135053	0.277587066035675
ENSMUSG00000001334.10	7.05817321279824	-0.526962681565663	0.547654036044309	0.217038343945348	0.310639463090285
ENSMUSG00000001348.16	22.4737013536385	-0.0777924574797273	0.387429722795476	0.821810087505821	0.871899150245368
ENSMUSG00000001349.6	105.653268048117	-0.598359876793747	0.243976124112529	0.0103617408103794	0.0230452168995838
ENSMUSG00000001366.15	113.687797058571	-0.289224714119861	0.222647187743057	0.178012074490962	0.264178517541697
ENSMUSG00000001376.18	679.489471647834	0.29897349315151	0.223446973625746	0.165227173854186	0.248515312780037
ENSMUSG00000001380.8	930.5234895553	-0.5420837054013	0.140563894981934	9.1293260715737e-05	0.000317358269834503
ENSMUSG00000001383.10	954.91454910655	-1.22901734632536	0.1407796818896	7.80563553420556e-19	1.42500443837875e-17
ENSMUSG00000001403.14	1145.00821478251	-0.877964017033963	0.125224927525089	1.30292598938419e-12	1.34431593152817e-11
ENSMUSG00000001415.11	1045.07312796041	0.292322256547038	0.116807219732011	0.0114950007210524	0.0252586304875327
ENSMUSG00000001416.14	4999.98387508213	-0.91602342208048	0.0847106042633234	1.56729503572502e-27	6.15958170722765e-26
ENSMUSG00000001418.14	226.372106068232	-0.220914214098298	0.237916840653627	0.333167647094041	0.441337916876967
ENSMUSG00000001419.18	377.168552891166	1.22285558258804	0.273080281449307	2.14688567238482e-06	9.89165259293811e-06
ENSMUSG00000001420.14	45.2545094695944	-1.00618629954524	0.272540412003342	9.38078961089152e-05	0.000325002025084264
ENSMUSG00000001424.15	1519.68415341924	0.844709742295586	0.171827612298746	5.00807164622086e-07	2.55397695256485e-06
ENSMUSG00000001435.16	900.818285768698	2.33478351322909	0.212909052818917	1.49666343503708e-29	7.12299329039179e-28
ENSMUSG00000001436.16	140.258038008832	0.194991554537779	0.210417645349284	0.338582349536938	0.446692455972027
ENSMUSG00000001440.6	7279.51665083945	0.895340393775613	0.0756624147987021	1.42896601120394e-32	8.68294586955545e-31
ENSMUSG00000001441.14	885.98010798238	0.515051711706059	0.126973798202227	4.05476390861738e-05	0.000149506935251237
ENSMUSG00000001445.11	421.732169986197	-0.0192853526484729	0.119554743969976	0.870545579625436	0.908848922823309
ENSMUSG00000001467.6	2991.2728473987	-0.903754370374597	0.111962327331961	3.69154394651831e-16	5.46169399526658e-15
ENSMUSG00000001472.18	2337.19628920927	-0.371250932994105	0.500775172672659	0.363707433295545	0.473115593970909
ENSMUSG00000001473.8	1335.73593422483	-0.260115910596599	0.117681326969895	0.0255862374974047	0.0509281485397997
ENSMUSG00000001482.16	741.597419567298	-0.303559069590274	0.142502162317013	0.0306455331995741	0.0595304937120899
ENSMUSG00000001504.11	45.6563742310907	0.460386970803138	0.607719260325587	0.295415046314929	0.400840438997029
ENSMUSG00000001506.11	7.47372229499577	1.09220235108719	0.680545642744809	0.0161366781609978	0.0340539125050816
ENSMUSG00000001507.17	563.279821911465	1.61221055058818	0.234520545812701	8.03842101493491e-13	8.52341782697573e-12
ENSMUSG00000001517.15	663.649826160808	0.5494588786929	0.129999003785988	1.87570180682125e-05	7.33662272040987e-05
ENSMUSG00000001518.13	175.035090454602	-0.0478179218933357	0.20964338391104	0.813843491139486	0.865789829355508
ENSMUSG00000001521.13	639.480850831146	0.804361202367568	0.135547758419476	1.7874378088271e-09	1.27972775643287e-08
ENSMUSG00000001524.15	290.085220940987	-0.216016459644905	0.162293655237627	0.174928535991161	0.260635921296276
ENSMUSG00000001525.11	18959.0204549833	0.0158197844807216	0.0938884536252574	0.865358230178116	0.90521242385612
ENSMUSG00000001542.8	946.929370220125	0.324219709038416	0.190231412950346	0.0801577502302613	0.135742253500793
ENSMUSG00000001552.15	414.215269810163	1.25590898663851	0.22878335789232	1.11555065115148e-08	7.18973486203968e-08
ENSMUSG00000001555.11	155.969974440627	1.03815940205155	0.198582168893433	7.18696433504748e-08	4.17158060293362e-07
ENSMUSG00000001558.6	10.4454151163621	-0.344627911731744	0.432652954708441	0.356538283049185	0.46559206240848
ENSMUSG00000001569.11	489.121641907737	0.0846835561657874	0.228679090115897	0.700477452654568	0.781382076470856
ENSMUSG00000001576.16	691.912535206611	0.639145472566007	0.128956887080598	5.23979607699619e-07	2.66472273007709e-06
ENSMUSG00000001583.14	38.5184008989797	0.234911028399101	0.471249702489056	0.551808640443601	0.652307246474145
ENSMUSG00000001588.13	52.7554582465754	0.65950052973779	0.382473850273368	0.0536936743729726	0.0967049913485442
ENSMUSG00000001604.15	39.8407384375747	0.335523295096884	0.355171423231178	0.298637566876532	0.404646162573508
ENSMUSG00000001627.13	1225.85635059836	-0.616920687026748	0.167354146300371	0.000167735940537378	0.000556091752129857
ENSMUSG00000001630.14	243.735589265656	-0.34567816247657	0.160638626588707	0.0283427191749992	0.0557144033251416
ENSMUSG00000001632.17	340.545457897906	0.43652420677757	0.179601654495985	0.0128315272974833	0.0279050132075618
ENSMUSG00000001642.19	2237.9206285262	-1.16863716134866	0.112103735928355	6.64248905711741e-26	2.23684800211764e-24
ENSMUSG00000001655.7	23.2439710515723	0.10413199632326	0.759910484592744	0.793976666131214	0.852586485893883
ENSMUSG00000001665.12	14.2443589573922	0.0521009075390243	0.445113452425739	0.891202809086659	0.924145885215995
ENSMUSG00000001666.9	372.387672948294	-0.7340478122994	0.136346298324981	4.80260767873828e-08	2.85813301936333e-07
ENSMUSG00000001672.15	23.8809671965076	-0.332341514902896	0.364698485366572	0.313375603397265	0.420121799327751
ENSMUSG00000001674.12	1212.91617223063	-0.37782984643682	0.130259241655749	0.00332033881529096	0.00835896946512709
ENSMUSG00000001687.16	679.790100215312	-0.778001187178569	0.170474474078274	3.10504224497802e-06	1.39244909172258e-05
ENSMUSG00000001700.11	97.8869131510139	-0.440984551450341	0.214110923126168	0.0331658363191504	0.0637048672188789
ENSMUSG00000001707.9	1067.88919947721	-1.40334961948949	0.0968884922033841	3.36073624390271e-48	8.38503692853727e-46
ENSMUSG00000001729.15	273.189840461054	0.107867661220689	0.240033016335831	0.63929921548986	0.729628203285019
ENSMUSG00000001750.17	74.312217679095	0.367995699512842	0.312435012995621	0.205151629805675	0.29690911302602
ENSMUSG00000001751.10	32.4050305611118	0.794007514868052	0.366409964548864	0.0163191115006304	0.0344124483392088
ENSMUSG00000001755.13	240.287612279328	0.0442833229021515	0.166075472249498	0.785633138450718	0.846331341807404
ENSMUSG00000001761.8	605.494436032821	0.289780873931713	0.117544194784821	0.0127776070257698	0.0278117530050399
ENSMUSG00000001763.15	18.6170451216423	0.60749695436732	0.381648971366728	0.0750802544153256	0.128577215708738
ENSMUSG00000001767.6	633.5040069666	-0.100468400659416	0.195331318211394	0.596991695674579	0.693032234943483
ENSMUSG00000001768.17	51.4629278339696	0.372121236042112	0.486290712543237	0.354827260738984	0.46375537238084
ENSMUSG00000001774.9	911.311723968239	0.0657918827932946	0.148473384851141	0.652577826752119	0.741673809856999
ENSMUSG00000001783.4	1741.51311741265	-0.512370640796839	0.0846211920959159	1.1542257937537e-09	8.46620763730163e-09
ENSMUSG00000001785.14	1185.47627337169	-0.800853904901397	0.097800935458222	1.62235089347107e-16	2.46223522237679e-15
ENSMUSG00000001786.15	175.114221254775	0.375316636734217	0.188029366287978	0.0405480557619108	0.0758947333336957
ENSMUSG00000001794.14	907.865915995816	-0.159151456362569	0.140747175173261	0.251401678070438	0.351309524167168
ENSMUSG00000001802.17	59.0747699901137	1.09111238637534	0.332204461448121	0.000352906706100878	0.00109854720781912
ENSMUSG00000001819.5	9.69642543722453	0.217711300974229	0.576492478710224	0.615316447537993	0.709056398992872
ENSMUSG00000001827.13	112.839691766699	-1.59165329433975	0.410338602854341	1.0979346639684e-05	4.48071626061156e-05
ENSMUSG00000001829.18	436.018049421011	0.238555762080488	0.164941880989821	0.140217973413135	0.216621575025245
ENSMUSG00000001833.18	1124.54569962422	1.29600557621455	0.242937438822504	2.41875020417756e-08	1.49510358904624e-07
ENSMUSG00000001844.11	54.284199945585	0.0217793403038468	0.266256969063871	0.931334514290685	0.954639616982553
ENSMUSG00000001847.15	1143.98001968458	0.165810360083127	0.149921600194079	0.261017547057628	0.362317790390117
ENSMUSG00000001855.16	835.735885758979	1.18073035714375	0.211852487724618	8.08068107885323e-09	5.30349044740837e-08
ENSMUSG00000001864.14	195.500352671909	-0.502324445162012	0.448370924584395	0.189437191971258	0.27810129626377
ENSMUSG00000001870.17	92.7934414197601	0.91251236290661	0.460117973003349	0.0192162616087272	0.0396385043105238
ENSMUSG00000001891.17	319.117771292685	-0.129876813500273	0.150737522620036	0.38114795241438	0.491338917520557
ENSMUSG00000001901.16	10.0401392344326	0.685525281037459	0.509290667539105	0.0970699606884946	0.159909067892901
ENSMUSG00000001909.17	836.626031995953	0.0763832223904777	0.109216775613488	0.480589622662066	0.587736302738673
ENSMUSG00000001910.6	2720.12862925923	1.01920123617379	0.145850512044401	1.23540407630063e-12	1.27865486640116e-11
ENSMUSG00000001911.17	14.5255510235991	0.410870885476495	0.786018871625262	0.286680574973577	0.39153155199255
ENSMUSG00000001918.18	672.262931334291	0.606085702258456	0.0988219698086909	6.52661409540072e-10	4.95499097782221e-09
ENSMUSG00000001924.16	3499.75416809851	1.31518636903323	0.148622581135609	2.27716594275609e-19	4.34508593040144e-18
ENSMUSG00000001930.18	81.3728188515881	-0.894612523425754	0.640296066717418	0.0463793709212237	0.0853137959070366
ENSMUSG00000001942.9	172.224792161846	-0.210816589275344	0.201354337801649	0.280926806442731	0.384988492151502
ENSMUSG00000001948.11	11.6963442352252	-1.55080366799342	0.492646551832755	0.000155242768075694	0.000518115659080352
ENSMUSG00000001962.9	116.250036889435	0.943019900425334	0.194518597500705	6.08932926378889e-07	3.07020774607507e-06
ENSMUSG00000001964.15	578.446292855326	-0.143643686753992	0.124633325646527	0.243848781238874	0.342469755280217
ENSMUSG00000001983.8	105.876740924373	-0.463286257009592	0.171614775754393	0.00581106907937573	0.0137526407775338
ENSMUSG00000001985.10	235.446192897215	1.94705502747222	0.224343791831596	2.46597062147179e-19	4.6944668466793e-18
ENSMUSG00000001986.17	191.425259159969	0.860687639132562	0.573402093857794	0.0488175128560355	0.0890723528199819
ENSMUSG00000001988.10	6.31026687862933	0.431967663262032	0.63729915101313	0.328196963695091	0.435713669765517
ENSMUSG00000001995.10	581.173331928943	1.49484472669801	0.178050114959328	8.09813347093657e-18	1.36988743304409e-16
ENSMUSG00000001998.16	285.65205329872	0.532643878437424	0.175682290013832	0.00192672720252865	0.00511237783500472
ENSMUSG00000001999.16	107.797739552218	-0.894408529691543	0.182336270398666	4.91851801829362e-07	2.51219715283006e-06
ENSMUSG00000002006.13	399.686092005276	0.224792811033747	0.18607953187166	0.215455794876377	0.308786552942323
ENSMUSG00000002010.18	900.704269536459	-0.576545049874676	0.0947241037468854	8.97639100367928e-10	6.70055442690783e-09
ENSMUSG00000002012.14	35.0881489314576	0.846424806547343	0.493818022584918	0.0374316798808077	0.0707028530164328
ENSMUSG00000002014.13	495.9759740156	-1.56378307295526	0.130074479684826	4.20214422655253e-34	2.89525978990128e-32
ENSMUSG00000002015.6	469.409431061594	-1.4361888160975	0.118451030259046	1.59442653034395e-34	1.16174432191035e-32
ENSMUSG00000002017.11	413.279318321874	-0.0893816179138026	0.137393902643712	0.509634274281533	0.614754634568526
ENSMUSG00000002028.14	916.953211806474	1.09113287384034	0.286303082216913	4.98508284720679e-05	0.000181573455529649
ENSMUSG00000002031.14	676.976928243136	-0.750068247085604	0.165112294259585	3.55428515897765e-06	1.57631063056517e-05
ENSMUSG00000002032.18	9.07676220554881	0.0133537557097026	0.692684955102143	0.97529645147274	0.986256857430705
ENSMUSG00000002033.15	16.4408489793326	0	0.792658435163347	1	1
ENSMUSG00000002043.18	103.043507840844	-0.793630252764545	0.197421876041267	3.48957352744025e-05	0.000130035771161708
ENSMUSG00000002052.7	1337.86213431323	1.7746217322704	0.107396114104547	2.43599586380134e-62	2.35962022877745e-59
ENSMUSG00000002055.10	1033.17456918356	0.120330786231263	0.0935356199989008	0.19548380342852	0.285223444183718
ENSMUSG00000002058.14	111.506886109705	-0.145749677426749	0.217450995629306	0.487877698794426	0.594705904659694
ENSMUSG00000002059.19	136.268488815612	-0.0521091831337214	0.263456052993554	0.835136036706516	0.882174851347144
ENSMUSG00000002064.11	319.538857286936	-1.63205841791654	0.144095285107693	1.28825314821928e-30	6.71318499738194e-29
ENSMUSG00000002068.17	789.237444826581	-0.134058253141853	0.195836657080237	0.4815596920856	0.588452306615772
ENSMUSG00000002076.13	403.871089050163	-0.170198306117806	0.448046303683711	0.656376945869801	0.744750166584305
ENSMUSG00000002083.14	77.6447861465619	-0.503528626962731	0.276155298703158	0.0536214842895143	0.0965855372779952
ENSMUSG00000002102.16	2400.79539842715	-0.915642525331669	0.144928164177515	1.37633352447846e-10	1.13037826172503e-09
ENSMUSG00000002103.17	594.587155741864	-0.133780356627158	0.547828082807163	0.753315517154266	0.825064623942754
ENSMUSG00000002104.12	16.1321341713514	0.0945506583353207	0.794360786189089	0.79711800129592	0.854066115384209
ENSMUSG00000002105.16	44.8515852482121	0.104246593736999	0.268463649795137	0.682230487988848	0.767002761364946
ENSMUSG00000002107.19	36.3866934365937	0.255054046629664	0.45946202442487	0.511730073395552	0.616503724277108
ENSMUSG00000002109.15	143.420348040815	0.0848637912557685	0.155032204048751	0.577579928135748	0.675593740347448
ENSMUSG00000002129.12	1243.47984051515	0.850995816235447	0.161819937995031	8.18037991741324e-08	4.7083647710606e-07
ENSMUSG00000002147.19	249.025791563127	0.392264314186973	0.168680563369979	0.0175922029872588	0.0367581279775651
ENSMUSG00000002190.14	59.8350167040722	-0.356520795128961	0.512819425592662	0.388851994051456	0.499744461566014
ENSMUSG00000002205.17	197.930315776005	-0.301814014237471	0.192141784641091	0.106639081187234	0.172803163738455
ENSMUSG00000002210.12	126.382493633382	1.03033945278289	0.256129908300601	2.3568171658438e-05	9.07404916295296e-05
ENSMUSG00000002221.12	680.578708191015	0.620451716855013	0.106709639521692	4.54050774735007e-09	3.08196789264689e-08
ENSMUSG00000002222.15	1489.22589177073	0.397059732990035	0.122498801655265	0.00105022194034702	0.00294767422732135
ENSMUSG00000002227.16	434.532439093495	1.32207902832763	0.193632277171949	2.14251387514499e-12	2.16712383181895e-11
ENSMUSG00000002228.8	39.2236134489253	-0.897708782032108	0.512366284757793	0.0306630034695562	0.0595574048281649
ENSMUSG00000002233.14	281.155963247074	-1.19013217722288	0.152690588730403	2.12413613611045e-15	2.93440853635326e-14
ENSMUSG00000002249.22	54.7586182569069	0.97114480355734	0.282799071932956	0.000263245673898595	0.000841721652832653
ENSMUSG00000002250.17	101.013051580944	0.882954957585364	0.21120624147414	1.53713432095571e-05	6.11400745487383e-05
ENSMUSG00000002257.9	160.605382487224	0.565719423914211	0.20110243692495	0.0037523227422561	0.00931406370164776
ENSMUSG00000002265.18	6820.66016659194	2.14096611030846	0.160437662241562	5.56893195338028e-42	6.84355242360546e-40
ENSMUSG00000002266.18	21.0502887026741	0.581359476146236	0.626067023122618	0.189588376000395	0.278298429987387
ENSMUSG00000002274.14	132.513052438646	-0.572309223925125	0.206107745211544	0.00416717142619747	0.0102236012924901
ENSMUSG00000002279.20	118.6108010319	0.53069072654082	0.214986943956208	0.0106472605537824	0.0236023258628409
ENSMUSG00000002280.12	253.415225274959	-0.498928344816432	0.505338632528678	0.22470099831538	0.319860938732656
ENSMUSG00000002289.17	92.0290062688235	0.310790864531736	0.659819798386998	0.479429466028801	0.586658053403018
ENSMUSG00000002297.17	2331.95360559317	-0.151626528585365	0.134447759113264	0.253252962022966	0.353625533828066
ENSMUSG00000002307.17	531.789577212945	0.266457413267424	0.199964630038562	0.170126832206861	0.254726181664883
ENSMUSG00000002308.17	335.63167146336	-1.6418572286462	0.185150767460569	9.42401531691969e-20	1.85406523564775e-18
ENSMUSG00000002319.17	554.370699656425	1.28907506463872	0.309069777084221	7.31365435145486e-06	3.06603732702157e-05
ENSMUSG00000002320.16	263.31205980811	0.00371008106516553	0.163525110373215	0.981547955308388	0.990935575995539
ENSMUSG00000002324.9	34.0561083239021	0.269738311649268	0.547218829889788	0.526392331389007	0.629583274330533
ENSMUSG00000002325.16	144.635627634797	-0.0708490581013435	0.183304546526113	0.692113302443293	0.774254738541692
ENSMUSG00000002326.7	261.063987917876	-1.00894972830427	0.145752858067533	2.00083988406895e-12	2.03130890079923e-11
ENSMUSG00000002329.8	304.140633357107	-0.849211539258919	0.166099111264078	1.79430839355993e-07	9.80321045678547e-07
ENSMUSG00000002332.17	146.640765604601	-0.770543910751756	0.255020910837676	0.00150970014019728	0.00409491553428242
ENSMUSG00000002341.9	116.274185544364	2.22153013699336	0.197430897176662	7.95126155622467e-31	4.25108519631012e-29
ENSMUSG00000002342.18	322.326199682137	1.22370145528573	0.417979155994929	0.000815397639843724	0.00234699404567499
ENSMUSG00000002343.12	158.230155648603	0.192310536050382	0.198179998938781	0.318088335844122	0.425297225263491
ENSMUSG00000002345.19	217.061009693905	-0.885163452590416	0.158484717652963	1.25929067021437e-08	8.04061243366421e-08
ENSMUSG00000002346.17	84.7293406943168	0.462025554271502	0.220404152222907	0.029817946273555	0.0581148208411209
ENSMUSG00000002365.11	315.556036289156	0.506848999591756	0.123134776455947	3.15556159162134e-05	0.000118690344287868
ENSMUSG00000002372.10	840.529659889453	0.256384173770324	0.139098926656639	0.061619197291578	0.108906656842376
ENSMUSG00000002379.8	428.071594820949	-1.04134340714221	0.151561464853644	2.72261609130055e-12	2.72708754108553e-11
ENSMUSG00000002393.15	145.95281854726	0.196720531412231	0.294471331749188	0.476233424415402	0.583970198812155
ENSMUSG00000002395.15	772.785130861448	-1.57059487083001	0.113927930351545	4.76110015171579e-44	7.32719964470131e-42
ENSMUSG00000002396.9	37.1399522328819	-0.21896330179078	0.41484451137822	0.546449993333535	0.64763928000449
ENSMUSG00000002409.19	33.9784091514169	1.48218891136555	0.348583064369315	3.1963731351938e-06	1.4306788914715e-05
ENSMUSG00000002413.16	780.995416041244	1.33609227830768	0.196445551809451	2.49846592259403e-12	2.51020368196192e-11
ENSMUSG00000002416.14	363.451537410637	-1.33415299354223	0.186132668446061	1.85693942276588e-13	2.1190728672686e-12
ENSMUSG00000002428.13	896.456823451067	0.786812237152067	0.225960558207893	0.000296952473453954	0.000937304270723837
ENSMUSG00000002455.15	1104.38881513751	0.303580681461908	0.102998807254963	0.00297824458201558	0.00757768132448248
ENSMUSG00000002458.14	232.315889085905	-0.239525604336357	0.219898145134996	0.259188448094587	0.360076825060184
ENSMUSG00000002459.18	24.3752061692029	0.816497075959337	0.385787004207809	0.0176323155904011	0.0368279224793423
ENSMUSG00000002475.17	10.0632099988276	0.0134658169142344	0.52264569872307	0.974248821176125	0.985483127038673
ENSMUSG00000002477.6	1730.65072341334	-0.928597822334951	0.155115103578823	1.08800402453475e-09	8.01259493381655e-09
ENSMUSG00000002486.16	94.7421806957368	0.432464785324026	0.279625419226395	0.101192948630512	0.165410391611935
ENSMUSG00000002489.17	313.104874771792	1.12701486867519	0.318375923064113	0.000131230375333001	0.000442640432324564
ENSMUSG00000002496.11	580.324941750382	0.935592267347336	0.315012179234708	0.0013599860495819	0.00373061640487508
ENSMUSG00000002500.16	6.59331302681658	-0.09562450294641	0.789035908816107	0.797867020769216	0.854566046318993
ENSMUSG00000002504.16	88.4879049429014	0.845175747334949	0.247288037366346	0.000344993414120814	0.00107635592086537
ENSMUSG00000002524.18	1027.13506877847	0.172222260632367	0.179832306870969	0.326935982762531	0.43444765078523
ENSMUSG00000002546.18	239.565899823411	0.0747072772283736	0.256646133019485	0.760005795452463	0.829173442947476
ENSMUSG00000002550.17	153.407113156681	0.0499524581054466	0.196222462854278	0.793512260336495	0.852254525891017
ENSMUSG00000002578.19	37.267043092941	-0.0704341130435174	0.50973775954525	0.864312310745698	0.904487693578113
ENSMUSG00000002580.8	121.965386136311	-0.962445832445052	0.198332024163719	5.76154304412792e-07	2.91654870297124e-06
ENSMUSG00000002602.17	113.060176297089	0.178492273340548	0.320317472308696	0.547445295631567	0.64849879024279
ENSMUSG00000002603.16	48.7042438768317	-0.174440639420749	0.609884613294558	0.690655198176383	0.77308950521747
ENSMUSG00000002608.9	159.605644357435	0.0934793115575331	0.344239792020249	0.766572008692637	0.833251604096332
ENSMUSG00000002617.15	91.8591844410454	0.628290769055954	0.302248936321436	0.0259719925006554	0.0516460331491719
ENSMUSG00000002625.11	494.633554026306	0.328115524437013	0.161846705449065	0.0388153805201342	0.0729732698966834
ENSMUSG00000002635.12	242.594850859789	-0.414148286765102	0.196279640101808	0.0299891964224333	0.0584071079229106
ENSMUSG00000002658.10	668.279098413759	-0.677297203030788	0.120312472858472	1.27086479489866e-08	8.10537045165332e-08
ENSMUSG00000002660.9	495.82128763571	-0.699351931084911	0.140506008791748	4.40332245937819e-07	2.26946826098844e-06
ENSMUSG00000002661.15	54.9989784158648	-1.21618983321045	0.292240071476188	8.96425215446038e-06	3.70704018652685e-05
ENSMUSG00000002668.9	30.5418054845652	-0.115900794032428	0.39968566455071	0.742998833232651	0.816916724767447
ENSMUSG00000002679.15	419.837989325001	-1.11208471742858	0.127447908789619	1.00893577774765e-18	1.82372617477175e-17
ENSMUSG00000002688.9	19.898796383103	0.852535111627376	0.334481185395199	0.00550924014494949	0.0131137116893442
ENSMUSG00000002718.15	3864.07054007251	-0.595287681273601	0.120061891093355	5.41892254045058e-07	2.74987357391679e-06
ENSMUSG00000002728.15	831.926091788688	-1.17981865703659	0.0937150729104247	8.25306381645955e-37	6.96939496746869e-35
ENSMUSG00000002731.7	220.291953951072	-1.01459309641488	0.154152177446725	2.067999225484e-11	1.87108479373874e-10
ENSMUSG00000002732.15	69.4957701190837	-0.830446493978504	0.229754110329802	0.000169363376265705	0.000561148232790213
ENSMUSG00000002733.9	377.2731562385	-0.417231140360567	0.108126499608748	9.96236666357143e-05	0.000343704780743831
ENSMUSG00000002741.10	529.387160269383	-0.424239216808139	0.114280614044332	0.000178583107039318	0.000589560550043395
ENSMUSG00000002748.8	2054.49566015735	0.587770919349618	0.0830829109038231	1.15785548072769e-12	1.20216936955504e-11
ENSMUSG00000002763.17	117.510020803578	1.21454848901057	0.225234000958494	2.09050067229594e-08	1.30296270138899e-07
ENSMUSG00000002767.14	411.756558417466	-0.636815128875373	0.208289868147801	0.00159235228956403	0.00430209436460228
ENSMUSG00000002768.9	553.595522536953	-1.46261452393462	0.13820636337189	6.85254718224299e-27	2.51316023273932e-25
ENSMUSG00000002778.15	463.408416691072	-0.322673728459304	0.153082120982337	0.0320436501898222	0.0618814105401433
ENSMUSG00000002781.20	153.716368135375	0.921768117520468	0.298297964691935	0.000945973993883615	0.00268714054809065
ENSMUSG00000002797.10	241.207900969999	-1.11880004323371	0.171350507535075	2.44639186725579e-11	2.19774876585385e-10
ENSMUSG00000002799.7	74.7841500337845	0.615144212864515	0.273205021384236	0.0172732189072149	0.0361696459492761
ENSMUSG00000002803.15	52.7879270425138	-0.0998660466417196	0.262352441696373	0.688887608905792	0.772114909872834
ENSMUSG00000002804.5	125.118574586889	-0.638560446745977	0.305882430526402	0.0250881841979302	0.0500578128180439
ENSMUSG00000002808.8	207.496803446263	-0.248643977704497	0.19142442633615	0.182242856754387	0.269219801038351
ENSMUSG00000002812.5	551.725692827583	1.10670294252921	0.182431371018354	4.91943236667783e-10	3.78543424215345e-09
ENSMUSG00000002814.16	299.453129171337	0.260628721843024	0.167093071952958	0.111482383691713	0.179380536667134
ENSMUSG00000002820.7	165.19590671136	-0.144039400336455	0.276739079526105	0.581843144043482	0.679422142459511
ENSMUSG00000002825.9	248.805100776463	-0.698037979813396	0.211875524334691	0.000657874254040313	0.00193727026846957
ENSMUSG00000002833.12	848.614615704523	0.994800946897781	0.304799938579456	0.00046026310170692	0.00139836761915274
ENSMUSG00000002835.10	649.396769179278	0.221883427133654	0.158536204432938	0.154112011540819	0.234738922767798
ENSMUSG00000002844.10	294.705162030665	0.585595880464523	0.196374619752783	0.0021540615274562	0.00565634367287854
ENSMUSG00000002845.15	574.904129426429	0.243725207691035	0.261179855891864	0.326512553479848	0.434163615806901
ENSMUSG00000002846.10	307.255236433199	-1.00674244063834	0.100606099193286	6.52815492081746e-24	1.82201910306951e-22
ENSMUSG00000002847.8	82.5705036252166	-0.905360774681723	0.3482075118524	0.00433759870279903	0.0105975130324913
ENSMUSG00000002870.9	3271.24123818991	0.631863552432856	0.121484801878797	1.45688956649013e-07	8.07764326309527e-07
ENSMUSG00000002871.15	87.948754058672	0.505385600176923	0.391609821183877	0.146493517513743	0.224821775962063
ENSMUSG00000002881.15	270.700937175054	0.206170381737992	0.20130342862781	0.291552062811144	0.396415475048395
ENSMUSG00000002885.15	70.4251532764731	0.738678466438941	0.39199784384503	0.0339021322940011	0.0649373516907429
ENSMUSG00000002897.6	45.6853101103437	0.810489955306944	0.41138822023484	0.0246997074037153	0.049360446822449
ENSMUSG00000002900.18	640.684413682686	1.41892767291572	0.266385354689296	1.91744413816066e-08	1.20146699479039e-07
ENSMUSG00000002908.18	70.7731990636986	0.716610197971095	0.343421953141497	0.0224513713182398	0.0454017845385551
ENSMUSG00000002910.12	104.510067145412	-0.0976738987508668	0.276392166320668	0.708530323818422	0.788753678010147
ENSMUSG00000002948.20	541.710244902801	0.413740329794908	0.211161743809654	0.0429292107764164	0.0797348031746974
ENSMUSG00000002949.16	891.475404332793	-0.366446360748084	0.133925751296482	0.00557293186060853	0.0132461704602541
ENSMUSG00000002957.12	1309.27435356672	0.769537293592462	0.113441401920812	7.44985862998517e-12	7.10346392935529e-11
ENSMUSG00000002963.18	153.183675599971	-0.624019333373827	0.388242564540534	0.071104405566173	0.122797718558801
ENSMUSG00000002968.10	445.715435375531	1.19160257070289	0.221199785792861	2.25630202373684e-08	1.39889026449076e-07
ENSMUSG00000002980.15	378.344521631519	1.29204524031008	0.214957614570314	4.80655175603299e-10	3.70376639057535e-09
ENSMUSG00000002981.11	520.393799213264	0.561077354004897	0.183181979036424	0.00169231991670346	0.00453793064132159
ENSMUSG00000002983.18	117.623200867914	0.540474078333695	0.273693402621782	0.0367853458130451	0.0696257804026912
ENSMUSG00000002984.18	776.730487147856	0.230919050503695	0.145745557325737	0.107659097612309	0.174096274219964
ENSMUSG00000002985.17	1691.66988436886	-0.308267259413423	0.113950652284754	0.0063207541704679	0.0148457935993574
ENSMUSG00000002996.18	842.127550069841	-0.748941654752347	0.154557195236993	8.11574592899336e-07	3.99288880229261e-06
ENSMUSG00000002997.16	82.5932272093607	0.00993741820416936	0.163310595674689	0.95054126913603	0.967582970267456
ENSMUSG00000003031.15	930.06923917636	0.154475111420139	0.122583764490608	0.202737167549552	0.293853792627276
ENSMUSG00000003032.9	274.553712103495	0.190329201429614	0.421909004157214	0.604429413187872	0.699451848891024
ENSMUSG00000003033.16	340.59807796777	0.83707149149633	0.177152748025275	1.31448548772677e-06	6.25596315791814e-06
ENSMUSG00000003037.17	1124.20839476918	-1.00721282965069	0.131962605478283	1.04462704981928e-14	1.34916655916659e-13
ENSMUSG00000003038.16	2543.65139129031	-1.1063452712035	0.116081972536041	6.04569839300695e-22	1.44073104830167e-20
ENSMUSG00000003039.10	1156.23874281802	-1.24105167546144	0.104866023848876	7.85165618391845e-33	4.87898952379566e-31
ENSMUSG00000003051.14	155.060047071122	0.246784496028172	0.259583497594277	0.317812977765677	0.424963565153666
ENSMUSG00000003062.14	635.849660038716	-1.09495781820112	0.107749143993199	1.15847787085417e-24	3.49389287533985e-23
ENSMUSG00000003068.18	402.109913367565	0.414154706587924	0.160954460309105	0.00874027189729675	0.0198136092143152
ENSMUSG00000003070.7	46.716329401511	-0.26507981802899	0.226913422675653	0.225149266620614	0.320415951382045
ENSMUSG00000003072.16	385.143035673287	-0.526452502230613	0.128221130803221	3.247384984952e-05	0.000121865744182326
ENSMUSG00000003099.12	639.701835227476	0.517081675359928	0.171704212601446	0.00208938786150407	0.00550231087724092
ENSMUSG00000003119.15	1431.0780721642	0.868906950846875	0.134412299125086	5.65426977881233e-11	4.86971027446143e-10
ENSMUSG00000003123.16	51.0203465073511	0.602094424532176	0.351160918924511	0.0596789576379834	0.105966508025089
ENSMUSG00000003131.8	1440.92936950275	-0.871835525126724	0.201023600890744	7.7938858226749e-06	3.25410542195709e-05
ENSMUSG00000003134.11	141.798878461174	-0.214680221899942	0.378304641297616	0.526790193730584	0.629876134197032
ENSMUSG00000003135.16	268.033192348675	0.452772461252494	0.20433176843385	0.0223280368727278	0.0451634667956282
ENSMUSG00000003153.11	7175.48751182614	1.01954100582278	0.0915490114778698	3.75163723570259e-29	1.73048208292198e-27
ENSMUSG00000003154.16	57.5511671880943	0.876564870374614	0.382266577471258	0.0102950173330688	0.0229153893516685
ENSMUSG00000003161.16	299.681593264579	-1.24046012169255	0.162257906448108	6.20794910285224e-15	8.21754806082539e-14
ENSMUSG00000003166.21	583.263251781794	1.04122873701114	0.183159803351312	5.50463071142505e-09	3.6952610650239e-08
ENSMUSG00000003184.16	169.557740704393	-0.2754952387627	0.182686480486887	0.122361954986224	0.193892832251554
ENSMUSG00000003190.13	102.697919990333	0.302363686424496	0.207682639829121	0.133004437303896	0.207423436791671
ENSMUSG00000003198.11	45.6000083088196	0.181888260383117	0.344014741124693	0.563285478208955	0.662686430639913
ENSMUSG00000003199.17	340.631222204052	-0.702330689395633	0.214507322090423	0.000703144686232851	0.00205477968912092
ENSMUSG00000003200.11	468.170532456669	0.375014187609808	0.117034949601861	0.00121155665839656	0.00335870429188825
ENSMUSG00000003208.10	135.211290424295	-0.398245980473803	0.193992423777629	0.0348529965132735	0.0665518610361867
ENSMUSG00000003226.8	2455.99695947468	0.848149987695072	0.162756934340386	1.06310688469142e-07	5.99732136697967e-07
ENSMUSG00000003227.5	5.20458597127718	0.23604632052	0.584663437885639	0.587351400987086	0.684495082806394
ENSMUSG00000003228.10	57.9393387086854	0.155667713070113	0.343452057242266	0.620391960866405	0.713756334771683
ENSMUSG00000003233.13	192.629881043029	1.26789924581446	0.176482967303981	1.88916945522466e-13	2.14989311811918e-12
ENSMUSG00000003234.17	393.448047465866	-0.0677028728269655	0.348187777818107	0.831304631719729	0.879327521778141
ENSMUSG00000003235.14	1576.50626334407	-0.184769684463635	0.130728544986023	0.152482770697483	0.232515398192005
ENSMUSG00000003269.18	361.175493069066	-0.414277797447795	0.175162771462556	0.0155820221174199	0.0330400667277302
ENSMUSG00000003271.18	17.1205292813117	0.27280326895364	0.540499655058287	0.519628311208537	0.62344039349151
ENSMUSG00000003273.15	43.1887010320492	5.7272779658064e-05	0.613065929692875	0.999895730513818	1
ENSMUSG00000003279.18	19.9744016537588	-0.342746920860828	0.6369657909554	0.436856552917364	0.546759660780591
ENSMUSG00000003282.10	669.658831242242	0.680016549836594	0.167118504047257	3.26569812276135e-05	0.000122497154869046
ENSMUSG00000003283.16	23.0983600328801	-0.418027304190618	0.370596762408446	0.210395372065344	0.302706707906172
ENSMUSG00000003299.11	185.503596758833	0.650839917589964	0.213184787487785	0.00159002961364916	0.00429652406431912
ENSMUSG00000003308.16	232.983542192279	0.102357746899991	0.243486970663	0.660677401916801	0.748466065929258
ENSMUSG00000003309.15	35.474530937723	-0.0417420954542684	0.625510177407072	0.924246198655814	0.949146376879656
ENSMUSG00000003316.15	2470.91620018228	1.82653968066943	0.116678887206221	2.72939328935208e-56	1.21472754853407e-53
ENSMUSG00000003341.10	13.2052504089308	-0.164667493470977	0.476280740120327	0.678482088982284	0.763831582639725
ENSMUSG00000003344.15	268.571264577093	0.799434673087011	0.254272300610535	0.000964338077041427	0.00273364694691706
ENSMUSG00000003345.17	1014.10272711455	-0.245495768150014	0.160223796744046	0.118560245512418	0.188959694430215
ENSMUSG00000003346.15	216.163425496153	-0.496155570906713	0.173101469122264	0.00339163611599361	0.00851762573159474
ENSMUSG00000003348.11	253.344458958555	0.0671171861244519	0.245065218812772	0.774762778982013	0.83937423935078
ENSMUSG00000003352.15	153.340909922245	0.685018088780409	0.157530763567714	9.4632374491983e-06	3.89967795485356e-05
ENSMUSG00000003355.8	98.6257841587146	-0.975551334545348	0.205707671333412	9.75188364368766e-07	4.72306670472367e-06
ENSMUSG00000003360.16	821.430353965741	0.0455032457098272	0.12382850923183	0.71025017117601	0.790195903571067
ENSMUSG00000003363.16	129.287242549145	0.532744612081454	0.278006304427718	0.0423561534499933	0.078820067675561
ENSMUSG00000003378.10	82.8299172435635	1.09037360345443	0.258605315242548	9.15744581276324e-06	3.77839288896949e-05
ENSMUSG00000003380.12	169.094116963189	-1.21484884166037	0.187580783101036	2.89109313105158e-11	2.57338543724467e-10
ENSMUSG00000003382.19	247.608590032703	0.373264791009068	0.142725522759594	0.00795159432454227	0.0182188540061552
ENSMUSG00000003402.15	459.132193579129	1.50531455905298	0.16148440885279	1.97567425694844e-21	4.5501297886951e-20
ENSMUSG00000003410.9	41.8604965407922	0.612529600969385	0.574878349924749	0.15921436511001	0.240950551444401
ENSMUSG00000003411.11	21.1682499472162	0.0614657388816694	0.344691711439492	0.845403727038776	0.890277110260761
ENSMUSG00000003418.12	50.6666485906843	1.17153701119287	0.661025142385968	0.010167384888326	0.0226680648464751
ENSMUSG00000003420.9	42.2562225732525	-0.28352862583395	0.642184015471649	0.519540327522563	0.623425677571525
ENSMUSG00000003421.14	467.90455003087	-0.866042511566741	0.180566538618908	8.87401578770087e-07	4.33229819081145e-06
ENSMUSG00000003423.16	219.926132841771	-0.514389468102141	0.138853294317771	0.00017191945056485	0.000569388091804382
ENSMUSG00000003429.12	1592.77999847463	-0.564663456228555	0.167826583508865	0.000592756418499578	0.00175923460869963
ENSMUSG00000003435.10	1162.93367536254	0.95616085201769	0.129038095559811	6.21436076496404e-14	7.44231845212094e-13
ENSMUSG00000003436.12	35.3285430690502	1.17379369076936	0.318965493598356	6.99520975685089e-05	0.000248683331317063
ENSMUSG00000003437.15	285.649185334024	-0.00208839891519538	0.170591944145991	0.990025880158879	0.997049487406046
ENSMUSG00000003438.18	449.4401023186	-0.300255469725182	0.139920335243237	0.029524315118739	0.0576243803556093
ENSMUSG00000003444.9	235.601454796588	-1.30223006098908	0.151749128470076	2.47879974934339e-18	4.34700697257057e-17
ENSMUSG00000003452.16	562.033515876968	0.95473677754525	0.356812517729435	0.00318150986086626	0.00804266547112138
ENSMUSG00000003458.13	355.558330023996	0.904524526280558	0.112788017192479	5.64935334140882e-16	8.19663481785727e-15
ENSMUSG00000003464.14	578.862370714093	-0.340705842214381	0.145846953656173	0.017679862285505	0.0368991498422574
ENSMUSG00000003469.10	19.5600357453539	1.33973645484251	0.427994679183301	0.000318666464346911	0.000999901041997063
ENSMUSG00000003500.14	205.812527720461	0.727345306790593	0.261202566005067	0.00338001690298077	0.00849492343427722
ENSMUSG00000003518.14	208.823573753574	-0.461287728529325	0.294822545679225	0.0950159294174175	0.156897491337857
ENSMUSG00000003526.13	138.634167492058	-0.323925710017673	0.206360323559819	0.105405651822115	0.171208805341761
ENSMUSG00000003527.10	235.809316358226	0.0497486435978143	0.158932129956317	0.749917485546056	0.822436978653806
ENSMUSG00000003528.16	564.914911828401	-0.00289848220731342	0.130339677420633	0.982041300157302	0.991251323384228
ENSMUSG00000003531.16	207.709290629052	-1.10775488969405	0.166930625680969	1.2191700668935e-11	1.13552451875199e-10
ENSMUSG00000003534.18	325.004350500031	1.47616471036209	0.171310562853925	1.25674293435886e-18	2.25433397604437e-17
ENSMUSG00000003541.7	42.5814650280876	-0.672216018535846	0.31258821779853	0.0206034088452059	0.0420990611060932
ENSMUSG00000003546.11	57.7543708438288	0.521350865904727	0.269883498737017	0.0414139870992556	0.0772687663359056
ENSMUSG00000003549.10	115.620152895505	-0.355274000384577	0.292809893605355	0.195947750107186	0.285748459175968
ENSMUSG00000003559.9	17.9874153518782	-0.536711856201418	0.776527844541688	0.178958596969444	0.265272411224757
ENSMUSG00000003573.16	191.203339160029	-0.133568101059162	0.194476740684487	0.480281143664164	0.587402673255926
ENSMUSG00000003575.14	98.9441153153011	1.44569524261912	0.369015732706831	1.42043350370909e-05	5.68415030512213e-05
ENSMUSG00000003581.15	31.9935263843555	-0.000700936819228645	0.277708040695813	0.99786851723655	1
ENSMUSG00000003585.14	35.9690330791705	-1.16662616824697	0.472538617153412	0.00331419261582353	0.00834732484012941
ENSMUSG00000003604.15	132.696219233089	-0.389668562724335	0.258580663745608	0.113373748395601	0.181997028156596
ENSMUSG00000003623.5	630.044841602473	-0.452832243058443	0.160803701938866	0.00410955116704107	0.0101002953832336
ENSMUSG00000003644.18	576.97963467923	1.34486738824726	0.272643235286173	1.80683586637402e-07	9.86183832004672e-07
ENSMUSG00000003657.10	10.3926562518838	-0.757393223298454	0.728011361946521	0.0815569145190757	0.137870425261516
ENSMUSG00000003660.11	3949.65579284342	1.07949296884817	0.0935503177205843	3.41611812494911e-31	1.86887764662914e-29
ENSMUSG00000003662.11	291.465344048193	-0.619315081702499	0.219825100491628	0.00349885896153504	0.00876151315687309
ENSMUSG00000003680.17	158.362280337209	0.396528789147556	0.19110869640327	0.0330966709224152	0.0636016898213806
ENSMUSG00000003721.15	212.656265434109	-0.982430438073967	0.285039264715589	0.000246328558755281	0.000792089899828786
ENSMUSG00000003731.14	1250.73529356014	0.125268031726368	0.17963517858998	0.475372296558024	0.5833051868421
ENSMUSG00000003746.17	45.0441516733479	0.669909380612626	0.285649724221998	0.0126496841232507	0.0275495765715606
ENSMUSG00000003752.10	129.924637296785	0.192621337292533	0.210211732626452	0.344046018312559	0.452039079514315
ENSMUSG00000003762.14	82.6308038020215	0.668427410673776	0.281177654177258	0.0116490233685077	0.0255663691602314
ENSMUSG00000003778.15	1861.25269784811	0.217478710872283	0.093318531138709	0.0190238363751727	0.039290795634011
ENSMUSG00000003779.17	2934.54256027141	-0.455482448963729	0.0744242035888334	8.01325244844041e-10	6.01706466340484e-09
ENSMUSG00000003808.19	598.229016062937	0.312364920142804	0.130638402105981	0.015492362779361	0.032866881974715
ENSMUSG00000003809.15	425.003377560076	-0.378373451247375	0.163173047349944	0.0180737208275224	0.0376067678628774
ENSMUSG00000003810.14	565.523332562761	1.06947582202856	0.204617060696253	6.83743505866313e-08	3.97851742441717e-07
ENSMUSG00000003812.14	354.070837609309	-0.649367145361843	0.140397885198849	2.69357599105744e-06	1.21687560616578e-05
ENSMUSG00000003813.16	665.167254460552	0.385329380685424	0.13499048770377	0.00382318195179856	0.0094728163106029
ENSMUSG00000003814.9	2656.60812137262	0.512491149295477	0.0982088785016476	1.47921396820076e-07	8.19038884141289e-07
ENSMUSG00000003824.13	680.409930691191	-1.19443140172865	0.13309717695175	9.37797437503367e-20	1.84721416308229e-18
ENSMUSG00000003847.17	784.999283355287	1.43963481175841	0.217507714143574	6.92860875570728e-12	6.6256330069821e-11
ENSMUSG00000003848.15	886.670602508857	-0.657957182525394	0.106273143253004	4.29584972981885e-10	3.33993189333933e-09
ENSMUSG00000003849.9	385.04215129672	-1.16419965303437	0.170288174216091	2.76783828492359e-12	2.76901537289409e-11
ENSMUSG00000003863.19	57.5780624553171	0.916974699554546	0.347431075241256	0.00379938817890891	0.00942094942660639
ENSMUSG00000003865.17	427.60574842324	1.3285268939049	0.165148491221507	2.16029992847236e-16	3.24873597462596e-15
ENSMUSG00000003868.15	1637.16530683913	0.276809606048387	0.223978252553835	0.199852363947618	0.290285690846381
ENSMUSG00000003873.12	792.548378414002	-1.30060152050937	0.122834151744058	9.08049731993448e-27	3.29358038254099e-25
ENSMUSG00000003923.15	1236.3698002241	-1.0124895564894	0.17040609889023	1.25072777162903e-09	9.15365965129568e-09
ENSMUSG00000003929.12	268.992884246322	1.23754143370642	0.332588677565138	5.17440451603346e-05	0.000188136275481393
ENSMUSG00000003934.6	13.1684205953066	0.523635835933663	0.396659848096652	0.136166803907387	0.211454051296015
ENSMUSG00000003948.18	144.36068843496	-0.507032886281706	0.167696048987132	0.00202600175944089	0.00534907342836509
ENSMUSG00000003949.17	11.6332891365119	0.17534717170173	0.635516240234913	0.689953173430483	0.772573025083624
ENSMUSG00000003955.9	1158.37099668589	-1.30017731212041	0.108373419091911	9.94114559882127e-34	6.6008405070883e-32
ENSMUSG00000003970.10	7020.08412745694	-0.796281629050078	0.118295597525784	1.03309577424053e-11	9.69896699795828e-11
ENSMUSG00000003992.16	133.344395216377	0.352140692366366	0.280514427830915	0.183282147027974	0.270439705654986
ENSMUSG00000004018.10	404.229064296468	-0.738807357334851	0.183181168484971	3.54578781843867e-05	0.000131832214961006
ENSMUSG00000004035.13	50.6846942415254	-0.28387448274806	0.285704649719448	0.291193213279565	0.396111719373904
ENSMUSG00000004040.17	394.411016857039	0.608380790191099	0.258731529280429	0.0134450633198135	0.0290818150121331
ENSMUSG00000004043.15	33.4071022824282	0.528555202549393	0.354897316372356	0.101226459409071	0.165432325038624
ENSMUSG00000004044.10	540.316218187231	0.517468689866498	0.187624136112355	0.00465176104625382	0.0112930191874778
ENSMUSG00000004054.10	185.705444604073	0.732792644039853	0.213326534132644	0.000379776570708898	0.00117309712809293
ENSMUSG00000004056.16	400.173073792172	0.131488973819266	0.144071229273595	0.354258740777011	0.46309269543344
ENSMUSG00000004069.18	371.438628822875	-0.136686599172916	0.162415176036302	0.391052199805015	0.501984453865699
ENSMUSG00000004070.16	369.101849726578	-1.31962776087464	0.17782481079374	2.93133264369145e-14	3.61034066145603e-13
ENSMUSG00000004071.14	469.588866960588	0.528714783036775	0.1354999550426	7.66492781455396e-05	0.000270101361699679
ENSMUSG00000004085.15	454.057786742458	0.698104165009304	0.254404068608458	0.00397293356992353	0.00979962508926464
ENSMUSG00000004096.10	1176.12539906726	-1.20780720923117	0.105840382946189	1.18358222156207e-30	6.18731696586112e-29
ENSMUSG00000004098.8	15.7524174648509	1.73382506156687	0.506348013553867	3.42240273920794e-05	0.00012779298391505
ENSMUSG00000004099.17	2922.32377989288	1.24263133698611	0.14365296025884	1.53388636452715e-18	2.72182184964101e-17
ENSMUSG00000004100.13	681.986518082371	-0.00975688953532384	0.156964020577665	0.949552189092698	0.966873355045107
ENSMUSG00000004105.9	67.0738094675905	0.155344994445524	0.304133472454011	0.584315609161061	0.681584269749606
ENSMUSG00000004113.19	150.387092860606	0.27227073012204	0.602799304427954	0.534192696159441	0.636140521236442
ENSMUSG00000004127.13	357.046168585958	-0.815204175611751	0.175228608955992	1.93286363885091e-06	8.96988120211124e-06
ENSMUSG00000004151.18	321.544622343689	0.196206069066175	0.247072076562766	0.406307324158235	0.517452645546299
ENSMUSG00000004187.12	25.7878801591148	0.807537377679249	0.629872986011726	0.0706973833636335	0.122189021774938
ENSMUSG00000004207.15	1175.46028889603	1.27314015676301	0.127222301385176	4.0137515761781e-24	1.15147120566071e-22
ENSMUSG00000004221.17	357.159298111065	-0.055456322294877	0.196247481252668	0.771389149039603	0.836569093600839
ENSMUSG00000004233.15	56.4522738496822	0.105251454677463	0.457180912459783	0.785904196560632	0.846512585345626
ENSMUSG00000004263.16	104.690195730338	0.658385320599933	0.446507258140682	0.0846678116602302	0.142325934525216
ENSMUSG00000004264.18	2169.71220653939	-0.578311310613447	0.183588659334284	0.00124128337836302	0.00343186927325452
ENSMUSG00000004266.16	334.777736961573	0.999600727991598	0.382998805594889	0.00348511336188951	0.00872844592908604
ENSMUSG00000004267.17	52.7271488371557	0.142014357613865	0.324012483570732	0.635458442366195	0.726627101144152
ENSMUSG00000004268.12	1255.27430824612	-1.26183020033544	0.135942112777747	4.79415420199863e-21	1.06682888167988e-19
ENSMUSG00000004270.14	384.890703279284	0.0614795952827475	0.212443639799476	0.764927213739515	0.832136911451978
ENSMUSG00000004285.13	855.84478818772	-1.2162028012132	0.125059456226311	7.46038103175877e-23	1.91355287305252e-21
ENSMUSG00000004317.15	532.877345009628	1.02468008054717	0.229448456454888	3.3570567528872e-06	1.49730914273547e-05
ENSMUSG00000004319.16	2089.48270260798	0.48013020083171	0.107699861632648	6.93219296000247e-06	2.91875278630429e-05
ENSMUSG00000004328.16	62.9340031730539	0.857617179995481	0.564247648770442	0.0482468028797864	0.0882461516185098
ENSMUSG00000004347.18	9.67693969183725	0.483285013404899	0.614023018685259	0.27308457135066	0.376056500788704
ENSMUSG00000004356.9	2440.47942716527	0.530697389719825	0.0993251495901121	7.38364354886269e-08	4.27970638222886e-07
ENSMUSG00000004359.17	110.068462913345	0.509080557830737	0.771672605072896	0.205018009344379	0.296773997203084
ENSMUSG00000004360.10	12.8562884936117	1.22501686036774	0.543937577425322	0.00442143375624083	0.0107879314956316
ENSMUSG00000004364.15	1132.76354047652	1.24591266262741	0.274693463893672	1.56166373285603e-06	7.33692344905568e-06
ENSMUSG00000004383.19	288.342183959729	1.14364382025355	0.136981881925178	2.4790447367806e-17	4.03383692495713e-16
ENSMUSG00000004393.11	542.544092370189	-0.0839032828671259	0.154639630070036	0.580969747387601	0.678546622471922
ENSMUSG00000004394.13	343.853695952143	-0.258896034949782	0.176689595761689	0.133943522360683	0.208670575469572
ENSMUSG00000004415.16	7.52886011507722	0.446794278093273	0.720297585926404	0.296174515501623	0.401573136827107
ENSMUSG00000004446.13	450.833418185272	-0.339300833200236	0.12374133727451	0.00556332933714922	0.0132271649140682
ENSMUSG00000004451.15	659.586232965187	-0.567557614309604	0.107624923999321	1.04729369480407e-07	5.91622136272339e-07
ENSMUSG00000004455.17	4169.81685159795	-0.897762695400917	0.0951149426198804	2.03952892078167e-21	4.67756584101835e-20
ENSMUSG00000004460.18	428.440273169761	-0.21502608055347	0.145935311201996	0.134607099771581	0.209446764805691
ENSMUSG00000004462.8	243.498300286966	-0.309530348254097	0.135523114365667	0.0206448818156279	0.0421681057873907
ENSMUSG00000004473.11	61.9017018036644	-1.38162602453617	0.249723569026496	6.64560828630952e-09	4.42870221168187e-08
ENSMUSG00000004500.10	133.520993955466	-0.544900848706748	0.168189171808995	0.000940482979205042	0.00267246474867462
ENSMUSG00000004508.7	15.2685991328568	0.749182223997376	0.436089590238715	0.0462642492929788	0.0851141620830111
ENSMUSG00000004530.13	1813.91005026951	0.678553360401068	0.166950854503323	3.33723396130825e-05	0.000124867602001506
ENSMUSG00000004535.13	978.733317890536	1.10530730393872	0.240715165366187	1.59937694427663e-06	7.50126463725525e-06
ENSMUSG00000004558.16	88.9541961311412	0.00937069662606804	0.360637157961373	0.977127856975337	0.98768426866447
ENSMUSG00000004561.15	140.581760110623	-0.985678458801561	0.265400060574953	8.93739505123676e-05	0.000310817495900139
ENSMUSG00000004562.17	180.734422597984	0.352629354724027	0.23643812157337	0.120213588978324	0.191150750261303
ENSMUSG00000004565.16	770.092785515458	0.87755275025714	0.249592116347492	0.00022852124173823	0.000739594985790769
ENSMUSG00000004567.17	396.759791742132	0.391706942495372	0.150050242758026	0.00796651148493725	0.0182479544613245
ENSMUSG00000004568.14	1026.31779463012	0.308524055116988	0.18884715887485	0.0936224817829622	0.154896152669551
ENSMUSG00000004591.17	1793.50553238229	0.770050500820802	0.175468341805002	7.10653898269799e-06	2.98529024051244e-05
ENSMUSG00000004610.5	638.407710416304	-1.12397316850347	0.120114536477712	3.05994321609719e-21	6.90247738896883e-20
ENSMUSG00000004626.15	598.116351015863	-0.245882776657541	0.235463788666968	0.276843356638233	0.380278574721537
ENSMUSG00000004631.16	222.748199320899	-0.706400066270537	0.123638096761054	7.54032580562579e-09	4.97861046676985e-08
ENSMUSG00000004633.18	42.8892988206207	-0.713802273961059	0.366399810915067	0.03085743430987	0.0598644404783965
ENSMUSG00000004637.16	151.26061771801	0.540790927333868	0.176225028583633	0.00169224360973446	0.00453793064132159
ENSMUSG00000004642.14	1896.71827402262	-0.6681838387629	0.0874177970806114	1.50993728608735e-14	1.91409832871443e-13
ENSMUSG00000004661.16	674.859892367772	0.995258545262154	0.251409875893691	3.28114884525772e-05	0.000122908730743537
ENSMUSG00000004665.11	663.850922393108	-0.223335882654753	0.156095810066619	0.145365288421966	0.223316559795178
ENSMUSG00000004667.19	1113.61048242112	-0.781369758323311	0.131376842015836	1.69681360821279e-09	1.21961718404365e-08
ENSMUSG00000004677.18	1267.44855604075	1.10280713447148	0.138513634518538	6.55425852513499e-16	9.43435097319912e-15
ENSMUSG00000004698.12	19.4973938208674	0.688931911856031	0.516037674978669	0.0977068620987743	0.160813483076513
ENSMUSG00000004748.6	55.1400041820906	-0.365747920012566	0.259149384202971	0.138068120633067	0.213781640100115
ENSMUSG00000004768.15	369.848613704085	-0.0641994287695495	0.128677294783815	0.613654953320051	0.707394402832894
ENSMUSG00000004771.13	560.693551499174	-0.642949383246674	0.135145146369643	1.42187254944583e-06	6.72815381371393e-06
ENSMUSG00000004788.12	285.168541290146	-0.186947942657607	0.143257767086462	0.185383938254368	0.273076063264574
ENSMUSG00000004789.11	1205.30499340934	0.266016845127593	0.0847276551656134	0.0016002733445854	0.00431995101070292
ENSMUSG00000004798.15	214.419150532786	0.521077190976506	0.185886050908306	0.0040374319478571	0.00993619097537932
ENSMUSG00000004815.13	176.460484621118	0.389667754120282	0.258931853265798	0.113814736433485	0.182615927589418
ENSMUSG00000004843.8	339.259662957845	-0.111885446684266	0.161058594488848	0.479091537071209	0.586426844640719
ENSMUSG00000004846.11	185.33895145992	1.16391980692364	0.267618557264902	4.37837116407151e-06	1.91344580569972e-05
ENSMUSG00000004849.15	303.575574832513	-0.673844249293151	0.141707614649029	1.39135211190186e-06	6.59320725947856e-06
ENSMUSG00000004864.14	20.8326553985302	0.426048347924545	0.442086418575134	0.261255819143883	0.362543835461433
ENSMUSG00000004865.17	2676.12289596506	-0.4285668815611	0.100549891692792	1.75859302289121e-05	6.91965383702498e-05
ENSMUSG00000004880.12	3031.6264764171	0.0765295486960467	0.130179172429719	0.551809069252738	0.652307246474145
ENSMUSG00000004885.6	141.835608247007	-1.27510913374146	0.171033978253978	2.47898321206707e-14	3.07158890542577e-13
ENSMUSG00000004891.17	830.58832666262	1.66420344724797	0.161903367515153	1.07002328139307e-25	3.5381673443172e-24
ENSMUSG00000004895.10	306.405552557008	1.06617305109675	0.14298077354887	3.64045843800303e-14	4.45044017064558e-13
ENSMUSG00000004896.17	158.703964734964	-0.0613614079845501	0.156518159436977	0.689895621270967	0.772561114958791
ENSMUSG00000004897.17	3828.05955420956	-0.132757965932677	0.108187755485454	0.215933338728821	0.309332256533057
ENSMUSG00000004929.13	848.5031771363	0.858373851498245	0.137836677393671	2.67193778817321e-10	2.12451953442049e-09
ENSMUSG00000004931.12	206.561651039561	0.24225010623678	0.290071984598618	0.374089142642868	0.483944214934411
ENSMUSG00000004934.15	291.266588692212	-0.213077453375882	0.413454728555584	0.556348756507625	0.656354418499145
ENSMUSG00000004936.9	1162.36161387597	0.221758151257843	0.0721450136680991	0.00203391033772232	0.00536730497425989
ENSMUSG00000004937.7	512.377451151991	0.00446732704626505	0.14698498410458	0.975375264565765	0.986275989045407
ENSMUSG00000004945.16	529.56402386406	-1.77965984633316	0.111995272953858	7.20272429010082e-58	4.08990554776173e-55
ENSMUSG00000004947.16	142.388454146203	-0.0047851604316831	0.180015183527666	0.978292373582242	0.988540870489184
ENSMUSG00000004948.13	21.6945837927256	0.773182881400098	0.786590556147434	0.0560604716470468	0.100320341948698
ENSMUSG00000004951.11	467.033541516618	-0.498785700925294	0.174515058670371	0.0034716540006633	0.00869868022351227
ENSMUSG00000004952.14	58.1320668268049	0.330901489596314	0.462762912422417	0.396757318341616	0.508000524248257
ENSMUSG00000004980.17	6055.84718405324	0.153103759100855	0.147043043279209	0.290278699250913	0.39517355659431
ENSMUSG00000004988.10	6.27033948353167	-0.107078523868957	0.799500402353434	0.767553695767609	0.833670619602675
ENSMUSG00000004994.13	137.447672565106	-0.0131997751291082	0.297543318753024	0.962220584528104	0.976451985297608
ENSMUSG00000004996.10	221.946106020767	-0.314061915372022	0.157461018000374	0.0422934290875527	0.0787300358110705
ENSMUSG00000005034.16	820.521572366339	0.61945197350183	0.167626996690413	0.000161434930823674	0.000536931732149756
ENSMUSG00000005043.14	32.6137533890515	1.54987678582644	0.352206032950761	1.3876453424697e-06	6.57942869405371e-06
ENSMUSG00000005045.17	126.315509902793	0.517358562207106	0.655962259014856	0.242473147033726	0.340843843926357
ENSMUSG00000005054.8	434.772117261368	-1.19719315193682	0.175204714926718	2.66210242546601e-12	2.67134921634057e-11
ENSMUSG00000005057.14	30.0685034997471	0.269562453138545	0.305304727079516	0.343965202907771	0.45203313918469
ENSMUSG00000005069.13	326.58879353228	0.824081860308036	0.217011808234829	8.35266691984998e-05	0.000292832374215818
ENSMUSG00000005078.17	345.101973865562	-0.938546503069593	0.123562472275874	1.54774825329479e-14	1.9590138729443e-13
ENSMUSG00000005087.18	163.10770995227	0.439054462810888	0.154609158527247	0.00385735096799386	0.00954598713404793
ENSMUSG00000005089.16	82.8658674299417	-0.581342183184154	0.85789038146086
ENSMUSG00000005102.14	534.01253288318	0.591661054498118	0.154804664859794	0.000100283094345362	0.000345762503053827
ENSMUSG00000005103.13	1002.33426842404	0.206141805324698	0.177324748960506	0.234355130846615	0.331483073325134
ENSMUSG00000005124.11	23.7936433624665	0.559032768297846	0.435274694797807	0.136388308026125	0.211718162543948
ENSMUSG00000005125.14	283.144099812151	1.39346859842053	0.286338274284572	2.252535265591e-07	1.21256940890771e-06
ENSMUSG00000005142.11	428.156615023382	1.26828507691532	0.179969593525267	5.08924923786768e-13	5.50621992115421e-12
ENSMUSG00000005148.9	883.621773484082	1.24697503255079	0.136168514754117	1.57578150285294e-20	3.34817987193283e-19
ENSMUSG00000005150.17	169.788364551329	-0.474318784527799	0.244564609594088	0.0426540923927722	0.0793207159155032
ENSMUSG00000005161.16	2875.25008767821	-1.21272059675207	0.0871333030004219	1.58692589787818e-44	2.66652130207754e-42
ENSMUSG00000005198.16	1806.24738208166	1.61248558946484	0.186013637086134	5.88295288626286e-19	1.08603795042702e-17
ENSMUSG00000005204.13	1154.66446139578	0.363606998441819	0.335520957411537	0.238182109165758	0.335943879368954
ENSMUSG00000005225.16	566.294865077259	-0.0904023457781648	0.143053495786117	0.521335994651974	0.625033842295891
ENSMUSG00000005233.17	769.207910954674	-0.451443547988318	0.118018298731532	0.000111520380053917	0.000380444602930982
ENSMUSG00000005237.15	29.0043926123459	-0.00728442608324016	0.537973473681047	0.986244405903592	0.994396683321972
ENSMUSG00000005251.16	79.0237728678331	0.525708892012624	0.199962075784377	0.0067786689246378	0.0158018603032291
ENSMUSG00000005262.14	463.435073531939	-0.925302166779193	0.223223876463328	1.67687634645573e-05	6.62026439632857e-05
ENSMUSG00000005267.14	36.2878471556542	0.243317385181135	0.266332644246401	0.335771398608858	0.443894317669562
ENSMUSG00000005268.21	8.38608636289371	1.21913837041072	0.790465334799413	0.00440553321555398	0.0107523218408963
ENSMUSG00000005299.7	308.800710821513	0.532263325999564	0.193583496286611	0.00470820209889461	0.0114216210905271
ENSMUSG00000005312.16	1559.68878124086	0.451138588156311	0.0951616209804565	1.82441591075135e-06	8.4938243715981e-06
ENSMUSG00000005354.17	746.81280381345	-0.283196251015232	0.208182361342703	0.160340173360017	0.242342508923305
ENSMUSG00000005360.15	323.184411261427	0.0790578276179513	0.14207295783581	0.572367752112019	0.670852824957456
ENSMUSG00000005362.15	443.246545239145	-0.492519818871917	0.163203378248484	0.00208993486157954	0.00550287134084271
ENSMUSG00000005370.5	4454.63265411463	0.863871942371066	0.0765442444288531	8.75485661999444e-30	4.24018305768966e-28
ENSMUSG00000005371.16	590.153508262875	1.95022497237002	0.214522247735184	6.08371643921315e-21	1.34470548462447e-19
ENSMUSG00000005373.14	28.7537926931292	1.21959834010619	0.401798876777002	0.000593245379718024	0.00175972199144286
ENSMUSG00000005374.14	470.557144472979	0.528382132947405	0.146596196770196	0.000250815692834337	0.000804476434340284
ENSMUSG00000005378.18	533.455586652277	-0.312439790054728	0.32872406497573	0.302666865726256	0.4087939040284
ENSMUSG00000005397.9	1284.47928955102	2.42721536388652	0.224155695939355	5.44045920993723e-29	2.46120993983616e-27
ENSMUSG00000005410.7	3577.00460284662	0.264902809100453	0.0901186901112125	0.00311006071928456	0.00787897997914752
ENSMUSG00000005413.9	602.492480472357	-0.0851869241965141	0.146076659087605	0.553744540571481	0.654078713836208
ENSMUSG00000005417.18	1285.47431167924	0.367622046888291	0.119502688967718	0.0018826232742067	0.00500018668650996
ENSMUSG00000005442.14	572.721197658075	1.46439163891906	0.370363941675339	1.16825467906858e-05	4.74886442859104e-05
ENSMUSG00000005447.13	554.022105614535	-0.973737551292076	0.079920183271545	1.83816419998923e-34	1.32179257123243e-32
ENSMUSG00000005465.10	4.99985574328006	0	0.80825861472333	1	1
ENSMUSG00000005469.11	426.362327900441	0.678307203419141	0.116125191940878	3.64436157760382e-09	2.50048758743342e-08
ENSMUSG00000005470.9	343.952455728925	-0.0188632967961986	0.222128250262873	0.929861872031667	0.953494455176912
ENSMUSG00000005481.19	2233.21319496498	-0.470206195443322	0.102256623769174	3.59852295449545e-06	1.59378368724251e-05
ENSMUSG00000005483.11	986.677314439893	-0.731692666842752	0.0976618345558336	4.51610551710115e-14	5.47619363402833e-13
ENSMUSG00000005493.16	10.3763575261168	-0.743411571681114	0.507484213541261	0.0715682740735885	0.123469331500239
ENSMUSG00000005501.15	349.915894384379	0.149282973479994	0.150587387738718	0.313637039305595	0.420403836080198
ENSMUSG00000005505.13	219.126742543843	-0.178113647887998	0.369469484951935	0.5928210553302	0.689405672183786
ENSMUSG00000005506.17	1950.01366781683	0.615086203339532	0.0940731442939974	4.67470112224952e-11	4.05789685714723e-10
ENSMUSG00000005510.10	494.667326180219	-0.884898300916859	0.152729321746109	3.71864678421055e-09	2.54933208141528e-08
ENSMUSG00000005514.15	198.502003000539	1.27922661793695	0.194013084865115	1.1624496406814e-11	1.08515069348643e-10
ENSMUSG00000005533.11	522.682177613094	1.1497377226692	0.205405484396372	7.48018120877242e-09	4.94286291993802e-08
ENSMUSG00000005534.11	535.877020854597	1.37437664196536	0.248115204110618	6.5056220677736e-09	4.34244339643405e-08
ENSMUSG00000005553.15	9.69481533297078	-0.102348274227395	0.525527651271155	0.806684176713858	0.86043330318392
ENSMUSG00000005566.15	3288.86642945633	1.50609673883727	0.152162870719509	7.36230911967371e-24	2.04099569484288e-22
ENSMUSG00000005575.17	557.63004757988	-0.0997084966551551	0.140943199786777	0.473014499257985	0.581104876102749
ENSMUSG00000005580.12	30.2062211054727	0.946223254281128	0.324893152003973	0.00159741046352333	0.00431347069685286
ENSMUSG00000005609.17	833.566990321184	-0.269220546126809	0.167161789146005	0.10030118965228	0.164246190334536
ENSMUSG00000005610.18	16547.3395434208	-0.0528890111313488	0.10554544937587	0.613487927146127	0.707305527442177
ENSMUSG00000005615.16	301.328141347766	-0.0135160195977101	0.142569776398368	0.92336694548816	0.948539207196103
ENSMUSG00000005621.12	252.417565822278	1.09561340006614	0.353658259178014	0.000652533541232964	0.00192291872288533
ENSMUSG00000005625.16	1539.71834406718	-0.421787691938768	0.17009241023111	0.0113232422698331	0.024931117857647
ENSMUSG00000005628.13	7.5841305220791	-0.288307521242226	0.534161726283621	0.494051411622258	0.600187723731739
ENSMUSG00000005656.10	979.819649092731	-0.789004488190289	0.191176192298305	2.22111465609006e-05	8.58771895793263e-05
ENSMUSG00000005667.9	2124.89972058781	-0.47487244259909	0.146739157987144	0.00101137813839768	0.00285421830419786
ENSMUSG00000005672.13	1066.49663458691	0.196803841459446	0.325970618295536	0.513308098243597	0.617477131549222
ENSMUSG00000005674.10	181.509568909245	-0.57747667454554	0.281323937030846	0.0294172067474367	0.057442564153924
ENSMUSG00000005681.13	34.6040157107135	-1.16823311327224	0.347478426782535	0.000227396397299559	0.000736243899789981
ENSMUSG00000005682.10	483.59678131377	1.07649338922015	0.132674587540469	1.9873549145525e-16	3.00512152230817e-15
ENSMUSG00000005683.9	1790.45968374399	0.342730022758975	0.0991269797362261	0.000497636013067366	0.00150221305722829
ENSMUSG00000005686.18	28.3065454272485	0.339899948590835	0.687139007442376	0.435122626104382	0.545023193450028
ENSMUSG00000005687.15	1726.93938241101	-1.16841511621557	0.0860245102813495	1.78236900781952e-42	2.3293865437908e-40
ENSMUSG00000005698.16	1328.50506731108	0.273589865837044	0.100371265934175	0.00604092654483727	0.014241365413577
ENSMUSG00000005699.17	95.7152671844877	-1.13639171320055	0.364024659008843	0.000551006206449863	0.00164552397562747
ENSMUSG00000005718.9	256.277394715761	0.043833915736908	0.159187681042408	0.77915762191466	0.842607773039253
ENSMUSG00000005732.15	2651.92690611585	-1.25934816374155	0.0923877411076275	7.70023690248546e-43	1.05666500894357e-40
ENSMUSG00000005774.13	185.173114544446	0.21331093986799	0.225791355972014	0.326844978265107	0.434395178134909
ENSMUSG00000005779.13	1774.34303588466	-1.33479322923733	0.120327153811491	3.40828572300742e-29	1.57652362361694e-27
ENSMUSG00000005802.13	154.778365474388	-0.241638741024832	0.194459397390237	0.201544846779898	0.292357205067352
ENSMUSG00000005804.15	459.540333093237	-1.37799767259125	0.22373970725742	1.58814226916579e-10	1.2927305361519e-09
ENSMUSG00000005813.13	1005.1212818488	-0.307352767494258	0.0981154754517957	0.00160882580274534	0.00434019241379548
ENSMUSG00000005823.10	117.794824301299	0.360328490956035	0.178839947669116	0.0391889508787367	0.0736010078134119
ENSMUSG00000005846.13	2936.96200656504	-0.659996594547639	0.120137067563039	2.81715387023633e-08	1.73032722048421e-07
ENSMUSG00000005871.16	1330.67542030819	1.81726049969783	0.219644730901709	1.07643249738887e-17	1.80505233548906e-16
ENSMUSG00000005873.7	315.618947113478	-1.18922442683123	0.228277816425871	5.95935778535923e-08	3.50348963411319e-07
ENSMUSG00000005881.14	396.251113035686	-0.15486286364846	0.137791052531822	0.254574910900454	0.355110974824038
ENSMUSG00000005882.19	461.33353955155	-0.6455228442236	0.190593943060143	0.000502849409542447	0.00151572784677567
ENSMUSG00000005883.16	6.98875089080203	-0.232804601461759	0.51270981082791	0.573424523200619	0.671687410979128
ENSMUSG00000005886.15	707.434867223082	-0.064873195667808	0.243949384001969	0.781216160658841	0.843615090666217
ENSMUSG00000005892.5	1136.35771661445	-0.435596833915126	0.344196608277045	0.16632012339488	0.249935523995573
ENSMUSG00000005893.15	929.26057462875	0.556108449054689	0.077096523531007	4.34119195903032e-13	4.7404779833788e-12
ENSMUSG00000005897.15	101.324941855808	0.297771275833554	0.151161577394546	0.0452141342861671	0.0834219775115197
ENSMUSG00000005899.15	798.082422730081	0.880663059429795	0.181993302366573	7.01554436678654e-07	3.49863625341835e-06
ENSMUSG00000005907.15	232.59046213075	-0.073057003069715	0.208315949239721	0.717425137342395	0.796241810111021
ENSMUSG00000005936.20	816.320607826037	-0.0191382089204952	0.172418018079301	0.909714456616627	0.938436882610161
ENSMUSG00000005947.12	15.9902639095865	-0.365542274398748	0.643303328291187	0.407180368816606	0.518231720528165
ENSMUSG00000005949.10	74.0175987680613	0.242192859082833	0.234178473377421	0.281700882835759	0.385799920332519
ENSMUSG00000005950.15	5.89459534691982	0.600511271345561	0.750596716157868	0.151671059466778	0.231470559429048
ENSMUSG00000005958.16	223.501277356217	1.18441072152883	0.238603662412265	2.17845478733281e-07	1.17538056956125e-06
ENSMUSG00000005968.15	80.7436561606933	0.233696110036661	0.281625707327557	0.378919112125636	0.489036943303982
ENSMUSG00000005973.7	1278.28000134262	-0.50181278446353	0.078662113412084	1.47368038667633e-10	1.207318155592e-09
ENSMUSG00000005981.12	1705.29440441475	-0.301929089699566	0.0895448731729729	0.000695667946883635	0.00203509754509377
ENSMUSG00000005982.15	124.975011482307	0.0520499784927577	0.191801925478403	0.780491815905938	0.843183758055259
ENSMUSG00000005983.16	13.3328075207678	-0.643576099879947	0.598136211962954	0.143874020481215	0.22129399357969
ENSMUSG00000005986.17	33.5811718231576	0.501543842759602	0.313427956090842	0.0849432299891476	0.142759764057082
ENSMUSG00000006005.19	2808.25505284627	1.00782445970406	0.2320060929646	6.04556907260373e-06	2.57318165108564e-05
ENSMUSG00000006010.15	181.304852655287	0.474749499525361	0.234140244527544	0.034747085814076	0.066385922044366
ENSMUSG00000006019.16	148.899910818279	1.07600885011129	0.191567171922446	7.67488697739589e-09	5.05731748126363e-08
ENSMUSG00000006021.6	64.0115935766693	-0.309682166011947	0.277784378469153	0.237880494843169	0.335633459736309
ENSMUSG00000006024.14	673.694714745548	-0.315983379274592	0.148769000722803	0.0309107954260332	0.0599538360754403
ENSMUSG00000006050.13	515.455470633537	-1.42034881837861	0.127458225064838	1.6169450464055e-29	7.60749545118841e-28
ENSMUSG00000006056.14	558.981391537727	-0.271348252744265	0.520548453632754	0.514839007562106	0.618911807382479
ENSMUSG00000006057.16	456.493630088678	-2.08939291373576	0.150677054467407	4.95599372526942e-45	8.68195198659697e-43
ENSMUSG00000006058.11	211.268729649179	-0.71376532128161	0.212573140610939	0.000515121002825413	0.00154705408599783
ENSMUSG00000006095.13	317.080309062675	-0.292305772569824	0.209505593882162	0.149714171824271	0.228981061583032
ENSMUSG00000006127.10	163.750178689003	0.113635632871256	0.186382053114266	0.531857123548358	0.634414433427802
ENSMUSG00000006134.5	785.347184822842	-0.0259963654293171	0.142766734091033	0.853410731234402	0.896530431338877
ENSMUSG00000006169.21	704.097800401325	0.925728448746444	0.0844779974947288	3.158912446745e-28	1.33379003232179e-26
ENSMUSG00000006179.10	23.786437917788	-0.286681219550052	0.466019510229646	0.464741281154219	0.573250537585508
ENSMUSG00000006191.18	463.302202089604	0.0774590052385967	0.153740283078869	0.608335194755322	0.702979344002518
ENSMUSG00000006205.14	63.8162904128298	0.366506377595588	0.475389149133258	0.355809559019356	0.46485784060925
ENSMUSG00000006215.13	157.292123456999	0.435177476421733	0.28314064145405	0.102808690469057	0.167531492787434
ENSMUSG00000006216.11	9.48325024427801	0	0.799498571292149	1	1
ENSMUSG00000006218.5	5.91666656601212	-0.865547681210727	0.781873765275855	0.0362628018233758	0.0688424668694409
ENSMUSG00000006219.13	402.573051961867	0.731636405097655	0.190958277852688	8.25529575242198e-05	0.000289912465675267
ENSMUSG00000006235.7	18.8379329190382	-0.143667794816013	0.412584603075436	0.691199640998514	0.773390262167733
ENSMUSG00000006241.17	30.5165092603094	-0.336407041181344	0.286849367403591	0.21254981596138	0.305281972911997
ENSMUSG00000006262.16	364.090221314368	0.844528743714825	0.173158945524608	6.10027276702845e-07	3.07478395024969e-06
ENSMUSG00000006273.15	2179.30968809967	-0.0764052647484435	0.0860617661905021	0.372128429517089	0.482051514227337
ENSMUSG00000006276.11	976.233093529972	0.614293096726012	0.096040386859237	1.19789653908516e-10	9.91937730329943e-10
ENSMUSG00000006281.9	225.025137438995	1.03555562528162	0.331774721321372	0.000686832448819075	0.00201175203392097
ENSMUSG00000006288.9	545.942967936115	-0.754401076794198	0.101823592975629	8.26017000577005e-14	9.73341497697891e-13
ENSMUSG00000006289.15	695.488647453194	-1.32800740791238	0.103385120743669	2.34438097631389e-38	2.21867365154947e-36
ENSMUSG00000006299.14	690.686302111059	-0.364592958925737	0.133286231046816	0.00559239963687038	0.0132828566018094
ENSMUSG00000006301.18	278.237788873728	0.0370661142528262	0.200272610176024	0.848898216987273	0.892958171216164
ENSMUSG00000006304.15	1057.27131952641	-0.855270902146933	0.0854764044204046	8.23848817994633e-24	2.27622793387879e-22
ENSMUSG00000006307.17	482.551442626808	1.64335545487486	0.279440869737671	4.68122151252084e-10	3.6173474728616e-09
ENSMUSG00000006310.11	64.8005438064434	-0.65465372270006	0.392208664043494	0.0602356970838999	0.106854005365758
ENSMUSG00000006311.9	10.7558585598782	-1.09306577858385	0.605016275780956	0.0145214445073879	0.0310591799848235
ENSMUSG00000006313.6	15.3705423002104	-0.37776039729871	0.611508495513248	0.390300555461143	0.501293132109714
ENSMUSG00000006315.10	290.422960194085	-1.57473642381687	0.133084693144266	3.99581486572099e-33	2.51141539671097e-31
ENSMUSG00000006333.15	8634.75787780676	-1.45681618479583	0.1177720885796	7.44618815309649e-36	5.98128684473365e-34
ENSMUSG00000006335.17	80.9449609097435	-1.05655146445244	0.230025105532564	1.74119651276765e-06	8.12706433552861e-06
ENSMUSG00000006342.16	61.7400405980322	0.656424484520933	0.614426580960967	0.138371735620498	0.214211466622426
ENSMUSG00000006345.11	39.2209941678066	0.452729540362041	0.519542398716393	0.277195735483441	0.38063560508721
ENSMUSG00000006356.11	262.202564637938	-0.368857454515715	0.202697682110817	0.0607741598005355	0.107655775541676
ENSMUSG00000006360.12	117.015566392149	-1.21860036052032	0.239989524918941	1.12746248228557e-07	6.34082127588679e-07
ENSMUSG00000006369.15	237.092727233727	1.330772399134	0.166939721856016	3.88482421694708e-16	5.73734532560247e-15
ENSMUSG00000006373.11	956.374749762229	-0.209361419260725	0.112816645857404	0.0611005531996323	0.108129264861724
ENSMUSG00000006378.16	607.345006538127	-0.71490376977041	0.163494521636143	8.18601945823834e-06	3.40316037411792e-05
ENSMUSG00000006386.16	15.7050673672412	0.607529521549496	0.658927022074695	0.171255226259992	0.256136222599754
ENSMUSG00000006390.16	154.633656016479	-0.152625908610918	0.163805434735423	0.342152069420305	0.450431856897245
ENSMUSG00000006392.17	502.923482515051	-0.820547304936018	0.122513480947932	1.26086954544664e-11	1.17105125802988e-10
ENSMUSG00000006395.17	26.4592549439734	-0.467844340606228	0.296164309137835	0.0916743827534348	0.152223662478654
ENSMUSG00000006398.16	1367.448057919	0.622018542362081	0.135416519844375	3.22812510937407e-06	1.44449826565388e-05
ENSMUSG00000006403.14	20.5506098778189	0.573226070618199	0.330454392641787	0.0595766432812912	0.105796245542222
ENSMUSG00000006411.13	8.24947570852254	-0.0913757612881927	0.513987454264411	0.825262462170551	0.874772897622302
ENSMUSG00000006412.11	391.693641210535	-1.00994306120951	0.163409329630447	2.85334935896109e-10	2.25894730259674e-09
ENSMUSG00000006418.18	534.811119564714	-0.51640985346907	0.110816960301494	2.57754393419642e-06	1.16926765742183e-05
ENSMUSG00000006423.16	382.027506982499	-0.316386146186213	0.174529314455086	0.0638435412282544	0.112127942982686
ENSMUSG00000006435.17	49.7137866486285	1.24223881627909	0.291151542212544	5.35310192447243e-06	2.30035306342086e-05
ENSMUSG00000006442.11	654.474622514282	-0.00640806127771454	0.162587979543589	0.967958768311321	0.980402081300438
ENSMUSG00000006445.4	331.859781939976	0.764914674452975	0.196904231931463	6.36604051770714e-05	0.000228138387823903
ENSMUSG00000006456.11	558.23219986148	1.13085968543013	0.281564872624956	1.9902178054566e-05	7.76241511190284e-05
ENSMUSG00000006457.5	117.429087477694	0.53706494779062	0.214073734740111	0.00945795563262158	0.021250396425485
ENSMUSG00000006463.14	72.0710468822366	0.380006816403902	0.203334655022742	0.0540840880219602	0.097301723747145
ENSMUSG00000006464.10	52.0611852329371	0.234637135377243	0.266198717963532	0.353085355162764	0.461852136266998
ENSMUSG00000006471.19	218.360009422741	0.434869971046156	0.202023837617339	0.0265644066297576	0.0526714128804598
ENSMUSG00000006476.20	91.9138976349502	0.447873038390587	0.299574598395145	0.109889640876806	0.177129279201092
ENSMUSG00000006494.12	1103.71551902315	-0.770579695235657	0.225013889015378	0.000375206653895501	0.00116006908931604
ENSMUSG00000006498.17	3971.61116625302	0.599852141048075	0.164638323330009	0.000201692846812351	0.000658199783681922
ENSMUSG00000006517.6	379.089748294708	0.445713280883445	0.177055462839933	0.0100056136263804	0.0223558262667037
ENSMUSG00000006519.12	58.8976050217309	-0.342749335322826	0.231575133813053	0.123706166062132	0.19568390360664
ENSMUSG00000006526.14	148.208142090788	-0.31829816400817	0.223968403319192	0.140412473573603	0.216861020665589
ENSMUSG00000006527.17	203.010155159777	0.304411210799566	0.163824734073936	0.05814772025838	0.103582703320504
ENSMUSG00000006567.12	68.2883968767309	1.02140531002181	0.230973257015398	4.13113533179864e-06	1.81309716174649e-05
ENSMUSG00000006575.15	160.727257702669	-0.162713908824253	0.220262518462512	0.444121550976507	0.553580317911599
ENSMUSG00000006576.17	47.7359302768782	0.324283770120529	0.482137356436087	0.41772115831375	0.528554964957164
ENSMUSG00000006585.4	593.486756111776	0.716388360162083	0.205338689796732	0.000318043050588648	0.000998325374388729
ENSMUSG00000006586.16	23.1614771507839	1.18672504680013	0.455334160637101	0.00221545412024505	0.00580459554464205
ENSMUSG00000006587.7	10.7378414315606	0.484293048782502	0.439219122516242	0.199665095306396	0.290141645288601
ENSMUSG00000006589.9	932.095706106139	-0.680676392889687	0.14301021158192	1.35075843398955e-06	6.42117180499594e-06
ENSMUSG00000006599.14	782.281776246691	-0.436676805000503	0.140989198693831	0.00167633174686224	0.00450092204069468
ENSMUSG00000006638.16	19.6136532220505	-0.882912095757713	0.40655541123218	0.0135982631436606	0.0293746030679074
ENSMUSG00000006641.13	129.304900705352	0.348890517982883	0.252212718336352	0.147160544920003	0.225737558751531
ENSMUSG00000006649.18	44.3345833733675	0.0360419333445621	0.596202498281028	0.93417593843875	0.956604434065783
ENSMUSG00000006651.9	93.0513461912603	0.730305652789779	0.351320582273231	0.0223759786361047	0.0452548808893068
ENSMUSG00000006673.15	1569.71888846836	-0.0878189466620971	0.074642206308758	0.237519674030408	0.335239262214685
ENSMUSG00000006675.11	28.6126867412716	-0.272998250765296	0.46957710402887	0.488324425337401	0.595118288338587
ENSMUSG00000006676.17	739.039874021788	1.29082316448237	0.143289117770001	5.67554558437432e-20	1.14393156839525e-18
ENSMUSG00000006678.7	1036.10154557355	0.847842424571897	0.246231113238929	0.000313081759763583	0.00098387735458529
ENSMUSG00000006699.18	3597.0681596684	-0.853498796078272	0.111922486206582	1.38658421475115e-14	1.76451949492327e-13
ENSMUSG00000006705.14	355.441953859892	-0.322938703581666	0.181243818728987	0.0680332499929844	0.118312760337361
ENSMUSG00000006715.12	867.510211219313	-1.1897657341016	0.0946658212289665	1.06165904713351e-36	8.82946440866036e-35
ENSMUSG00000006717.8	280.429590006128	-0.713911343960085	0.272082943029888	0.00553878146443927	0.0131783144596043
ENSMUSG00000006720.17	191.687047293285	-0.38239122709971	0.249835091005042	0.109023207120657	0.175973843526353
ENSMUSG00000006728.13	4464.87841005268	-0.830213518771759	0.130576610372678	1.1981321100542e-10	9.91937730329943e-10
ENSMUSG00000006731.11	20.9738108335318	0.0953019208646855	0.401508526049487	0.788150441577916	0.847989109536984
ENSMUSG00000006732.15	187.966964121235	-0.597072363488848	0.163677964470249	0.000198840770107539	0.000650180889865139
ENSMUSG00000006736.10	364.790880086771	-0.621869637464794	0.155962159694648	4.91972078084843e-05	0.00017931173549852
ENSMUSG00000006740.15	2591.40807655415	1.85154684056915	0.306599071838242	1.05621475999519e-10	8.79306797413591e-10
ENSMUSG00000006763.15	666.0328023941	-0.743771468343445	0.126673245037559	2.81726504147316e-09	1.96659192191346e-08
ENSMUSG00000006782.17	77.6959457904675	-0.34159606251615	0.286425241490135	0.204989921567634	0.296773997203084
ENSMUSG00000006784.15	45.1297350376222	-0.761101986139823	0.303192406121628	0.00712357353096164	0.0165240013148817
ENSMUSG00000006800.15	968.930492580786	0.972461879754267	0.132077863586049	8.63032586885165e-14	1.01221920286596e-12
ENSMUSG00000006818.6	1699.96575373714	-0.822018443785311	0.101938103538318	4.41338106938249e-16	6.46001298395747e-15
ENSMUSG00000006850.9	158.410644137999	-0.349597239816007	0.178543966370867	0.0450788269917283	0.0832002963542693
ENSMUSG00000006906.11	94.959068383783	0.0620224661470452	0.232340705290729	0.781284951174482	0.84363405186821
ENSMUSG00000006920.15	404.185739933123	-0.0668111022892068	0.257484812185369	0.78532652749461	0.846116183259022
ENSMUSG00000006930.16	249.414040549238	0.872102114449282	0.239344951997192	0.000142083645037586	0.00047641852633556
ENSMUSG00000006931.16	73.6712896329177	0.158017362626242	0.314294238408053	0.588399678152366	0.685280253209917
ENSMUSG00000006932.18	5961.53544702012	-0.279804382661191	0.0685547124222255	4.21742210332723e-05	0.000155018503963146
ENSMUSG00000006941.6	114.642504139357	-1.05951161702088	0.2219494050988	7.21666664764367e-07	3.58482201166662e-06
ENSMUSG00000006958.15	26.9391286689799	-0.00912575128034734	0.43435783437635	0.980574115295191	0.990110098634739
ENSMUSG00000006998.17	3156.97577525046	-0.176503154693602	0.113113071580472	0.115309763604823	0.184600999152306
ENSMUSG00000007021.6	9.71890702452256	0.97353495291617	0.505804397367674	0.0183500153303753	0.0380518451637438
ENSMUSG00000007029.17	866.803190751617	1.57274310408904	0.171799039850793	8.09010571913985e-21	1.76684046256069e-19
ENSMUSG00000007034.16	21.4073011535524	-0.268802828917133	0.544137961578966	0.52689641363965	0.629899248102905
ENSMUSG00000007035.16	38.7301256943225	0.0227690607379465	0.291957637644319	0.933805179298692	0.956449115007338
ENSMUSG00000007036.16	92.3035542094651	-0.385764267390399	0.196804176857678	0.0437651128717897	0.0811119992864108
ENSMUSG00000007038.6	148.851538962357	-0.200131680023531	0.251141092154421	0.403955603748807	0.515278409572335
ENSMUSG00000007039.13	321.001871576856	-0.654805606602332	0.16098546530511	3.38166713029676e-05	0.000126386547059911
ENSMUSG00000007041.10	1086.81478639697	-0.84343450912997	0.109317686338402	6.99018579842984e-15	9.19018432144514e-14
ENSMUSG00000007050.18	412.852002699729	-0.496044057614098	0.115714610450156	1.49951928519128e-05	5.97883391507139e-05
ENSMUSG00000007080.15	1380.80099565459	0.216541861038199	0.123376794442285	0.0759973369423168	0.129885640625753
ENSMUSG00000007097.15	28.9663663263827	0.371177678049917	0.48878091945805	0.357433686982035	0.466601344722484
ENSMUSG00000007207.11	40.7755084937969	0.250270540558773	0.434070268268515	0.504089840314107	0.609504912288157
ENSMUSG00000007216.7	82.8460784890418	-0.446979866395333	0.255888258608902	0.0667346624208136	0.116371363319558
ENSMUSG00000007338.11	630.835460521894	-1.24424865026002	0.242363069658369	7.95836847825551e-08	4.59664867525196e-07
ENSMUSG00000007379.16	434.322328147694	0.0688659316499865	0.159554646718378	0.660241966225556	0.748156100869545
ENSMUSG00000007411.17	1455.93223086369	-0.223196537201002	0.126400537179994	0.0740740741674553	0.127166157142982
ENSMUSG00000007415.16	1147.92956116068	-0.769010684162291	0.106931041180451	4.07644841584519e-13	4.46619268554376e-12
ENSMUSG00000007440.11	32.6920019767682	0.274633544773046	0.326386453528591	0.362115971014552	0.471641516625534
ENSMUSG00000007458.15	1797.51468571103	-0.764754849359889	0.071333413953146	5.23734867084283e-27	1.94241938204434e-25
ENSMUSG00000007476.19	345.453037511204	1.47622567474268	0.155583132671203	4.32673744610006e-22	1.04469773496964e-20
ENSMUSG00000007480.6	10.9855509415078	0.291543979510714	0.802065109860624	0.423729057180026	0.533999941067501
ENSMUSG00000007564.16	916.816693352572	0.560762380625956	0.143278354670454	7.09407999311341e-05	0.000251763394928014
ENSMUSG00000007570.17	194.316044436294	0.182162069081905	0.243096381183454	0.433967037806092	0.544052928173043
ENSMUSG00000007589.10	555.141714150808	-0.285906586900361	0.131909106406038	0.0281795960695239	0.0554526261169686
ENSMUSG00000007594.11	46.9682709204428	1.07279463226433	0.282326799891213	5.40719090250562e-05	0.000195864963905763
ENSMUSG00000007603.10	147.741866127172	0.191472006407111	0.189206830031952	0.299027335664403	0.405007660502198
ENSMUSG00000007610.16	270.682562569068	0.216746518471129	0.154665951182413	0.153944744295777	0.234527533011245
ENSMUSG00000007613.16	706.299760489621	0.521985688151947	0.167555966991411	0.00147263283035019	0.00400426763827221
ENSMUSG00000007617.19	683.798842196636	0.407177817395731	0.175442765044919	0.0176218716239864	0.0368107776268151
ENSMUSG00000007646.14	191.861739440093	-0.940009177320097	0.222940698326327	1.19924883643873e-05	4.86764372433735e-05
ENSMUSG00000007655.17	10.5276578316196	-0.728929533170328	0.594378328622425	0.0979968805189967	0.161194149586087
ENSMUSG00000007656.14	1203.72858874095	-1.03799194233688	0.130122782646616	6.47971959077924e-16	9.33521806661082e-15
ENSMUSG00000007659.19	336.62288392108	0.300121542562036	0.168753428072777	0.0694469808304722	0.120377203508988
ENSMUSG00000007670.11	1139.34075797282	1.96798935110304	0.126540719692422	9.94594765720662e-56	3.99463219685906e-53
ENSMUSG00000007721.7	375.742875117685	-0.491999349142344	0.174132772812795	0.0038669701012244	0.00956835411823625
ENSMUSG00000007739.11	4433.17857266653	-1.11328555679186	0.114238928619232	7.39780810693266e-23	1.90046343364836e-21
ENSMUSG00000007777.10	242.72220391474	-1.4194114493319	0.145115490327293	2.83174177530746e-23	7.44892840479041e-22
ENSMUSG00000007783.11	258.168722381625	0.632866470382026	0.192960580831101	0.000747886623137225	0.00217280328567408
ENSMUSG00000007812.17	640.66744660792	0.318253448802267	0.176614934641242	0.065301408905002	0.114258615042403
ENSMUSG00000007815.14	2734.05866057197	-0.455669929377194	0.105368866211711	1.30374790246539e-05	5.2516674926364e-05
ENSMUSG00000007817.16	138.414728617609	0.604635385930454	0.385019484412111	0.0784473435555648	0.133394507055915
ENSMUSG00000007827.11	299.945465320823	0.531255099848123	0.312058794218355	0.0670012587703888	0.116739998748491
ENSMUSG00000007833.16	181.69133807906	0.559521694311122	0.322856047731591	0.0608254390289941	0.107729407391971
ENSMUSG00000007836.7	737.409022477414	1.03509778188238	0.125548232833296	7.20684559382009e-17	1.1302392989851e-15
ENSMUSG00000007837.12	31.9291582970536	-0.351573736683956	0.415460760734887	0.333352118771745	0.441546761568077
ENSMUSG00000007850.17	4447.85176971883	0.213650169823481	0.155625716973847	0.162413230661897	0.244868949762814
ENSMUSG00000007867.10	158.825492320757	-1.38366183217569	0.161677030579777	2.55886288184299e-18	4.47312049631725e-17
ENSMUSG00000007872.4	70.3491997908803	-1.43830061499851	0.459543144338471	0.000237900296147749	0.000768138073855879
ENSMUSG00000007880.17	1235.35553255772	1.66277131607738	0.137493423773735	1.42138911946668e-34	1.04491136742222e-32
ENSMUSG00000007888.16	8.38926095027921	-0.540775074400396	0.647759607536992	0.222477478928726	0.317079508873059
ENSMUSG00000007891.17	1181.4857893234	0.144236337669883	0.134204926239669	0.276280668087176	0.379632323213579
ENSMUSG00000007892.9	12164.6159521159	-1.66970302967967	0.206090644848568	6.3177925716575e-17	9.9459933343675e-16
ENSMUSG00000007946.12	14.7613465561294	-0.139413620549764	0.473099206977048	0.724570368016963	0.802317699671707
ENSMUSG00000007950.10	154.146547566988	-0.335351048846451	0.164465428343934	0.0375814216910165	0.070945004125412
ENSMUSG00000007987.13	97.2571893675728	-0.768388542856754	0.303888360291118	0.00669820413069984	0.0156408575468285
ENSMUSG00000007989.8	533.104958440962	1.08456648090662	0.195766977874023	1.17319330293042e-08	7.5288285734042e-08
ENSMUSG00000008028.16	22.5205863389476	0.0222222976513937	0.37456887321352	0.947370553433383	0.965487740028934
ENSMUSG00000008035.13	277.455297008514	0.127295037102593	0.280593857514397	0.630677072219464	0.722895859746609
ENSMUSG00000008036.12	350.849389355962	-1.33012146673023	0.1817520115451	6.18186936243206e-14	7.40879496296716e-13
ENSMUSG00000008090.15	41.5686665434792	0.550496559353936	0.388175682688271	0.11133448715487	0.179212159981028
ENSMUSG00000008129.15	37.8807137066087	0.230902898046345	0.296987951781998	0.406504442867084	0.517583597053451
ENSMUSG00000008136.15	10.4516119225425	0.0211895813064076	0.448248513865949	0.955837839079828	0.971831421099502
ENSMUSG00000008140.19	310.675376410494	0.277382245103103	0.158481908291817	0.0747037725883203	0.128060277244625
ENSMUSG00000008153.13	73.0838186471242	1.50691967452804	0.523947110716187	0.000386520811213143	0.00119214051287635
ENSMUSG00000008167.15	193.417543032573	-0.356189112731339	0.216450966190331	0.0885803957924516	0.147846480591354
ENSMUSG00000008200.16	995.214954682537	0.371467556655444	0.105045179668095	0.000364519940548849	0.00113021085690414
ENSMUSG00000008206.17	467.757689101518	0.427903164658764	0.255407926810603	0.0787288169644249	0.133790240346046
ENSMUSG00000008226.15	170.026965402612	-0.62267143748015	0.245853946276674	0.00806589157255793	0.0184294486645361
ENSMUSG00000008301.12	682.442397657971	-0.865073642767762	0.114301480504722	2.1264528399387e-14	2.65274991782353e-13
ENSMUSG00000008305.19	226.61215288245	0.296654819184411	0.201676198972107	0.129742201422394	0.203432609077405
ENSMUSG00000008307.12	53.7870980526487	0.00623795835594798	0.454121257177494	0.987100848240002	0.994854446764275
ENSMUSG00000008318.11	23.3569651634365	-0.247974968843379	0.474184243770529	0.531434483137328	0.634094024623026
ENSMUSG00000008333.13	923.902994877758	-1.10690462662316	0.165679474246236	8.99661499166528e-12	8.49955588455262e-11
ENSMUSG00000008348.10	2169.19300127274	1.13370878375913	0.138816703383585	1.15720093405726e-16	1.77829895689387e-15
ENSMUSG00000008373.17	1074.69693104433	-0.668833509627698	0.127222482444031	1.03570269426918e-07	5.86079596787992e-07
ENSMUSG00000008384.9	87.2199016739482	-0.329277786334979	0.204055061084643	0.0962353987979175	0.158613583425614
ENSMUSG00000008393.10	655.81063231945	-0.139910449328853	0.105714748434182	0.182176742076811	0.269170427256963
ENSMUSG00000008398.17	38.1398633187694	0.514471971912927	0.439642333081613	0.173348958486154	0.258610010816407
ENSMUSG00000008429.9	257.953308758366	0.796798038926957	0.123219155452485	6.14891478940081e-11	5.27640332657963e-10
ENSMUSG00000008435.16	149.211443641372	0.538583864019753	0.32524163486062	0.0729005471545451	0.125449657140523
ENSMUSG00000008450.9	1278.97604358465	-1.03617005255007	0.127497781417557	1.91002929912653e-16	2.89085041072762e-15
ENSMUSG00000008461.7	50.8946814315062	-0.133628547052572	0.471346249235415	0.734998794824612	0.810919056613122
ENSMUSG00000008475.14	815.99391663175	-0.902267037496667	0.127117143894517	6.74186704810247e-13	7.2183566112551e-12
ENSMUSG00000008489.19	486.023301578985	0.337933310629956	0.217358300516944	0.107542323835368	0.173958788952517
ENSMUSG00000008496.20	12.7980379258167	0.112484335900658	0.705934444487958	0.792417183674423	0.851578265585507
ENSMUSG00000008540.12	8.35158205104082	-1.2551478547323	0.635559785314772	0.00582139568060383	0.0137691644171938
ENSMUSG00000008575.18	221.567732775418	0.786357667835391	0.341801722903006	0.0119091147653758	0.0260850482630277
ENSMUSG00000008601.13	7.68982087325631	-0.926941411816887	0.76900077847147	0.028923922729082	0.0566742307924552
ENSMUSG00000008604.12	1107.35333752188	0.893752648853673	0.18168785576035	4.58748389783658e-07	2.35627253105661e-06
ENSMUSG00000008658.17	29.4326183084058	0.37528464448785	0.309444004231957	0.192669162049255	0.281890989912491
ENSMUSG00000008668.16	12884.6520720926	-1.6353962111586	0.0984640325537294	8.04631428232298e-63	8.83324381913417e-60
ENSMUSG00000008682.14	9550.9944819788	-1.65040067953263	0.147649105693354	6.64472381622355e-30	3.26622886811203e-28
ENSMUSG00000008683.17	9565.64772892563	-1.23605663058951	0.133994309389708	8.62989815010198e-21	1.87725935056446e-19
ENSMUSG00000008690.16	2036.18203134239	-0.299717033096509	0.152033400667954	0.0450087180030185	0.083108158707749
ENSMUSG00000008730.18	1151.14794107541	0.880119103178171	0.0916868715998453	4.46631363843214e-22	1.07524541935763e-20
ENSMUSG00000008734.10	180.226129653816	0.527399118023949	0.222746669621435	0.0140478783572651	0.0302268931019317
ENSMUSG00000008763.17	704.157903792138	-0.0719482115663098	0.157969064919926	0.642867026158556	0.7327028875798
ENSMUSG00000008822.16	203.899594845374	-1.08422141912786	0.145335358361558	3.43822174488562e-14	4.21572579843869e-13
ENSMUSG00000008855.18	363.086962488927	1.01889451438481	0.211569379019822	6.29395076014285e-07	3.16079558302142e-06
ENSMUSG00000008859.9	446.490115979171	-0.861783528198404	0.127204560145335	7.01408417459067e-12	6.69958956513832e-11
ENSMUSG00000008892.13	3346.55993585736	-1.3273280859996	0.104670829361912	1.93425384821492e-37	1.70328118281043e-35
ENSMUSG00000008958.15	385.054110627126	-0.268213909937029	0.232652460521048	0.230379013480106	0.326672799016353
ENSMUSG00000008976.17	1010.7811647075	0.455156005852781	0.152997935428994	0.00247759567647576	0.00642193735314441
ENSMUSG00000008999.8	101.062135966433	0.341731777387694	0.178959960612749	0.0506448826605008	0.0919075691834326
ENSMUSG00000009013.6	3157.14598991746	-1.73128108725631	0.143306685822726	1.42026632538263e-34	1.04491136742222e-32
ENSMUSG00000009030.15	983.796779983576	-0.973044247987307	0.119234836156886	1.60090956752761e-16	2.43193522587427e-15
ENSMUSG00000009035.16	108.805295408296	0.544698412646632	0.348406728727565	0.0864805816865573	0.144811443830846
ENSMUSG00000009073.17	1109.39644911314	0.176707130473805	0.105027315321489	0.0899212011788827	0.14967476193396
ENSMUSG00000009075.3	12.2402172111641	0.0407261301824311	0.426687484020931	0.912419261000061	0.940343470452373
ENSMUSG00000009076.11	107.016450592261	-1.0905189996075	0.245835212722574	3.41130760226193e-06	1.51700178158244e-05
ENSMUSG00000009079.17	2941.17621728985	0.563093575319489	0.222886794646867	0.00876905953209231	0.0198706623524101
ENSMUSG00000009090.18	550.432537625876	0.960950330103099	0.234055564598287	1.87417112068679e-05	7.33237724978603e-05
ENSMUSG00000009092.6	7.12822887056207	0.418643116030631	0.614172534975786	0.341757147930227	0.450001195823368
ENSMUSG00000009108.16	27.2209584809137	-0.786586155761049	0.418298530292419	0.0312419510109436	0.0605177281845911
ENSMUSG00000009112.5	1089.49021326017	-0.430299893343997	0.272484106885584	0.0952001280559816	0.157099718322466
ENSMUSG00000009145.7	50.6201116098601	-0.379928117729569	0.246350184612839	0.106812798246241	0.173067632462939
ENSMUSG00000009207.16	643.503990669571	0.286783505686771	0.195095940262778	0.13074533154767	0.204638107753863
ENSMUSG00000009216.8	11.2939454631651	1.15986829876394	0.475599694914976	0.00363361929567158	0.00905771894154845
ENSMUSG00000009248.7	19.0166404189465	-0.104923853588004	0.326936014549388	0.728121443537424	0.805507276501898
ENSMUSG00000009291.14	503.746659489806	-0.0446915238885895	0.141535705664037	0.748721388397151	0.821727212925612
ENSMUSG00000009293.18	230.843312089922	-0.813158687561261	0.351921206672674	0.0110885971436352	0.0244766661078071
ENSMUSG00000009376.16	57.5750347133607	0.795740738013588	0.328561916052475	0.00856232749912454	0.0194576878959416
ENSMUSG00000009406.14	237.527685303289	0.395740748772015	0.130304479780072	0.00210779557850003	0.00554546569598339
ENSMUSG00000009418.17	372.479313590733	1.01526857561568	0.188297251676876	3.05076928807978e-08	1.86339087043063e-07
ENSMUSG00000009470.18	5818.25175210881	0.389833417588913	0.0988573010645358	7.14795211588276e-05	0.000253511366556626
ENSMUSG00000009487.11	12.2162087076453	1.01840535333415	0.611770072323534	0.0228580300900487	0.0461334944837396
ENSMUSG00000009535.14	1535.10744820348	-0.833759050373681	0.123320346097075	8.02069329672458e-12	7.62127850647223e-11
ENSMUSG00000009549.15	871.31682305703	-1.54980535491379	0.113343211358886	2.34649059200222e-43	3.35997048508701e-41
ENSMUSG00000009555.17	339.737427020767	0.414068964615715	0.206046116531259	0.0381712758424489	0.0719348133780735
ENSMUSG00000009563.17	196.074487135608	-0.204154792502038	0.150550622495612	0.168095779648932	0.252178430424362
ENSMUSG00000009566.13	263.037141573267	0.73286052118437	0.245383168825359	0.00178176371547587	0.00475869049502403
ENSMUSG00000009569.15	254.993228607261	1.02501487958675	0.25302909795541	2.11271726157107e-05	8.20521583638934e-05
ENSMUSG00000009575.15	8641.60485572964	0.218275135795793	0.090940773255253	0.0157597954282939	0.0333669770024432
ENSMUSG00000009585.19	530.945656123248	-0.316989830495488	0.155975182288349	0.0386045303803658	0.0726349179357271
ENSMUSG00000009621.19	310.352706754211	0.38034770390067	0.293281331747058	0.166790880977943	0.250552782823822
ENSMUSG00000009628.15	204.750913639637	1.11847812722156	0.474518131304922	0.00495813866399643	0.0119472187856101
ENSMUSG00000009630.11	1311.18819268253	-0.709033895344201	0.101852028676033	2.29963085582369e-12	2.3189235335486e-11
ENSMUSG00000009633.4	61.2815458790255	-1.16531869486737	0.273157112535062	6.32725664556794e-06	2.68256784713098e-05
ENSMUSG00000009640.12	277.727467504685	-0.0762744363606853	0.139999720082691	0.580589819961128	0.678247202419118
ENSMUSG00000009647.14	152.052013694339	0.353646445246138	0.154797095469625	0.0200946695394151	0.0412181020559976
ENSMUSG00000009681.11	275.916595541593	1.16348637516941	0.235950759302088	2.68698420023412e-07	1.42823011056344e-06
ENSMUSG00000009687.15	7.14816621165494	-0.153911193834099	0.682975854639067	0.723027138160513	0.801109398741028
ENSMUSG00000009731.5	28.2033837015355	0.766250743494168	0.372084475038893	0.0220228869847991	0.0446449439835882
ENSMUSG00000009733.10	200.440852848221	0.259231712334488	0.238397242016045	0.256976296113705	0.357703184117023
ENSMUSG00000009739.18	192.992546424878	0.43258799491544	0.221754149152768	0.043125320320124	0.080070430681191
ENSMUSG00000009741.16	759.564519320347	0.691075214182455	0.0925007382191991	5.54803296528088e-14	6.66857363790367e-13
ENSMUSG00000009772.16	97.5388050009389	0.0495398432478468	0.211411534681556	0.808746886659353	0.861860554665072
ENSMUSG00000009828.16	222.95730958804	0.171895444846941	0.137661994079747	0.205593759244927	0.297444423957671
ENSMUSG00000009863.15	1375.43966633246	-1.72549398331574	0.115535207452524	2.14565030023518e-51	6.79469682576399e-49
ENSMUSG00000009894.16	439.901609169998	-0.371515320012013	0.150998415896523	0.0123710857447876	0.0269856496170907
ENSMUSG00000009905.6	360.029432628676	-0.585532003475598	0.155462900528138	0.000126147519521638	0.000426281798473798
ENSMUSG00000009907.18	780.56189873863	0.165857721433823	0.138372758775104	0.224285398450456	0.319324542303619
ENSMUSG00000009927.10	10535.1191297834	-1.55725080445601	0.102269051945131	3.71679186397263e-53	1.36009803608972e-50
ENSMUSG00000009995.18	198.300178416783	-0.0568957879963782	0.301355903783355	0.839959603651303	0.886414688113689
ENSMUSG00000010025.20	320.911211445983	-0.0369871459670919	0.229217130700918	0.866859731570237	0.90599818118343
ENSMUSG00000010044.13	7.14262832281516	0.134781681239864	0.623324845475695	0.758896615929203	0.828356887085967
ENSMUSG00000010045.3	138.195143130923	0.302615828886491	0.17753174693062	0.0811658932836571	0.137280070326826
ENSMUSG00000010047.13	300.964576775095	-0.153437568792499	0.209529050065003	0.449652226735847	0.558782221542464
ENSMUSG00000010048.11	301.628956361021	0.326149563821132	0.244708764663006	0.163703621632548	0.246521036801387
ENSMUSG00000010051.16	102.757293537025	0.286546294034528	0.230086115598527	0.19548151164232	0.285223444183718
ENSMUSG00000010054.5	131.039934880996	-0.159293678800688	0.220173866308078	0.45358938429516	0.562613467248298
ENSMUSG00000010057.9	94.3614175085083	-0.463040680124127	0.25528000866546	0.0569781788548132	0.101763521822365
ENSMUSG00000010064.16	33.5429138212286	0.214823781213509	0.367999729117512	0.517634866394177	0.621650543098075
ENSMUSG00000010066.16	38.6270859085841	1.66557564439683	0.366422161514713	5.22972975309391e-07	2.66042508014203e-06
ENSMUSG00000010067.14	202.48557665285	-0.288615653553631	0.153794910372849	0.0562685945593805	0.100659961608834
ENSMUSG00000010095.14	2643.2864587353	0.694847204631139	0.21799253322451	0.000958781197340108	0.00271976743782938
ENSMUSG00000010097.16	996.877257649115	0.409897708824409	0.196394284043996	0.0318121039790276	0.0614919493159581
ENSMUSG00000010110.18	311.817167796279	-0.336662043966091	0.136557932867837	0.0124626983203509	0.0271746892533393
ENSMUSG00000010142.13	5.78082865159883	-0.326448386448738	0.685519844642729	0.45366797019322	0.562626183549613
ENSMUSG00000010154.8	163.182946894713	0.11785722911693	0.144360865161258	0.407272179015809	0.518280600606903
ENSMUSG00000010175.14	14.3967598126092	1.26518603945208	0.427545762416243	0.000663648182260269	0.00195078447291679
ENSMUSG00000010205.12	348.589648562321	1.9882883518678	0.2277471822138	1.42478668250438e-19	2.76579167123209e-18
ENSMUSG00000010277.8	3174.34433319077	0.629782320888713	0.11032963483079	8.43801727949845e-09	5.52480439528831e-08
ENSMUSG00000010290.8	389.791140633694	-0.645206959701473	0.0982980505281588	3.82840539877009e-11	3.35510120817174e-10
ENSMUSG00000010307.8	10.1597701795648	-0.1121041607298	0.464537200750515	0.774516593754875	0.839302305168704
ENSMUSG00000010342.17	116.013638027518	-1.10598922750769	0.564399897120565	0.0112843993294389	0.0248650906809798
ENSMUSG00000010358.14	32.1970775646466	-1.30370425775816	0.424875029335101	0.000427715940408246	0.00130671584243091
ENSMUSG00000010362.10	233.28370086386	-0.74244457210238	0.196791854302555	0.000103060918591458	0.000354597606862837
ENSMUSG00000010376.16	1041.84656118421	-1.32160894353078	0.152997980054783	1.45437760094514e-18	2.5863105782682e-17
ENSMUSG00000010392.9	380.377264028524	-0.813035013767754	0.303825894161212	0.00410684657874565	0.0100966620800544
ENSMUSG00000010406.13	386.438214420999	-1.88393557610429	0.198581287518006	1.73671782458789e-22	4.33968625455064e-21
ENSMUSG00000010453.13	490.64276372468	0.489449259808168	0.141172943786665	0.000435215124964329	0.00132741016165727
ENSMUSG00000010461.17	5.95064714052926	1.12628778631526	0.669465956575437	0.0133148358139578	0.028822847554679
ENSMUSG00000010517.8	1804.62621401272	-0.254156594847791	0.151381262723008	0.0878445872574386	0.146796916822432
ENSMUSG00000010538.15	90.176004869908	-0.883535167301095	0.222487024025191	3.75495430527414e-05	0.000139075196907218
ENSMUSG00000010554.15	700.511232651226	-0.277068144491334	0.130894415052871	0.0321137676259292	0.0619877401824143
ENSMUSG00000010592.10	41.2872431507442	0	0.79186979189886	1	1
ENSMUSG00000010607.9	126.724335759926	-1.31885920693091	0.222761398722808	7.86776299423944e-10	5.91591110621647e-09
ENSMUSG00000010608.16	2637.86148325599	0.905456503815557	0.190075032013082	9.82950968515207e-07	4.75926303985296e-06
ENSMUSG00000010609.16	57.9622580024021	0.236442687441643	0.444268040765	0.534273717265842	0.636144996544948
ENSMUSG00000010651.5	7.40958012260254	0.0899294297684464	0.641745408189463	0.837722564235853	0.884507403518325
ENSMUSG00000010660.4	46.77466678461	0.509759800031381	0.259367039531321	0.0388259216442644	0.0729847547621121
ENSMUSG00000010663.6	1151.01231044843	1.26334797405746	0.138837614129053	2.6084395560646e-20	5.48571828476575e-19
ENSMUSG00000010721.16	99.0061848490864	-0.835807414885137	0.2725001087	0.00117829167798818	0.00327641490399042
ENSMUSG00000010751.16	119.023926151956	0.63584021310039	0.286071396487291	0.0181074844428568	0.0376599614476056
ENSMUSG00000010755.18	1587.83570388769	0.386279410467485	0.165341852856291	0.0171671380944929	0.0359749634769679
ENSMUSG00000010760.6	54.9236145408198	-1.55836116334412	0.232505691007667	2.99022094324057e-12	2.98062761939119e-11
ENSMUSG00000010830.9	76.6850327065623	-0.82940804129395	0.303706372415341	0.003403597234962	0.00854505803752391
ENSMUSG00000010911.13	150.010620433396	-0.533243703710199	0.243908516328124	0.0223258956623194	0.0451634667956282
ENSMUSG00000010914.11	364.791675292284	-0.570376266876941	0.18190544646683	0.00131415562086337	0.00361815760052786
ENSMUSG00000010936.12	811.111812988977	0.946656719744026	0.124215110524425	1.25636326788013e-14	1.60376232032419e-13
ENSMUSG00000011034.7	25.0619599097188	-0.424267059364602	0.718526879836788	0.321310988620224	0.428666292603842
ENSMUSG00000011096.18	183.501001673967	-0.0769283035517374	0.383704963459097	0.822489549013356	0.872226648866753
ENSMUSG00000011114.19	990.139732072753	-0.0807643510464759	0.101515428611992	0.422866190010634	0.533384722397941
ENSMUSG00000011148.15	22.1571608723966	0.111237282461446	0.394825334536206	0.750835068296187	0.823059583919139
ENSMUSG00000011158.9	223.45849023884	0.219459130305956	0.168897590921348	0.184711107833839	0.272206713146575
ENSMUSG00000011179.9	7212.16542091829	-0.977120147678229	0.122196879279103	6.12121721343956e-16	8.83418789252491e-15
ENSMUSG00000011254.17	409.099392100977	-1.57254329500268	0.215794184402306	4.53998337465874e-14	5.50109685287017e-13
ENSMUSG00000011256.17	495.592733054082	1.44367457021817	0.168947743608275	2.51755124404827e-18	4.40558090709276e-17
ENSMUSG00000011257.20	1956.07749934714	0.488238549506894	0.0840629293030113	5.28712736820912e-09	3.55650026030635e-08
ENSMUSG00000011263.17	22.1829906642936	0.710479132221361	0.371636613918469	0.0335752433057086	0.064378613357604
ENSMUSG00000011267.9	67.6906781410358	-1.06917745388045	0.332202257368021	0.000463102185777296	0.00140569653330779
ENSMUSG00000011306.8	626.233174821225	0.157428535974855	0.0982147904436893	0.106530775515736	0.172661641773388
ENSMUSG00000011382.9	236.43386471961	-0.147475672855075	0.170677307147773	0.377567274454509	0.487677489092666
ENSMUSG00000011427.17	133.5531110689	-0.405280458029749	0.326229150901773	0.17838532800394	0.264613205678847
ENSMUSG00000011589.10	55.6746466197373	0.790850432666494	0.56668852853323	0.0686467702721583	0.119190886342433
ENSMUSG00000011658.17	85.3009730924697	-0.429808073431569	0.231667448297367	0.0536077279580511	0.0965818879961956
ENSMUSG00000011751.17	71.1118641597646	0.227500690563181	0.335047407195437	0.460084741140623	0.568656866498734
ENSMUSG00000011752.8	6911.00408475237	0.154078332787315	0.102944157862061	0.131530003306707	0.205688942493025
ENSMUSG00000011831.17	648.059764184976	0.541872393525962	0.218611513564589	0.0102368653155564	0.0228075309364452
ENSMUSG00000011832.17	56.0016947717145	0.667679001991166	0.26446712462876	0.00780645801849052	0.0179300673208318
ENSMUSG00000011837.5	166.874649269583	0.00950895674328223	0.196633909044957	0.960338616907874	0.975022874691532
ENSMUSG00000011877.14	438.148618807855	1.16536838618681	0.192191616820086	4.48246686099091e-10	3.47354267293823e-09
ENSMUSG00000011884.14	155.703398664723	-0.189223461340212	0.182822469692207	0.289001890350808	0.393826061602677
ENSMUSG00000011958.18	705.317042635447	-0.539044556712207	0.103390938144891	1.48462739708162e-07	8.21483849050505e-07
ENSMUSG00000011960.13	1022.8205929539	0.190057678924916	0.180125651303984	0.280071663627239	0.383976362080572
ENSMUSG00000012017.5	25.3397831543446	0.595775768355999	0.543733657483774	0.161896236768595	0.244268401215728
ENSMUSG00000012076.9	221.828990039844	-0.35112661525294	0.220801446815623	0.0993570807223477	0.163056911326978
ENSMUSG00000012114.18	232.050243313793	0.711293133703236	0.202263366593577	0.00028848246309329	0.000914425547595226
ENSMUSG00000012117.14	183.090116485819	-0.48996132271074	0.185083821809387	0.00663721417708922	0.0155094374704311
ENSMUSG00000012123.18	94.0806678592365	-0.172530891870096	0.510830847275222	0.675888932567489	0.761586779271987
ENSMUSG00000012126.17	38.3194127368807	0.0624100065070153	0.452723437207481	0.871251644539684	0.909297809014766
ENSMUSG00000012282.3	145.341630436261	-0.148168754952249	0.197239179665878	0.439721511918896	0.549468366730039
ENSMUSG00000012296.17	376.589269657041	0.193360915321104	0.341069318032736	0.536086790356106	0.637888660798757
ENSMUSG00000012396.13	3148.07511749438	-0.998101087741447	0.171168542516666	2.49617432831084e-09	1.75735368380909e-08
ENSMUSG00000012405.17	14075.9326089427	-1.55706045646437	0.139910701865687	1.41672863873593e-29	6.76210738958395e-28
ENSMUSG00000012422.15	823.392372000708	-0.440027245865715	0.127538345976595	0.000480994601977955	0.00145491148250753
ENSMUSG00000012429.10	756.037995349531	-0.910881487603315	0.163401447271199	1.28842808315965e-08	8.20438717919176e-08
ENSMUSG00000012443.5	1704.87825815738	1.2091577657681	0.23271318923039	6.15574944987197e-08	3.61378702998366e-07
ENSMUSG00000012483.5	623.573915349152	-1.1731435288806	0.153449186981282	7.06575282979436e-15	9.27844911070365e-14
ENSMUSG00000012519.15	15.6741676219738	-0.378573523466903	0.390567455853495	0.275854278361265	0.37916745950331
ENSMUSG00000012535.15	2304.97099561459	-0.200400100361926	0.0953103450179105	0.0343184875495621	0.0656584796652306
ENSMUSG00000012609.20	325.932316100151	0.681106273471145	0.184788611671127	0.000156564990717971	0.000522105245474449
ENSMUSG00000012640.17	174.308856097516	0.0518091384465492	0.267363227917775	0.838183152088195	0.884823512112078
ENSMUSG00000012819.17	8.86436844494521	0.171595581081264	0.694071176673911	0.690959587133727	0.773185283204601
ENSMUSG00000012848.16	14041.2426792376	-1.67462721156978	0.118479945249701	2.85620137135649e-46	5.95355290913004e-44
ENSMUSG00000013033.17	594.963585874215	2.0361019532525	0.294582961077142	2.16397884560547e-13	2.44908863577906e-12
ENSMUSG00000013076.18	741.483186659472	1.15749270166223	0.105886389072944	2.89203399306504e-28	1.22740009700521e-26
ENSMUSG00000013089.16	1686.15295174318	1.42465843607935	0.152737463075886	2.23165476337232e-21	5.09690138536088e-20
ENSMUSG00000013150.16	118.532977878248	-0.383600345986658	0.302864008443369	0.175007878608468	0.260706960109069
ENSMUSG00000013155.11	244.109162490975	-0.130107624978654	0.169653632410501	0.433649390558582	0.5437374944284
ENSMUSG00000013160.8	162.201195038725	0.293594214020427	0.254721278936324	0.226694013323861	0.322196644001727
ENSMUSG00000013236.18	908.823349095987	1.86000475229542	0.236617802263922	2.81839363921976e-16	4.21147804510271e-15
ENSMUSG00000013275.10	243.888243945521	0.895596444996871	0.180467370040064	3.66268779364637e-07	1.91107350754039e-06
ENSMUSG00000013367.6	10.5010883452552	0.395814801768781	0.47638345638512	0.319287998879152	0.426624105610435
ENSMUSG00000013415.10	5259.79779099388	1.08453499145994	0.115248181481016	1.98613830091305e-21	4.56784069848256e-20
ENSMUSG00000013418.9	17.5448480676498	-0.123991765151526	0.435232810629165	0.741108149014167	0.815364758766179
ENSMUSG00000013419.8	57.8113636340289	0.265573377833114	0.342926566469822	0.397470344160796	0.508676782256612
ENSMUSG00000013465.20	201.763130541222	0.393305003633198	0.212525732159143	0.0557710401839478	0.0998566618146209
ENSMUSG00000013495.16	102.683464693445	0.497673705210588	0.171736365490097	0.00306527423841809	0.00777868252181085
ENSMUSG00000013523.14	13.0131300459995	-0.0283144108142413	0.702647625868306	0.947277940557239	0.965453106836421
ENSMUSG00000013539.15	96.8268885308518	-0.364202639157157	0.199914372390352	0.0606996026672427	0.107535272417589
ENSMUSG00000013584.6	15.4429425268204	0.286675469785206	0.437922970307863	0.446821788786489	0.556230299058596
ENSMUSG00000013593.13	1420.15258277378	-0.470038850461322	0.121059595958692	8.699065949756e-05	0.000304134859861214
ENSMUSG00000013622.16	196.097253453643	-1.64306178564956	0.215594210415443	3.08794751651556e-15	4.19548116785988e-14
ENSMUSG00000013629.17	2531.3984632585	2.25007545048542	0.148142953297869	1.48471455903238e-53	5.55654423717868e-51
ENSMUSG00000013646.18	217.499874968445	0.275971218358685	0.155665214661084	0.0712107397072312	0.122916902595281
ENSMUSG00000013662.7	1650.80996115714	-0.726549192825269	0.145716136623565	4.07919857608564e-07	2.11765961388406e-06
ENSMUSG00000013663.8	3130.45610923965	0.971865177888241	0.1849294047256	6.93481327710561e-08	4.03090611486403e-07
ENSMUSG00000013698.13	227.595576035031	-0.328853848242529	0.155800502094141	0.0317032550689326	0.06130313541805
ENSMUSG00000013701.14	2191.81600458032	-1.32991548144714	0.130684952361847	6.38157628519498e-25	1.97900973047657e-23
ENSMUSG00000013707.4	4.51857062881788	-0.102194083943286	0.794591269324647	0.78103376092128	0.843528755892354
ENSMUSG00000013736.17	651.892789607039	-0.119295139883936	0.219424287137744	0.573418099518603	0.671687410979128
ENSMUSG00000013766.12	54.4369440042828	0.299272094617398	0.744207987517243	0.468104578642293	0.576233691896736
ENSMUSG00000013787.16	841.597779042587	0.700179108124626	0.196656352288817	0.000248024690566416	0.000796455261224098
ENSMUSG00000013822.8	282.185068453746	-0.868014597001582	0.14448793903335	1.0457090634534e-09	7.74266688304278e-09
ENSMUSG00000013833.16	109.615662754776	0.719724183994743	0.25670995999283	0.00322293197476296	0.0081361186479705
ENSMUSG00000013846.11	8.59122998726122	-0.698884710897295	0.653469998556254	0.117033672307913	0.186870307562727
ENSMUSG00000013858.15	227.76880318281	0.3503994661449	0.144381734663714	0.0137486914173472	0.0296489918241824
ENSMUSG00000013878.19	233.109369972135	0.196808879017922	0.183249045216486	0.271165285141411	0.374101771985893
ENSMUSG00000013921.16	50.4859029728655	1.24466036350118	0.368338032614799	0.000178770687195964	0.000590061516547594
ENSMUSG00000013973.13	247.257693240983	0.0511249993261314	0.206011917720541	0.798021785726264	0.854584779771346
ENSMUSG00000013997.11	260.568124759356	-0.686735072634054	0.170013492913894	3.67920695797543e-05	0.000136515324418615
ENSMUSG00000014030.16	21.6137788957101	0.10632465205576	0.803285756309635	0.766380105940321	0.833167043277168
ENSMUSG00000014039.19	390.942359983633	-0.0381207048967183	0.196712766192634	0.842040840608846	0.888251586082026
ENSMUSG00000014074.18	792.989683265463	-0.364784780812996	0.110275799185619	0.000846648807472012	0.00242718765888608
ENSMUSG00000014075.16	167.413689364634	-1.09153072539024	0.175960368277803	2.14246634183755e-10	1.72097528053849e-09
ENSMUSG00000014077.14	327.895035193269	0.180569666550709	0.188174645212623	0.32488365879175	0.432591510416735
ENSMUSG00000014158.13	7.44434421407445	0.327230814106177	0.668844058053081	0.455625884386959	0.56471409289478
ENSMUSG00000014164.16	14.0493890155495	0.325811622600916	0.400651116008004	0.357452842878128	0.466601344722484
ENSMUSG00000014177.11	272.535398106257	-0.331121723000839	0.213444411963105	0.108761455456584	0.175620208570657
ENSMUSG00000014195.17	1303.7041404504	-0.136936435180409	0.0816887118975889	0.092120591158407	0.152825889039441
ENSMUSG00000014226.11	2195.53054517557	0.00128868674863089	0.173685661705958	0.993950108953712	0.999900815208062
ENSMUSG00000014232.15	207.109978704602	-0.418756318752725	0.174627396737843	0.0142113270102562	0.0305227496906076
ENSMUSG00000014243.6	97.4840353898293	-1.31237617085738	0.21028906832679	1.09078025215548e-10	9.0625017216167e-10
ENSMUSG00000014245.9	168.214670111284	0.1747096670514	0.171655222443803	0.298503006373672	0.404530409509938
ENSMUSG00000014294.5	460.688261466922	-1.57330423963836	0.148276095511146	3.99262073593357e-27	1.50449623932764e-25
ENSMUSG00000014301.14	188.183533547137	-1.51918805682059	0.209854542704914	7.31337760803451e-14	8.67646895327841e-13
ENSMUSG00000014303.14	122.66912476232	1.52446651412968	0.288479072219276	1.8715337558236e-08	1.17314603567366e-07
ENSMUSG00000014313.16	2084.05888331546	-1.90798934499828	0.178813262502505	9.89807171221043e-28	3.97540358256022e-26
ENSMUSG00000014329.15	16.9688674825813	0.530508382944759	0.375661245015367	0.115677183082823	0.185081513646068
ENSMUSG00000014349.8	719.983165001336	0.430566227064161	0.136225207788069	0.00135741167756778	0.00372479554982646
ENSMUSG00000014353.16	343.080531039964	-0.2344368661909	0.153312121933316	0.119883675468112	0.190718238231417
ENSMUSG00000014355.11	2725.69747332858	0.375511881073432	0.100452576192405	0.000166213620171295	0.00055148895493869
ENSMUSG00000014361.6	34.5933568463661	1.08701259113602	0.278046287686168	3.38060293805913e-05	0.000126375456483586
ENSMUSG00000014402.16	667.120395804979	-0.521811039281423	0.128706498616915	4.06810421305756e-05	0.000149946735221
ENSMUSG00000014418.17	247.760982398327	0.444069193720157	0.197875897214991	0.0209194325191616	0.0426548161581271
ENSMUSG00000014426.10	758.744881823337	0.83664498581269	0.109031182639674	9.79531016286046e-15	1.27107464501043e-13
ENSMUSG00000014444.18	1281.78436888393	1.94433769534028	0.166671080007484	1.25872559499837e-32	7.67682754549558e-31
ENSMUSG00000014470.5	80.2237414350693	0.57594287301569	0.342100156753004	0.0658028403993499	0.115004815628964
ENSMUSG00000014496.9	1631.53156604514	0.648591162070829	0.146736317183535	7.0931887035728e-06	2.98120312357665e-05
ENSMUSG00000014498.10	310.24823920044	0.834445967843012	0.150031840475492	1.54735335145937e-08	9.76255465075916e-08
ENSMUSG00000014504.17	584.520028014694	-0.696840789550416	0.142834871932325	7.31277702464671e-07	3.62709335135112e-06
ENSMUSG00000014547.11	324.752567902856	0.242903570272899	0.100084724944847	0.0145068665432089	0.0310400950320972
ENSMUSG00000014550.15	503.011111314441	-0.0195385897100525	0.216243569227713	0.92552899141688	0.950204864390115
ENSMUSG00000014551.9	455.943499787857	-1.3925167359699	0.127887240252014	2.90846228765249e-28	1.23119918999418e-26
ENSMUSG00000014554.14	253.018284038502	-0.0383870360446311	0.391393254298046	0.912179147679832	0.940272552415887
ENSMUSG00000014592.22	305.140228270768	-0.119347528047349	0.224196347686798	0.580844886082273	0.678454916321918
ENSMUSG00000014599.11	50.5790874452539	1.00379615723508	0.35519940989784	0.00185532133895544	0.00493404013058451
ENSMUSG00000014601.14	431.904472482084	0.305038185004049	0.232140574226266	0.171661833681158	0.256581230391906
ENSMUSG00000014602.16	274.437361541834	1.29076144561532	0.347858719363452	4.74494186114938e-05	0.000173440527475132
ENSMUSG00000014606.15	500.781126002042	-0.299213062779946	0.135074102507286	0.0248004211458929	0.0495496887902716
ENSMUSG00000014633.16	276.018705698885	-1.20184135699374	0.189844346766402	7.69009355479678e-11	6.51738397153055e-10
ENSMUSG00000014668.16	759.56111161872	-0.357456030059234	0.118807035461561	0.00236961716420705	0.00616242669661996
ENSMUSG00000014748.14	290.881883620314	-0.277740430403009	0.220185759658553	0.191281481471351	0.280284050132473
ENSMUSG00000014763.9	211.364472443444	-0.0604569409249645	0.117485227452272	0.603278409314783	0.698410121357321
ENSMUSG00000014767.18	558.420364091042	-0.634026648322253	0.131235053474218	9.9384040031004e-07	4.80633476414257e-06
ENSMUSG00000014769.11	2806.34661280805	-1.41458348042678	0.107076319260931	1.62642890381412e-40	1.83441128487035e-38
ENSMUSG00000014771.14	370.465145451376	-1.01652387324023	0.170053817121403	9.96910524175859e-10	7.40465746576629e-09
ENSMUSG00000014773.14	39.6203111756512	-0.0444996566380078	0.359646837000571	0.891469677446856	0.924364408948894
ENSMUSG00000014776.8	33.5595873704965	-0.439996926036928	0.29755430867846	0.11416778388978	0.183128862002047
ENSMUSG00000014778.11	153.826465596703	1.47413975822869	0.242962217910764	2.26058012508207e-10	1.8131988757782e-09
ENSMUSG00000014782.17	38.2756459776134	1.0214227885448	0.537632702143994	0.0165878993294527	0.0349032632581265
ENSMUSG00000014786.9	157.698867086864	1.17891185287062	0.17751443416721	1.02994956908e-11	9.67494555278966e-11
ENSMUSG00000014791.11	63.0411601634148	0.0326634624648462	0.306822836568965	0.909108469114389	0.938046817526577
ENSMUSG00000014813.10	85.6824603934009	0.327097664909921	0.310824597536509	0.258030719255505	0.358968470162501
ENSMUSG00000014837.16	153.047713468074	0.840698184781734	0.205754474539561	2.46618388832071e-05	9.44433722999466e-05
ENSMUSG00000014846.13	41.6170034480021	-0.893904182297828	0.280717035479704	0.000724309685110016	0.00211063662797852
ENSMUSG00000014850.16	568.235168334817	0.12286885865874	0.136446297326915	0.361459122417086	0.471009525112144
ENSMUSG00000014856.13	216.653370072869	-1.1544620487283	0.136638411652262	1.0363402242052e-17	1.74136882367214e-16
ENSMUSG00000014859.10	1275.63827014427	0.520173872140826	0.121665905774024	1.54741146390428e-05	6.15042833118797e-05
ENSMUSG00000014867.10	771.545948892616	0.0109704751307308	0.126050525220096	0.929855484493746	0.953494455176912
ENSMUSG00000014873.16	395.361195375736	-0.680259946419301	0.138542349933781	6.34991886280337e-07	3.18598762686725e-06
ENSMUSG00000014905.5	124.009685137892	-0.780559208657451	0.177312235444001	6.58454980590265e-06	2.78376846351217e-05
ENSMUSG00000014907.11	598.407813554727	1.83390400691065	0.149586724352085	1.26419516206584e-35	9.91309606368488e-34
ENSMUSG00000014932.16	977.981198248416	1.06895028299425	0.225026879254681	7.95697788423082e-07	3.92298068322242e-06
ENSMUSG00000014956.16	3656.57564012153	-0.281154601654723	0.150622399592592	0.0577720874736711	0.103025012392131
ENSMUSG00000014959.13	286.737791244365	0.147759397497043	0.170457436948814	0.376061091986105	0.486151515287736
ENSMUSG00000014980.15	310.615161265441	-1.38483955290704	0.146793736941219	8.86271346826558e-22	2.09086393527119e-20
ENSMUSG00000015002.19	1451.7998172223	0.404733507579405	0.157553414417095	0.00890679347043856	0.020149494171962
ENSMUSG00000015013.10	185.763986505629	-1.26176522702195	0.163698290618788	3.64456756052031e-15	4.90319395580784e-14
ENSMUSG00000015016.9	140.982839059687	0.664225006754538	0.151551068572782	8.27877487755752e-06	3.4391166980005e-05
ENSMUSG00000015023.8	649.981960547407	0.0331623612212117	0.116881797381625	0.774489206972509	0.839302305168704
ENSMUSG00000015027.12	85.6850160160492	1.0454532884734	0.233051663430278	2.94502664727558e-06	1.32538272207398e-05
ENSMUSG00000015053.15	10.9083393391239	0.115221986826512	0.600674092926271	0.792088602946459	0.851391842344605
ENSMUSG00000015083.12	19.6917997416613	-0.748419269998147	0.432936308363855	0.0454081885164701	0.0837049860406037
ENSMUSG00000015087.15	1054.11098322478	0.327366091799554	0.126760420053063	0.00898427488932985	0.0202968932093009
ENSMUSG00000015092.10	502.557774017561	-1.08726230024918	0.148170622952358	8.57556114990701e-14	1.00651293981125e-12
ENSMUSG00000015094.17	106.928036134232	0.489353212739034	0.244083596837782	0.0361576853154666	0.0686587412465162
ENSMUSG00000015095.13	75.8469540130795	-0.0716408941514071	0.310394422714743	0.80417956409284	0.85874409442546
ENSMUSG00000015112.16	1135.01059691922	0.141155916185705	0.145497623820178	0.324617257700613	0.432369929275833
ENSMUSG00000015120.16	2592.45341796299	-0.722407245840161	0.0887396774246603	2.64958526422332e-16	3.97365396593492e-15
ENSMUSG00000015126.10	182.099342834182	-0.582570044927021	0.178624669444803	0.000840943170709979	0.00241251066064133
ENSMUSG00000015127.15	158.670090800808	0.671082629577514	0.240291310957684	0.00354863676092111	0.00886862976811168
ENSMUSG00000015133.18	34.38677888988	0.439553542711306	0.556101992228825	0.305591278220824	0.411831702959515
ENSMUSG00000015134.16	24.9240497270144	-0.874323959544945	0.430420696421567	0.0189636061554141	0.0391762266417267
ENSMUSG00000015143.16	1218.73316413854	0.663285312224038	0.159441006256095	2.24541736899726e-05	8.67353690248133e-05
ENSMUSG00000015149.15	135.854673507965	-0.070082914021471	0.188288382687551	0.702567888375784	0.78321482795666
ENSMUSG00000015165.17	3431.44702058729	0.708012492824742	0.0920005284659767	9.63273389896184e-15	1.25096395200477e-13
ENSMUSG00000015176.12	2188.40039873912	0.553121300772279	0.104131171783856	8.60351758441575e-08	4.93122603768096e-07
ENSMUSG00000015189.13	204.683882136451	-0.355093274478827	0.211010246894886	0.0821310958092395	0.138684654910864
ENSMUSG00000015202.14	105.204953392966	0.572407969826616	0.210090422225684	0.00487949030394718	0.0117937130243796
ENSMUSG00000015214.15	118.438616376348	-0.199398143758527	0.229344217127716	0.366304588716918	0.475910765346165
ENSMUSG00000015217.12	618.379381884096	-0.594966497046988	0.1032849303524	6.41281443811318e-09	4.28396816845476e-08
ENSMUSG00000015222.19	184.038884408087	0.714898902933631	0.35588295765774	0.026919835751424	0.0532927308630318
ENSMUSG00000015243.5	60.1638756111273	1.37654896262356	0.338153124180044	9.06884118253908e-06	3.74464914124551e-05
ENSMUSG00000015247.11	205.355431866723	-1.37157719871819	0.184628108730904	2.47324885451483e-14	3.06679133187468e-13
ENSMUSG00000015289.5	318.979816585737	-1.40774022914682	0.121749658862349	1.37952053614895e-31	7.83329816164305e-30
ENSMUSG00000015290.16	344.531390534797	-0.995157411842806	0.181930015485905	2.03943441077415e-08	1.27325824681091e-07
ENSMUSG00000015291.11	843.301889244227	0.326399291241318	0.149069256164723	0.0260789750611148	0.0518399906242609
ENSMUSG00000015305.7	527.531873659411	1.09910198626101	0.133000898496133	5.49470889646599e-17	8.67510751659688e-16
ENSMUSG00000015312.10	187.741367517613	-0.234865794624367	0.223093024049115	0.274981935900093	0.378113813676423
ENSMUSG00000015335.17	130.011000133424	0.167854611029984	0.195810134226699	0.378125962687716	0.488131093413187
ENSMUSG00000015337.6	40.6913982388255	-0.267492513753993	0.305814760399973	0.34837260707581	0.456858101669909
ENSMUSG00000015341.18	1905.39634530493	-0.678220602950345	0.111914950798395	9.57193466214926e-10	7.12894835285445e-09
ENSMUSG00000015342.7	43.3145742833834	0.723525856130507	0.267564165688578	0.00432438834178831	0.010566805583058
ENSMUSG00000015354.9	300.577262113597	-0.397983202319667	0.346324379667748	0.208314540428564	0.300483140963312
ENSMUSG00000015357.11	470.097875417665	0.0551740139091545	0.162485738247671	0.729293431409663	0.806370438126832
ENSMUSG00000015363.14	139.955352753721	-0.00393633436721764	0.186165302460762	0.982703678961291	0.991737542529606
ENSMUSG00000015365.16	5.66717107678968	-0.100908479280608	0.805972012041845	0.775936308282139	0.840175859811371
ENSMUSG00000015377.11	83.6672373346351	0.350061902825252	0.229999999246529	0.113611089259149	0.18234247629926
ENSMUSG00000015451.17	14.9852680299231	0.161092681228194	0.619502648766162	0.713672631503898	0.792985642575889
ENSMUSG00000015461.16	162.085275112369	0.407715922679462	0.312472635989864	0.160396197778793	0.242404936566022
ENSMUSG00000015468.15	71.9690323887162	-0.167156428036333	0.689853664379867	0.699282133085949	0.780365877305932
ENSMUSG00000015474.17	87.9034563237315	0.449491604426042	0.212223930301475	0.0285835427855824	0.0561208058960518
ENSMUSG00000015478.14	180.071376059387	-0.556866885233563	0.162589813595751	0.000479291156501665	0.00145082490332958
ENSMUSG00000015488.15	147.323255268386	-0.125926552179592	0.337679448993409	0.684572363175552	0.768638558871663
ENSMUSG00000015501.11	145.835805293094	1.92239036223623	0.249827686847604	8.9336610915376e-16	1.27038512257642e-14
ENSMUSG00000015522.19	687.728789571519	0.744859883977393	0.125089478369833	1.69990088159125e-09	1.22077051099708e-08
ENSMUSG00000015536.15	219.099705078798	-0.647573415426414	0.253578268872448	0.00737701744817007	0.0170374959774217
ENSMUSG00000015542.18	73.6270565252447	-0.465615378880807	0.260792491908494	0.0604265185209485	0.107120624446599
ENSMUSG00000015568.17	408.625221730234	0.748549315714406	0.22928577554462	0.000684550753136885	0.0020068537033835
ENSMUSG00000015575.16	826.504988356987	-1.62159440009823	0.14575081529447	1.27173691565965e-29	6.10544950150653e-28
ENSMUSG00000015597.18	622.84466384293	1.65513871056529	0.242996163408881	1.12499501355546e-12	1.17100460734625e-11
ENSMUSG00000015599.10	6.37552675102508	0.677087328645967	0.605749162556358	0.125544385730462	0.198021015308765
ENSMUSG00000015605.7	352.321058206521	0.218255580796088	0.212214083826625	0.28791973150687	0.392776032366692
ENSMUSG00000015619.11	13.0000674075189	0.36715525451027	0.708863608928929	0.393136184472772	0.504227241195821
ENSMUSG00000015647.10	1436.65900992668	2.27124428430637	0.152419325225789	1.08537668020892e-51	3.57457955860005e-49
ENSMUSG00000015652.10	49.9079935812445	-1.01238474941671	0.272052579910144	8.27087168055585e-05	0.000290335629852298
ENSMUSG00000015653.14	212.959476091327	0.186219764081317	0.181742365419321	0.294003747783405	0.399254470950794
ENSMUSG00000015656.18	39911.5834794347	-0.738965767031889	0.102656612755206	4.02105647826675e-13	4.41137488525107e-12
ENSMUSG00000015659.13	164.003803755924	0.719112841075286	0.222944532229721	0.000815575945726134	0.00234709701123248
ENSMUSG00000015668.14	363.482255663657	-1.16739447586658	0.115740392615752	2.20567490381525e-24	6.47430457061066e-23
ENSMUSG00000015671.12	2634.1822859905	-1.45616564602109	0.0995797022539636	3.94315467848984e-49	1.06445783755233e-46
ENSMUSG00000015672.5	550.61087418122	-1.21969280999902	0.147712600317328	4.64132668434582e-17	7.36307577178445e-16
ENSMUSG00000015697.15	1234.81482112528	0.69586101679035	0.12441498677721	1.53660477765811e-08	9.69845568175397e-08
ENSMUSG00000015702.14	17.4580997201197	0.228714667297396	0.498727903147208	0.574759389441109	0.672915952074422
ENSMUSG00000015709.10	205.53841593066	0.108385899759784	0.524265959693766	0.79530807462394	0.853024812508261
ENSMUSG00000015711.9	486.912582122136	0.0355536446963021	0.125887520811718	0.775152103377393	0.839544178263321
ENSMUSG00000015714.12	288.432144525947	0.365195212895887	0.148513634775066	0.0124687874338513	0.027184366830826
ENSMUSG00000015733.14	2348.15168001041	-0.788475208793287	0.169669836409726	2.05389856711707e-06	9.48444972089645e-06
ENSMUSG00000015745.10	156.749613381372	-0.695603414563114	0.324478747427432	0.0202459166406258	0.0414766744614562
ENSMUSG00000015747.6	252.249271004091	-0.623846584001622	0.602324308819221	0.157042721177736	0.238290767120683
ENSMUSG00000015748.14	899.224021794874	-0.111617874371371	0.126761063505687	0.373078013819664	0.482977645720787
ENSMUSG00000015749.13	2365.33974421089	-0.724759886458217	0.113228238377738	1.03377725098163e-10	8.62371326844705e-10
ENSMUSG00000015750.16	205.816650380143	0.145794447239746	0.225647869087736	0.502536903311889	0.608431379077779
ENSMUSG00000015755.17	645.186596249832	0.748334169930833	0.139744650601298	5.53333366843575e-08	3.26937228267426e-07
ENSMUSG00000015757.11	418.337716905492	0.574327536550523	0.193825179318704	0.0023164406714111	0.00603939653833543
ENSMUSG00000015759.12	791.89790364244	-0.928989585223444	0.142417724503412	3.51206948220245e-11	3.08938291471302e-10
ENSMUSG00000015766.15	348.889190857745	0.699854356327876	0.18981951041746	0.000152481949324666	0.000509417784444974
ENSMUSG00000015776.13	295.916228011678	0.0451729975003795	0.193880880896405	0.810790978082119	0.863323313034481
ENSMUSG00000015790.17	162.605288382518	-0.936166909091147	0.166627630524019	9.63194246795043e-09	6.25430586039983e-08
ENSMUSG00000015804.15	512.045907351288	-1.4141861021262	0.123402672623922	4.47303663557706e-31	2.43094040521609e-29
ENSMUSG00000015806.13	689.603569679649	-0.690712584820413	0.1070916198566	7.79164187290521e-11	6.59665638669049e-10
ENSMUSG00000015837.16	676.301121029483	0.21941112325535	0.121162953778523	0.0672429642759236	0.117111569828835
ENSMUSG00000015839.7	515.66104023515	0.519021461812484	0.114120327768065	4.4030664591291e-06	1.92372765673863e-05
ENSMUSG00000015843.11	19.0809469043966	0.112916729257699	0.451499422770201	0.768963711904726	0.834609467533424
ENSMUSG00000015846.16	127.561757495175	0.683272245765269	0.261891103003616	0.00602349781282668	0.0142063790438008
ENSMUSG00000015850.12	11.4389486573021	1.00880493044712	0.744133298084963	0.0216043952792863	0.0439025121616401
ENSMUSG00000015869.17	145.669115129241	0.613773135312413	0.199606911903365	0.00154086568325398	0.00417326236943148
ENSMUSG00000015879.9	9.12021287207465	0.44568908880026	0.492587447624529	0.271357068903431	0.374329301698424
ENSMUSG00000015880.14	1502.0985306929	0.862153532394125	0.260972406135329	0.000505279911320303	0.00152193969264888
ENSMUSG00000015882.19	286.789131239717	1.20799256325006	0.42909577206905	0.0011810516255135	0.00328353488389849
ENSMUSG00000015889.9	712.885450756898	-0.483951992385739	0.0840535890183616	7.15495821979834e-09	4.7411445567442e-08
ENSMUSG00000015932.9	3295.28585992334	-0.498803103503794	0.106675571610336	2.42009348802354e-06	1.10392463898293e-05
ENSMUSG00000015937.16	1212.20996165795	0.214586544091079	0.103027928124138	0.035844371252271	0.0681502437837601
ENSMUSG00000015942.10	29.7534958902995	0.897438362544659	0.400145827580187	0.0111549590383024	0.0246099558525891
ENSMUSG00000015943.12	161.135976052339	-1.55505418205461	0.225061460193925	7.19806179494082e-13	7.666913556099e-12
ENSMUSG00000015944.10	65.5766056415279	1.30303009643288	0.374911857311886	0.00010990206908139	0.000375546248508663
ENSMUSG00000015961.9	2007.55043320847	-0.457795278030429	0.103958515453052	9.06812750502125e-06	3.74464914124551e-05
ENSMUSG00000015971.6	513.076440019894	-0.399135358207314	0.140049491051819	0.00384306168571656	0.00951781426049366
ENSMUSG00000015980.15	60.1576080638577	-1.2033400624573	0.23213602331055	6.64662087669048e-08	3.87845166465139e-07
ENSMUSG00000015981.13	8.83341543085878	0.561800853178449	0.441218845424215	0.138030963902999	0.213769886066631
ENSMUSG00000015994.11	927.876154282609	-0.793281939458102	0.110638913736751	4.63324745919878e-13	5.03934517243239e-12
ENSMUSG00000016018.5	1658.42931295933	0.175007865086552	0.165699428684427	0.281357466352693	0.385482436012131
ENSMUSG00000016028.12	275.517358203984	1.88463621166639	0.400079088634786	1.27502929366621e-07	7.11725673857675e-07
ENSMUSG00000016128.15	101.629594500727	0.389065687032743	0.386712741251171	0.259206332924238	0.360076825060184
ENSMUSG00000016150.16	27.2949171579639	1.15605044960651	0.509697479902744	0.00539951154906887	0.01288791950696
ENSMUSG00000016181.10	322.595247376879	0.241848472000752	0.319161775081039	0.413545096729877	0.524294148605344
ENSMUSG00000016200.15	303.851603960088	0.446717993757557	0.220381990649997	0.0356708582819931	0.0678627814981645
ENSMUSG00000016239.12	41.7231955209346	0.309082546299535	0.317822910518355	0.294271702115666	0.399480812438069
ENSMUSG00000016252.8	751.724879613778	-1.36141859919897	0.105313798304723	7.56361890948155e-39	7.41369717752575e-37
ENSMUSG00000016253.13	429.972341647058	0.614168767431108	0.136564401165096	5.13084745085891e-06	2.21292993644038e-05
ENSMUSG00000016256.11	228.867912790791	-0.551697628856046	0.140337421347488	6.65463134745569e-05	0.00023739561178196
ENSMUSG00000016257.16	748.991124501738	-1.14791841027252	0.162453905964728	5.62442147910779e-13	6.06134479688926e-12
ENSMUSG00000016262.15	44.9309788605328	0.533992049291505	0.259683178177619	0.0306183855309	0.0594917940457028
ENSMUSG00000016308.13	205.324602933358	-0.823167193051894	0.142762232600442	4.78522203066336e-09	3.23208577436151e-08
ENSMUSG00000016319.4	5229.72340917544	-1.29113227877461	0.0991282384416938	2.44013827688897e-39	2.51135981284567e-37
ENSMUSG00000016344.15	166.916354891918	-0.394255148808598	0.178654041886552	0.0239026713211474	0.0479830901676624
ENSMUSG00000016346.18	16.3759822673803	-0.196465074730321	0.550788456381027	0.645185367089287	0.734821937456066
ENSMUSG00000016382.16	790.212234140991	0.0128001305787845	0.161892336822841	0.935785217532171	0.957387653139599
ENSMUSG00000016386.16	41.6451761525892	-0.0983025924501871	0.492831015356884	0.808202986051448	0.86153112574981
ENSMUSG00000016409.5	350.818564715365	0.343192918888984	0.225610361801904	0.114354225247761	0.183320777565701
ENSMUSG00000016427.8	146.338396485601	-1.67753310374753	0.17566117812872	1.52588564844773e-22	3.82446864124638e-21
ENSMUSG00000016458.16	21.2079643293119	0.47976646358378	0.450122898453616	0.211234457875534	0.303684111911683
ENSMUSG00000016477.19	400.60821435741	0.863462362029535	0.148627226552106	3.49311988469161e-09	2.4107797628339e-08
ENSMUSG00000016481.16	427.01477199732	-1.03424017859889	0.183203649759212	7.01116297550136e-09	4.65160438024097e-08
ENSMUSG00000016487.16	814.619584650385	0.684286015317586	0.135586181815054	3.12241152640478e-07	1.64375801167863e-06
ENSMUSG00000016493.14	13.2583620439894	0.692656359430461	0.589981432844469	0.114830297551809	0.183944179302302
ENSMUSG00000016495.13	149.504161929508	-1.05971491891694	0.159984885933117	1.44210958148876e-11	1.33112211201656e-10
ENSMUSG00000016496.8	10.1430435936182	0.113500846127399	0.399014180844803	0.747838427115456	0.820977025287348
ENSMUSG00000016503.19	501.972504444395	-0.63963154297175	0.106325049750284	1.3112359559414e-09	9.56673570513384e-09
ENSMUSG00000016510.12	196.676775646571	-1.18571090616919	0.172349759951023	1.96640253855685e-12	1.99881176558121e-11
ENSMUSG00000016520.8	141.177613105691	0.846762896922952	0.227019237371581	0.00010560039846459	0.000362350856744405
ENSMUSG00000016526.9	329.388478563629	0.0134591272215267	0.184407928358203	0.94037615799002	0.960857172600004
ENSMUSG00000016528.11	292.038831809969	0.305198137956391	0.204771435810479	0.124381975051422	0.196413308704618
ENSMUSG00000016534.16	1263.52372937977	-0.414181245809718	0.140479078258232	0.00278190776475128	0.00712104386167563
ENSMUSG00000016541.11	1194.17815885362	0.285550229377854	0.103599408264157	0.00547594014008929	0.0130419881814941
ENSMUSG00000016552.14	148.002033809998	0.929673909718852	0.176388197500332	6.82872558158471e-08	3.97485415878245e-07
ENSMUSG00000016554.10	1786.51202080188	0.0478388722445593	0.147140382665863	0.741241241084457	0.815397871634796
ENSMUSG00000016559.15	4947.91452593591	-0.818510352821894	0.106816394541771	1.09023200653707e-14	1.40476138119295e-13
ENSMUSG00000016619.11	1196.99588820533	0.353554180083478	0.104411633758756	0.000642849769919674	0.00189657690549961
ENSMUSG00000016624.16	91.9112893001771	0.167990851414716	0.359509014668737	0.606353412994867	0.701082829082044
ENSMUSG00000016637.8	72.3968951881519	0.274951097885312	0.22200628691601	0.199201278241286	0.289621000247153
ENSMUSG00000016664.17	751.814180889585	0.645180173350747	0.106535029501942	1.01648946468726e-09	7.53309271602389e-09
ENSMUSG00000016757.12	388.505025381305	0.805278117262398	0.210984272342599	7.93844379845269e-05	0.000279380966080617
ENSMUSG00000016758.5	7.9029178570088	-1.18611440632859	0.563829693935829	0.00665670825296627	0.0155483708938433
ENSMUSG00000016831.13	698.049522434596	0.355505052815625	0.0981815896790695	0.000266229551715073	0.000850107044423524
ENSMUSG00000016833.15	374.879125003914	-1.04558518513514	0.258031315842501	2.02344901065273e-05	7.88455628452875e-05
ENSMUSG00000016918.16	1581.34250858285	0.508141854341951	0.134246243809222	0.000125445788800115	0.000424084542018374
ENSMUSG00000016921.15	2740.73422472223	-0.0307346272337075	0.108210881918912	0.774565106359656	0.839302305168704
ENSMUSG00000016933.18	864.469317475041	0.970487256671994	0.147838816090037	2.49508155447783e-11	2.23904675518183e-10
ENSMUSG00000016940.19	203.327172308171	-0.205748881679504	0.216355372570757	0.325160262778349	0.432819824361093
ENSMUSG00000016946.7	662.557431361015	-0.225471096501587	0.113099104271069	0.0442266603152642	0.0818660538906762
ENSMUSG00000016984.8	481.957737077724	0.882973383445344	0.259237420480706	0.000339085569463587	0.00105892700025733
ENSMUSG00000017009.4	491.405570839749	0.211192667122316	0.140310685081938	0.126853923654229	0.199684882976215
ENSMUSG00000017057.10	28.1546383397253	-0.467514889122413	0.380550816628403	0.169892777594507	0.254445144943042
ENSMUSG00000017119.21	1440.57273913442	-0.114723028697677	0.226724591512217	0.599387125682492	0.695029068277839
ENSMUSG00000017132.18	35.2645571079008	0.422170082211457	0.35420589395624	0.189919765518818	0.278612803000302
ENSMUSG00000017144.9	490.687769478051	-0.122713605206285	0.131049432210535	0.343139194392411	0.451351794397303
ENSMUSG00000017146.13	1275.91204719041	0.707759655151526	0.223567002236379	0.00101606537990825	0.00286499120050499
ENSMUSG00000017167.7	8.19936236576411	0.90353103696068	0.500348759689899	0.0275384977704983	0.0543541223524866
ENSMUSG00000017176.18	338.928274693214	-0.784015021832102	0.168806354951953	2.09262702773928e-06	9.64705746522475e-06
ENSMUSG00000017188.4	313.318277125094	-1.06804127998875	0.23663703099461	2.48443922086888e-06	1.13077005666246e-05
ENSMUSG00000017210.15	648.385422137199	1.03216434158355	0.159754788356375	4.48845442714077e-11	3.90858694086341e-10
ENSMUSG00000017221.15	794.142892794952	0.31934945410111	0.154528705371897	0.035501288290021	0.0675994119185679
ENSMUSG00000017264.17	1102.5715524814	0.34028289932437	0.129987680098348	0.00805088491919613	0.0184002667542544
ENSMUSG00000017286.16	1383.78890902308	-1.51693227762665	0.122836932475423	8.45226088492285e-36	6.7564747568944e-34
ENSMUSG00000017288.16	158.906146350947	0.182457158281056	0.1969309137312	0.340643743240056	0.448853714214244
ENSMUSG00000017291.14	2098.00148350916	1.99127800887124	0.249605515651174	8.05398625514926e-17	1.25473029009974e-15
ENSMUSG00000017299.14	127.902472098361	0.0413354660327047	0.188742719399773	0.822207421523332	0.871983616295788
ENSMUSG00000017307.17	88.8185686358203	-0.180504537656655	0.227632450977317	0.410240516313191	0.5212523597322
ENSMUSG00000017314.13	72.341399193085	0.804361383722114	0.354740616571044	0.0125479803794847	0.0273461610520083
ENSMUSG00000017376.16	565.934395280137	0.628911045654592	0.183569579168431	0.00044407346626602	0.00135292465661472
ENSMUSG00000017386.11	521.176394051246	-0.125368974615839	0.125715036563157	0.313169753286767	0.419929453765833
ENSMUSG00000017390.16	123.756106974858	1.01806622327731	0.244738478347809	1.34211633932502e-05	5.39829744984491e-05
ENSMUSG00000017400.11	9.73287134393621	0.788236596939334	0.607890219494159	0.075637363160361	0.129350966783847
ENSMUSG00000017404.13	18764.6983882648	-1.66990570736842	0.102267940448361	7.67176562854605e-61	6.31654823026339e-58
ENSMUSG00000017405.15	121.461372992091	0.154946415586192	0.289228941361053	0.56874632048455	0.667965598703309
ENSMUSG00000017417.15	15.0989401689453	0.0621634059136789	0.611989447891921	0.887193953645297	0.92139992704767
ENSMUSG00000017418.15	1241.2826283654	0.0832698350169442	0.162409810543487	0.60130311176331	0.696711113242782
ENSMUSG00000017421.19	4910.95730281619	-0.846625198457633	0.0728460888232755	1.85168079804406e-31	1.04066988741951e-29
ENSMUSG00000017428.17	1719.30576419891	0.15867668556582	0.117539818099367	0.172757214757684	0.257844018436942
ENSMUSG00000017453.5	378.402852073742	-0.393802966620788	0.142173255557753	0.00494250947629039	0.0119232791599874
ENSMUSG00000017466.10	41.2198887820858	-0.650447278011865	0.415384835421494	0.073422692847847	0.126179449292997
ENSMUSG00000017478.16	1181.39984522208	1.27312177078798	0.146008935294629	7.85422385182541e-19	1.43228686786278e-17
ENSMUSG00000017485.12	1660.66814010203	1.86248851392365	0.41697087441293	4.1495585014605e-07	2.15011893780837e-06
ENSMUSG00000017493.13	56.3059113317442	0.508903595513447	0.440772874768602	0.178791787949824	0.265049007217298
ENSMUSG00000017499.16	818.319277872506	-0.248337117368122	0.0755323161249595	0.000962475113387203	0.00272883569079667
ENSMUSG00000017548.16	1753.77104811912	1.15172980000469	0.206624756331854	8.52054560306571e-09	5.57440701015825e-08
ENSMUSG00000017550.15	565.732553979085	0.865810695023026	0.275936889020598	0.000888309263766709	0.00253690403164176
ENSMUSG00000017561.17	604.426121521964	-0.503937932419435	0.135402007228198	0.000162018979558722	0.000538656680071366
ENSMUSG00000017615.13	388.136125653182	0.302209934982377	0.121504570028792	0.0119437561027956	0.0261574453710247
ENSMUSG00000017631.20	388.259799199533	1.25213947258251	0.154511372914296	1.55231942110404e-16	2.36248095261739e-15
ENSMUSG00000017639.14	559.791574856889	0.690028105342387	0.164267599122705	1.82362910276224e-05	7.14992867504424e-05
ENSMUSG00000017652.17	22.4661144935051	-1.45386772553851	0.495921190790408	0.000402949862432878	0.00123655896099184
ENSMUSG00000017664.17	109.806522194341	-0.13353240541775	0.203343872198306	0.498629981779324	0.604812898494411
ENSMUSG00000017667.10	384.460461670837	0.679410684833116	0.0951311703949919	6.49677817680796e-13	6.96500301025369e-12
ENSMUSG00000017670.17	398.939427834885	0.632288734641002	0.151683513097971	2.2375757079892e-05	8.6473032582629e-05
ENSMUSG00000017677.12	1161.14135806139	0.0299197008681885	0.154474816525412	0.843802643551392	0.889159667969589
ENSMUSG00000017679.17	125.711949876524	0.0965885356986797	0.32362628957863	0.746897538456772	0.820162827805259
ENSMUSG00000017686.18	793.05544151801	-0.440854927614355	0.124958761593055	0.000359442218172705	0.00111699094294205
ENSMUSG00000017697.4	45.9635298922451	-0.395593266864797	0.309811981403597	0.170097268581938	0.254705076087912
ENSMUSG00000017707.10	1082.10722302314	-0.822149780204011	0.11214345008722	1.35823462557351e-13	1.5678429242394e-12
ENSMUSG00000017715.12	364.889920973055	0.403779404452945	0.130584672483494	0.0017449964448751	0.00466733530540204
ENSMUSG00000017716.16	1196.98328311378	-0.791853115739641	0.104594297731987	2.30070593536365e-14	2.85714363783056e-13
ENSMUSG00000017718.16	50.6961307439692	-0.484530296201132	0.393273460783138	0.16523605158327	0.248515312780037
ENSMUSG00000017721.16	294.615400933678	1.50878580602372	0.165524968154091	1.34274436360254e-20	2.86411547091232e-19
ENSMUSG00000017723.12	210.260366416905	0.599863745356213	0.219074095283368	0.00454982362973351	0.0110659808807995
ENSMUSG00000017724.15	196.516148444933	0.27609353910931	0.271702945351403	0.283255196359719	0.387534340184073
ENSMUSG00000017734.16	20.5623542621125	-1.22035316720194	0.642699543646961	0.00736814910204747	0.017024177250374
ENSMUSG00000017740.18	11.7004712174383	-0.146693177940448	0.709794964467223	0.730759171269192	0.807665700603382
ENSMUSG00000017747.14	59.7343766880189	0.174068910477129	0.238240668635798	0.446325137926861	0.555654044472792
ENSMUSG00000017754.14	188.727292846102	0.683834825477172	0.230434620271718	0.00201887479991133	0.00533196653250038
ENSMUSG00000017756.10	735.70692678459	0.773187917700997	0.220362927434613	0.000274112096579864	0.000872232636595288
ENSMUSG00000017760.17	585.349023645866	0.518040388511589	0.129747832461428	5.29943091663225e-05	0.000192257609394543
ENSMUSG00000017764.3	171.779747338873	0.610789478801541	0.2106562843766	0.00273255771881404	0.00700997475552435
ENSMUSG00000017765.18	278.428299619213	0.664239414496953	0.234672782348139	0.00318729349428144	0.00805481307095342
ENSMUSG00000017774.20	722.831587154606	1.02334428646167	0.183005351271597	9.72373028304787e-09	6.30893091296096e-08
ENSMUSG00000017776.16	1597.62481095363	-0.481373102867223	0.0870671584702642	2.70943233076448e-08	1.66665006315647e-07
ENSMUSG00000017778.15	2705.56432433739	-1.57705821639662	0.173137977483564	1.2233126493062e-20	2.6229543484538e-19
ENSMUSG00000017781.18	447.257756340007	0.116803440189852	0.140648224856371	0.399604509325885	0.510812564436372
ENSMUSG00000017801.16	346.23534338578	-0.91328159870708	0.180978234655709	2.3117790675816e-07	1.24161989255924e-06
ENSMUSG00000017802.15	385.921574340996	0.0258571882581232	0.121154565573232	0.829242226051157	0.877748392131156
ENSMUSG00000017817.12	6.76510344787738	0.60084635312967	0.518636735142256	0.14936228445895	0.228601830583231
ENSMUSG00000017830.16	12.7647739910363	-1.03590797334153	0.492698016351165	0.0109048637195598	0.0241098806216422
ENSMUSG00000017831.9	676.540566048192	0.222036080817043	0.131525563046277	0.0874021099958451	0.146146481041997
ENSMUSG00000017837.13	279.757793185376	-0.54233911686023	0.146110102356738	0.000163048008416034	0.000541548817954393
ENSMUSG00000017843.15	1522.59573547316	-0.336282384724899	0.0964386033849938	0.000447401290710169	0.00136180352201929
ENSMUSG00000017858.13	495.775173258468	-0.347462570211583	0.204468704505346	0.0797810655414062	0.135201688409009
ENSMUSG00000017861.12	1985.8394871423	0.951200928660058	0.193475715864402	4.2530307674982e-07	2.19751043766529e-06
ENSMUSG00000017868.17	6.30336134084686	-0.108294323502825	0.798221919975015	0.765909457371523	0.832820327161706
ENSMUSG00000017929.14	300.173492331159	0.689563406549357	0.365679571227466	0.0367311185951383	0.0695631201732194
ENSMUSG00000017943.16	30.7684269885178	-0.461114536725291	0.333363092939059	0.132548365124406	0.206888524028777
ENSMUSG00000017969.14	46.3161115248708	0.198059607995448	0.464604925538938	0.612819747462109	0.706871867572048
ENSMUSG00000017978.19	36.5222898242091	0.41452120697414	0.29666103360571	0.135685724839059	0.210826272025363
ENSMUSG00000017999.17	929.4880180013	0.0916950623412087	0.279914123175432	0.72855361587368	0.805768982677473
ENSMUSG00000018001.19	206.605792313847	0.0878178431237143	0.228229508659976	0.68942265524086	0.772346612956748
ENSMUSG00000018012.12	31.3701683293717	-0.911251369722653	0.389599317126611	0.00856528296555785	0.0194576878959416
ENSMUSG00000018040.10	662.471832679643	-0.0448378748700273	0.130151241300802	0.727309875296769	0.804663512262288
ENSMUSG00000018042.19	585.514748704513	0.401348819507681	0.128257772724998	0.00154164080836891	0.00417467508492203
ENSMUSG00000018068.14	991.399105904789	0.350806456858476	0.172233262839036	0.0374210225891482	0.0706908315906279
ENSMUSG00000018076.13	925.575387472422	0.807895914754676	0.127144225749289	1.26568934196564e-10	1.04422617137949e-09
ENSMUSG00000018102.6	1262.92649208933	-0.846263590442863	0.19118623057674	5.37868120702038e-06	2.30993586072148e-05
ENSMUSG00000018143.11	41.0986495562774	0.178867520256782	0.303391165704024	0.527865122130164	0.630840769730562
ENSMUSG00000018160.16	776.776714537447	0.0476288371530167	0.143029724274773	0.735425727007523	0.81121036003498
ENSMUSG00000018166.9	209.215184978987	1.49632986491149	0.240196099064974	7.7647887680393e-11	6.5773033252728e-10
ENSMUSG00000018167.11	74.6023388049386	0.150881723066209	0.279810423356109	0.56781535675195	0.667252942241802
ENSMUSG00000018169.13	28.9318925482562	0.0592679696814537	0.332945590667477	0.846631159726712	0.89099989181439
ENSMUSG00000018171.10	762.508810862789	-1.28955673649175	0.137927069653352	2.40354314399456e-21	5.45919240719426e-20
ENSMUSG00000018189.13	442.806437256001	0.570944920813849	0.188241649591263	0.00185036855749137	0.00492166354970285
ENSMUSG00000018196.19	167.233479023849	-0.513490214575235	0.223260258994502	0.0170277789307158	0.0357147415172714
ENSMUSG00000018199.10	427.722850872689	1.3237032384837	0.231640712384592	2.65328261651971e-09	1.85929721856805e-08
ENSMUSG00000018209.16	1027.91566992226	0.191238257072849	0.141627554037298	0.170722176380354	0.255478196878888
ENSMUSG00000018217.13	18.5430759832781	-1.01008215476266	0.315269402138636	0.000548461396957576	0.00163881579090917
ENSMUSG00000018239.10	254.731057643203	-0.569054387345922	0.198765171595513	0.00320259373605349	0.00809099586554049
ENSMUSG00000018286.7	1747.23388035142	-1.21750801409293	0.126932960422433	2.73027461024682e-22	6.7003624451467e-21
ENSMUSG00000018287.13	991.861530365944	-1.43034071675494	0.155769712104952	8.56230972185386e-21	1.86502055806571e-19
ENSMUSG00000018293.5	2291.57207739722	-0.462951727724009	0.0990128237562348	2.48898697912371e-06	1.13221404931575e-05
ENSMUSG00000018322.11	303.854243870439	0.832937647715932	0.124494889362666	1.30160362636699e-11	1.20548407848061e-10
ENSMUSG00000018326.10	896.57025983185	1.00812737687676	0.133501222496313	1.95001353569634e-14	2.44003593406623e-13
ENSMUSG00000018334.19	63.4425137920894	0.66677608594258	0.414978571568019	0.0662962546942493	0.115682995236855
ENSMUSG00000018339.13	13.3991711655236	-0.246978766046329	0.663439779848029	0.573181855296907	0.671546468244338
ENSMUSG00000018340.14	657.299059285249	0.163628196386766	0.102977763669166	0.109364340884664	0.176386150964522
ENSMUSG00000018347.17	68.130206700365	-0.178830734811669	0.237990963968818	0.433542953381801	0.54364543202392
ENSMUSG00000018362.15	4033.75391727196	-0.764005717658587	0.0838661150395868	5.31177470593261e-20	1.07192394709059e-18
ENSMUSG00000018363.17	986.801830190231	0.0430256676288651	0.0958065467739343	0.651242122931044	0.74035236715951
ENSMUSG00000018372.14	186.865609016621	0.057891326634585	0.228011568677027	0.792026855997116	0.851381045610321
ENSMUSG00000018377.11	385.491273535183	0.831010548137851	0.136558743836234	6.7955696651761e-10	5.14731580848458e-09
ENSMUSG00000018378.14	55.8402551038479	0.546030565803143	0.341725448326535	0.080871442977122	0.136838270808083
ENSMUSG00000018379.18	7076.5583159178	-0.28732558307057	0.0843589367188982	0.000618401668358189	0.00183085585632044
ENSMUSG00000018381.16	33.6757165184923	-0.21911426941135	0.579121336841846	0.613496377509966	0.707305527442177
ENSMUSG00000018395.20	162.489100825186	0.330373497564715	0.203015715977286	0.0935541275573342	0.154814171287973
ENSMUSG00000018398.19	311.151808061181	0.85262522075644	0.225820683784349	8.73279608479955e-05	0.000305119781727974
ENSMUSG00000018401.18	561.258706156186	0.774680018587675	0.130247765837515	1.70912720292003e-09	1.22686127508649e-08
ENSMUSG00000018405.8	143.62873596284	-1.26996191767961	0.649906893779101	0.00546494010605782	0.0130214395494797
ENSMUSG00000018411.18	108.26505486782	0.284688455205504	0.427062500805051	0.442242430692501	0.551697800865308
ENSMUSG00000018412.17	1024.953900809	0.403809858602707	0.0947315498756112	1.78361164902171e-05	7.00470618279049e-05
ENSMUSG00000018415.15	696.013656245542	0.11741548600258	0.0909640291459502	0.194139117875513	0.283714613608834
ENSMUSG00000018417.15	796.640763499516	0.972789564193817	0.198712270586339	4.56492330532242e-07	2.34541628919639e-06
ENSMUSG00000018425.19	503.383578904588	-0.00647342673038303	0.169105637574881	0.968829999348836	0.981103474526615
ENSMUSG00000018427.9	119.876085014201	0.882790036168592	0.513120917213587	0.0336545596677946	0.0645156733468654
ENSMUSG00000018428.16	651.965378473308	0.893987640403647	0.16008563859287	1.24825229472868e-08	7.97631763185768e-08
ENSMUSG00000018433.15	839.007833455657	-0.590379144379688	0.181444241595981	0.000857025009232105	0.00245351718133259
ENSMUSG00000018442.14	560.860894390396	-0.923083099756348	0.216075039802445	9.6342042322484e-06	3.96516973487714e-05
ENSMUSG00000018446.9	1147.63109254093	-0.730167831267693	0.145611382402809	3.50549461865594e-07	1.83370330004471e-06
ENSMUSG00000018449.13	146.827635662592	-0.694499022043871	0.206240402068631	0.000509524464679223	0.00153248207486261
ENSMUSG00000018451.8	12.4547766877797	-0.770578995360304	0.398091084741516	0.0287035254931121	0.056295968829809
ENSMUSG00000018470.9	21.7644535061441	-0.0599447664035655	0.440339640830947	0.874068923850445	0.91142939267004
ENSMUSG00000018474.19	294.344553286451	1.5310658928317	0.34666751167992	1.35740093849515e-06	6.4508863648484e-06
ENSMUSG00000018476.8	152.478987753422	0.923489664965689	0.283885209296289	0.000544098241666425	0.00162636880477782
ENSMUSG00000018481.10	994.206083211353	0.897949008362672	0.0866168629060703	1.8984019401889e-25	6.17806022709299e-24
ENSMUSG00000018501.18	2243.89561378435	1.38078850049641	0.149289064541924	5.1154513194336e-21	1.13525790939505e-19
ENSMUSG00000018507.17	8.13444678314365	0.166899251450278	0.592072553700475	0.701878885852733	0.782733280058036
ENSMUSG00000018509.9	227.429561217294	-0.838426763395371	0.203495049812177	2.13588082998119e-05	8.28345492870945e-05
ENSMUSG00000018537.17	134.844304027182	-0.569891373720973	0.233608511220816	0.0110785217347576	0.0244609838302833
ENSMUSG00000018541.11	216.157565036088	-0.254562454230262	0.197982714331962	0.185871771694678	0.273672251832641
ENSMUSG00000018547.9	479.496206142256	0.690772568161455	0.143458166923539	1.01339340583556e-06	4.89801855412214e-06
ENSMUSG00000018548.16	1534.28279424675	0.0756843702251291	0.116141151917051	0.510557789336221	0.615517616004067
ENSMUSG00000018554.14	21.2777766927051	0.664439814844204	0.451521519533849	0.084101519352528	0.141518467114048
ENSMUSG00000018559.17	179.59184575358	0.272382845547702	0.201634802818459	0.164108676710752	0.247063227225813
ENSMUSG00000018565.18	544.579546927033	-1.00369230421838	0.138216316872516	1.74030208525084e-13	1.99565142324691e-12
ENSMUSG00000018566.15	40.2122508428632	0.0094397645208595	0.508701498036996	0.981708583242343	0.99097623001604
ENSMUSG00000018567.15	363.293172383703	-1.03458167495004	0.147639662613022	1.04776446021671e-12	1.09615866368415e-11
ENSMUSG00000018569.13	21.8788322953848	-1.47460830203131	0.619011051672866	0.00121951931047071	0.00337679913999011
ENSMUSG00000018570.18	68.1975228565193	-0.260242728440881	0.280944981716112	0.326118181518329	0.433814370713493
ENSMUSG00000018572.11	478.147427656676	-0.259348600937903	0.142709823404751	0.0651592572057432	0.114110123195467
ENSMUSG00000018574.15	75.6158978998807	-0.496256385742718	0.266676722695189	0.0497804361456425	0.090578391382353
ENSMUSG00000018583.6	4592.06082736024	0.126292542660624	0.0819155209969642	0.12134934436846	0.192640475630525
ENSMUSG00000018585.10	232.863972775203	-1.24747109529592	0.285183378182825	3.27120985393958e-06	1.4625851931801e-05
ENSMUSG00000018593.14	1752.53443777101	0.789057201757163	0.113547744289755	2.28103417286498e-12	2.30299139942168e-11
ENSMUSG00000018599.6	66.0734319068906	0.0683919486599779	0.280133689426359	0.795889496488993	0.853305054930937
ENSMUSG00000018604.19	435.135310527267	0.549886821852286	0.718812231503835	0.202156240989497	0.293140790804337
ENSMUSG00000018648.16	64.3227805990096	-0.145685326157641	0.288810801707691	0.5916076782178	0.688334885692963
ENSMUSG00000018651.15	458.978888705592	0.199941038808374	0.137717414494268	0.141093232412996	0.217789862968204
ENSMUSG00000018654.18	10.8817641453642	0.182798092084982	0.695224313734884	0.671767781659218	0.757930802369466
ENSMUSG00000018659.13	150.152526547157	-0.588774403353965	0.188601176906863	0.00135168272426529	0.00371216801542303
ENSMUSG00000018661.18	181.554468689177	0.594906233701714	0.213099398172151	0.00388813210925152	0.00961349421066738
ENSMUSG00000018666.14	1400.1511500903	-0.557965216373269	0.0791501373134876	1.42359743098751e-12	1.46423353504506e-11
ENSMUSG00000018669.15	551.071248562528	-0.576859817039909	0.128303147613756	5.34880010573591e-06	2.29910444638876e-05
ENSMUSG00000018672.16	24.450547114907	-0.280987353388791	0.450283848236008	0.46407597782177	0.572558561983299
ENSMUSG00000018677.10	954.884499558138	0.187719589768305	0.12219333831603	0.120476240353977	0.19143957193397
ENSMUSG00000018678.14	112.852489883896	1.34981119418107	0.253393184148348	2.24152357830203e-08	1.390251177548e-07
ENSMUSG00000018697.15	351.946833441458	-0.0852073426984198	0.114683083208457	0.453257321490446	0.562286297497603
ENSMUSG00000018707.14	7367.77443139471	2.21829647114867	0.185871232294276	2.81395194926329e-34	1.98022849352644e-32
ENSMUSG00000018727.20	18.1290076469975	-0.494703837492709	0.574962933908343	0.254670002383509	0.355213529497649
ENSMUSG00000018733.11	79.3614313215905	-0.387799697885421	0.229368960291507	0.0788700213587742	0.133947260902943
ENSMUSG00000018736.15	343.252107009637	-0.266700278142656	0.15800249886037	0.0856800367783922	0.143734022578421
ENSMUSG00000018740.15	17.3769842584816	0.0779834637288573	0.5604953263963	0.855813601017879	0.898366964235444
ENSMUSG00000018750.15	59.4288269646272	-0.250030144566619	0.413229492312201	0.489833389009827	0.596515782933355
ENSMUSG00000018752.20	7.95723142786533	0.0184799753894754	0.627073659286342	0.966423868707015	0.979449892048154
ENSMUSG00000018761.15	243.9715653779	-0.115674525381886	0.166666383249214	0.47890765290893	0.586350194351813
ENSMUSG00000018765.6	731.81084145071	0.403747551299659	0.136435078310756	0.00270461305287735	0.00694586137581588
ENSMUSG00000018770.10	797.799534945592	-0.568983661161245	0.117182062156553	9.36292220430945e-07	4.54806017517297e-06
ENSMUSG00000018774.14	19.2987629104868	0.239633463689773	0.393163678220226	0.492550565048036	0.59880621296759
ENSMUSG00000018796.14	318.358503442134	0.839313868252539	0.190296067881788	5.84336502070503e-06	2.49475477822011e-05
ENSMUSG00000018800.15	49.20528615616	-0.288535990229105	0.359758155387137	0.376329916645835	0.4864226638467
ENSMUSG00000018809.3	185.469181800208	-0.565392287268651	0.262451611130648	0.0233505434052826	0.0470007820871272
ENSMUSG00000018819.11	18.2902287612215	-0.586304021390353	0.557065057592813	0.172824458538706	0.257921004056269
ENSMUSG00000018820.14	194.103222337653	0.270693049853779	0.164793073129881	0.0939001937978919	0.155277615110453
ENSMUSG00000018821.4	144.798248820365	-0.792414100430842	0.172877829949713	2.77086403000323e-06	1.25041978575125e-05
ENSMUSG00000018841.18	206.760527854369	-0.671899107511803	0.141541450016688	1.45165422872343e-06	6.86119121251113e-06
ENSMUSG00000018845.15	32.2289993009932	0.0363546023089228	0.351086904962734	0.909531449948823	0.938306877979406
ENSMUSG00000018846.9	1381.18350448163	0.0606709796667516	0.159604551390169	0.698643221425482	0.77991715322442
ENSMUSG00000018848.5	1672.23720288724	-0.719288512501303	0.0993952222926855	3.10591012769668e-13	3.44410923049032e-12
ENSMUSG00000018849.7	285.05731923014	1.03704698924341	0.212227455997226	4.27722611982689e-07	2.20862598040732e-06
ENSMUSG00000018858.16	336.662268252756	-1.18149111903187	0.162728602216711	1.28026448541095e-13	1.48152602117091e-12
ENSMUSG00000018861.9	72.0986171690764	0.184604525056021	0.275401787268067	0.478424799786443	0.586002765403404
ENSMUSG00000018865.10	118.13643389153	0.192544568312167	0.166248366812573	0.237412828919164	0.335145911171185
ENSMUSG00000018882.13	1006.796138869	-1.05122797237705	0.132067486747647	7.28403199321267e-16	1.04210386474573e-14
ENSMUSG00000018899.18	163.809751588478	-0.0289786804314836	0.199889512664309	0.881378092832466	0.917076523105789
ENSMUSG00000018900.8	93.9561319203106	-0.372978813172121	0.239512009354806	0.104312527172612	0.169617298800375
ENSMUSG00000018906.15	91.2456581600632	0.345202947056575	0.606781328136596	0.43162111002701	0.541813143681565
ENSMUSG00000018909.16	827.739801041399	0.521252439690018	0.161880614160438	0.00102947053678939	0.00289683720596564
ENSMUSG00000018921.12	429.447737813995	1.93374643496329	0.141596214166941	1.26708152926325e-43	1.87973257138539e-41
ENSMUSG00000018923.14	234.399682465217	-1.3708554304874	0.136813745408973	2.89196952463019e-24	8.4137919014285e-23
ENSMUSG00000018924.7	154.230916492097	0.878263450539865	0.207094131419078	1.18696722745477e-05	4.81898159134559e-05
ENSMUSG00000018931.4	187.344805936844	0.643556916131665	0.170286380869131	0.000112876369050825	0.000384592420682793
ENSMUSG00000018932.10	92.8759876553023	-0.131722356172639	0.265785802546966	0.601681107341004	0.697011892122018
ENSMUSG00000018965.12	1839.99783586198	-0.0790143831390609	0.105949114726748	0.452185560902576	0.561200855359174
ENSMUSG00000018974.8	730.668832381472	1.05252718684562	0.139194936956135	1.67548134375253e-14	2.11256901129962e-13
ENSMUSG00000018983.10	59.0376082032867	0.837406904737368	0.306447535454668	0.00334231318773472	0.00841171805936538
ENSMUSG00000018995.13	191.260510113212	-0.463449140578896	0.235622982556575	0.040452635670618	0.0757400286058063
ENSMUSG00000018999.15	381.489113956084	-0.146076485246322	0.142465809580611	0.298160171968661	0.404132319681286
ENSMUSG00000019027.9	7.9588860084982	0.918825268816546	0.579455784810197	0.0363741109282269	0.0690139975406283
ENSMUSG00000019039.15	117.584078715071	-0.103723347186133	0.306791135832273	0.716926420028766	0.795795575235166
ENSMUSG00000019054.14	454.932112246222	-1.38590148960083	0.129161278395037	1.66059879203884e-27	6.49526848182981e-26
ENSMUSG00000019055.16	269.195911698995	0.743549915328041	0.235191696780905	0.000983788285774089	0.00278207825894589
ENSMUSG00000019066.14	51.5815203718448	-0.518509560857271	0.476960070982425	0.192488003878873	0.28170102736166
ENSMUSG00000019080.9	23.6225110613679	-0.0836375963234815	0.481515451577863	0.834265504207116	0.881509314714279
ENSMUSG00000019082.19	83.3469298367443	1.10936563235613	0.573414142368639	0.0115673029204722	0.0253971702921889
ENSMUSG00000019087.14	399.069464099253	0.455764925786034	0.14667515161366	0.00159761084472616	0.00431347069685286
ENSMUSG00000019088.15	26.7595789991882	-0.987770321107334	0.368013495959307	0.00290367715333301	0.00740053423369984
ENSMUSG00000019124.11	122.7263583456	-0.479186171196844	0.364628917888202	0.145888314033161	0.224015560162631
ENSMUSG00000019132.12	1066.80516627953	0.934250252156318	0.15261021626087	4.66080725219689e-10	3.60326352215616e-09
ENSMUSG00000019139.11	378.804402740368	0.684109663064987	0.16575790147221	2.53107705538326e-05	9.66811548851685e-05
ENSMUSG00000019143.16	168.434308904097	0.131621802649107	0.188355486142876	0.473415159206743	0.581466952089016
ENSMUSG00000019158.10	50.2087556009257	-0.891267620920011	0.276864028056085	0.000646089993900268	0.00190495325506817
ENSMUSG00000019173.12	771.49759072568	-0.661901278119911	0.141383569563062	2.02233743825229e-06	9.35970505781353e-06
ENSMUSG00000019179.11	1244.328541005	-0.161580687219885	0.121319136317809	0.178310222683633	0.264525624948774
ENSMUSG00000019188.17	332.597362649196	0.0859612976364978	0.108928814252813	0.426109958984021	0.536080120298715
ENSMUSG00000019189.14	724.914166324138	0.233703415796273	0.123512743255059	0.055751208756867	0.0998537257558547
ENSMUSG00000019194.16	13.1165638525319	0.319796908731203	0.467109354418526	0.415465177368121	0.52630702944233
ENSMUSG00000019210.11	843.046865450959	-0.839243678609664	0.202940223314438	1.99684941531361e-05	7.78643602225175e-05
ENSMUSG00000019214.15	482.668662004756	1.1194575874305	0.179085036462021	1.50253060761685e-10	1.22911930032919e-09
ENSMUSG00000019235.10	19.3718760262872	0.135358102710137	0.717148321002716	0.749135774574532	0.822017645093544
ENSMUSG00000019254.17	319.625679584468	0.234700777365922	0.149663774603488	0.111006299280817	0.17875422748457
ENSMUSG00000019256.18	36.7446787256468	0.110136995940417	0.358613153493519	0.735000411264569	0.810919056613122
ENSMUSG00000019261.4	316.752000206472	1.35162899405315	0.229565535254507	8.92602202228304e-10	6.66597753473627e-09
ENSMUSG00000019295.9	108.160074029579	-0.0413147764522581	0.256081771609372	0.865586695354321	0.90525407204134
ENSMUSG00000019297.10	620.553276203847	0.21046178477508	0.110161282848927	0.0539587341645018	0.0971186441673244
ENSMUSG00000019302.17	378.831250450082	0.965457115623197	0.19314896395431	2.72758512191045e-07	1.44887561943546e-06
ENSMUSG00000019303.15	449.025291972104	-1.29458525631853	0.140668404550699	9.39168466003467e-21	2.03223221152156e-19
ENSMUSG00000019312.11	143.312427687786	0.0665075153428681	0.181635658561172	0.707682105510289	0.788084211228642
ENSMUSG00000019320.15	7.90514134862464	-0.314254371468905	0.668629328710004	0.473556275496362	0.581596896524358
ENSMUSG00000019338.14	418.405804500584	0.54737171632459	0.211103085778554	0.0073714994838904	0.0170295289002838
ENSMUSG00000019362.9	629.978880001255	-1.46717842099433	0.171003732590442	1.77003834441146e-18	3.13410982983049e-17
ENSMUSG00000019368.14	27.7048603216971	-0.947319367175092	0.573097498962136	0.0304014360674244	0.0591260715391848
ENSMUSG00000019370.11	1800.59048929242	-0.522411425214882	0.106005652792324	6.74187943049351e-07	3.36828060018012e-06
ENSMUSG00000019373.12	1892.66438075259	-1.18618150957164	0.104224792614892	1.7516614681131e-30	9.0992458660626e-29
ENSMUSG00000019428.17	1192.27086043842	-0.393331362702992	0.132141216576281	0.00257432141904535	0.00664753815389991
ENSMUSG00000019432.16	1517.32751178665	0.420212282547248	0.086687242238946	1.09449146963762e-06	5.25604871114689e-06
ENSMUSG00000019433.10	384.893337151471	-0.252511690164497	0.17563036165829	0.141513475857092	0.218312551036585
ENSMUSG00000019437.18	184.342132990912	-0.651497579700865	0.20081803695219	0.000829669896419457	0.00238266030420984
ENSMUSG00000019461.13	68.4796108321981	0.756204705582461	0.242163207097965	0.0011021664465518	0.00307773018066279
ENSMUSG00000019464.7	10.1962735277349	0.0594650470249383	0.537555593934522	0.888040780617663	0.921883571221574
ENSMUSG00000019467.16	210.41760256939	0.411919141531925	0.206976018348594	0.0400180577214283	0.0750031136465696
ENSMUSG00000019470.13	741.022025551398	0.529495732881034	0.145431437265495	0.000217641809323879	0.000706467114949009
ENSMUSG00000019471.11	1717.25904258329	-0.687809446772445	0.118585687065795	4.61058884679154e-09	3.12695908320084e-08
ENSMUSG00000019478.18	357.665047298369	-0.865848851525164	0.137145161637317	1.52375815653989e-10	1.24216463186843e-09
ENSMUSG00000019487.12	383.76265497363	0.447236721868371	0.148689963071928	0.00223847552352573	0.00585753319715015
ENSMUSG00000019494.15	534.173862882201	-0.91518979983904	0.131055515173689	1.50569288083207e-12	1.54481275194154e-11
ENSMUSG00000019505.8	8695.68473170562	-0.522226755617129	0.144865525365308	0.000251604712762956	0.000806378903282909
ENSMUSG00000019518.12	173.924937588169	-0.353618555385989	0.168880796874778	0.0325428929757645	0.0627058060650495
ENSMUSG00000019528.19	189.831331140681	-0.787829621484446	0.155052475508753	2.3041120030325e-07	1.23830980267416e-06
ENSMUSG00000019539.12	271.149478096962	-0.0124015338103087	0.186251207450684	0.94556931035466	0.964236137358552
ENSMUSG00000019558.15	272.080306365523	0.275298414931222	0.177708973872926	0.112970140085915	0.181419865105789
ENSMUSG00000019564.13	297.377394797045	1.52152444721816	0.15429528815833	1.02706091512847e-23	2.81876868157009e-22
ENSMUSG00000019577.7	36.1267153225911	0.179829596109964	0.57520551827885	0.67782148302233	0.763296612249792
ENSMUSG00000019578.12	268.376632972936	-0.860350187081161	0.155603980207277	1.79834889156889e-08	1.12956542977828e-07
ENSMUSG00000019579.14	415.031522499859	-1.29711405075879	0.14300459513767	3.18192938812412e-20	6.63251028281517e-19
ENSMUSG00000019590.17	87.7024303737155	0.0965613191801829	0.248914205103215	0.684813685532101	0.768752263934631
ENSMUSG00000019647.17	240.55268338593	1.2208190801653	0.258165809328344	6.54288671970669e-07	3.27482418277842e-06
ENSMUSG00000019659.9	229.706154359381	-1.07427265826419	0.183367324186453	1.85608379180825e-09	1.32714423793775e-08
ENSMUSG00000019689.5	90.320104326193	-1.52110358706338	0.220307062068274	8.06537672103305e-13	8.5464966837356e-12
ENSMUSG00000019699.17	670.221473531419	0.12000616520255	0.205577718941057	0.547241078157694	0.648350157135244
ENSMUSG00000019710.14	968.255710217588	-1.30137807808385	0.0947860657331704	1.82860323034908e-43	2.6647441941733e-41
ENSMUSG00000019715.15	411.140691552992	-0.105565515071405	0.145243651442883	0.460576404722094	0.569136399261499
ENSMUSG00000019718.9	41.9982777390971	-0.82843009868024	0.246264103528576	0.000429713950348611	0.00131233301565107
ENSMUSG00000019726.13	566.618011341882	0.53673997925482	0.673715128936342	0.223995671214983	0.318939621089246
ENSMUSG00000019731.14	455.21868755191	0.093402377925076	0.150957762492857	0.529392064587852	0.632151836343308
ENSMUSG00000019732.15	28.8649063890527	-1.17569235667802	0.293654066260266	1.91047512558709e-05	7.46731400262109e-05
ENSMUSG00000019734.17	61.7857692803653	-0.363951942389474	0.39766710037478	0.301298266104249	0.407446706737182
ENSMUSG00000019737.15	75.395207400314	-0.167911856867846	0.342867098619635	0.592650678695479	0.689256213438693
ENSMUSG00000019738.16	392.096621163331	-1.28079170633375	0.192499979450534	7.73027719816374e-12	7.35381135887708e-11
ENSMUSG00000019761.11	12.3707740808559	-0.382283906668647	0.479927600016466	0.338196392486277	0.446276143526846
ENSMUSG00000019763.12	360.054725030118	-0.446937439855193	0.138804900567275	0.0010934763304982	0.00305709248460338
ENSMUSG00000019767.13	18.6922032812406	0.0356184382595622	0.529028114872718	0.93233048497726	0.955363167151247
ENSMUSG00000019773.8	848.641716882452	-0.23169115242451	0.114924455234058	0.0418290313660515	0.077994814551869
ENSMUSG00000019774.9	109.225722927987	-0.0218311105017419	0.233163801414315	0.922401193714271	0.947961084496842
ENSMUSG00000019775.18	169.84508305415	-1.04052096640495	0.157537392955864	1.69384940329595e-11	1.55045125759169e-10
ENSMUSG00000019777.17	2334.49563811843	-0.397726908498449	0.0948235440589549	2.42465002190607e-05	9.29825615061186e-05
ENSMUSG00000019782.11	883.711235713416	-1.05281696382077	0.104392507446007	2.73271148113205e-24	7.96452388669052e-23
ENSMUSG00000019785.15	104.093382481266	-0.182726253495324	0.188507739220412	0.319949251827358	0.427299621236099
ENSMUSG00000019790.18	345.864427851568	0.813308783799941	0.276179197360208	0.00181236030032971	0.00482992993454107
ENSMUSG00000019791.13	120.922345205918	-1.44077784886276	0.1941021104422	2.22619371979777e-14	2.76878640361857e-13
ENSMUSG00000019792.9	322.261538969146	0.039011930224019	0.159057749349208	0.802768548275224	0.857833113054363
ENSMUSG00000019794.14	366.957567283565	-0.0543339330581002	0.174063743255873	0.74970193094433	0.822419672031196
ENSMUSG00000019795.18	665.200676167335	-0.958513662657885	0.148937455399721	5.98012262682656e-11	5.13691597787966e-10
ENSMUSG00000019796.13	500.563857610806	0.605953190295231	0.16030323347059	0.000117045388047686	0.000397481213648432
ENSMUSG00000019797.12	101.109236799187	-0.180475495240778	0.235335799902104	0.424573205810163	0.53463691825923
ENSMUSG00000019802.14	412.820186380938	1.48873309052316	0.237041134114106	5.71479945442018e-11	4.91669815130288e-10
ENSMUSG00000019804.13	756.58811768602	-0.157792640990205	0.107490150798445	0.138833066182665	0.214844854884874
ENSMUSG00000019806.14	156.147986731901	0.0962830580198019	0.165838336391926	0.553728110437474	0.654078713836208
ENSMUSG00000019808.9	94.6192241176054	-1.11280194096349	0.215099490353945	8.39371667039092e-08	4.82272618322844e-07
ENSMUSG00000019809.17	168.942400961935	-0.610502920581075	0.200064129877374	0.00167103985651763	0.00448890918715755
ENSMUSG00000019810.16	120.808765573367	-0.913352948685794	0.203495958296871	3.64617632672859e-06	1.61272053645554e-05
ENSMUSG00000019813.17	428.15159965199	-0.166784084494674	0.146470164677907	0.247528525236604	0.346691522078009
ENSMUSG00000019814.6	507.19654345543	0.0190828103548958	0.184707250088689	0.915672314695842	0.942928897886088
ENSMUSG00000019817.19	306.505804030081	0.771209126926165	0.397296833863916	0.0283380982813534	0.0557119704392366
ENSMUSG00000019818.16	1524.10089806575	0.174205761050744	0.145903105839064	0.225366003095394	0.320595969881043
ENSMUSG00000019820.12	2720.82527123044	0.91084936182558	0.110323412186069	7.94899765177762e-17	1.23954682132407e-15
ENSMUSG00000019822.13	105.471331195104	-0.115640160607003	0.237785522102574	0.612299882757642	0.706371176220408
ENSMUSG00000019823.18	291.401204322717	0.259816440684106	0.235508172546362	0.250604812627955	0.350308578043917
ENSMUSG00000019826.12	205.655636913016	-0.375805108662918	0.160790439700024	0.0172424569978637	0.036114416100715
ENSMUSG00000019831.15	181.513306195597	1.54247780282904	0.194974562135477	3.97279013507624e-16	5.85675337102063e-15
ENSMUSG00000019832.6	30.6856182343139	-0.390728436381077	0.316413438275651	0.183180484049594	0.270338145800741
ENSMUSG00000019837.9	339.283669969934	-0.541604788360058	0.208313968634913	0.00726459819473533	0.0168132309870283
ENSMUSG00000019838.12	95.5936131360949	0.290790769913152	0.241780921036322	0.209349176182884	0.301573591639425
ENSMUSG00000019841.16	845.840818454987	1.35753593317496	0.291919433232206	7.05065105079274e-07	3.51507934766588e-06
ENSMUSG00000019842.7	92.3807473281264	-0.0339438199791641	0.416541030074772	0.925730695508988	0.950241697648999
ENSMUSG00000019843.15	301.501737623684	0.937934026574667	0.180752250828738	1.04652330257587e-07	5.91592540322132e-07
ENSMUSG00000019845.9	326.587189382079	-0.211087196883194	0.129254707965147	0.0983692998174875	0.161693677390154
ENSMUSG00000019846.12	50.3220642521675	1.1468761963892	0.292671257716515	2.88246118757115e-05	0.000109042900788093
ENSMUSG00000019849.12	698.412812582979	0.464373949865415	0.142462455167724	0.000939203653324825	0.00266929005165687
ENSMUSG00000019850.12	33.2338335143748	-0.395884731099428	0.426469567878284	0.2848034502422	0.389333216098
ENSMUSG00000019851.9	570.098127568737	-0.831728361078202	0.118022900419591	1.07243703381019e-12	1.12054699465434e-11
ENSMUSG00000019852.8	157.068584612043	1.20701624017474	0.199307673922701	4.32791596022556e-10	3.36168830740728e-09
ENSMUSG00000019853.7	89.3707459738488	-1.30478880446343	0.23693363476764	9.10844154599201e-09	5.94250027487522e-08
ENSMUSG00000019854.18	448.097907171391	0.767178144598765	0.149453326552179	1.79616078614361e-07	9.81007617427093e-07
ENSMUSG00000019856.15	70.8237048978899	0.537335809954048	0.576548018784775	0.216701142638114	0.310232610517244
ENSMUSG00000019857.8	533.944792508415	-0.569986248436168	0.200293850357253	0.0033762702901614	0.00848680245276871
ENSMUSG00000019861.16	333.985903838657	0.695506302763096	0.162368430967494	1.25379601060859e-05	5.06905448236965e-05
ENSMUSG00000019863.8	190.883294551209	-0.207224192574456	0.15688246449963	0.178784021154741	0.265049007217298
ENSMUSG00000019864.15	261.038255720273	0.396614666184698	0.11565967068065	0.000535224897920036	0.00160217204036525
ENSMUSG00000019866.16	12.296692938015	0.737230765962582	0.47910173045267	0.0648435556237105	0.113645182928832
ENSMUSG00000019868.17	446.379544864448	-0.708081023333902	0.12221150642224	4.67710179008334e-09	3.16815447047726e-08
ENSMUSG00000019873.9	320.22159990525	0.15613179378061	0.127377272891047	0.214947792473381	0.308248500427934
ENSMUSG00000019874.12	7.05600339121077	-0.246543964995695	0.557285475556763	0.565170136037938	0.664476412261655
ENSMUSG00000019877.11	548.398686985038	-0.527562280534152	0.169907183380473	0.00151703232938993	0.0041134482740102
ENSMUSG00000019878.9	619.498346642254	0.24583315027457	0.154841718124526	0.106241323752	0.172282463927831
ENSMUSG00000019880.11	8.52684629183901	0.54020216364847	0.588877956732582	0.217086107089029	0.310657649206802
ENSMUSG00000019883.12	205.104413681271	-0.191759041498058	0.175186070449217	0.263089441177038	0.364609815507683
ENSMUSG00000019889.11	801.015333273034	0.960400727574948	0.0830576294323001	3.1370798945873e-31	1.72194315413897e-29
ENSMUSG00000019891.16	193.341942555546	-0.304362944406756	0.155842569274878	0.046856330235002	0.0859798517918184
ENSMUSG00000019894.15	86.3143582656319	-0.140230219514605	0.293432294061227	0.610515734294544	0.704806687929631
ENSMUSG00000019897.9	533.74359647857	-0.926311530972941	0.179403092830969	1.2230083652443e-07	6.85164970867719e-07
ENSMUSG00000019907.11	1122.66497831546	1.375958623032	0.26003306940147	2.56273906468013e-08	1.58113990925769e-07
ENSMUSG00000019916.15	1010.76455202525	-0.548212757982281	0.10712118475209	2.45984400708423e-07	1.31556515961858e-06
ENSMUSG00000019917.11	733.779007223971	-0.378563193230064	0.0831887576795875	4.79876974898967e-06	2.08115200043753e-05
ENSMUSG00000019920.19	1215.86212689352	-0.118664511247923	0.167101362892541	0.468728561247388	0.576786221645549
ENSMUSG00000019923.15	1714.51942426728	-1.07518274607389	0.0929258799881112	2.39474049508835e-31	1.3367522621227e-29
ENSMUSG00000019927.7	183.970767086068	0.196780182720898	0.123714548844002	0.107802504056037	0.174293945438464
ENSMUSG00000019942.14	3382.95008875483	-1.25735757305081	0.0991711438320963	2.29018844864296e-37	1.99537212612717e-35
ENSMUSG00000019943.11	674.467371594373	1.23859523388456	0.23849422340112	5.86972272895132e-08	3.45325917033374e-07
ENSMUSG00000019944.15	18.1868410348776	0.629715750480411	0.621473336966618	0.155561636857329	0.236596792659984
ENSMUSG00000019947.11	749.608050864023	1.4107361167518	0.138657999565294	5.51668130731122e-25	1.72051498271769e-23
ENSMUSG00000019948.5	228.770808025411	-0.280337967236216	0.185274365514682	0.120847406204625	0.191991725805263
ENSMUSG00000019951.11	583.354308451292	0.550938615728828	0.132905872840364	2.67813095433391e-05	0.00010189644737758
ENSMUSG00000019952.16	114.878834095278	0.370968387055412	0.258591434353221	0.131779590181223	0.205922804281097
ENSMUSG00000019960.9	542.86737795711	0.0120523910626201	0.201900569776259	0.950976335196207	0.967839915187071
ENSMUSG00000019961.18	4476.08191720207	0.232182132890993	0.0807228479068008	0.00385581780026583	0.00954505094266514
ENSMUSG00000019966.19	19.2311283709889	0.164181682892458	0.657815718745513	0.708006010384469	0.788338290148154
ENSMUSG00000019969.15	441.147118508525	0.454039365623687	0.199679876317791	0.0192199099916513	0.0396410643577808
ENSMUSG00000019970.16	997.566429066239	-0.800459668262165	0.228531997566242	0.000269881352601321	0.000860599580419432
ENSMUSG00000019971.11	240.276580237005	0.564226131015904	0.305783491574062	0.0477656217020185	0.0874437456995151
ENSMUSG00000019975.13	205.546846816215	-0.315895031159665	0.164081557901357	0.0496324439215124	0.0903390575942904
ENSMUSG00000019977.17	704.610090247678	0.0676217160713945	0.162394973609124	0.671296253000618	0.757502597009605
ENSMUSG00000019978.17	1442.10740787897	0.848990469039202	0.121040428332011	1.3277407798906e-12	1.36820446949052e-11
ENSMUSG00000019979.13	920.114782420409	0.912293041182792	0.130635653377783	1.50927703073478e-12	1.5475258321986e-11
ENSMUSG00000019982.16	451.21987060865	0.135862079915655	0.144792429264399	0.340819645588341	0.449008709448854
ENSMUSG00000019984.17	540.12226024242	0.487399729807521	0.163148655063935	0.0023181665969169	0.00604293958388959
ENSMUSG00000019986.18	215.522041280163	0.45401029134806	0.143842006105349	0.00135447636510952	0.00371859991734886
ENSMUSG00000019988.8	648.165864588146	-0.442645434073695	0.246474599289484	0.0603444760180629	0.106998221878911
ENSMUSG00000019989.9	883.399327743279	-0.454777520679147	0.100701454153321	5.37961014505792e-06	2.30993586072148e-05
ENSMUSG00000019992.9	165.420761182786	-0.694497401523839	0.18736629713916	0.000142071657525798	0.00047641852633556
ENSMUSG00000019996.18	89.563503838108	0.997633875255486	0.347479843559471	0.00164003034113371	0.00441136550595374
ENSMUSG00000019997.12	82.9681446497818	0.825333618963833	0.256948504638719	0.000735762139653042	0.0021402217194253
ENSMUSG00000019998.7	346.827304298863	-0.834731528199669	0.192054957831381	7.88844647113883e-06	3.29024944377515e-05
ENSMUSG00000020000.8	27.2684551381837	-0.516472781030039	0.344130461565704	0.100661542575161	0.164705248567685
ENSMUSG00000020003.17	321.43769344321	-0.577260351523664	0.148097455892872	7.46096512515305e-05	0.000263590887611876
ENSMUSG00000020009.14	111.266485632233	-0.744747628157172	0.203287586275827	0.000157935798186716	0.000526463317558835
ENSMUSG00000020014.19	7.95126681657985	-0.142325356603164	0.633656992939052	0.746007765690616	0.819295043192435
ENSMUSG00000020015.11	616.366195789543	0.280293192741556	0.149569500385081	0.0568468565412473	0.101562025242999
ENSMUSG00000020017.15	10.4897900195981	-0.754751797583686	0.787424446370586	0.0610740279602354	0.10810303534216
ENSMUSG00000020018.7	991.250808321905	-1.5053624533244	0.116210386559366	3.94823376156811e-39	3.98868499090442e-37
ENSMUSG00000020019.5	6.88292113523195	0.131734717552849	0.554037898528895	0.757960918608751	0.82805960636438
ENSMUSG00000020020.9	255.504090931444	0.259800544471458	0.122963136911796	0.032686548121569	0.0629384223477405
ENSMUSG00000020021.5	100.344073323582	-0.401683389698829	0.426526653314219	0.277851489935858	0.381408843345597
ENSMUSG00000020022.18	699.655980200149	-2.07043171653131	0.17429210836585	7.59806508436204e-34	5.14886163556337e-32
ENSMUSG00000020023.19	208.124012714478	0.899710128086958	0.279446955517592	0.000635957519539622	0.00187877870008234
ENSMUSG00000020024.8	816.949256960166	1.25828393725943	0.298050833970498	6.29137929734159e-06	2.66992364228426e-05
ENSMUSG00000020027.19	311.84725048966	-0.242964966754753	0.153659971997954	0.107764630609577	0.174249820527092
ENSMUSG00000020029.7	847.727361892614	0.0173803810922367	0.110841820869157	0.874311322482713	0.911566705541524
ENSMUSG00000020032.15	83.1681745310937	0.552915513761681	0.354250803117085	0.0859681403466764	0.144114564500531
ENSMUSG00000020034.8	7.96464016995058	0.641093271357405	0.615726134298516	0.147792089479944	0.226495331546416
ENSMUSG00000020038.11	349.799002364436	0.890914010036073	0.190171377066924	1.47948340366807e-06	6.98301354216987e-06
ENSMUSG00000020042.16	160.27323528703	1.35229599077735	0.160659008468338	9.184577397189e-18	1.54802902763062e-16
ENSMUSG00000020044.14	47.2584953274781	0.329022168984751	0.373371161635053	0.327092230112427	0.434513371511886
ENSMUSG00000020048.14	3566.90857470213	0.788948300800532	0.247867550490768	0.000858104453809176	0.0024561804347081
ENSMUSG00000020056.17	243.239277069067	-1.40093545371105	0.165987806111033	6.81698524206003e-18	1.15846538680085e-16
ENSMUSG00000020063.17	570.05581117041	0.0865441814718239	0.135842721229784	0.518559844954228	0.622475941599451
ENSMUSG00000020064.10	1317.98966751229	0.192984603521265	0.106113757026195	0.0667472840561865	0.116371363319558
ENSMUSG00000020067.9	12.2146207276757	0.0938537112851568	0.795232913099372	0.798069153053	0.854584779771346
ENSMUSG00000020069.17	417.344912344983	0.405035715167739	0.164639939031579	0.0121039206982708	0.0264554369708555
ENSMUSG00000020070.19	361.116001411838	-0.0955560211549033	0.186525529208912	0.59936064422332	0.695029068277839
ENSMUSG00000020074.8	1199.91024266695	0.42635457682561	0.166234360746627	0.0088729790276402	0.0200840337660689
ENSMUSG00000020075.9	3030.75589587475	0.357221833363618	0.127580148137715	0.00461007799793627	0.0112000817928617
ENSMUSG00000020076.8	928.296109051831	0.01938043168609	0.138818439686997	0.887435649661508	0.92139992704767
ENSMUSG00000020078.17	644.910414024949	-0.341415361207016	0.162191154422389	0.0319110673451145	0.0616470607663069
ENSMUSG00000020079.16	449.818520526844	0.183341971753063	0.113249221912635	0.102288685162122	0.166837141299987
ENSMUSG00000020083.14	40.5850549972526	-0.298498738865356	0.363913943088155	0.364412939978393	0.473883588614404
ENSMUSG00000020085.16	42.4631481466753	-0.497824720308372	0.511296459316594	0.228549966903899	0.324414473321826
ENSMUSG00000020086.7	238.085923246253	-0.17994911491836	0.149566439494377	0.221464871252043	0.315855017747046
ENSMUSG00000020087.6	74.3626360387759	0.401672165206263	0.324463284300767	0.180310672947052	0.266907063098579
ENSMUSG00000020088.11	1034.16325132034	-0.91769308075947	0.147663683222414	2.65801545131801e-10	2.11447055250501e-09
ENSMUSG00000020089.9	2167.43202068219	-0.898230981241369	0.121652549663946	8.26338382086386e-14	9.73341497697891e-13
ENSMUSG00000020091.16	868.903828256967	0.845069832313279	0.146156324617674	4.22483711682887e-09	2.88554097066864e-08
ENSMUSG00000020092.10	570.386588378788	1.26395777592429	0.153010661992406	4.13369231599179e-17	6.58949771223976e-16
ENSMUSG00000020097.15	905.991475898301	-0.250366979127975	0.13420384076463	0.0587722141128417	0.104525548093332
ENSMUSG00000020098.8	66.236344619124	-1.47027490253495	0.226617527181817	1.54758657664541e-11	1.42131110750809e-10
ENSMUSG00000020099.9	237.286319260728	1.98259638289916	0.196054022438783	2.86831051220904e-25	9.11823729817494e-24
ENSMUSG00000020100.16	185.893606766437	1.04747024321025	0.218347516774091	6.56283664852547e-07	3.28381133671434e-06
ENSMUSG00000020101.15	22.0793164382299	0.0186172383692636	0.649086159896632	0.966142440542166	0.979285212877499
ENSMUSG00000020105.10	294.049441007518	-0.0779158706645157	0.411194792098213	0.829031060861636	0.877581285626675
ENSMUSG00000020107.11	275.354100954237	-0.955648191450383	0.184973764673755	1.14826087182498e-07	6.45338285881978e-07
ENSMUSG00000020108.5	1063.72680927113	0.141455954067041	0.125143272801337	0.252997650894526	0.35329989122118
ENSMUSG00000020109.14	148.625686999776	0.827229951796638	0.196314917542963	1.44241953981901e-05	5.76652647783434e-05
ENSMUSG00000020111.16	232.029382475567	-0.276730307009685	0.206647839783282	0.167156335856817	0.250963109277371
ENSMUSG00000020114.13	2363.70704721672	0.907835120100594	0.134566989032645	7.98800312483139e-12	7.59459858294449e-11
ENSMUSG00000020115.4	501.894176419455	0.222936337755248	0.149294214239115	0.129161211782139	0.202716133665315
ENSMUSG00000020116.8	1085.57402296834	-0.859238461831032	0.118008206792796	1.87442064503129e-13	2.1375404959647e-12
ENSMUSG00000020121.16	67.3958037134044	0.521822001084545	0.299138008498556	0.062135971008845	0.109690505424812
ENSMUSG00000020122.17	137.27979868857	0.53417648410813	0.443841395120426	0.160099448287703	0.242023098774773
ENSMUSG00000020124.11	1234.84228763672	0.784991879470169	0.230018426905046	0.000383975816388377	0.00118495685316106
ENSMUSG00000020128.16	997.236677656584	0.536624851374712	0.178780109482015	0.00212018405661625	0.00557360645917941
ENSMUSG00000020130.10	706.648157933468	-0.0688602967139356	0.153855612538423	0.648941142002271	0.738246202787662
ENSMUSG00000020131.15	7.61800732328874	0.0155430213739707	0.526007109762146	0.970365523869246	0.982477193897865
ENSMUSG00000020132.11	377.684205094406	0.070480826206621	0.160544735873285	0.654719224839674	0.74343273172217
ENSMUSG00000020133.9	108.086135420265	-0.401464429989618	0.229018100150057	0.06848362964682	0.118957798459302
ENSMUSG00000020134.14	464.911853203964	0.202176593792632	0.145031214094648	0.156992033419164	0.238290767120683
ENSMUSG00000020135.14	21.5586152108899	0.945959840437993	0.455188665422773	0.0145369469604726	0.0310842625111157
ENSMUSG00000020137.6	153.645508193776	0.140708171665936	0.296482340673781	0.612492217156442	0.706543561465158
ENSMUSG00000020142.13	505.547233332845	1.04288088015049	0.176795576543254	1.53972385269597e-09	1.11399967848614e-08
ENSMUSG00000020149.18	1151.48658298463	0.620759729682942	0.131372194857739	1.70530734702103e-06	7.96858572173531e-06
ENSMUSG00000020150.14	15.7410607917514	0.12397603846349	0.461775021710814	0.750506955671871	0.822864241231021
ENSMUSG00000020152.8	2787.8370753535	-0.11185429077061	0.120547628539844	0.34846084191261	0.45692822772535
ENSMUSG00000020153.15	274.413663139786	-0.347402973647131	0.143852049701029	0.0142297845782894	0.0305504384159962
ENSMUSG00000020156.17	606.310544659776	0.137540234319262	0.223131148585167	0.522734486357241	0.626300115457268
ENSMUSG00000020160.19	61.5794588099577	0.0159361607508192	0.218911366153441	0.939917576211224	0.960567413111787
ENSMUSG00000020163.13	521.491328927912	-1.56652188347997	0.138039309244337	1.15747772320932e-30	6.0701228242318e-29
ENSMUSG00000020166.16	526.109459800406	0.307970292120402	0.17533091548277	0.0724815471046013	0.124835648590259
ENSMUSG00000020167.15	858.021658697729	1.05955539304073	0.12375834161563	4.65798800218976e-18	8.00658543132138e-17
ENSMUSG00000020170.5	519.4097476886	0.425051776324401	0.099199605915953	1.59300013819274e-05	6.31638171818441e-05
ENSMUSG00000020171.9	748.012354827869	-0.971035493036721	0.101732928002898	6.60031324805464e-22	1.56836014799013e-20
ENSMUSG00000020173.18	439.077516413078	0.721577224168306	0.53056838420001	0.0871942087613294	0.145843274319229
ENSMUSG00000020175.16	16.8862292302592	-0.563088037172735	0.548296626209794	0.187544207615327	0.275863373541902
ENSMUSG00000020176.18	5063.39902905127	0.626493882301396	0.0839803328527409	6.44545142332144e-14	7.69279868219725e-13
ENSMUSG00000020180.11	929.073966726657	-1.15837882302955	0.11272788831811	3.1985570840196e-25	1.01484854532853e-23
ENSMUSG00000020182.17	96.6218129507056	-0.474987726290327	0.417956034047219	0.193078770097158	0.282364840780631
ENSMUSG00000020184.16	1541.19994543718	-0.61883779665107	0.117382232943417	1.00617168407106e-07	5.70348678884618e-07
ENSMUSG00000020185.17	271.276542612995	0.425153001009666	0.23931460919854	0.0638703797761636	0.11215115629922
ENSMUSG00000020186.8	781.273864958733	-1.22136164895315	0.146174224973342	2.02252408034031e-17	3.31392079910088e-16
ENSMUSG00000020189.16	500.259219369925	1.01535074476392	0.199121832993548	1.48399945988538e-07	8.21412406922103e-07
ENSMUSG00000020190.14	267.073635640038	0.792973384144325	0.14895900174484	6.22374157647201e-08	3.65109912859867e-07
ENSMUSG00000020196.11	677.247646761178	1.04093964695097	0.158991323643338	2.49423518358412e-11	2.23904675518183e-10
ENSMUSG00000020198.9	912.542975964714	0.637235890190114	0.169167520155971	0.000119406811923325	0.000404999376301007
ENSMUSG00000020205.9	15.9208919612612	-0.738785007187684	0.475815080634863	0.0631834350736066	0.111192736050286
ENSMUSG00000020211.16	229.952747798333	1.03847051993257	0.197221217614597	5.86031350593719e-08	3.44895577206103e-07
ENSMUSG00000020212.15	256.00490990991	0.0108311068881721	0.306766273288919	0.969797706497447	0.982023049618341
ENSMUSG00000020219.8	404.12501127868	-1.24383662138227	0.177357303135119	6.82238529518698e-13	7.29507913349637e-12
ENSMUSG00000020220.17	1056.47814797553	0.579590802753618	0.160978975363753	0.000242897920619942	0.000782433501339708
ENSMUSG00000020224.16	447.588064262615	-1.05326730402262	0.124591787415986	1.19138473780322e-17	1.99247147061795e-16
ENSMUSG00000020225.11	188.767675303307	-1.02412119576676	0.183584233049913	1.04869169132098e-08	6.78538549350988e-08
ENSMUSG00000020227.11	59.2712190103787	0.849901541670109	0.532004803910037	0.0445664491709216	0.0823782424797513
ENSMUSG00000020228.12	565.078419222008	0.0738603649909738	0.13123631751153	0.568823822208167	0.668008977342881
ENSMUSG00000020230.16	77.7320327718478	-0.0280243038969787	0.299390940140469	0.920320775229039	0.946354577600636
ENSMUSG00000020231.16	188.840796130257	0.758764102308597	0.196756389578715	7.20470924245569e-05	0.000255304383678756
ENSMUSG00000020232.18	281.286501622514	0.0870770015580965	0.177759520691029	0.6162731690935	0.709960142399795
ENSMUSG00000020235.17	615.418137695412	0.608342856155459	0.160419302295553	0.000111204805547083	0.000379525291801826
ENSMUSG00000020238.15	378.605936487302	1.35576322950429	0.213711250601076	5.12540707828062e-11	4.44210938726563e-10
ENSMUSG00000020241.14	18.0228322534069	1.55920249745528	0.416353082608875	2.0170433848793e-05	7.8633175707404e-05
ENSMUSG00000020246.14	77.8847168760334	-0.615766073067306	0.351319706991643	0.0541949024201612	0.0974691413447789
ENSMUSG00000020248.19	1290.4217699276	-0.71602482409428	0.147167917696395	7.64914396128736e-07	3.78253614446003e-06
ENSMUSG00000020250.12	2282.05573373759	0.715183760231319	0.115724556388508	4.33122719506298e-10	3.36267412640746e-09
ENSMUSG00000020253.16	131.038053400339	-0.134847128451308	0.222306302422454	0.529497403394488	0.632180939825954
ENSMUSG00000020255.9	5438.26455311322	2.0329858225796	0.156204736978286	5.54807647730654e-40	6.01053785209255e-38
ENSMUSG00000020256.15	131.5468675563	1.02181161652195	0.3961130282658	0.00360481026922327	0.0089948254943531
ENSMUSG00000020257.14	1883.99646503094	-0.315381455957876	0.133411978089987	0.0166428942966265	0.0350055614232403
ENSMUSG00000020258.17	21.8153446833105	-0.277856291289321	0.401012560058529	0.432903191327913	0.542967236773306
ENSMUSG00000020260.10	176.733387618358	0.231259704711731	0.204734666917754	0.244233293693325	0.342863567540322
ENSMUSG00000020261.16	85.4829928411927	1.33644770652414	0.425595079422642	0.000311714858271897	0.000979768767162306
ENSMUSG00000020262.16	84.092669866608	0.307826003594238	0.261480838299636	0.215697416143494	0.309063137044799
ENSMUSG00000020263.15	139.786502593405	0.105102146533834	0.185822603206717	0.56199793119753	0.661549784332671
ENSMUSG00000020265.17	823.042044846149	-0.995334063128975	0.172061488494648	3.30506498791247e-09	2.29155811182967e-08
ENSMUSG00000020267.7	2843.89305270362	-1.68079502846992	0.121392143486911	1.62072178330542e-44	2.69580056623134e-42
ENSMUSG00000020268.15	69.4828154711233	-0.527718255665302	0.45897385781359	0.174463255044209	0.260035221108323
ENSMUSG00000020271.18	725.160142219385	-0.361528930946182	0.183789541558298	0.0437986055114148	0.0811466738249851
ENSMUSG00000020272.9	84.0494391833674	1.55068839565677	0.262050235677342	4.71239392416924e-10	3.63972752107387e-09
ENSMUSG00000020273.14	466.036952822295	-0.180278257149706	0.150404446693568	0.223118965788919	0.317911223470289
ENSMUSG00000020275.10	69.802986810586	1.13046456682543	0.262042788908028	5.4877408977039e-06	2.35268496127285e-05
ENSMUSG00000020277.11	1197.28614810223	0.721967774896226	0.16083449911652	4.74118812403634e-06	2.05834813705527e-05
ENSMUSG00000020280.13	619.564949922533	-0.352472056176565	0.172588277389052	0.0368960990212381	0.0698193590648964
ENSMUSG00000020282.19	107.710009144935	0.630012847877053	0.339180781816896	0.0426761269293289	0.0793437712707755
ENSMUSG00000020283.6	484.981883889265	-0.506273835893926	0.213192223341759	0.0140673141841908	0.0302489504663189
ENSMUSG00000020284.17	80.7498128233593	-0.548911967100106	0.378057890483933	0.10526286228992	0.170993741080016
ENSMUSG00000020287.16	89.5514722658316	-0.213660522346399	0.226608648894016	0.32766710288312	0.435206822324273
ENSMUSG00000020288.14	288.829098588744	-0.24259433641729	0.158671369904235	0.119488577590212	0.19019994269483
ENSMUSG00000020289.16	158.702767323286	-0.189761931526071	0.22533971634351	0.382204667246569	0.49239275978323
ENSMUSG00000020290.15	5511.09116999039	0.866878467075234	0.19081689247875	3.02736375414329e-06	1.3602073380485e-05
ENSMUSG00000020297.11	6.77875461710391	-0.0566526309086219	0.489152117622249	0.888282859458555	0.92198697403591
ENSMUSG00000020300.15	84.715367872875	1.67715574802753	0.264742652489922	2.56484103792287e-11	2.29914193638954e-10
ENSMUSG00000020303.3	432.904296299197	-0.443498806552374	0.227995420782444	0.0432764538602813	0.0803148163774656
ENSMUSG00000020305.14	240.857611248106	-0.717006483463426	0.131065964530562	3.01389626129375e-08	1.84291978220291e-07
ENSMUSG00000020307.16	1494.57834241258	-0.661800116896303	0.147686178172293	5.26660754801272e-06	2.26732618282681e-05
ENSMUSG00000020308.8	87.4553075099098	-0.847118454165056	0.275247024303593	0.00111800123281142	0.00312036038995011
ENSMUSG00000020309.7	42.5281767900167	-0.322609517311136	0.255739687007084	0.185607602127469	0.273381071934976
ENSMUSG00000020311.18	271.937349960368	0.480526788257583	0.17548087332352	0.00509904409474115	0.0122417202373673
ENSMUSG00000020312.13	39.4043487869514	0.606909631090853	0.334658514582513	0.0483746806900754	0.0884014944982213
ENSMUSG00000020315.19	3291.77547696944	1.30229894731211	0.102418771532328	1.31005978253152e-37	1.19186488612965e-35
ENSMUSG00000020319.10	38.7209598878363	-0.33653570754708	0.379870842249089	0.322577527538873	0.430181741657161
ENSMUSG00000020321.17	2194.17950940235	-1.32603587686885	0.117526617390148	4.08385027331989e-30	2.03784128638662e-28
ENSMUSG00000020325.11	9.79371517052249	0.600885388729116	0.472754478156353	0.129033998088377	0.202555085464376
ENSMUSG00000020326.8	3329.90625454242	-0.31454537141952	0.169790106227422	0.058538019433695	0.104142779387927
ENSMUSG00000020328.11	1930.22816559468	-0.978738110436686	0.113366792109879	2.84401619446529e-18	4.95581107664127e-17
ENSMUSG00000020329.13	237.310407972745	2.46401107695777	0.344831215953066	1.27505001456012e-14	1.62635542910623e-13
ENSMUSG00000020330.17	1187.3226896814	0.367189831177096	0.22784852436955	0.0941183576289863	0.155591506382544
ENSMUSG00000020331.10	25.5402842332417	1.24976408220714	0.427405861832461	0.000768534492525941	0.00222572238628644
ENSMUSG00000020333.18	64.5132346267384	0.525429883971697	0.32133739203023	0.0771699089402882	0.131561951601587
ENSMUSG00000020335.14	8.28298033529346	0.267576524354094	0.482480100685663	0.503830375890519	0.609325411265362
ENSMUSG00000020340.17	500.883419304528	1.77622703458059	0.155690389838778	3.62760123659329e-31	1.9780036279133e-29
ENSMUSG00000020346.17	166.465727731126	0.0774029696146659	0.281808726425475	0.770881067653447	0.836238375563196
ENSMUSG00000020349.5	3933.58202366151	-0.808530527450171	0.0958955981240701	2.07847148489957e-17	3.40220575962636e-16
ENSMUSG00000020357.4	17.4467668771847	0.710221933838338	0.379635865025013	0.0366461906710856	0.0694422119425509
ENSMUSG00000020358.18	6051.79762749923	-0.445800170952979	0.0885912769893929	4.17576732875997e-07	2.1623383837324e-06
ENSMUSG00000020359.14	174.115063528483	-0.0652580697049501	0.155535727857187	0.669437646674232	0.75571602987486
ENSMUSG00000020361.14	5957.38013425113	0.0864095738174066	0.122311625076579	0.475184634674619	0.583118367925102
ENSMUSG00000020362.14	754.909781244728	0.999221145819959	0.123495697636687	2.72497453901088e-16	4.07928688489929e-15
ENSMUSG00000020363.7	238.774347789491	0.332993749589281	0.164806691168342	0.0393351134365565	0.0738576183534522
ENSMUSG00000020364.15	61.0869823265177	0.0236024370026575	0.293984520995977	0.93179784592125	0.954995651259428
ENSMUSG00000020366.19	252.540222279065	0.0409814852460379	0.154975729679629	0.787902127193319	0.847777334585232
ENSMUSG00000020368.16	7269.72358593457	-0.306754139713447	0.125543053641872	0.013461831783921	0.0291142610961159
ENSMUSG00000020372.16	19969.979735552	-1.33230610239642	0.101155872594307	3.28525185451198e-40	3.60654948588325e-38
ENSMUSG00000020375.10	137.873219907986	-0.0938643838235734	0.206513559325928	0.639228224501667	0.729628203285019
ENSMUSG00000020376.18	172.828460617667	-0.559802447921993	0.193990877909968	0.00300888174908811	0.00764736159318318
ENSMUSG00000020380.17	442.102321709419	1.27383839687721	0.26025013957448	2.56535882058203e-07	1.36883792107012e-06
ENSMUSG00000020381.11	120.920499284047	-1.03787779398412	0.156234075617061	1.31451561417656e-11	1.21675821352701e-10
ENSMUSG00000020385.17	564.035364584719	-0.0491840432981335	0.133859433024319	0.70976391945785	0.78986838289602
ENSMUSG00000020386.6	546.739198486269	-1.5142699954898	0.165438043174111	9.34593630291753e-21	2.02499385658083e-19
ENSMUSG00000020387.16	251.066959094888	1.11088801075134	0.152326935506404	1.14990894237803e-13	1.33442921452706e-12
ENSMUSG00000020388.13	9.9890832893854	0.268026368133741	0.499201485585654	0.511121128244028	0.615913132067553
ENSMUSG00000020389.20	67.5148007930881	0.34645693498506	0.372986725103984	0.301713905438419	0.407868515325521
ENSMUSG00000020390.13	904.116120387227	-0.822411353578443	0.118479190817689	2.30765220721134e-12	2.32558805973985e-11
ENSMUSG00000020392.9	834.479873228186	-1.22092186198977	0.10253576858556	3.42590819485855e-33	2.16978577864368e-31
ENSMUSG00000020393.17	104.24669448564	0.650984691204694	0.181686775385355	0.000241028183946754	0.000777170766604894
ENSMUSG00000020396.9	58.4770528177599	0.412786627406126	0.327715485018335	0.172090486404834	0.257128576320516
ENSMUSG00000020397.16	351.323848796913	-0.161223281255091	0.175112798601658	0.346566585001937	0.454806499460224
ENSMUSG00000020400.18	325.004449979433	0.219099359491579	0.255343938270584	0.3680663768535	0.477691442910355
ENSMUSG00000020402.12	3003.31321004041	-0.241413732135572	0.0985493795758378	0.0136335717501297	0.0294277134630208
ENSMUSG00000020407.14	1059.91205798609	-1.16460472401798	0.221898335036379	5.07989360804018e-08	3.0187877316347e-07
ENSMUSG00000020409.11	502.594799961898	-0.402382738366548	0.161266592019595	0.0109985230104647	0.0242957515630273
ENSMUSG00000020412.17	371.750044281315	0.795442398689672	0.110385147062677	3.54895216788e-13	3.91692998314209e-12
ENSMUSG00000020413.12	426.875205964217	-0.302345040198721	0.131282649248774	0.0197119829948704	0.0405493096785174
ENSMUSG00000020415.17	314.173793481716	-1.02836296649654	0.131893052672536	2.78298580218998e-15	3.80310599208816e-14
ENSMUSG00000020419.12	68.8536092515537	0.442047051054776	0.591429650969984	0.312157879129345	0.418828600388249
ENSMUSG00000020420.9	122.347471246017	0.13987295289658	0.203307817329967	0.478388494910672	0.586001885419477
ENSMUSG00000020422.15	769.437691583045	0.758209295964201	0.148073494159067	1.94330712863948e-07	1.055075452928e-06
ENSMUSG00000020423.7	361.85385827687	-0.610335638750289	0.167538962341143	0.000199945671654808	0.000653274876019788
ENSMUSG00000020424.4	63.902239365373	0.570183838383119	0.288280022289013	0.0353062070196816	0.0673057780728289
ENSMUSG00000020427.12	279.598723158339	0.707821123129694	0.169173929430485	1.92168618582152e-05	7.50756973236606e-05
ENSMUSG00000020430.13	1969.41258641379	-0.293371964172952	0.128928732400352	0.0212869220631088	0.04331295509863
ENSMUSG00000020431.6	56.1748589649778	1.65857035810451	0.351447886909733	2.35912284228466e-07	1.2649845602052e-06
ENSMUSG00000020432.13	107.287972903211	0.585921925472693	0.200787630473734	0.00264447401708476	0.0068073399467461
ENSMUSG00000020434.5	9.81913429339614	0.436515937873529	0.440930688884723	0.248901209679051	0.348317856699663
ENSMUSG00000020437.13	14.4656202760113	-0.10208687738795	0.698964035663745	0.812192556851635	0.864312707359175
ENSMUSG00000020439.18	173.002694836682	0.569572020162955	0.275901429099123	0.0288787196663478	0.0566058655809725
ENSMUSG00000020440.14	257.275459356228	-0.731115112331578	0.162046012726782	4.2115164158626e-06	1.84591537982458e-05
ENSMUSG00000020441.7	114.768043478181	-0.15211320932068	0.175353957280339	0.375126329212716	0.485133532014906
ENSMUSG00000020444.20	384.228732323581	-1.21151208774672	0.18053907163659	6.03023649141244e-12	5.81381172740566e-11
ENSMUSG00000020448.17	205.45850066346	-0.0563369474243118	0.177803461672295	0.745826384737209	0.819231118633786
ENSMUSG00000020451.18	536.865987369601	0.0231594706006156	0.119881328080703	0.845251608024017	0.890217428590483
ENSMUSG00000020453.18	592.191612467399	0.669001718488305	0.123319947910847	4.10860656433576e-08	2.47282252539901e-07
ENSMUSG00000020454.18	1071.71803376029	0.269898758299	0.117494060413447	0.0203396184642652	0.0416427324693591
ENSMUSG00000020455.17	205.140830388735	0.695637678438636	0.149614450000685	2.27600630493193e-06	1.0434018881769e-05
ENSMUSG00000020456.18	759.741356858914	0.975731460625241	0.159217701473818	4.19208438215816e-10	3.26233712292053e-09
ENSMUSG00000020457.14	1459.56326546411	-0.953183259652252	0.180377186421103	6.10436107735874e-08	3.58489707064431e-07
ENSMUSG00000020458.17	2621.61810302941	1.0812859368146	0.10663484808684	1.48652124413633e-24	4.43451908101321e-23
ENSMUSG00000020459.15	422.226762929653	-0.537022977594637	0.15779925148197	0.000528567172804864	0.00158454681131944
ENSMUSG00000020460.16	14793.8747544309	-1.48413729166172	0.100650904932869	6.11826565320451e-50	1.73706000881584e-47
ENSMUSG00000020462.15	318.103174851107	-0.472184251924625	0.16526435178761	0.00356047321753551	0.00889416147954449
ENSMUSG00000020463.16	681.643885858915	1.20700416312152	0.294838154765381	1.22259139064732e-05	4.95262298395804e-05
ENSMUSG00000020464.16	989.219891365106	-0.584353635492523	0.196333442499884	0.00219705415669375	0.00575960873817242
ENSMUSG00000020467.16	46.953805645463	-0.233340531360047	0.262489792911751	0.349714464492138	0.458170744434086
ENSMUSG00000020469.9	13.7809005170178	-0.986075417326245	0.76830999572588	0.0211362687431353	0.0430489718482634
ENSMUSG00000020471.12	880.688727340364	0.490866376636595	0.220044117542701	0.0207919905594158	0.0424212251941394
ENSMUSG00000020472.15	490.846640427604	0.235282207432181	0.167234302744696	0.151118106961854	0.23081920669148
ENSMUSG00000020473.14	46.4555652622097	1.18289221101823	0.263703682346923	2.25420520913667e-06	1.03484798379854e-05
ENSMUSG00000020474.12	88.4590108876015	0.0632301932796496	0.235116724782318	0.779492245937443	0.842803599071035
ENSMUSG00000020476.15	468.86388032831	0.449367216409246	0.134814472419094	0.0007313796400251	0.00212897799757704
ENSMUSG00000020477.11	396.148051945125	-1.25604508882693	0.141237326822153	1.72933791919695e-19	3.34629935551307e-18
ENSMUSG00000020482.5	479.58969634475	0.0381526272096546	0.116621847195938	0.74114165963516	0.815364758766179
ENSMUSG00000020483.15	330.576645858794	0.0399060603443596	0.207257444587712	0.842555358121924	0.888470740406872
ENSMUSG00000020484.20	397.715047521534	-0.644452309859012	0.133083900110428	9.29322617041973e-07	4.51820358276651e-06
ENSMUSG00000020485.15	362.291795537817	-1.30809778349613	0.119263399280862	1.44230308708749e-28	6.23370208269545e-27
ENSMUSG00000020486.20	14.297478584757	0.840694384721818	0.533192658747833	0.0471349806856296	0.0864718947137102
ENSMUSG00000020491.16	47.2662117297906	1.4005950210742	0.611680302289345	0.00199733761726224	0.00528016672715642
ENSMUSG00000020492.12	1010.5080629722	-0.629021900475684	0.135701792203709	2.61991413846248e-06	1.18620088309215e-05
ENSMUSG00000020493.9	508.321348879925	0.753373204165991	0.145962643174584	1.57294651095731e-07	8.67438385664232e-07
ENSMUSG00000020495.14	338.319529936516	0.331267002134685	0.144577695210405	0.0200109408667602	0.0410894578013844
ENSMUSG00000020496.11	839.979874437175	0.440577170959843	0.113391480062629	8.78785680330314e-05	0.000306619417490526
ENSMUSG00000020513.16	81.9998317622904	-0.758523075903375	0.256333551833435	0.0018783402023819	0.00498961576264279
ENSMUSG00000020514.9	446.479492073058	-1.36077806821276	0.134972850930461	1.57488537776535e-24	4.67272748029947e-23
ENSMUSG00000020515.14	715.544755541741	-0.197614676691366	0.440545478241969	0.601446289822735	0.696827978224933
ENSMUSG00000020516.16	536.958019403112	-0.00330066789322502	0.183552689128456	0.985300459835197	0.993688306718899
ENSMUSG00000020519.6	138.732096900641	-0.0868378471981532	0.188498553808877	0.636462816434643	0.727417628972048
ENSMUSG00000020520.15	113.20792873738	0.351618292360398	0.167903627132755	0.0325625438971273	0.0627363297477473
ENSMUSG00000020521.8	379.365873451082	-0.872424477689874	0.164722430003376	6.47077447712652e-08	3.78120096929888e-07
ENSMUSG00000020522.14	557.895201899172	-0.121144645473788	0.118857673098426	0.303201566452474	0.409281104580121
ENSMUSG00000020523.15	605.057903517219	-0.602652772789676	0.110866099011983	4.13310388980294e-08	2.48665771842839e-07
ENSMUSG00000020525.18	299.757735629845	-0.128974686138006	0.113991839520695	0.253454622451775	0.353818011861086
ENSMUSG00000020526.13	406.758112676879	-1.42592938607342	0.175023648829588	7.56058153917392e-17	1.18121533401876e-15
ENSMUSG00000020527.15	297.664486125045	0.341694895243593	0.174470492240974	0.0452615706138912	0.0834907901085411
ENSMUSG00000020528.15	761.922551724188	-0.901546040683967	0.106696366481162	1.5662327209927e-17	2.58947331491835e-16
ENSMUSG00000020530.15	602.398557114912	0.510173051062172	0.215195420677995	0.0141666015986367	0.0304346286398891
ENSMUSG00000020532.19	2312.15482085877	1.39272244799756	0.13552034110709	1.98819559210055e-25	6.43990548236234e-24
ENSMUSG00000020534.15	1017.54142469357	0.134554744925107	0.117055370108012	0.245715910860409	0.344621744667264
ENSMUSG00000020536.13	471.798285482642	1.50455197336969	0.140708624815224	1.9258520538302e-27	7.47948249302403e-26
ENSMUSG00000020537.10	770.202585201946	-0.424726184669936	0.133914867770456	0.00131290555921393	0.00361532037517989
ENSMUSG00000020538.16	697.466078831708	1.64847233566501	0.135082973314561	3.82716401216555e-35	2.90423547411659e-33
ENSMUSG00000020541.13	450.48105863377	-1.05665448673082	0.140014872773895	1.86385360641776e-14	2.33889969461297e-13
ENSMUSG00000020544.15	162.642866748475	-0.486201158911062	0.184907895386723	0.00701557592113187	0.0163010425699561
ENSMUSG00000020546.15	209.692348445555	0.417314967648454	0.174413080629291	0.0144330505933715	0.0308953898563723
ENSMUSG00000020547.6	1936.52768661673	-0.798591318982452	0.104105862321905	1.04953002173706e-14	1.35443658839687e-13
ENSMUSG00000020548.11	10.1025671463634	0.832027743090703	0.660387568137394	0.0635592203778621	0.111771644805879
ENSMUSG00000020549.15	154.260841552507	1.59389649137428	0.278137339572702	1.28632586731365e-09	9.39495083651249e-09
ENSMUSG00000020553.9	50.3655385247665	-0.255418704182358	0.227658452133236	0.243938709938616	0.342537625697893
ENSMUSG00000020561.9	667.887640874253	-0.00919939602841034	0.198319780118914	0.96193607296672	0.976343769325874
ENSMUSG00000020562.8	10.1764338040077	-1.00768248444452	0.561967829607206	0.0204711682204607	0.0418548208450865
ENSMUSG00000020564.18	51.6486963421901	0.7490052884933	0.323114974517854	0.012102801339123	0.0264554369708555
ENSMUSG00000020570.16	593.584564846103	-0.413955099148012	0.174521837058944	0.015302018690986	0.0325259251044878
ENSMUSG00000020571.14	2931.8799831068	-1.1019122914448	0.10476682131853	2.80090566741979e-26	9.68960370281547e-25
ENSMUSG00000020572.9	2649.72455116218	-0.0530122055246677	0.153739602876583	0.725800797618565	0.803285112548051
ENSMUSG00000020576.11	483.200183870824	0.67628292593511	0.120129680101467	1.27135561892408e-08	8.10537045165332e-08
ENSMUSG00000020577.18	394.315222750639	-0.636086952263677	0.134377382990255	1.61111299069428e-06	7.55415649708507e-06
ENSMUSG00000020580.11	1598.90779105883	1.59096846036703	0.266727162975927	3.21116041431426e-10	2.52884641523257e-09
ENSMUSG00000020583.5	52.8578378255153	0.693327790899941	0.230816439883699	0.00177438415568279	0.00474100014467443
[truncated: 14,486 more rows]
